# Supplementary material for: Global DNA methylation variations after short-term heat shock treatment in cultured microspores of Brassica napus cv. Topas
Source: Sci Rep. 2016 Dec 5;6:38401. doi: 10.1038/srep38401 (PMC5137020; doi:10.1038/srep38401)
Supplement: Supplementary Dataset 1 [file srep38401-s2.xml]

<?xml version="1.0"?>
<?mso-application progid="Excel.Sheet"?>
<Workbook xmlns="urn:schemas-microsoft-com:office:spreadsheet"
 xmlns:o="urn:schemas-microsoft-com:office:office"
 xmlns:x="urn:schemas-microsoft-com:office:excel"
 xmlns:ss="urn:schemas-microsoft-com:office:spreadsheet"
 xmlns:html="http://www.w3.org/TR/REC-html40">
 <DocumentProperties xmlns="urn:schemas-microsoft-com:office:office">
  <Created>2006-09-13T11:21:51Z</Created>
  <LastSaved>2015-11-10T08:40:50Z</LastSaved>
  <Version>12.00</Version>
 </DocumentProperties>
 <OfficeDocumentSettings xmlns="urn:schemas-microsoft-com:office:office">
  <RemovePersonalInformation/>
 </OfficeDocumentSettings>
 <ExcelWorkbook xmlns="urn:schemas-microsoft-com:office:excel">
  <WindowHeight>9435</WindowHeight>
  <WindowWidth>16605</WindowWidth>
  <WindowTopX>11475</WindowTopX>
  <WindowTopY>-30</WindowTopY>
  <ActiveSheet>2</ActiveSheet>
  <ProtectStructure>False</ProtectStructure>
  <ProtectWindows>False</ProtectWindows>
 </ExcelWorkbook>
 <Styles>
  <Style ss:ID="Default" ss:Name="Normal">
   <Alignment ss:Vertical="Center"/>
   <Borders/>
   <Font ss:FontName="宋体" x:CharSet="134" ss:Size="11" ss:Color="#000000"/>
   <Interior/>
   <NumberFormat/>
   <Protection/>
  </Style>
  <Style ss:ID="s16">
   <Alignment ss:Horizontal="Left" ss:Vertical="Center"/>
   <Borders>
    <Border ss:Position="Bottom" ss:LineStyle="Continuous" ss:Weight="2"/>
    <Border ss:Position="Top" ss:LineStyle="Continuous" ss:Weight="2"/>
   </Borders>
   <Font ss:FontName="Times New Roman" x:Family="Roman" ss:Size="11"
    ss:Color="#000000" ss:Bold="1"/>
  </Style>
  <Style ss:ID="s17">
   <Alignment ss:Horizontal="Left" ss:Vertical="Center"/>
   <Font ss:FontName="Times New Roman" x:Family="Roman" ss:Size="11"
    ss:Color="#000000"/>
  </Style>
  <Style ss:ID="s18">
   <Alignment ss:Horizontal="Left" ss:Vertical="Center"/>
   <Font ss:FontName="Times New Roman" x:Family="Roman" ss:Size="11"
    ss:Color="#000000"/>
   <NumberFormat ss:Format="Scientific"/>
  </Style>
  <Style ss:ID="s19">
   <Alignment ss:Horizontal="Left" ss:Vertical="Center"/>
   <Borders>
    <Border ss:Position="Bottom" ss:LineStyle="Continuous" ss:Weight="2"/>
   </Borders>
   <Font ss:FontName="Times New Roman" x:Family="Roman" ss:Size="11"
    ss:Color="#000000"/>
  </Style>
  <Style ss:ID="s20">
   <Alignment ss:Horizontal="Left" ss:Vertical="Center"/>
   <Borders>
    <Border ss:Position="Bottom" ss:LineStyle="Continuous" ss:Weight="2"/>
   </Borders>
   <Font ss:FontName="Times New Roman" x:Family="Roman" ss:Size="11"
    ss:Color="#000000"/>
   <NumberFormat ss:Format="Scientific"/>
  </Style>
  <Style ss:ID="s22">
   <Alignment ss:Horizontal="Left" ss:Vertical="Center"/>
   <Borders>
    <Border ss:Position="Bottom" ss:LineStyle="Continuous" ss:Weight="2"/>
   </Borders>
   <Font ss:FontName="Times New Roman" x:Family="Roman" ss:Size="11"
    ss:Color="#000000" ss:Bold="1"/>
  </Style>
 </Styles>
 <Worksheet ss:Name="T18 vs. T0">
  <Table ss:ExpandedColumnCount="20" ss:ExpandedRowCount="131" x:FullColumns="1"
   x:FullRows="1" ss:StyleID="s17" ss:DefaultColumnWidth="54"
   ss:DefaultRowHeight="15">
   <Row ss:Height="15.75">
    <Cell ss:MergeAcross="5" ss:StyleID="s22"><Data ss:Type="String">T18 vs. T0 CG DMRs</Data></Cell>
    <Cell ss:Index="8" ss:MergeAcross="5" ss:StyleID="s22"><Data ss:Type="String">T18 vs. T0 CHG DMRs</Data></Cell>
    <Cell ss:Index="15" ss:MergeAcross="5" ss:StyleID="s22"><Data ss:Type="String">T18 vs. T0 CHH DMRs</Data></Cell>
   </Row>
   <Row ss:Height="15.75">
    <Cell ss:StyleID="s16"><Data ss:Type="String">chr</Data></Cell>
    <Cell ss:StyleID="s16"><Data ss:Type="String">start</Data></Cell>
    <Cell ss:StyleID="s16"><Data ss:Type="String">end</Data></Cell>
    <Cell ss:StyleID="s16"><Data ss:Type="String">pvalue</Data></Cell>
    <Cell ss:StyleID="s16"><Data ss:Type="String">qvalue</Data></Cell>
    <Cell ss:StyleID="s16"><Data ss:Type="String">meth.diff</Data></Cell>
    <Cell ss:Index="8" ss:StyleID="s16"><Data ss:Type="String">chr</Data></Cell>
    <Cell ss:StyleID="s16"><Data ss:Type="String">start</Data></Cell>
    <Cell ss:StyleID="s16"><Data ss:Type="String">end</Data></Cell>
    <Cell ss:StyleID="s16"><Data ss:Type="String">pvalue</Data></Cell>
    <Cell ss:StyleID="s16"><Data ss:Type="String">qvalue</Data></Cell>
    <Cell ss:StyleID="s16"><Data ss:Type="String">meth.diff</Data></Cell>
    <Cell ss:Index="15" ss:StyleID="s16"><Data ss:Type="String">chr</Data></Cell>
    <Cell ss:StyleID="s16"><Data ss:Type="String">start</Data></Cell>
    <Cell ss:StyleID="s16"><Data ss:Type="String">end</Data></Cell>
    <Cell ss:StyleID="s16"><Data ss:Type="String">pvalue</Data></Cell>
    <Cell ss:StyleID="s16"><Data ss:Type="String">qvalue</Data></Cell>
    <Cell ss:StyleID="s16"><Data ss:Type="String">meth.diff</Data></Cell>
   </Row>
   <Row>
    <Cell><Data ss:Type="String">chrA01</Data></Cell>
    <Cell><Data ss:Type="Number">6746001</Data></Cell>
    <Cell><Data ss:Type="Number">6747000</Data></Cell>
    <Cell ss:StyleID="s18"><Data ss:Type="Number">3.4900000000000001E-8</Data></Cell>
    <Cell ss:StyleID="s18"><Data ss:Type="Number">3.9499999999999998E-5</Data></Cell>
    <Cell><Data ss:Type="Number">32.68292683</Data></Cell>
    <Cell ss:Index="8"><Data ss:Type="String">chrA01</Data></Cell>
    <Cell><Data ss:Type="Number">14817001</Data></Cell>
    <Cell><Data ss:Type="Number">14818000</Data></Cell>
    <Cell ss:StyleID="s18"><Data ss:Type="Number">2.7099999999999999E-6</Data></Cell>
    <Cell><Data ss:Type="Number">1.9853570000000001E-3</Data></Cell>
    <Cell><Data ss:Type="Number">-29.651279980000002</Data></Cell>
    <Cell ss:Index="15"><Data ss:Type="String">chrA01</Data></Cell>
    <Cell><Data ss:Type="Number">21655001</Data></Cell>
    <Cell><Data ss:Type="Number">21656000</Data></Cell>
    <Cell ss:StyleID="s18"><Data ss:Type="Number">4.57E-5</Data></Cell>
    <Cell><Data ss:Type="Number">7.0685230000000002E-3</Data></Cell>
    <Cell><Data ss:Type="Number">28.74067573</Data></Cell>
   </Row>
   <Row>
    <Cell><Data ss:Type="String">chrA01</Data></Cell>
    <Cell><Data ss:Type="Number">17786001</Data></Cell>
    <Cell><Data ss:Type="Number">17787000</Data></Cell>
    <Cell ss:StyleID="s18"><Data ss:Type="Number">1.25E-11</Data></Cell>
    <Cell ss:StyleID="s18"><Data ss:Type="Number">4.9999999999999998E-8</Data></Cell>
    <Cell><Data ss:Type="Number">-31.43401983</Data></Cell>
    <Cell ss:Index="8"><Data ss:Type="String">chrA03</Data></Cell>
    <Cell><Data ss:Type="Number">1425001</Data></Cell>
    <Cell><Data ss:Type="Number">1426000</Data></Cell>
    <Cell ss:StyleID="s18"><Data ss:Type="Number">3.3099999999999998E-5</Data></Cell>
    <Cell><Data ss:Type="Number">9.8999829999999994E-3</Data></Cell>
    <Cell><Data ss:Type="Number">-25.434027780000001</Data></Cell>
    <Cell ss:Index="15"><Data ss:Type="String">chrA02</Data></Cell>
    <Cell><Data ss:Type="Number">22306001</Data></Cell>
    <Cell><Data ss:Type="Number">22307000</Data></Cell>
    <Cell ss:StyleID="s18"><Data ss:Type="Number">5.49E-6</Data></Cell>
    <Cell><Data ss:Type="Number">1.5813979999999999E-3</Data></Cell>
    <Cell><Data ss:Type="Number">27.941176469999998</Data></Cell>
   </Row>
   <Row>
    <Cell><Data ss:Type="String">chrA01</Data></Cell>
    <Cell><Data ss:Type="Number">21413001</Data></Cell>
    <Cell><Data ss:Type="Number">21414000</Data></Cell>
    <Cell ss:StyleID="s18"><Data ss:Type="Number">6E-9</Data></Cell>
    <Cell ss:StyleID="s18"><Data ss:Type="Number">9.5799999999999998E-6</Data></Cell>
    <Cell><Data ss:Type="Number">32.681061630000002</Data></Cell>
    <Cell ss:Index="8"><Data ss:Type="String">chrA03</Data></Cell>
    <Cell><Data ss:Type="Number">6959001</Data></Cell>
    <Cell><Data ss:Type="Number">6960000</Data></Cell>
    <Cell ss:StyleID="s18"><Data ss:Type="Number">1.3200000000000001E-6</Data></Cell>
    <Cell><Data ss:Type="Number">1.2639789999999999E-3</Data></Cell>
    <Cell><Data ss:Type="Number">29.556074769999999</Data></Cell>
    <Cell ss:Index="15"><Data ss:Type="String">chrA03</Data></Cell>
    <Cell><Data ss:Type="Number">15035001</Data></Cell>
    <Cell><Data ss:Type="Number">15036000</Data></Cell>
    <Cell ss:StyleID="s18"><Data ss:Type="Number">2.8100000000000002E-6</Data></Cell>
    <Cell><Data ss:Type="Number">9.5175299999999995E-4</Data></Cell>
    <Cell><Data ss:Type="Number">27.874199180000002</Data></Cell>
   </Row>
   <Row>
    <Cell><Data ss:Type="String">chrA02</Data></Cell>
    <Cell><Data ss:Type="Number">13571001</Data></Cell>
    <Cell><Data ss:Type="Number">13572000</Data></Cell>
    <Cell ss:StyleID="s18"><Data ss:Type="Number">1.26E-14</Data></Cell>
    <Cell ss:StyleID="s18"><Data ss:Type="Number">1.06E-10</Data></Cell>
    <Cell><Data ss:Type="Number">-49.255527149999999</Data></Cell>
    <Cell ss:Index="8"><Data ss:Type="String">chrA03</Data></Cell>
    <Cell><Data ss:Type="Number">24846001</Data></Cell>
    <Cell><Data ss:Type="Number">24847000</Data></Cell>
    <Cell ss:StyleID="s18"><Data ss:Type="Number">3.5200000000000002E-6</Data></Cell>
    <Cell><Data ss:Type="Number">2.3632589999999999E-3</Data></Cell>
    <Cell><Data ss:Type="Number">26.065516030000001</Data></Cell>
    <Cell ss:Index="15"><Data ss:Type="String">chrA04</Data></Cell>
    <Cell><Data ss:Type="Number">10071001</Data></Cell>
    <Cell><Data ss:Type="Number">10072000</Data></Cell>
    <Cell ss:StyleID="s18"><Data ss:Type="Number">7.1300000000000003E-6</Data></Cell>
    <Cell><Data ss:Type="Number">1.887962E-3</Data></Cell>
    <Cell><Data ss:Type="Number">32.252747249999999</Data></Cell>
   </Row>
   <Row>
    <Cell><Data ss:Type="String">chrA02</Data></Cell>
    <Cell><Data ss:Type="Number">13592001</Data></Cell>
    <Cell><Data ss:Type="Number">13593000</Data></Cell>
    <Cell ss:StyleID="s18"><Data ss:Type="Number">3.22E-9</Data></Cell>
    <Cell ss:StyleID="s18"><Data ss:Type="Number">5.5899999999999998E-6</Data></Cell>
    <Cell><Data ss:Type="Number">-28.504031569999999</Data></Cell>
    <Cell ss:Index="8"><Data ss:Type="String">chrA03</Data></Cell>
    <Cell><Data ss:Type="Number">28277001</Data></Cell>
    <Cell><Data ss:Type="Number">28278000</Data></Cell>
    <Cell ss:StyleID="s18"><Data ss:Type="Number">3.9199999999999997E-6</Data></Cell>
    <Cell><Data ss:Type="Number">2.4795239999999999E-3</Data></Cell>
    <Cell><Data ss:Type="Number">-38.004157999999997</Data></Cell>
    <Cell ss:Index="15"><Data ss:Type="String">chrA04</Data></Cell>
    <Cell><Data ss:Type="Number">14617001</Data></Cell>
    <Cell><Data ss:Type="Number">14618000</Data></Cell>
    <Cell ss:StyleID="s18"><Data ss:Type="Number">5.0199999999999996E-9</Data></Cell>
    <Cell ss:StyleID="s18"><Data ss:Type="Number">6.9600000000000003E-6</Data></Cell>
    <Cell><Data ss:Type="Number">28.794280140000001</Data></Cell>
   </Row>
   <Row>
    <Cell><Data ss:Type="String">chrA02</Data></Cell>
    <Cell><Data ss:Type="Number">14010001</Data></Cell>
    <Cell><Data ss:Type="Number">14011000</Data></Cell>
    <Cell ss:StyleID="s18"><Data ss:Type="Number">1.2100000000000001E-6</Data></Cell>
    <Cell><Data ss:Type="Number">6.1921299999999997E-4</Data></Cell>
    <Cell><Data ss:Type="Number">-26.976597089999999</Data></Cell>
    <Cell ss:Index="8"><Data ss:Type="String">chrA04</Data></Cell>
    <Cell><Data ss:Type="Number">8477001</Data></Cell>
    <Cell><Data ss:Type="Number">8478000</Data></Cell>
    <Cell ss:StyleID="s18"><Data ss:Type="Number">1.9000000000000001E-5</Data></Cell>
    <Cell><Data ss:Type="Number">6.994307E-3</Data></Cell>
    <Cell><Data ss:Type="Number">-25.593285739999999</Data></Cell>
    <Cell ss:Index="15"><Data ss:Type="String">chrA07</Data></Cell>
    <Cell><Data ss:Type="Number">11293001</Data></Cell>
    <Cell><Data ss:Type="Number">11294000</Data></Cell>
    <Cell ss:StyleID="s18"><Data ss:Type="Number">4.1799999999999998E-6</Data></Cell>
    <Cell><Data ss:Type="Number">1.2821600000000001E-3</Data></Cell>
    <Cell><Data ss:Type="Number">25.763056030000001</Data></Cell>
   </Row>
   <Row>
    <Cell><Data ss:Type="String">chrA02</Data></Cell>
    <Cell><Data ss:Type="Number">21867001</Data></Cell>
    <Cell><Data ss:Type="Number">21868000</Data></Cell>
    <Cell ss:StyleID="s18"><Data ss:Type="Number">4.6800000000000001E-6</Data></Cell>
    <Cell><Data ss:Type="Number">1.6650930000000001E-3</Data></Cell>
    <Cell><Data ss:Type="Number">52.573529409999999</Data></Cell>
    <Cell ss:Index="8"><Data ss:Type="String">chrA04</Data></Cell>
    <Cell><Data ss:Type="Number">10232001</Data></Cell>
    <Cell><Data ss:Type="Number">10233000</Data></Cell>
    <Cell ss:StyleID="s18"><Data ss:Type="Number">1.6899999999999999E-8</Data></Cell>
    <Cell ss:StyleID="s18"><Data ss:Type="Number">5.94E-5</Data></Cell>
    <Cell><Data ss:Type="Number">34.35260392</Data></Cell>
    <Cell ss:Index="15"><Data ss:Type="String">chrA09</Data></Cell>
    <Cell><Data ss:Type="Number">9928001</Data></Cell>
    <Cell><Data ss:Type="Number">9929000</Data></Cell>
    <Cell ss:StyleID="s18"><Data ss:Type="Number">5.5199999999999998E-15</Data></Cell>
    <Cell ss:StyleID="s18"><Data ss:Type="Number">4.1400000000000001E-11</Data></Cell>
    <Cell><Data ss:Type="Number">29.015355509999999</Data></Cell>
   </Row>
   <Row>
    <Cell><Data ss:Type="String">chrA02_random</Data></Cell>
    <Cell><Data ss:Type="Number">661001</Data></Cell>
    <Cell><Data ss:Type="Number">662000</Data></Cell>
    <Cell ss:StyleID="s18"><Data ss:Type="Number">7.6599999999999993E-12</Data></Cell>
    <Cell ss:StyleID="s18"><Data ss:Type="Number">3.25E-8</Data></Cell>
    <Cell><Data ss:Type="Number">-39.662476560000002</Data></Cell>
    <Cell ss:Index="8"><Data ss:Type="String">chrA05</Data></Cell>
    <Cell><Data ss:Type="Number">8663001</Data></Cell>
    <Cell><Data ss:Type="Number">8664000</Data></Cell>
    <Cell ss:StyleID="s18"><Data ss:Type="Number">3.5699999999999999E-9</Data></Cell>
    <Cell ss:StyleID="s18"><Data ss:Type="Number">2.05E-5</Data></Cell>
    <Cell><Data ss:Type="Number">-32.093431680000002</Data></Cell>
    <Cell ss:Index="15"><Data ss:Type="String">chrA10</Data></Cell>
    <Cell><Data ss:Type="Number">6291001</Data></Cell>
    <Cell><Data ss:Type="Number">6292000</Data></Cell>
    <Cell ss:StyleID="s18"><Data ss:Type="Number">2.3499999999999999E-9</Data></Cell>
    <Cell ss:StyleID="s18"><Data ss:Type="Number">3.67E-6</Data></Cell>
    <Cell><Data ss:Type="Number">50.132042249999998</Data></Cell>
   </Row>
   <Row>
    <Cell><Data ss:Type="String">chrA03</Data></Cell>
    <Cell><Data ss:Type="Number">8119001</Data></Cell>
    <Cell><Data ss:Type="Number">8120000</Data></Cell>
    <Cell ss:StyleID="s18"><Data ss:Type="Number">8.6600000000000003E-11</Data></Cell>
    <Cell ss:StyleID="s18"><Data ss:Type="Number">2.5100000000000001E-7</Data></Cell>
    <Cell><Data ss:Type="Number">-29.795615009999999</Data></Cell>
    <Cell ss:Index="8"><Data ss:Type="String">chrA05</Data></Cell>
    <Cell><Data ss:Type="Number">20843001</Data></Cell>
    <Cell><Data ss:Type="Number">20844000</Data></Cell>
    <Cell ss:StyleID="s18"><Data ss:Type="Number">8.5299999999999996E-6</Data></Cell>
    <Cell><Data ss:Type="Number">4.1486489999999999E-3</Data></Cell>
    <Cell><Data ss:Type="Number">-28.655172409999999</Data></Cell>
    <Cell ss:Index="15"><Data ss:Type="String">chrA10</Data></Cell>
    <Cell><Data ss:Type="Number">9968001</Data></Cell>
    <Cell><Data ss:Type="Number">9969000</Data></Cell>
    <Cell ss:StyleID="s18"><Data ss:Type="Number">1.79E-6</Data></Cell>
    <Cell><Data ss:Type="Number">6.8665000000000002E-4</Data></Cell>
    <Cell><Data ss:Type="Number">-48.18101154</Data></Cell>
   </Row>
   <Row>
    <Cell><Data ss:Type="String">chrA03</Data></Cell>
    <Cell><Data ss:Type="Number">12049001</Data></Cell>
    <Cell><Data ss:Type="Number">12050000</Data></Cell>
    <Cell ss:StyleID="s18"><Data ss:Type="Number">1.3E-6</Data></Cell>
    <Cell><Data ss:Type="Number">6.5663400000000002E-4</Data></Cell>
    <Cell><Data ss:Type="Number">37.521367519999998</Data></Cell>
    <Cell ss:Index="8"><Data ss:Type="String">chrA05_random</Data></Cell>
    <Cell><Data ss:Type="Number">2306001</Data></Cell>
    <Cell><Data ss:Type="Number">2307000</Data></Cell>
    <Cell ss:StyleID="s18"><Data ss:Type="Number">1.9199999999999999E-5</Data></Cell>
    <Cell><Data ss:Type="Number">7.0280489999999998E-3</Data></Cell>
    <Cell><Data ss:Type="Number">48.944193060000003</Data></Cell>
    <Cell ss:Index="15"><Data ss:Type="String">chrA10</Data></Cell>
    <Cell><Data ss:Type="Number">16754001</Data></Cell>
    <Cell><Data ss:Type="Number">16755000</Data></Cell>
    <Cell ss:StyleID="s18"><Data ss:Type="Number">2.9999999999999998E-13</Data></Cell>
    <Cell ss:StyleID="s18"><Data ss:Type="Number">1.49E-9</Data></Cell>
    <Cell><Data ss:Type="Number">27.650793650000001</Data></Cell>
   </Row>
   <Row>
    <Cell><Data ss:Type="String">chrA03</Data></Cell>
    <Cell><Data ss:Type="Number">18086001</Data></Cell>
    <Cell><Data ss:Type="Number">18087000</Data></Cell>
    <Cell ss:StyleID="s18"><Data ss:Type="Number">1.2100000000000001E-7</Data></Cell>
    <Cell><Data ss:Type="Number">1.04134E-4</Data></Cell>
    <Cell><Data ss:Type="Number">-29.683131410000001</Data></Cell>
    <Cell ss:Index="8"><Data ss:Type="String">chrA06</Data></Cell>
    <Cell><Data ss:Type="Number">11001001</Data></Cell>
    <Cell><Data ss:Type="Number">11002000</Data></Cell>
    <Cell ss:StyleID="s18"><Data ss:Type="Number">5.2599999999999996E-6</Data></Cell>
    <Cell><Data ss:Type="Number">2.9978959999999999E-3</Data></Cell>
    <Cell><Data ss:Type="Number">41.572327039999998</Data></Cell>
    <Cell ss:Index="15"><Data ss:Type="String">chrAnn_random</Data></Cell>
    <Cell><Data ss:Type="Number">7410001</Data></Cell>
    <Cell><Data ss:Type="Number">7411000</Data></Cell>
    <Cell ss:StyleID="s18"><Data ss:Type="Number">8.9800000000000003E-11</Data></Cell>
    <Cell ss:StyleID="s18"><Data ss:Type="Number">2.1899999999999999E-7</Data></Cell>
    <Cell><Data ss:Type="Number">25.455430400000001</Data></Cell>
   </Row>
   <Row>
    <Cell><Data ss:Type="String">chrA03</Data></Cell>
    <Cell><Data ss:Type="Number">18442001</Data></Cell>
    <Cell><Data ss:Type="Number">18443000</Data></Cell>
    <Cell ss:StyleID="s18"><Data ss:Type="Number">6.9999999999999998E-9</Data></Cell>
    <Cell ss:StyleID="s18"><Data ss:Type="Number">1.0499999999999999E-5</Data></Cell>
    <Cell><Data ss:Type="Number">-35.326086959999998</Data></Cell>
    <Cell ss:Index="8"><Data ss:Type="String">chrA06</Data></Cell>
    <Cell><Data ss:Type="Number">11869001</Data></Cell>
    <Cell><Data ss:Type="Number">11870000</Data></Cell>
    <Cell ss:StyleID="s18"><Data ss:Type="Number">1.6000000000000001E-8</Data></Cell>
    <Cell ss:StyleID="s18"><Data ss:Type="Number">5.7099999999999999E-5</Data></Cell>
    <Cell><Data ss:Type="Number">30.608974360000001</Data></Cell>
    <Cell ss:Index="15"><Data ss:Type="String">chrAnn_random</Data></Cell>
    <Cell><Data ss:Type="Number">12121001</Data></Cell>
    <Cell><Data ss:Type="Number">12122000</Data></Cell>
    <Cell ss:StyleID="s18"><Data ss:Type="Number">6.4300000000000003E-6</Data></Cell>
    <Cell><Data ss:Type="Number">1.761894E-3</Data></Cell>
    <Cell><Data ss:Type="Number">30.690124090000001</Data></Cell>
   </Row>
   <Row>
    <Cell><Data ss:Type="String">chrA03</Data></Cell>
    <Cell><Data ss:Type="Number">18885001</Data></Cell>
    <Cell><Data ss:Type="Number">18886000</Data></Cell>
    <Cell ss:StyleID="s18"><Data ss:Type="Number">6.1599999999999996E-8</Data></Cell>
    <Cell ss:StyleID="s18"><Data ss:Type="Number">6.2899999999999997E-5</Data></Cell>
    <Cell><Data ss:Type="Number">-32.577523489999997</Data></Cell>
    <Cell ss:Index="8"><Data ss:Type="String">chrA07</Data></Cell>
    <Cell><Data ss:Type="Number">1315001</Data></Cell>
    <Cell><Data ss:Type="Number">1316000</Data></Cell>
    <Cell ss:StyleID="s18"><Data ss:Type="Number">9.6600000000000005E-8</Data></Cell>
    <Cell><Data ss:Type="Number">2.1141500000000001E-4</Data></Cell>
    <Cell><Data ss:Type="Number">30.886022189999998</Data></Cell>
    <Cell ss:Index="15"><Data ss:Type="String">chrAnn_random</Data></Cell>
    <Cell><Data ss:Type="Number">12445001</Data></Cell>
    <Cell><Data ss:Type="Number">12446000</Data></Cell>
    <Cell ss:StyleID="s18"><Data ss:Type="Number">1.0699999999999999E-6</Data></Cell>
    <Cell><Data ss:Type="Number">4.7539499999999998E-4</Data></Cell>
    <Cell><Data ss:Type="Number">-28.93864013</Data></Cell>
   </Row>
   <Row>
    <Cell><Data ss:Type="String">chrA03</Data></Cell>
    <Cell><Data ss:Type="Number">21747001</Data></Cell>
    <Cell><Data ss:Type="Number">21748000</Data></Cell>
    <Cell ss:StyleID="s18"><Data ss:Type="Number">1.05E-8</Data></Cell>
    <Cell ss:StyleID="s18"><Data ss:Type="Number">1.52E-5</Data></Cell>
    <Cell><Data ss:Type="Number">-47.252747249999999</Data></Cell>
    <Cell ss:Index="8"><Data ss:Type="String">chrA07</Data></Cell>
    <Cell><Data ss:Type="Number">8243001</Data></Cell>
    <Cell><Data ss:Type="Number">8244000</Data></Cell>
    <Cell ss:StyleID="s18"><Data ss:Type="Number">3.2499999999999997E-5</Data></Cell>
    <Cell><Data ss:Type="Number">9.7956229999999998E-3</Data></Cell>
    <Cell><Data ss:Type="Number">-35.129819040000001</Data></Cell>
    <Cell ss:Index="15"><Data ss:Type="String">chrAnn_random</Data></Cell>
    <Cell><Data ss:Type="Number">25706001</Data></Cell>
    <Cell><Data ss:Type="Number">25707000</Data></Cell>
    <Cell ss:StyleID="s18"><Data ss:Type="Number">2.39E-6</Data></Cell>
    <Cell><Data ss:Type="Number">8.44618E-4</Data></Cell>
    <Cell><Data ss:Type="Number">33.40582337</Data></Cell>
   </Row>
   <Row>
    <Cell><Data ss:Type="String">chrA03</Data></Cell>
    <Cell><Data ss:Type="Number">25064001</Data></Cell>
    <Cell><Data ss:Type="Number">25065000</Data></Cell>
    <Cell ss:StyleID="s18"><Data ss:Type="Number">4.6999999999999997E-5</Data></Cell>
    <Cell><Data ss:Type="Number">8.3551890000000007E-3</Data></Cell>
    <Cell><Data ss:Type="Number">-26.893039049999999</Data></Cell>
    <Cell ss:Index="8"><Data ss:Type="String">chrA07</Data></Cell>
    <Cell><Data ss:Type="Number">12681001</Data></Cell>
    <Cell><Data ss:Type="Number">12682000</Data></Cell>
    <Cell ss:StyleID="s18"><Data ss:Type="Number">5.5899999999999996E-7</Data></Cell>
    <Cell><Data ss:Type="Number">6.9221400000000002E-4</Data></Cell>
    <Cell><Data ss:Type="Number">28.317158790000001</Data></Cell>
    <Cell ss:Index="15"><Data ss:Type="String">chrAnn_random</Data></Cell>
    <Cell><Data ss:Type="Number">35688001</Data></Cell>
    <Cell><Data ss:Type="Number">35689000</Data></Cell>
    <Cell ss:StyleID="s18"><Data ss:Type="Number">5.52E-5</Data></Cell>
    <Cell><Data ss:Type="Number">8.0791649999999993E-3</Data></Cell>
    <Cell><Data ss:Type="Number">25.494505490000002</Data></Cell>
   </Row>
   <Row>
    <Cell><Data ss:Type="String">chrA03</Data></Cell>
    <Cell><Data ss:Type="Number">27940001</Data></Cell>
    <Cell><Data ss:Type="Number">27941000</Data></Cell>
    <Cell ss:StyleID="s18"><Data ss:Type="Number">7.1400000000000002E-10</Data></Cell>
    <Cell ss:StyleID="s18"><Data ss:Type="Number">1.5799999999999999E-6</Data></Cell>
    <Cell><Data ss:Type="Number">-31.937766490000001</Data></Cell>
    <Cell ss:Index="8"><Data ss:Type="String">chrA07</Data></Cell>
    <Cell><Data ss:Type="Number">19722001</Data></Cell>
    <Cell><Data ss:Type="Number">19723000</Data></Cell>
    <Cell ss:StyleID="s18"><Data ss:Type="Number">1.27E-5</Data></Cell>
    <Cell><Data ss:Type="Number">5.4428519999999998E-3</Data></Cell>
    <Cell><Data ss:Type="Number">26.70657752</Data></Cell>
    <Cell ss:Index="15"><Data ss:Type="String">chrAnn_random</Data></Cell>
    <Cell><Data ss:Type="Number">39718001</Data></Cell>
    <Cell><Data ss:Type="Number">39719000</Data></Cell>
    <Cell ss:StyleID="s18"><Data ss:Type="Number">3.3599999999999997E-5</Data></Cell>
    <Cell><Data ss:Type="Number">5.7260000000000002E-3</Data></Cell>
    <Cell><Data ss:Type="Number">-28.20086465</Data></Cell>
   </Row>
   <Row>
    <Cell><Data ss:Type="String">chrA03_random</Data></Cell>
    <Cell><Data ss:Type="Number">3796001</Data></Cell>
    <Cell><Data ss:Type="Number">3797000</Data></Cell>
    <Cell ss:StyleID="s18"><Data ss:Type="Number">2.6000000000000001E-11</Data></Cell>
    <Cell ss:StyleID="s18"><Data ss:Type="Number">9.0999999999999994E-8</Data></Cell>
    <Cell><Data ss:Type="Number">28.831796220000001</Data></Cell>
    <Cell ss:Index="8"><Data ss:Type="String">chrA08</Data></Cell>
    <Cell><Data ss:Type="Number">1948001</Data></Cell>
    <Cell><Data ss:Type="Number">1949000</Data></Cell>
    <Cell ss:StyleID="s18"><Data ss:Type="Number">1.91E-5</Data></Cell>
    <Cell><Data ss:Type="Number">7.0263749999999996E-3</Data></Cell>
    <Cell><Data ss:Type="Number">-29.479514680000001</Data></Cell>
    <Cell ss:Index="15"><Data ss:Type="String">chrAnn_random</Data></Cell>
    <Cell><Data ss:Type="Number">45936001</Data></Cell>
    <Cell><Data ss:Type="Number">45937000</Data></Cell>
    <Cell ss:StyleID="s18"><Data ss:Type="Number">5.6599999999999999E-9</Data></Cell>
    <Cell ss:StyleID="s18"><Data ss:Type="Number">7.7300000000000005E-6</Data></Cell>
    <Cell><Data ss:Type="Number">53.280141839999999</Data></Cell>
   </Row>
   <Row>
    <Cell><Data ss:Type="String">chrA04</Data></Cell>
    <Cell><Data ss:Type="Number">8878001</Data></Cell>
    <Cell><Data ss:Type="Number">8879000</Data></Cell>
    <Cell ss:StyleID="s18"><Data ss:Type="Number">7.18E-11</Data></Cell>
    <Cell ss:StyleID="s18"><Data ss:Type="Number">2.23E-7</Data></Cell>
    <Cell><Data ss:Type="Number">38.812295749999997</Data></Cell>
    <Cell ss:Index="8"><Data ss:Type="String">chrA08</Data></Cell>
    <Cell><Data ss:Type="Number">2939001</Data></Cell>
    <Cell><Data ss:Type="Number">2940000</Data></Cell>
    <Cell ss:StyleID="s18"><Data ss:Type="Number">1.4399999999999999E-7</Data></Cell>
    <Cell><Data ss:Type="Number">2.8294099999999999E-4</Data></Cell>
    <Cell><Data ss:Type="Number">40.331807779999998</Data></Cell>
    <Cell ss:Index="15"><Data ss:Type="String">chrC01</Data></Cell>
    <Cell><Data ss:Type="Number">3191001</Data></Cell>
    <Cell><Data ss:Type="Number">3192000</Data></Cell>
    <Cell ss:StyleID="s18"><Data ss:Type="Number">1.2300000000000001E-13</Data></Cell>
    <Cell ss:StyleID="s18"><Data ss:Type="Number">6.6599999999999997E-10</Data></Cell>
    <Cell><Data ss:Type="Number">27.235142119999999</Data></Cell>
   </Row>
   <Row>
    <Cell><Data ss:Type="String">chrA04</Data></Cell>
    <Cell><Data ss:Type="Number">13675001</Data></Cell>
    <Cell><Data ss:Type="Number">13676000</Data></Cell>
    <Cell ss:StyleID="s18"><Data ss:Type="Number">1.4500000000000001E-6</Data></Cell>
    <Cell><Data ss:Type="Number">7.1190299999999995E-4</Data></Cell>
    <Cell><Data ss:Type="Number">-26.287878790000001</Data></Cell>
    <Cell ss:Index="8"><Data ss:Type="String">chrA08</Data></Cell>
    <Cell><Data ss:Type="Number">7062001</Data></Cell>
    <Cell><Data ss:Type="Number">7063000</Data></Cell>
    <Cell ss:StyleID="s18"><Data ss:Type="Number">4.4399999999999998E-6</Data></Cell>
    <Cell><Data ss:Type="Number">2.693338E-3</Data></Cell>
    <Cell><Data ss:Type="Number">-30.952380949999998</Data></Cell>
    <Cell ss:Index="15"><Data ss:Type="String">chrC02</Data></Cell>
    <Cell><Data ss:Type="Number">11175001</Data></Cell>
    <Cell><Data ss:Type="Number">11176000</Data></Cell>
    <Cell ss:StyleID="s18"><Data ss:Type="Number">1.63E-5</Data></Cell>
    <Cell><Data ss:Type="Number">3.458877E-3</Data></Cell>
    <Cell><Data ss:Type="Number">25.592495060000001</Data></Cell>
   </Row>
   <Row>
    <Cell><Data ss:Type="String">chrA04</Data></Cell>
    <Cell><Data ss:Type="Number">16983001</Data></Cell>
    <Cell><Data ss:Type="Number">16984000</Data></Cell>
    <Cell ss:StyleID="s18"><Data ss:Type="Number">1.3499999999999999E-5</Data></Cell>
    <Cell><Data ss:Type="Number">3.5164599999999999E-3</Data></Cell>
    <Cell><Data ss:Type="Number">-55.636363639999999</Data></Cell>
    <Cell ss:Index="8"><Data ss:Type="String">chrA08</Data></Cell>
    <Cell><Data ss:Type="Number">18097001</Data></Cell>
    <Cell><Data ss:Type="Number">18098000</Data></Cell>
    <Cell ss:StyleID="s18"><Data ss:Type="Number">6.9500000000000006E-11</Data></Cell>
    <Cell ss:StyleID="s18"><Data ss:Type="Number">1.1200000000000001E-6</Data></Cell>
    <Cell><Data ss:Type="Number">35.114270429999998</Data></Cell>
    <Cell ss:Index="15"><Data ss:Type="String">chrC02_random</Data></Cell>
    <Cell><Data ss:Type="Number">3398001</Data></Cell>
    <Cell><Data ss:Type="Number">3399000</Data></Cell>
    <Cell ss:StyleID="s18"><Data ss:Type="Number">4.08E-7</Data></Cell>
    <Cell><Data ss:Type="Number">2.3084399999999999E-4</Data></Cell>
    <Cell><Data ss:Type="Number">43.146067420000001</Data></Cell>
   </Row>
   <Row>
    <Cell><Data ss:Type="String">chrA04</Data></Cell>
    <Cell><Data ss:Type="Number">17253001</Data></Cell>
    <Cell><Data ss:Type="Number">17254000</Data></Cell>
    <Cell ss:StyleID="s18"><Data ss:Type="Number">1.98E-5</Data></Cell>
    <Cell><Data ss:Type="Number">4.6086640000000002E-3</Data></Cell>
    <Cell><Data ss:Type="Number">-65.217391300000003</Data></Cell>
    <Cell ss:Index="8"><Data ss:Type="String">chrA08_random</Data></Cell>
    <Cell><Data ss:Type="Number">702001</Data></Cell>
    <Cell><Data ss:Type="Number">703000</Data></Cell>
    <Cell ss:StyleID="s18"><Data ss:Type="Number">9.5100000000000004E-6</Data></Cell>
    <Cell><Data ss:Type="Number">4.409774E-3</Data></Cell>
    <Cell><Data ss:Type="Number">-32.142857139999997</Data></Cell>
    <Cell ss:Index="15"><Data ss:Type="String">chrC02_random</Data></Cell>
    <Cell><Data ss:Type="Number">4226001</Data></Cell>
    <Cell><Data ss:Type="Number">4227000</Data></Cell>
    <Cell ss:StyleID="s18"><Data ss:Type="Number">2.72E-207</Data></Cell>
    <Cell ss:StyleID="s18"><Data ss:Type="Number">1.2299999999999999E-201</Data></Cell>
    <Cell><Data ss:Type="Number">35.728403129999997</Data></Cell>
   </Row>
   <Row>
    <Cell><Data ss:Type="String">chrA04_random</Data></Cell>
    <Cell><Data ss:Type="Number">1165001</Data></Cell>
    <Cell><Data ss:Type="Number">1166000</Data></Cell>
    <Cell ss:StyleID="s18"><Data ss:Type="Number">1.39E-6</Data></Cell>
    <Cell><Data ss:Type="Number">6.8973000000000005E-4</Data></Cell>
    <Cell><Data ss:Type="Number">-26.910243579999999</Data></Cell>
    <Cell ss:Index="8"><Data ss:Type="String">chrA09</Data></Cell>
    <Cell><Data ss:Type="Number">8080001</Data></Cell>
    <Cell><Data ss:Type="Number">8081000</Data></Cell>
    <Cell ss:StyleID="s18"><Data ss:Type="Number">1.35E-6</Data></Cell>
    <Cell><Data ss:Type="Number">1.286173E-3</Data></Cell>
    <Cell><Data ss:Type="Number">-34.902574309999999</Data></Cell>
    <Cell ss:Index="15"><Data ss:Type="String">chrC03</Data></Cell>
    <Cell><Data ss:Type="Number">5556001</Data></Cell>
    <Cell><Data ss:Type="Number">5557000</Data></Cell>
    <Cell ss:StyleID="s18"><Data ss:Type="Number">2E-8</Data></Cell>
    <Cell ss:StyleID="s18"><Data ss:Type="Number">2.1299999999999999E-5</Data></Cell>
    <Cell><Data ss:Type="Number">32.01058201</Data></Cell>
   </Row>
   <Row>
    <Cell><Data ss:Type="String">chrA04_random</Data></Cell>
    <Cell><Data ss:Type="Number">1225001</Data></Cell>
    <Cell><Data ss:Type="Number">1226000</Data></Cell>
    <Cell ss:StyleID="s18"><Data ss:Type="Number">8.1599999999999998E-6</Data></Cell>
    <Cell><Data ss:Type="Number">2.50147E-3</Data></Cell>
    <Cell><Data ss:Type="Number">-29.26731079</Data></Cell>
    <Cell ss:Index="8"><Data ss:Type="String">chrA09</Data></Cell>
    <Cell><Data ss:Type="Number">10182001</Data></Cell>
    <Cell><Data ss:Type="Number">10183000</Data></Cell>
    <Cell ss:StyleID="s18"><Data ss:Type="Number">8.6400000000000003E-6</Data></Cell>
    <Cell><Data ss:Type="Number">4.1662929999999997E-3</Data></Cell>
    <Cell><Data ss:Type="Number">30.591988659999998</Data></Cell>
    <Cell ss:Index="15"><Data ss:Type="String">chrC03</Data></Cell>
    <Cell><Data ss:Type="Number">21326001</Data></Cell>
    <Cell><Data ss:Type="Number">21327000</Data></Cell>
    <Cell ss:StyleID="s18"><Data ss:Type="Number">2.34E-7</Data></Cell>
    <Cell><Data ss:Type="Number">1.51805E-4</Data></Cell>
    <Cell><Data ss:Type="Number">36.727272730000003</Data></Cell>
   </Row>
   <Row>
    <Cell><Data ss:Type="String">chrA05</Data></Cell>
    <Cell><Data ss:Type="Number">2703001</Data></Cell>
    <Cell><Data ss:Type="Number">2704000</Data></Cell>
    <Cell ss:StyleID="s18"><Data ss:Type="Number">9.6600000000000007E-6</Data></Cell>
    <Cell><Data ss:Type="Number">2.7789289999999999E-3</Data></Cell>
    <Cell><Data ss:Type="Number">28.84415134</Data></Cell>
    <Cell ss:Index="8"><Data ss:Type="String">chrA10</Data></Cell>
    <Cell><Data ss:Type="Number">7908001</Data></Cell>
    <Cell><Data ss:Type="Number">7909000</Data></Cell>
    <Cell ss:StyleID="s18"><Data ss:Type="Number">1.19E-6</Data></Cell>
    <Cell><Data ss:Type="Number">1.1742759999999999E-3</Data></Cell>
    <Cell><Data ss:Type="Number">-28.5136897</Data></Cell>
    <Cell ss:Index="15"><Data ss:Type="String">chrC03</Data></Cell>
    <Cell><Data ss:Type="Number">24752001</Data></Cell>
    <Cell><Data ss:Type="Number">24753000</Data></Cell>
    <Cell ss:StyleID="s18"><Data ss:Type="Number">6.0900000000000001E-6</Data></Cell>
    <Cell><Data ss:Type="Number">1.6947119999999999E-3</Data></Cell>
    <Cell><Data ss:Type="Number">26.48809524</Data></Cell>
   </Row>
   <Row>
    <Cell><Data ss:Type="String">chrA05</Data></Cell>
    <Cell><Data ss:Type="Number">8779001</Data></Cell>
    <Cell><Data ss:Type="Number">8780000</Data></Cell>
    <Cell ss:StyleID="s18"><Data ss:Type="Number">1.59E-5</Data></Cell>
    <Cell><Data ss:Type="Number">3.922722E-3</Data></Cell>
    <Cell><Data ss:Type="Number">25.454545450000001</Data></Cell>
    <Cell ss:Index="8"><Data ss:Type="String">chrA10_random</Data></Cell>
    <Cell><Data ss:Type="Number">1222001</Data></Cell>
    <Cell><Data ss:Type="Number">1223000</Data></Cell>
    <Cell ss:StyleID="s18"><Data ss:Type="Number">1.6099999999999998E-5</Data></Cell>
    <Cell><Data ss:Type="Number">6.3347910000000002E-3</Data></Cell>
    <Cell><Data ss:Type="Number">-26.438786189999998</Data></Cell>
    <Cell ss:Index="15"><Data ss:Type="String">chrC03</Data></Cell>
    <Cell><Data ss:Type="Number">27602001</Data></Cell>
    <Cell><Data ss:Type="Number">27603000</Data></Cell>
    <Cell ss:StyleID="s18"><Data ss:Type="Number">6.7900000000000002E-6</Data></Cell>
    <Cell><Data ss:Type="Number">1.8269099999999999E-3</Data></Cell>
    <Cell><Data ss:Type="Number">25.322396900000001</Data></Cell>
   </Row>
   <Row>
    <Cell><Data ss:Type="String">chrA05</Data></Cell>
    <Cell><Data ss:Type="Number">9091001</Data></Cell>
    <Cell><Data ss:Type="Number">9092000</Data></Cell>
    <Cell ss:StyleID="s18"><Data ss:Type="Number">3.2000000000000001E-9</Data></Cell>
    <Cell ss:StyleID="s18"><Data ss:Type="Number">5.57E-6</Data></Cell>
    <Cell><Data ss:Type="Number">28.82250367</Data></Cell>
    <Cell ss:Index="8"><Data ss:Type="String">chrAnn_random</Data></Cell>
    <Cell><Data ss:Type="Number">13844001</Data></Cell>
    <Cell><Data ss:Type="Number">13845000</Data></Cell>
    <Cell ss:StyleID="s18"><Data ss:Type="Number">9.02E-6</Data></Cell>
    <Cell><Data ss:Type="Number">4.2772060000000004E-3</Data></Cell>
    <Cell><Data ss:Type="Number">54.285714290000001</Data></Cell>
    <Cell ss:Index="15"><Data ss:Type="String">chrC03</Data></Cell>
    <Cell><Data ss:Type="Number">31233001</Data></Cell>
    <Cell><Data ss:Type="Number">31234000</Data></Cell>
    <Cell ss:StyleID="s18"><Data ss:Type="Number">1.74E-20</Data></Cell>
    <Cell ss:StyleID="s18"><Data ss:Type="Number">3.0100000000000001E-16</Data></Cell>
    <Cell><Data ss:Type="Number">28.088817150000001</Data></Cell>
   </Row>
   <Row>
    <Cell><Data ss:Type="String">chrA05</Data></Cell>
    <Cell><Data ss:Type="Number">19339001</Data></Cell>
    <Cell><Data ss:Type="Number">19340000</Data></Cell>
    <Cell ss:StyleID="s18"><Data ss:Type="Number">2.0499999999999999E-6</Data></Cell>
    <Cell><Data ss:Type="Number">9.1224399999999999E-4</Data></Cell>
    <Cell><Data ss:Type="Number">-28.195653230000001</Data></Cell>
    <Cell ss:Index="8"><Data ss:Type="String">chrAnn_random</Data></Cell>
    <Cell><Data ss:Type="Number">18224001</Data></Cell>
    <Cell><Data ss:Type="Number">18225000</Data></Cell>
    <Cell ss:StyleID="s18"><Data ss:Type="Number">1.9199999999999998E-6</Data></Cell>
    <Cell><Data ss:Type="Number">1.592457E-3</Data></Cell>
    <Cell><Data ss:Type="Number">-26.215644820000001</Data></Cell>
    <Cell ss:Index="15"><Data ss:Type="String">chrC03</Data></Cell>
    <Cell><Data ss:Type="Number">31276001</Data></Cell>
    <Cell><Data ss:Type="Number">31277000</Data></Cell>
    <Cell ss:StyleID="s18"><Data ss:Type="Number">1.5099999999999999E-13</Data></Cell>
    <Cell ss:StyleID="s18"><Data ss:Type="Number">8.07E-10</Data></Cell>
    <Cell><Data ss:Type="Number">25.745431889999999</Data></Cell>
   </Row>
   <Row>
    <Cell><Data ss:Type="String">chrA06</Data></Cell>
    <Cell><Data ss:Type="Number">5720001</Data></Cell>
    <Cell><Data ss:Type="Number">5721000</Data></Cell>
    <Cell ss:StyleID="s18"><Data ss:Type="Number">7.6000000000000003E-7</Data></Cell>
    <Cell><Data ss:Type="Number">4.4008200000000001E-4</Data></Cell>
    <Cell><Data ss:Type="Number">25.06493506</Data></Cell>
    <Cell ss:Index="8"><Data ss:Type="String">chrAnn_random</Data></Cell>
    <Cell><Data ss:Type="Number">19009001</Data></Cell>
    <Cell><Data ss:Type="Number">19010000</Data></Cell>
    <Cell ss:StyleID="s18"><Data ss:Type="Number">1.42E-7</Data></Cell>
    <Cell><Data ss:Type="Number">2.8294099999999999E-4</Data></Cell>
    <Cell><Data ss:Type="Number">-27.548941450000001</Data></Cell>
    <Cell ss:Index="15"><Data ss:Type="String">chrC03</Data></Cell>
    <Cell><Data ss:Type="Number">31277001</Data></Cell>
    <Cell><Data ss:Type="Number">31278000</Data></Cell>
    <Cell ss:StyleID="s18"><Data ss:Type="Number">6.3899999999999995E-5</Data></Cell>
    <Cell><Data ss:Type="Number">8.8975010000000004E-3</Data></Cell>
    <Cell><Data ss:Type="Number">36.078431369999997</Data></Cell>
   </Row>
   <Row>
    <Cell><Data ss:Type="String">chrA06</Data></Cell>
    <Cell><Data ss:Type="Number">10552001</Data></Cell>
    <Cell><Data ss:Type="Number">10553000</Data></Cell>
    <Cell ss:StyleID="s18"><Data ss:Type="Number">2.3499999999999999E-8</Data></Cell>
    <Cell ss:StyleID="s18"><Data ss:Type="Number">2.83E-5</Data></Cell>
    <Cell><Data ss:Type="Number">-26.50218392</Data></Cell>
    <Cell ss:Index="8"><Data ss:Type="String">chrAnn_random</Data></Cell>
    <Cell><Data ss:Type="Number">19489001</Data></Cell>
    <Cell><Data ss:Type="Number">19490000</Data></Cell>
    <Cell ss:StyleID="s18"><Data ss:Type="Number">3.0599999999999998E-5</Data></Cell>
    <Cell><Data ss:Type="Number">9.4654869999999999E-3</Data></Cell>
    <Cell><Data ss:Type="Number">-35.267857139999997</Data></Cell>
    <Cell ss:Index="15"><Data ss:Type="String">chrC03</Data></Cell>
    <Cell><Data ss:Type="Number">59125001</Data></Cell>
    <Cell><Data ss:Type="Number">59126000</Data></Cell>
    <Cell ss:StyleID="s18"><Data ss:Type="Number">2.3E-6</Data></Cell>
    <Cell><Data ss:Type="Number">8.2267500000000003E-4</Data></Cell>
    <Cell><Data ss:Type="Number">27.42307692</Data></Cell>
   </Row>
   <Row>
    <Cell><Data ss:Type="String">chrA06</Data></Cell>
    <Cell><Data ss:Type="Number">10587001</Data></Cell>
    <Cell><Data ss:Type="Number">10588000</Data></Cell>
    <Cell ss:StyleID="s18"><Data ss:Type="Number">3.6899999999999998E-7</Data></Cell>
    <Cell><Data ss:Type="Number">2.4942999999999998E-4</Data></Cell>
    <Cell><Data ss:Type="Number">-25.316641400000002</Data></Cell>
    <Cell ss:Index="8"><Data ss:Type="String">chrAnn_random</Data></Cell>
    <Cell><Data ss:Type="Number">26613001</Data></Cell>
    <Cell><Data ss:Type="Number">26614000</Data></Cell>
    <Cell ss:StyleID="s18"><Data ss:Type="Number">1.1400000000000001E-6</Data></Cell>
    <Cell><Data ss:Type="Number">1.144169E-3</Data></Cell>
    <Cell><Data ss:Type="Number">34.910352809999999</Data></Cell>
    <Cell ss:Index="15"><Data ss:Type="String">chrC04</Data></Cell>
    <Cell><Data ss:Type="Number">4759001</Data></Cell>
    <Cell><Data ss:Type="Number">4760000</Data></Cell>
    <Cell ss:StyleID="s18"><Data ss:Type="Number">3.3500000000000001E-6</Data></Cell>
    <Cell><Data ss:Type="Number">1.0791939999999999E-3</Data></Cell>
    <Cell><Data ss:Type="Number">33.845029240000002</Data></Cell>
   </Row>
   <Row>
    <Cell><Data ss:Type="String">chrA06</Data></Cell>
    <Cell><Data ss:Type="Number">13952001</Data></Cell>
    <Cell><Data ss:Type="Number">13953000</Data></Cell>
    <Cell ss:StyleID="s18"><Data ss:Type="Number">2.26E-5</Data></Cell>
    <Cell><Data ss:Type="Number">5.066587E-3</Data></Cell>
    <Cell><Data ss:Type="Number">-54.620689659999996</Data></Cell>
    <Cell ss:Index="8"><Data ss:Type="String">chrC01</Data></Cell>
    <Cell><Data ss:Type="Number">15804001</Data></Cell>
    <Cell><Data ss:Type="Number">15805000</Data></Cell>
    <Cell ss:StyleID="s18"><Data ss:Type="Number">1.1600000000000001E-5</Data></Cell>
    <Cell><Data ss:Type="Number">5.1277019999999996E-3</Data></Cell>
    <Cell><Data ss:Type="Number">-30.665280670000001</Data></Cell>
    <Cell ss:Index="15"><Data ss:Type="String">chrC04</Data></Cell>
    <Cell><Data ss:Type="Number">7945001</Data></Cell>
    <Cell><Data ss:Type="Number">7946000</Data></Cell>
    <Cell ss:StyleID="s18"><Data ss:Type="Number">2.5400000000000001E-5</Data></Cell>
    <Cell><Data ss:Type="Number">4.7135479999999997E-3</Data></Cell>
    <Cell><Data ss:Type="Number">27.272727270000001</Data></Cell>
   </Row>
   <Row>
    <Cell><Data ss:Type="String">chrA06</Data></Cell>
    <Cell><Data ss:Type="Number">14859001</Data></Cell>
    <Cell><Data ss:Type="Number">14860000</Data></Cell>
    <Cell ss:StyleID="s18"><Data ss:Type="Number">2.41E-5</Data></Cell>
    <Cell><Data ss:Type="Number">5.2826699999999997E-3</Data></Cell>
    <Cell><Data ss:Type="Number">-51.438535309999999</Data></Cell>
    <Cell ss:Index="8"><Data ss:Type="String">chrC01</Data></Cell>
    <Cell><Data ss:Type="Number">17343001</Data></Cell>
    <Cell><Data ss:Type="Number">17344000</Data></Cell>
    <Cell ss:StyleID="s18"><Data ss:Type="Number">3.1199999999999999E-5</Data></Cell>
    <Cell><Data ss:Type="Number">9.5425089999999994E-3</Data></Cell>
    <Cell><Data ss:Type="Number">-27.609828740000001</Data></Cell>
    <Cell ss:Index="15"><Data ss:Type="String">chrC04</Data></Cell>
    <Cell><Data ss:Type="Number">8604001</Data></Cell>
    <Cell><Data ss:Type="Number">8605000</Data></Cell>
    <Cell ss:StyleID="s18"><Data ss:Type="Number">7.1600000000000006E-5</Data></Cell>
    <Cell><Data ss:Type="Number">9.6793439999999994E-3</Data></Cell>
    <Cell><Data ss:Type="Number">27.417452829999998</Data></Cell>
   </Row>
   <Row>
    <Cell><Data ss:Type="String">chrA06</Data></Cell>
    <Cell><Data ss:Type="Number">17169001</Data></Cell>
    <Cell><Data ss:Type="Number">17170000</Data></Cell>
    <Cell ss:StyleID="s18"><Data ss:Type="Number">2.0600000000000001E-12</Data></Cell>
    <Cell ss:StyleID="s18"><Data ss:Type="Number">1.05E-8</Data></Cell>
    <Cell><Data ss:Type="Number">27.024390239999999</Data></Cell>
    <Cell ss:Index="8"><Data ss:Type="String">chrC01</Data></Cell>
    <Cell><Data ss:Type="Number">20727001</Data></Cell>
    <Cell><Data ss:Type="Number">20728000</Data></Cell>
    <Cell ss:StyleID="s18"><Data ss:Type="Number">1.13E-6</Data></Cell>
    <Cell><Data ss:Type="Number">1.137391E-3</Data></Cell>
    <Cell><Data ss:Type="Number">33.01660811</Data></Cell>
    <Cell ss:Index="15"><Data ss:Type="String">chrC05</Data></Cell>
    <Cell><Data ss:Type="Number">3802001</Data></Cell>
    <Cell><Data ss:Type="Number">3803000</Data></Cell>
    <Cell ss:StyleID="s18"><Data ss:Type="Number">2.5000000000000001E-9</Data></Cell>
    <Cell ss:StyleID="s18"><Data ss:Type="Number">3.8700000000000002E-6</Data></Cell>
    <Cell><Data ss:Type="Number">35.714285709999999</Data></Cell>
   </Row>
   <Row>
    <Cell><Data ss:Type="String">chrA06</Data></Cell>
    <Cell><Data ss:Type="Number">19715001</Data></Cell>
    <Cell><Data ss:Type="Number">19716000</Data></Cell>
    <Cell ss:StyleID="s18"><Data ss:Type="Number">3.5599999999999998E-5</Data></Cell>
    <Cell><Data ss:Type="Number">6.8609170000000002E-3</Data></Cell>
    <Cell><Data ss:Type="Number">-37.438725490000003</Data></Cell>
    <Cell ss:Index="8"><Data ss:Type="String">chrC01</Data></Cell>
    <Cell><Data ss:Type="Number">25702001</Data></Cell>
    <Cell><Data ss:Type="Number">25703000</Data></Cell>
    <Cell ss:StyleID="s18"><Data ss:Type="Number">1.63E-5</Data></Cell>
    <Cell><Data ss:Type="Number">6.366432E-3</Data></Cell>
    <Cell><Data ss:Type="Number">26.425333970000001</Data></Cell>
    <Cell ss:Index="15"><Data ss:Type="String">chrC05</Data></Cell>
    <Cell><Data ss:Type="Number">4263001</Data></Cell>
    <Cell><Data ss:Type="Number">4264000</Data></Cell>
    <Cell ss:StyleID="s18"><Data ss:Type="Number">2.0899999999999999E-6</Data></Cell>
    <Cell><Data ss:Type="Number">7.7120699999999999E-4</Data></Cell>
    <Cell><Data ss:Type="Number">27.59699625</Data></Cell>
   </Row>
   <Row>
    <Cell><Data ss:Type="String">chrA07</Data></Cell>
    <Cell><Data ss:Type="Number">1412001</Data></Cell>
    <Cell><Data ss:Type="Number">1413000</Data></Cell>
    <Cell ss:StyleID="s18"><Data ss:Type="Number">3.4999999999999998E-7</Data></Cell>
    <Cell><Data ss:Type="Number">2.3882299999999999E-4</Data></Cell>
    <Cell><Data ss:Type="Number">-30.036875630000001</Data></Cell>
    <Cell ss:Index="8"><Data ss:Type="String">chrC02</Data></Cell>
    <Cell><Data ss:Type="Number">5196001</Data></Cell>
    <Cell><Data ss:Type="Number">5197000</Data></Cell>
    <Cell ss:StyleID="s18"><Data ss:Type="Number">1.2500000000000001E-5</Data></Cell>
    <Cell><Data ss:Type="Number">5.3861450000000002E-3</Data></Cell>
    <Cell><Data ss:Type="Number">-25.2432552</Data></Cell>
    <Cell ss:Index="15"><Data ss:Type="String">chrC05</Data></Cell>
    <Cell><Data ss:Type="Number">11654001</Data></Cell>
    <Cell><Data ss:Type="Number">11655000</Data></Cell>
    <Cell ss:StyleID="s18"><Data ss:Type="Number">2.83E-5</Data></Cell>
    <Cell><Data ss:Type="Number">5.0938509999999999E-3</Data></Cell>
    <Cell><Data ss:Type="Number">-41.471698109999998</Data></Cell>
   </Row>
   <Row>
    <Cell><Data ss:Type="String">chrA07</Data></Cell>
    <Cell><Data ss:Type="Number">4728001</Data></Cell>
    <Cell><Data ss:Type="Number">4729000</Data></Cell>
    <Cell ss:StyleID="s18"><Data ss:Type="Number">1.03E-5</Data></Cell>
    <Cell><Data ss:Type="Number">2.9110099999999999E-3</Data></Cell>
    <Cell><Data ss:Type="Number">-32.841091489999997</Data></Cell>
    <Cell ss:Index="8"><Data ss:Type="String">chrC02</Data></Cell>
    <Cell><Data ss:Type="Number">8471001</Data></Cell>
    <Cell><Data ss:Type="Number">8472000</Data></Cell>
    <Cell ss:StyleID="s18"><Data ss:Type="Number">6.8800000000000002E-7</Data></Cell>
    <Cell><Data ss:Type="Number">7.9466699999999999E-4</Data></Cell>
    <Cell><Data ss:Type="Number">25.261179590000001</Data></Cell>
    <Cell ss:Index="15"><Data ss:Type="String">chrC05</Data></Cell>
    <Cell><Data ss:Type="Number">27455001</Data></Cell>
    <Cell><Data ss:Type="Number">27456000</Data></Cell>
    <Cell ss:StyleID="s18"><Data ss:Type="Number">1.24E-19</Data></Cell>
    <Cell ss:StyleID="s18"><Data ss:Type="Number">1.7400000000000001E-15</Data></Cell>
    <Cell><Data ss:Type="Number">32.52629005</Data></Cell>
   </Row>
   <Row>
    <Cell><Data ss:Type="String">chrA07</Data></Cell>
    <Cell><Data ss:Type="Number">7997001</Data></Cell>
    <Cell><Data ss:Type="Number">7998000</Data></Cell>
    <Cell ss:StyleID="s18"><Data ss:Type="Number">1.4399999999999999E-5</Data></Cell>
    <Cell><Data ss:Type="Number">3.6634440000000001E-3</Data></Cell>
    <Cell><Data ss:Type="Number">29.374057319999999</Data></Cell>
    <Cell ss:Index="8"><Data ss:Type="String">chrC02</Data></Cell>
    <Cell><Data ss:Type="Number">10193001</Data></Cell>
    <Cell><Data ss:Type="Number">10194000</Data></Cell>
    <Cell ss:StyleID="s18"><Data ss:Type="Number">2.05E-5</Data></Cell>
    <Cell><Data ss:Type="Number">7.2835829999999997E-3</Data></Cell>
    <Cell><Data ss:Type="Number">-33.986474770000001</Data></Cell>
    <Cell ss:Index="15"><Data ss:Type="String">chrC05</Data></Cell>
    <Cell><Data ss:Type="Number">35010001</Data></Cell>
    <Cell><Data ss:Type="Number">35011000</Data></Cell>
    <Cell ss:StyleID="s18"><Data ss:Type="Number">7.5099999999999999E-7</Data></Cell>
    <Cell><Data ss:Type="Number">3.6181899999999999E-4</Data></Cell>
    <Cell><Data ss:Type="Number">25.517139480000001</Data></Cell>
   </Row>
   <Row>
    <Cell><Data ss:Type="String">chrA07</Data></Cell>
    <Cell><Data ss:Type="Number">9662001</Data></Cell>
    <Cell><Data ss:Type="Number">9663000</Data></Cell>
    <Cell ss:StyleID="s18"><Data ss:Type="Number">2.8399999999999999E-5</Data></Cell>
    <Cell><Data ss:Type="Number">5.8794820000000001E-3</Data></Cell>
    <Cell><Data ss:Type="Number">-31.370038409999999</Data></Cell>
    <Cell ss:Index="8"><Data ss:Type="String">chrC02</Data></Cell>
    <Cell><Data ss:Type="Number">26315001</Data></Cell>
    <Cell><Data ss:Type="Number">26316000</Data></Cell>
    <Cell ss:StyleID="s18"><Data ss:Type="Number">5.93E-6</Data></Cell>
    <Cell><Data ss:Type="Number">3.2139489999999998E-3</Data></Cell>
    <Cell><Data ss:Type="Number">32.036082469999997</Data></Cell>
    <Cell ss:Index="15"><Data ss:Type="String">chrC06</Data></Cell>
    <Cell><Data ss:Type="Number">1671001</Data></Cell>
    <Cell><Data ss:Type="Number">1672000</Data></Cell>
    <Cell ss:StyleID="s18"><Data ss:Type="Number">1.8199999999999999E-5</Data></Cell>
    <Cell><Data ss:Type="Number">3.7438839999999998E-3</Data></Cell>
    <Cell><Data ss:Type="Number">34.090909089999997</Data></Cell>
   </Row>
   <Row>
    <Cell><Data ss:Type="String">chrA08</Data></Cell>
    <Cell><Data ss:Type="Number">9310001</Data></Cell>
    <Cell><Data ss:Type="Number">9311000</Data></Cell>
    <Cell ss:StyleID="s18"><Data ss:Type="Number">4.6400000000000003E-5</Data></Cell>
    <Cell><Data ss:Type="Number">8.2708920000000002E-3</Data></Cell>
    <Cell><Data ss:Type="Number">-35.483870969999998</Data></Cell>
    <Cell ss:Index="8"><Data ss:Type="String">chrC02</Data></Cell>
    <Cell><Data ss:Type="Number">38252001</Data></Cell>
    <Cell><Data ss:Type="Number">38253000</Data></Cell>
    <Cell ss:StyleID="s18"><Data ss:Type="Number">3.77E-7</Data></Cell>
    <Cell><Data ss:Type="Number">5.4337999999999999E-4</Data></Cell>
    <Cell><Data ss:Type="Number">26.73373415</Data></Cell>
    <Cell ss:Index="15"><Data ss:Type="String">chrC06</Data></Cell>
    <Cell><Data ss:Type="Number">8498001</Data></Cell>
    <Cell><Data ss:Type="Number">8499000</Data></Cell>
    <Cell ss:StyleID="s18"><Data ss:Type="Number">1.15E-7</Data></Cell>
    <Cell ss:StyleID="s18"><Data ss:Type="Number">8.8300000000000005E-5</Data></Cell>
    <Cell><Data ss:Type="Number">-27.047619050000002</Data></Cell>
   </Row>
   <Row>
    <Cell><Data ss:Type="String">chrA09</Data></Cell>
    <Cell><Data ss:Type="Number">8280001</Data></Cell>
    <Cell><Data ss:Type="Number">8281000</Data></Cell>
    <Cell ss:StyleID="s18"><Data ss:Type="Number">5.5300000000000004E-6</Data></Cell>
    <Cell><Data ss:Type="Number">1.8755899999999999E-3</Data></Cell>
    <Cell><Data ss:Type="Number">30.562200959999998</Data></Cell>
    <Cell ss:Index="8"><Data ss:Type="String">chrC02</Data></Cell>
    <Cell><Data ss:Type="Number">42004001</Data></Cell>
    <Cell><Data ss:Type="Number">42005000</Data></Cell>
    <Cell ss:StyleID="s18"><Data ss:Type="Number">5.9900000000000002E-6</Data></Cell>
    <Cell><Data ss:Type="Number">3.2315349999999998E-3</Data></Cell>
    <Cell><Data ss:Type="Number">29.559748429999999</Data></Cell>
    <Cell ss:Index="15"><Data ss:Type="String">chrC06_random</Data></Cell>
    <Cell><Data ss:Type="Number">1085001</Data></Cell>
    <Cell><Data ss:Type="Number">1086000</Data></Cell>
    <Cell ss:StyleID="s18"><Data ss:Type="Number">2.3099999999999999E-7</Data></Cell>
    <Cell><Data ss:Type="Number">1.51063E-4</Data></Cell>
    <Cell><Data ss:Type="Number">27.11839166</Data></Cell>
   </Row>
   <Row>
    <Cell><Data ss:Type="String">chrA09</Data></Cell>
    <Cell><Data ss:Type="Number">10101001</Data></Cell>
    <Cell><Data ss:Type="Number">10102000</Data></Cell>
    <Cell ss:StyleID="s18"><Data ss:Type="Number">3.8700000000000003E-12</Data></Cell>
    <Cell ss:StyleID="s18"><Data ss:Type="Number">1.7599999999999999E-8</Data></Cell>
    <Cell><Data ss:Type="Number">-25.70917455</Data></Cell>
    <Cell ss:Index="8"><Data ss:Type="String">chrC03</Data></Cell>
    <Cell><Data ss:Type="Number">9477001</Data></Cell>
    <Cell><Data ss:Type="Number">9478000</Data></Cell>
    <Cell ss:StyleID="s18"><Data ss:Type="Number">2.05E-7</Data></Cell>
    <Cell><Data ss:Type="Number">3.5660100000000001E-4</Data></Cell>
    <Cell><Data ss:Type="Number">-31.95278111</Data></Cell>
    <Cell ss:Index="15"><Data ss:Type="String">chrC06_random</Data></Cell>
    <Cell><Data ss:Type="Number">2971001</Data></Cell>
    <Cell><Data ss:Type="Number">2972000</Data></Cell>
    <Cell ss:StyleID="s18"><Data ss:Type="Number">1.2499999999999999E-8</Data></Cell>
    <Cell ss:StyleID="s18"><Data ss:Type="Number">1.4600000000000001E-5</Data></Cell>
    <Cell><Data ss:Type="Number">-26.003086419999999</Data></Cell>
   </Row>
   <Row>
    <Cell><Data ss:Type="String">chrA09</Data></Cell>
    <Cell><Data ss:Type="Number">14219001</Data></Cell>
    <Cell><Data ss:Type="Number">14220000</Data></Cell>
    <Cell ss:StyleID="s18"><Data ss:Type="Number">5.8800000000000002E-7</Data></Cell>
    <Cell><Data ss:Type="Number">3.6439900000000001E-4</Data></Cell>
    <Cell><Data ss:Type="Number">-39.973672659999998</Data></Cell>
    <Cell ss:Index="8"><Data ss:Type="String">chrC03</Data></Cell>
    <Cell><Data ss:Type="Number">20755001</Data></Cell>
    <Cell><Data ss:Type="Number">20756000</Data></Cell>
    <Cell ss:StyleID="s18"><Data ss:Type="Number">2.5400000000000001E-5</Data></Cell>
    <Cell><Data ss:Type="Number">8.3702180000000004E-3</Data></Cell>
    <Cell><Data ss:Type="Number">42.916666669999998</Data></Cell>
    <Cell ss:Index="15"><Data ss:Type="String">chrC07</Data></Cell>
    <Cell><Data ss:Type="Number">12390001</Data></Cell>
    <Cell><Data ss:Type="Number">12391000</Data></Cell>
    <Cell ss:StyleID="s18"><Data ss:Type="Number">4.71E-5</Data></Cell>
    <Cell><Data ss:Type="Number">7.2289880000000004E-3</Data></Cell>
    <Cell><Data ss:Type="Number">33.655083660000003</Data></Cell>
   </Row>
   <Row>
    <Cell><Data ss:Type="String">chrA09</Data></Cell>
    <Cell><Data ss:Type="Number">16052001</Data></Cell>
    <Cell><Data ss:Type="Number">16053000</Data></Cell>
    <Cell ss:StyleID="s18"><Data ss:Type="Number">1.0999999999999999E-9</Data></Cell>
    <Cell ss:StyleID="s18"><Data ss:Type="Number">2.2500000000000001E-6</Data></Cell>
    <Cell><Data ss:Type="Number">-25.561413219999999</Data></Cell>
    <Cell ss:Index="8"><Data ss:Type="String">chrC03</Data></Cell>
    <Cell><Data ss:Type="Number">42647001</Data></Cell>
    <Cell><Data ss:Type="Number">42648000</Data></Cell>
    <Cell ss:StyleID="s18"><Data ss:Type="Number">3.5499999999999999E-6</Data></Cell>
    <Cell><Data ss:Type="Number">2.365682E-3</Data></Cell>
    <Cell><Data ss:Type="Number">29.77903392</Data></Cell>
    <Cell ss:Index="15"><Data ss:Type="String">chrC07</Data></Cell>
    <Cell><Data ss:Type="Number">42384001</Data></Cell>
    <Cell><Data ss:Type="Number">42385000</Data></Cell>
    <Cell ss:StyleID="s18"><Data ss:Type="Number">1.9099999999999999E-8</Data></Cell>
    <Cell ss:StyleID="s18"><Data ss:Type="Number">2.05E-5</Data></Cell>
    <Cell><Data ss:Type="Number">-32.48516454</Data></Cell>
   </Row>
   <Row>
    <Cell><Data ss:Type="String">chrA09</Data></Cell>
    <Cell><Data ss:Type="Number">18110001</Data></Cell>
    <Cell><Data ss:Type="Number">18111000</Data></Cell>
    <Cell ss:StyleID="s18"><Data ss:Type="Number">3.0199999999999998E-7</Data></Cell>
    <Cell><Data ss:Type="Number">2.1530099999999999E-4</Data></Cell>
    <Cell><Data ss:Type="Number">-26.420454549999999</Data></Cell>
    <Cell ss:Index="8"><Data ss:Type="String">chrC03</Data></Cell>
    <Cell><Data ss:Type="Number">52401001</Data></Cell>
    <Cell><Data ss:Type="Number">52402000</Data></Cell>
    <Cell ss:StyleID="s18"><Data ss:Type="Number">1.8600000000000001E-5</Data></Cell>
    <Cell><Data ss:Type="Number">6.9213199999999999E-3</Data></Cell>
    <Cell><Data ss:Type="Number">26.933976479999998</Data></Cell>
    <Cell ss:Index="15"><Data ss:Type="String">chrC07</Data></Cell>
    <Cell><Data ss:Type="Number">44316001</Data></Cell>
    <Cell><Data ss:Type="Number">44317000</Data></Cell>
    <Cell ss:StyleID="s18"><Data ss:Type="Number">4.1399999999999997E-7</Data></Cell>
    <Cell><Data ss:Type="Number">2.3404599999999999E-4</Data></Cell>
    <Cell><Data ss:Type="Number">36.046511629999998</Data></Cell>
   </Row>
   <Row>
    <Cell><Data ss:Type="String">chrA09</Data></Cell>
    <Cell><Data ss:Type="Number">28938001</Data></Cell>
    <Cell><Data ss:Type="Number">28939000</Data></Cell>
    <Cell ss:StyleID="s18"><Data ss:Type="Number">1.99E-7</Data></Cell>
    <Cell><Data ss:Type="Number">1.53759E-4</Data></Cell>
    <Cell><Data ss:Type="Number">-33.65384615</Data></Cell>
    <Cell ss:Index="8"><Data ss:Type="String">chrC03</Data></Cell>
    <Cell><Data ss:Type="Number">53207001</Data></Cell>
    <Cell><Data ss:Type="Number">53208000</Data></Cell>
    <Cell ss:StyleID="s18"><Data ss:Type="Number">1.44E-11</Data></Cell>
    <Cell ss:StyleID="s18"><Data ss:Type="Number">3.15E-7</Data></Cell>
    <Cell><Data ss:Type="Number">-26.68319</Data></Cell>
    <Cell ss:Index="15"><Data ss:Type="String">chrC08</Data></Cell>
    <Cell><Data ss:Type="Number">2049001</Data></Cell>
    <Cell><Data ss:Type="Number">2050000</Data></Cell>
    <Cell ss:StyleID="s18"><Data ss:Type="Number">1.8899999999999999E-5</Data></Cell>
    <Cell><Data ss:Type="Number">3.8193989999999998E-3</Data></Cell>
    <Cell><Data ss:Type="Number">25.768650659999999</Data></Cell>
   </Row>
   <Row>
    <Cell><Data ss:Type="String">chrA10</Data></Cell>
    <Cell><Data ss:Type="Number">9309001</Data></Cell>
    <Cell><Data ss:Type="Number">9310000</Data></Cell>
    <Cell ss:StyleID="s18"><Data ss:Type="Number">2.0699999999999998E-5</Data></Cell>
    <Cell><Data ss:Type="Number">4.7590920000000004E-3</Data></Cell>
    <Cell><Data ss:Type="Number">-51.075268819999998</Data></Cell>
    <Cell ss:Index="8"><Data ss:Type="String">chrC03_random</Data></Cell>
    <Cell><Data ss:Type="Number">536001</Data></Cell>
    <Cell><Data ss:Type="Number">537000</Data></Cell>
    <Cell ss:StyleID="s18"><Data ss:Type="Number">1.3799999999999999E-6</Data></Cell>
    <Cell><Data ss:Type="Number">1.304677E-3</Data></Cell>
    <Cell><Data ss:Type="Number">-29.617783459999998</Data></Cell>
    <Cell ss:Index="15"><Data ss:Type="String">chrC08</Data></Cell>
    <Cell><Data ss:Type="Number">33772001</Data></Cell>
    <Cell><Data ss:Type="Number">33773000</Data></Cell>
    <Cell ss:StyleID="s18"><Data ss:Type="Number">7.3499999999999995E-7</Data></Cell>
    <Cell><Data ss:Type="Number">3.5562899999999999E-4</Data></Cell>
    <Cell><Data ss:Type="Number">38.386491560000003</Data></Cell>
   </Row>
   <Row>
    <Cell><Data ss:Type="String">chrA10</Data></Cell>
    <Cell><Data ss:Type="Number">16612001</Data></Cell>
    <Cell><Data ss:Type="Number">16613000</Data></Cell>
    <Cell ss:StyleID="s18"><Data ss:Type="Number">5.5499999999999999E-15</Data></Cell>
    <Cell ss:StyleID="s18"><Data ss:Type="Number">4.9799999999999999E-11</Data></Cell>
    <Cell><Data ss:Type="Number">-33.14796905</Data></Cell>
    <Cell ss:Index="8"><Data ss:Type="String">chrC03_random</Data></Cell>
    <Cell><Data ss:Type="Number">2138001</Data></Cell>
    <Cell><Data ss:Type="Number">2139000</Data></Cell>
    <Cell ss:StyleID="s18"><Data ss:Type="Number">7.2899999999999997E-6</Data></Cell>
    <Cell><Data ss:Type="Number">3.7259350000000001E-3</Data></Cell>
    <Cell><Data ss:Type="Number">26.053215080000001</Data></Cell>
    <Cell ss:Index="15"><Data ss:Type="String">chrC09</Data></Cell>
    <Cell><Data ss:Type="Number">5909001</Data></Cell>
    <Cell><Data ss:Type="Number">5910000</Data></Cell>
    <Cell ss:StyleID="s18"><Data ss:Type="Number">3.7200000000000002E-8</Data></Cell>
    <Cell ss:StyleID="s18"><Data ss:Type="Number">3.5500000000000002E-5</Data></Cell>
    <Cell><Data ss:Type="Number">30.064102559999998</Data></Cell>
   </Row>
   <Row>
    <Cell><Data ss:Type="String">chrAnn_random</Data></Cell>
    <Cell><Data ss:Type="Number">2237001</Data></Cell>
    <Cell><Data ss:Type="Number">2238000</Data></Cell>
    <Cell ss:StyleID="s18"><Data ss:Type="Number">2.8799999999999999E-5</Data></Cell>
    <Cell><Data ss:Type="Number">5.9232219999999997E-3</Data></Cell>
    <Cell><Data ss:Type="Number">-29.292002929999999</Data></Cell>
    <Cell ss:Index="8"><Data ss:Type="String">chrC03_random</Data></Cell>
    <Cell><Data ss:Type="Number">5280001</Data></Cell>
    <Cell><Data ss:Type="Number">5281000</Data></Cell>
    <Cell ss:StyleID="s18"><Data ss:Type="Number">8.8899999999999998E-7</Data></Cell>
    <Cell><Data ss:Type="Number">9.6382100000000001E-4</Data></Cell>
    <Cell><Data ss:Type="Number">28.205128210000002</Data></Cell>
    <Cell ss:Index="15"><Data ss:Type="String">chrC09</Data></Cell>
    <Cell><Data ss:Type="Number">8990001</Data></Cell>
    <Cell><Data ss:Type="Number">8991000</Data></Cell>
    <Cell ss:StyleID="s18"><Data ss:Type="Number">3.3099999999999998E-5</Data></Cell>
    <Cell><Data ss:Type="Number">5.6811869999999999E-3</Data></Cell>
    <Cell><Data ss:Type="Number">39.440048689999998</Data></Cell>
   </Row>
   <Row>
    <Cell><Data ss:Type="String">chrAnn_random</Data></Cell>
    <Cell><Data ss:Type="Number">7685001</Data></Cell>
    <Cell><Data ss:Type="Number">7686000</Data></Cell>
    <Cell ss:StyleID="s18"><Data ss:Type="Number">7.1999999999999996E-13</Data></Cell>
    <Cell ss:StyleID="s18"><Data ss:Type="Number">4.1199999999999998E-9</Data></Cell>
    <Cell><Data ss:Type="Number">27.191413239999999</Data></Cell>
    <Cell ss:Index="8"><Data ss:Type="String">chrC04</Data></Cell>
    <Cell><Data ss:Type="Number">11954001</Data></Cell>
    <Cell><Data ss:Type="Number">11955000</Data></Cell>
    <Cell ss:StyleID="s18"><Data ss:Type="Number">2.6400000000000001E-5</Data></Cell>
    <Cell><Data ss:Type="Number">8.5830170000000001E-3</Data></Cell>
    <Cell><Data ss:Type="Number">-52.380952379999997</Data></Cell>
    <Cell ss:Index="15"><Data ss:Type="String">chrC09</Data></Cell>
    <Cell><Data ss:Type="Number">10790001</Data></Cell>
    <Cell><Data ss:Type="Number">10791000</Data></Cell>
    <Cell ss:StyleID="s18"><Data ss:Type="Number">2.3099999999999999E-7</Data></Cell>
    <Cell><Data ss:Type="Number">1.51063E-4</Data></Cell>
    <Cell><Data ss:Type="Number">33.333333330000002</Data></Cell>
   </Row>
   <Row>
    <Cell><Data ss:Type="String">chrAnn_random</Data></Cell>
    <Cell><Data ss:Type="Number">8791001</Data></Cell>
    <Cell><Data ss:Type="Number">8792000</Data></Cell>
    <Cell ss:StyleID="s18"><Data ss:Type="Number">2.73E-5</Data></Cell>
    <Cell><Data ss:Type="Number">5.7312329999999996E-3</Data></Cell>
    <Cell><Data ss:Type="Number">-45.378151260000003</Data></Cell>
    <Cell ss:Index="8"><Data ss:Type="String">chrC04</Data></Cell>
    <Cell><Data ss:Type="Number">36436001</Data></Cell>
    <Cell><Data ss:Type="Number">36437000</Data></Cell>
    <Cell ss:StyleID="s18"><Data ss:Type="Number">3.1200000000000002E-6</Data></Cell>
    <Cell><Data ss:Type="Number">2.1974540000000002E-3</Data></Cell>
    <Cell><Data ss:Type="Number">40.483870969999998</Data></Cell>
    <Cell ss:Index="15"><Data ss:Type="String">chrC09</Data></Cell>
    <Cell><Data ss:Type="Number">38062001</Data></Cell>
    <Cell><Data ss:Type="Number">38063000</Data></Cell>
    <Cell ss:StyleID="s18"><Data ss:Type="Number">8.3900000000000004E-7</Data></Cell>
    <Cell><Data ss:Type="Number">3.9307900000000001E-4</Data></Cell>
    <Cell><Data ss:Type="Number">26.282991200000001</Data></Cell>
   </Row>
   <Row>
    <Cell><Data ss:Type="String">chrAnn_random</Data></Cell>
    <Cell><Data ss:Type="Number">17139001</Data></Cell>
    <Cell><Data ss:Type="Number">17140000</Data></Cell>
    <Cell ss:StyleID="s18"><Data ss:Type="Number">2.3699999999999999E-9</Data></Cell>
    <Cell ss:StyleID="s18"><Data ss:Type="Number">4.2799999999999997E-6</Data></Cell>
    <Cell><Data ss:Type="Number">-25.90548308</Data></Cell>
    <Cell ss:Index="8"><Data ss:Type="String">chrC04_random</Data></Cell>
    <Cell><Data ss:Type="Number">355001</Data></Cell>
    <Cell><Data ss:Type="Number">356000</Data></Cell>
    <Cell ss:StyleID="s18"><Data ss:Type="Number">1.75E-6</Data></Cell>
    <Cell><Data ss:Type="Number">1.525995E-3</Data></Cell>
    <Cell><Data ss:Type="Number">29.730671000000001</Data></Cell>
    <Cell ss:Index="15"><Data ss:Type="String">chrC09</Data></Cell>
    <Cell><Data ss:Type="Number">44538001</Data></Cell>
    <Cell><Data ss:Type="Number">44539000</Data></Cell>
    <Cell ss:StyleID="s18"><Data ss:Type="Number">3.0800000000000003E-5</Data></Cell>
    <Cell><Data ss:Type="Number">5.4095230000000003E-3</Data></Cell>
    <Cell><Data ss:Type="Number">28.489341979999999</Data></Cell>
   </Row>
   <Row>
    <Cell><Data ss:Type="String">chrAnn_random</Data></Cell>
    <Cell><Data ss:Type="Number">23311001</Data></Cell>
    <Cell><Data ss:Type="Number">23312000</Data></Cell>
    <Cell ss:StyleID="s18"><Data ss:Type="Number">1.8E-9</Data></Cell>
    <Cell ss:StyleID="s18"><Data ss:Type="Number">3.4199999999999999E-6</Data></Cell>
    <Cell><Data ss:Type="Number">-28.88888889</Data></Cell>
    <Cell ss:Index="8"><Data ss:Type="String">chrC04_random</Data></Cell>
    <Cell><Data ss:Type="Number">585001</Data></Cell>
    <Cell><Data ss:Type="Number">586000</Data></Cell>
    <Cell ss:StyleID="s18"><Data ss:Type="Number">1.72E-7</Data></Cell>
    <Cell><Data ss:Type="Number">3.1817E-4</Data></Cell>
    <Cell><Data ss:Type="Number">-29.628812289999999</Data></Cell>
    <Cell ss:Index="15"><Data ss:Type="String">chrC09_random</Data></Cell>
    <Cell><Data ss:Type="Number">2023001</Data></Cell>
    <Cell><Data ss:Type="Number">2024000</Data></Cell>
    <Cell ss:StyleID="s18"><Data ss:Type="Number">3.3499999999999999E-165</Data></Cell>
    <Cell ss:StyleID="s18"><Data ss:Type="Number">7.5500000000000006E-160</Data></Cell>
    <Cell><Data ss:Type="Number">28.708766099999998</Data></Cell>
   </Row>
   <Row>
    <Cell><Data ss:Type="String">chrAnn_random</Data></Cell>
    <Cell><Data ss:Type="Number">26292001</Data></Cell>
    <Cell><Data ss:Type="Number">26293000</Data></Cell>
    <Cell ss:StyleID="s18"><Data ss:Type="Number">1.31E-5</Data></Cell>
    <Cell><Data ss:Type="Number">3.4447599999999998E-3</Data></Cell>
    <Cell><Data ss:Type="Number">-27.904616950000001</Data></Cell>
    <Cell ss:Index="8"><Data ss:Type="String">chrC05</Data></Cell>
    <Cell><Data ss:Type="Number">6567001</Data></Cell>
    <Cell><Data ss:Type="Number">6568000</Data></Cell>
    <Cell ss:StyleID="s18"><Data ss:Type="Number">2.0700000000000002E-18</Data></Cell>
    <Cell ss:StyleID="s18"><Data ss:Type="Number">2.25E-13</Data></Cell>
    <Cell><Data ss:Type="Number">45.896750709999999</Data></Cell>
    <Cell ss:Index="15"><Data ss:Type="String">chrCnn_random</Data></Cell>
    <Cell><Data ss:Type="Number">13024001</Data></Cell>
    <Cell><Data ss:Type="Number">13025000</Data></Cell>
    <Cell ss:StyleID="s18"><Data ss:Type="Number">8.5500000000000005E-8</Data></Cell>
    <Cell ss:StyleID="s18"><Data ss:Type="Number">6.86E-5</Data></Cell>
    <Cell><Data ss:Type="Number">27.652519890000001</Data></Cell>
   </Row>
   <Row>
    <Cell><Data ss:Type="String">chrAnn_random</Data></Cell>
    <Cell><Data ss:Type="Number">27650001</Data></Cell>
    <Cell><Data ss:Type="Number">27651000</Data></Cell>
    <Cell ss:StyleID="s18"><Data ss:Type="Number">1.6500000000000001E-11</Data></Cell>
    <Cell ss:StyleID="s18"><Data ss:Type="Number">6.1999999999999999E-8</Data></Cell>
    <Cell><Data ss:Type="Number">29.59344153</Data></Cell>
    <Cell ss:Index="8"><Data ss:Type="String">chrC05</Data></Cell>
    <Cell><Data ss:Type="Number">18239001</Data></Cell>
    <Cell><Data ss:Type="Number">18240000</Data></Cell>
    <Cell ss:StyleID="s18"><Data ss:Type="Number">1.8199999999999999E-6</Data></Cell>
    <Cell><Data ss:Type="Number">1.5599170000000001E-3</Data></Cell>
    <Cell><Data ss:Type="Number">-32.773109239999997</Data></Cell>
    <Cell ss:Index="15"><Data ss:Type="String">chrCnn_random</Data></Cell>
    <Cell><Data ss:Type="Number">42009001</Data></Cell>
    <Cell><Data ss:Type="Number">42010000</Data></Cell>
    <Cell ss:StyleID="s18"><Data ss:Type="Number">9.0599999999999993E-16</Data></Cell>
    <Cell ss:StyleID="s18"><Data ss:Type="Number">7.5599999999999993E-12</Data></Cell>
    <Cell><Data ss:Type="Number">32.166666669999998</Data></Cell>
   </Row>
   <Row>
    <Cell><Data ss:Type="String">chrAnn_random</Data></Cell>
    <Cell><Data ss:Type="Number">33025001</Data></Cell>
    <Cell><Data ss:Type="Number">33026000</Data></Cell>
    <Cell ss:StyleID="s18"><Data ss:Type="Number">3.4800000000000001E-8</Data></Cell>
    <Cell ss:StyleID="s18"><Data ss:Type="Number">3.9499999999999998E-5</Data></Cell>
    <Cell><Data ss:Type="Number">-32.291666669999998</Data></Cell>
    <Cell ss:Index="8"><Data ss:Type="String">chrC05</Data></Cell>
    <Cell><Data ss:Type="Number">34267001</Data></Cell>
    <Cell><Data ss:Type="Number">34268000</Data></Cell>
    <Cell ss:StyleID="s18"><Data ss:Type="Number">2.8099999999999999E-5</Data></Cell>
    <Cell><Data ss:Type="Number">8.9447169999999996E-3</Data></Cell>
    <Cell><Data ss:Type="Number">-57.567567570000001</Data></Cell>
    <Cell ss:Index="15"><Data ss:Type="String">chrCnn_random</Data></Cell>
    <Cell><Data ss:Type="Number">42907001</Data></Cell>
    <Cell><Data ss:Type="Number">42908000</Data></Cell>
    <Cell ss:StyleID="s18"><Data ss:Type="Number">8.8100000000000006E-51</Data></Cell>
    <Cell ss:StyleID="s18"><Data ss:Type="Number">4.4100000000000002E-46</Data></Cell>
    <Cell><Data ss:Type="Number">33.544376700000001</Data></Cell>
   </Row>
   <Row>
    <Cell><Data ss:Type="String">chrAnn_random</Data></Cell>
    <Cell><Data ss:Type="Number">33538001</Data></Cell>
    <Cell><Data ss:Type="Number">33539000</Data></Cell>
    <Cell ss:StyleID="s18"><Data ss:Type="Number">4.6399999999999997E-9</Data></Cell>
    <Cell ss:StyleID="s18"><Data ss:Type="Number">7.6899999999999992E-6</Data></Cell>
    <Cell><Data ss:Type="Number">-25.737782320000001</Data></Cell>
    <Cell ss:Index="8"><Data ss:Type="String">chrC05</Data></Cell>
    <Cell><Data ss:Type="Number">40491001</Data></Cell>
    <Cell><Data ss:Type="Number">40492000</Data></Cell>
    <Cell ss:StyleID="s18"><Data ss:Type="Number">6.7700000000000004E-6</Data></Cell>
    <Cell><Data ss:Type="Number">3.5535359999999999E-3</Data></Cell>
    <Cell><Data ss:Type="Number">-32.8172043</Data></Cell>
    <Cell ss:Index="15"><Data ss:Type="String">chrCnn_random</Data></Cell>
    <Cell><Data ss:Type="Number">54176001</Data></Cell>
    <Cell><Data ss:Type="Number">54177000</Data></Cell>
    <Cell ss:StyleID="s18"><Data ss:Type="Number">1.38E-5</Data></Cell>
    <Cell><Data ss:Type="Number">3.075482E-3</Data></Cell>
    <Cell><Data ss:Type="Number">-29.280821920000001</Data></Cell>
   </Row>
   <Row>
    <Cell><Data ss:Type="String">chrAnn_random</Data></Cell>
    <Cell><Data ss:Type="Number">43309001</Data></Cell>
    <Cell><Data ss:Type="Number">43310000</Data></Cell>
    <Cell ss:StyleID="s18"><Data ss:Type="Number">8.6799999999999999E-7</Data></Cell>
    <Cell><Data ss:Type="Number">4.8203299999999998E-4</Data></Cell>
    <Cell><Data ss:Type="Number">54.244186050000003</Data></Cell>
    <Cell ss:Index="8"><Data ss:Type="String">chrC06</Data></Cell>
    <Cell><Data ss:Type="Number">14880001</Data></Cell>
    <Cell><Data ss:Type="Number">14881000</Data></Cell>
    <Cell ss:StyleID="s18"><Data ss:Type="Number">1.2500000000000001E-5</Data></Cell>
    <Cell><Data ss:Type="Number">5.3805859999999997E-3</Data></Cell>
    <Cell><Data ss:Type="Number">-34.28953911</Data></Cell>
    <Cell ss:Index="15"><Data ss:Type="String">chrCnn_random</Data></Cell>
    <Cell><Data ss:Type="Number">67732001</Data></Cell>
    <Cell><Data ss:Type="Number">67733000</Data></Cell>
    <Cell ss:StyleID="s18"><Data ss:Type="Number">3.63E-6</Data></Cell>
    <Cell><Data ss:Type="Number">1.147765E-3</Data></Cell>
    <Cell><Data ss:Type="Number">-28.7661406</Data></Cell>
   </Row>
   <Row>
    <Cell><Data ss:Type="String">chrAnn_random</Data></Cell>
    <Cell><Data ss:Type="Number">47565001</Data></Cell>
    <Cell><Data ss:Type="Number">47566000</Data></Cell>
    <Cell ss:StyleID="s18"><Data ss:Type="Number">6.0399999999999998E-6</Data></Cell>
    <Cell><Data ss:Type="Number">2.0009619999999998E-3</Data></Cell>
    <Cell><Data ss:Type="Number">-48.299319730000001</Data></Cell>
    <Cell ss:Index="8"><Data ss:Type="String">chrC06</Data></Cell>
    <Cell><Data ss:Type="Number">17327001</Data></Cell>
    <Cell><Data ss:Type="Number">17328000</Data></Cell>
    <Cell ss:StyleID="s18"><Data ss:Type="Number">2.92E-6</Data></Cell>
    <Cell><Data ss:Type="Number">2.0940780000000001E-3</Data></Cell>
    <Cell><Data ss:Type="Number">-29.298352650000002</Data></Cell>
    <Cell ss:Index="15"><Data ss:Type="String">chrCnn_random</Data></Cell>
    <Cell><Data ss:Type="Number">73522001</Data></Cell>
    <Cell><Data ss:Type="Number">73523000</Data></Cell>
    <Cell ss:StyleID="s18"><Data ss:Type="Number">3.1499999999999999E-6</Data></Cell>
    <Cell><Data ss:Type="Number">1.028251E-3</Data></Cell>
    <Cell><Data ss:Type="Number">31.20689655</Data></Cell>
   </Row>
   <Row>
    <Cell><Data ss:Type="String">chrC01</Data></Cell>
    <Cell><Data ss:Type="Number">1922001</Data></Cell>
    <Cell><Data ss:Type="Number">1923000</Data></Cell>
    <Cell ss:StyleID="s18"><Data ss:Type="Number">1.33E-6</Data></Cell>
    <Cell><Data ss:Type="Number">6.6494099999999995E-4</Data></Cell>
    <Cell><Data ss:Type="Number">-47.851481020000001</Data></Cell>
    <Cell ss:Index="8"><Data ss:Type="String">chrC06</Data></Cell>
    <Cell><Data ss:Type="Number">19884001</Data></Cell>
    <Cell><Data ss:Type="Number">19885000</Data></Cell>
    <Cell ss:StyleID="s18"><Data ss:Type="Number">1.66E-5</Data></Cell>
    <Cell><Data ss:Type="Number">6.4372479999999996E-3</Data></Cell>
    <Cell><Data ss:Type="Number">25.761407370000001</Data></Cell>
    <Cell ss:Index="15"><Data ss:Type="String">chrCnn_random</Data></Cell>
    <Cell><Data ss:Type="Number">77448001</Data></Cell>
    <Cell><Data ss:Type="Number">77449000</Data></Cell>
    <Cell ss:StyleID="s18"><Data ss:Type="Number">5.8499999999999999E-6</Data></Cell>
    <Cell><Data ss:Type="Number">1.646415E-3</Data></Cell>
    <Cell><Data ss:Type="Number">26.07298166</Data></Cell>
   </Row>
   <Row ss:Height="15.75">
    <Cell><Data ss:Type="String">chrC01</Data></Cell>
    <Cell><Data ss:Type="Number">2277001</Data></Cell>
    <Cell><Data ss:Type="Number">2278000</Data></Cell>
    <Cell ss:StyleID="s18"><Data ss:Type="Number">9.5700000000000003E-11</Data></Cell>
    <Cell ss:StyleID="s18"><Data ss:Type="Number">2.7000000000000001E-7</Data></Cell>
    <Cell><Data ss:Type="Number">27.013130499999999</Data></Cell>
    <Cell ss:Index="8"><Data ss:Type="String">chrC07</Data></Cell>
    <Cell><Data ss:Type="Number">10555001</Data></Cell>
    <Cell><Data ss:Type="Number">10556000</Data></Cell>
    <Cell ss:StyleID="s18"><Data ss:Type="Number">9.4199999999999996E-6</Data></Cell>
    <Cell><Data ss:Type="Number">4.3916199999999997E-3</Data></Cell>
    <Cell><Data ss:Type="Number">25.168208580000002</Data></Cell>
    <Cell ss:Index="15" ss:StyleID="s19"><Data ss:Type="String">chrUnn_random</Data></Cell>
    <Cell ss:StyleID="s19"><Data ss:Type="Number">7637001</Data></Cell>
    <Cell ss:StyleID="s19"><Data ss:Type="Number">7638000</Data></Cell>
    <Cell ss:StyleID="s20"><Data ss:Type="Number">1.39E-6</Data></Cell>
    <Cell ss:StyleID="s19"><Data ss:Type="Number">5.7366899999999996E-4</Data></Cell>
    <Cell ss:StyleID="s19"><Data ss:Type="Number">-33.396291210000001</Data></Cell>
   </Row>
   <Row>
    <Cell><Data ss:Type="String">chrC01</Data></Cell>
    <Cell><Data ss:Type="Number">15100001</Data></Cell>
    <Cell><Data ss:Type="Number">15101000</Data></Cell>
    <Cell ss:StyleID="s18"><Data ss:Type="Number">1.15E-10</Data></Cell>
    <Cell ss:StyleID="s18"><Data ss:Type="Number">3.1E-7</Data></Cell>
    <Cell><Data ss:Type="Number">-39.490254870000001</Data></Cell>
    <Cell ss:Index="8"><Data ss:Type="String">chrC07</Data></Cell>
    <Cell><Data ss:Type="Number">13931001</Data></Cell>
    <Cell><Data ss:Type="Number">13932000</Data></Cell>
    <Cell ss:StyleID="s18"><Data ss:Type="Number">1.9400000000000001E-5</Data></Cell>
    <Cell><Data ss:Type="Number">7.0726210000000003E-3</Data></Cell>
    <Cell><Data ss:Type="Number">30.844155839999999</Data></Cell>
   </Row>
   <Row>
    <Cell><Data ss:Type="String">chrC01</Data></Cell>
    <Cell><Data ss:Type="Number">20185001</Data></Cell>
    <Cell><Data ss:Type="Number">20186000</Data></Cell>
    <Cell ss:StyleID="s18"><Data ss:Type="Number">2.3999999999999999E-6</Data></Cell>
    <Cell><Data ss:Type="Number">1.034667E-3</Data></Cell>
    <Cell><Data ss:Type="Number">32.524271839999997</Data></Cell>
    <Cell ss:Index="8"><Data ss:Type="String">chrC07</Data></Cell>
    <Cell><Data ss:Type="Number">19821001</Data></Cell>
    <Cell><Data ss:Type="Number">19822000</Data></Cell>
    <Cell ss:StyleID="s18"><Data ss:Type="Number">2.1800000000000001E-5</Data></Cell>
    <Cell><Data ss:Type="Number">7.5527850000000002E-3</Data></Cell>
    <Cell><Data ss:Type="Number">-50.215053760000004</Data></Cell>
   </Row>
   <Row>
    <Cell><Data ss:Type="String">chrC01</Data></Cell>
    <Cell><Data ss:Type="Number">21984001</Data></Cell>
    <Cell><Data ss:Type="Number">21985000</Data></Cell>
    <Cell ss:StyleID="s18"><Data ss:Type="Number">3.1099999999999997E-5</Data></Cell>
    <Cell><Data ss:Type="Number">6.2423499999999998E-3</Data></Cell>
    <Cell><Data ss:Type="Number">-37.092731829999998</Data></Cell>
    <Cell ss:Index="8"><Data ss:Type="String">chrC07</Data></Cell>
    <Cell><Data ss:Type="Number">20942001</Data></Cell>
    <Cell><Data ss:Type="Number">20943000</Data></Cell>
    <Cell ss:StyleID="s18"><Data ss:Type="Number">7.4599999999999997E-6</Data></Cell>
    <Cell><Data ss:Type="Number">3.797669E-3</Data></Cell>
    <Cell><Data ss:Type="Number">33.229813659999998</Data></Cell>
   </Row>
   <Row>
    <Cell><Data ss:Type="String">chrC01</Data></Cell>
    <Cell><Data ss:Type="Number">24381001</Data></Cell>
    <Cell><Data ss:Type="Number">24382000</Data></Cell>
    <Cell ss:StyleID="s18"><Data ss:Type="Number">1.95E-6</Data></Cell>
    <Cell><Data ss:Type="Number">8.7671600000000004E-4</Data></Cell>
    <Cell><Data ss:Type="Number">29.84965163</Data></Cell>
    <Cell ss:Index="8"><Data ss:Type="String">chrC07</Data></Cell>
    <Cell><Data ss:Type="Number">23787001</Data></Cell>
    <Cell><Data ss:Type="Number">23788000</Data></Cell>
    <Cell ss:StyleID="s18"><Data ss:Type="Number">8.6500000000000002E-6</Data></Cell>
    <Cell><Data ss:Type="Number">4.1668950000000003E-3</Data></Cell>
    <Cell><Data ss:Type="Number">-28.452380949999998</Data></Cell>
   </Row>
   <Row>
    <Cell><Data ss:Type="String">chrC01</Data></Cell>
    <Cell><Data ss:Type="Number">24535001</Data></Cell>
    <Cell><Data ss:Type="Number">24536000</Data></Cell>
    <Cell ss:StyleID="s18"><Data ss:Type="Number">2.6300000000000001E-7</Data></Cell>
    <Cell><Data ss:Type="Number">1.9266300000000001E-4</Data></Cell>
    <Cell><Data ss:Type="Number">34.090909089999997</Data></Cell>
    <Cell ss:Index="8"><Data ss:Type="String">chrC07</Data></Cell>
    <Cell><Data ss:Type="Number">29775001</Data></Cell>
    <Cell><Data ss:Type="Number">29776000</Data></Cell>
    <Cell ss:StyleID="s18"><Data ss:Type="Number">1.3900000000000001E-5</Data></Cell>
    <Cell><Data ss:Type="Number">5.7149770000000004E-3</Data></Cell>
    <Cell><Data ss:Type="Number">-28.991228069999998</Data></Cell>
   </Row>
   <Row>
    <Cell><Data ss:Type="String">chrC01</Data></Cell>
    <Cell><Data ss:Type="Number">29878001</Data></Cell>
    <Cell><Data ss:Type="Number">29879000</Data></Cell>
    <Cell ss:StyleID="s18"><Data ss:Type="Number">1.88E-5</Data></Cell>
    <Cell><Data ss:Type="Number">4.4219439999999997E-3</Data></Cell>
    <Cell><Data ss:Type="Number">-27.30350309</Data></Cell>
    <Cell ss:Index="8"><Data ss:Type="String">chrC08</Data></Cell>
    <Cell><Data ss:Type="Number">4516001</Data></Cell>
    <Cell><Data ss:Type="Number">4517000</Data></Cell>
    <Cell ss:StyleID="s18"><Data ss:Type="Number">2.12E-5</Data></Cell>
    <Cell><Data ss:Type="Number">7.4368250000000002E-3</Data></Cell>
    <Cell><Data ss:Type="Number">-36.33830846</Data></Cell>
   </Row>
   <Row>
    <Cell><Data ss:Type="String">chrC01</Data></Cell>
    <Cell><Data ss:Type="Number">34137001</Data></Cell>
    <Cell><Data ss:Type="Number">34138000</Data></Cell>
    <Cell ss:StyleID="s18"><Data ss:Type="Number">2.8500000000000002E-5</Data></Cell>
    <Cell><Data ss:Type="Number">5.8884469999999998E-3</Data></Cell>
    <Cell><Data ss:Type="Number">-26.472898659999998</Data></Cell>
    <Cell ss:Index="8"><Data ss:Type="String">chrC08</Data></Cell>
    <Cell><Data ss:Type="Number">12459001</Data></Cell>
    <Cell><Data ss:Type="Number">12460000</Data></Cell>
    <Cell ss:StyleID="s18"><Data ss:Type="Number">3.3599999999999997E-5</Data></Cell>
    <Cell><Data ss:Type="Number">9.9865000000000006E-3</Data></Cell>
    <Cell><Data ss:Type="Number">-26.050420169999999</Data></Cell>
   </Row>
   <Row>
    <Cell><Data ss:Type="String">chrC01</Data></Cell>
    <Cell><Data ss:Type="Number">36775001</Data></Cell>
    <Cell><Data ss:Type="Number">36776000</Data></Cell>
    <Cell ss:StyleID="s18"><Data ss:Type="Number">1.15E-10</Data></Cell>
    <Cell ss:StyleID="s18"><Data ss:Type="Number">3.1E-7</Data></Cell>
    <Cell><Data ss:Type="Number">-25.431034480000001</Data></Cell>
    <Cell ss:Index="8"><Data ss:Type="String">chrC08_random</Data></Cell>
    <Cell><Data ss:Type="Number">2426001</Data></Cell>
    <Cell><Data ss:Type="Number">2427000</Data></Cell>
    <Cell ss:StyleID="s18"><Data ss:Type="Number">8.3999999999999998E-8</Data></Cell>
    <Cell><Data ss:Type="Number">1.9805499999999999E-4</Data></Cell>
    <Cell><Data ss:Type="Number">27.605908580000001</Data></Cell>
   </Row>
   <Row>
    <Cell><Data ss:Type="String">chrC01_random</Data></Cell>
    <Cell><Data ss:Type="Number">1565001</Data></Cell>
    <Cell><Data ss:Type="Number">1566000</Data></Cell>
    <Cell ss:StyleID="s18"><Data ss:Type="Number">1.5300000000000001E-11</Data></Cell>
    <Cell ss:StyleID="s18"><Data ss:Type="Number">5.8600000000000002E-8</Data></Cell>
    <Cell><Data ss:Type="Number">-30.020093129999999</Data></Cell>
    <Cell ss:Index="8"><Data ss:Type="String">chrC09</Data></Cell>
    <Cell><Data ss:Type="Number">1982001</Data></Cell>
    <Cell><Data ss:Type="Number">1983000</Data></Cell>
    <Cell ss:StyleID="s18"><Data ss:Type="Number">3.0400000000000001E-6</Data></Cell>
    <Cell><Data ss:Type="Number">2.1597299999999999E-3</Data></Cell>
    <Cell><Data ss:Type="Number">40.29356061</Data></Cell>
   </Row>
   <Row>
    <Cell><Data ss:Type="String">chrC01_random</Data></Cell>
    <Cell><Data ss:Type="Number">2150001</Data></Cell>
    <Cell><Data ss:Type="Number">2151000</Data></Cell>
    <Cell ss:StyleID="s18"><Data ss:Type="Number">5.9299999999999998E-7</Data></Cell>
    <Cell><Data ss:Type="Number">3.66743E-4</Data></Cell>
    <Cell><Data ss:Type="Number">28.125</Data></Cell>
    <Cell ss:Index="8"><Data ss:Type="String">chrC09</Data></Cell>
    <Cell><Data ss:Type="Number">7440001</Data></Cell>
    <Cell><Data ss:Type="Number">7441000</Data></Cell>
    <Cell ss:StyleID="s18"><Data ss:Type="Number">2.8900000000000001E-8</Data></Cell>
    <Cell ss:StyleID="s18"><Data ss:Type="Number">9.0099999999999995E-5</Data></Cell>
    <Cell><Data ss:Type="Number">25.131343560000001</Data></Cell>
   </Row>
   <Row>
    <Cell><Data ss:Type="String">chrC02</Data></Cell>
    <Cell><Data ss:Type="Number">20994001</Data></Cell>
    <Cell><Data ss:Type="Number">20995000</Data></Cell>
    <Cell ss:StyleID="s18"><Data ss:Type="Number">1.43E-5</Data></Cell>
    <Cell><Data ss:Type="Number">3.6442979999999998E-3</Data></Cell>
    <Cell><Data ss:Type="Number">-28.351063830000001</Data></Cell>
    <Cell ss:Index="8"><Data ss:Type="String">chrC09</Data></Cell>
    <Cell><Data ss:Type="Number">10801001</Data></Cell>
    <Cell><Data ss:Type="Number">10802000</Data></Cell>
    <Cell ss:StyleID="s18"><Data ss:Type="Number">3.79E-11</Data></Cell>
    <Cell ss:StyleID="s18"><Data ss:Type="Number">6.6000000000000003E-7</Data></Cell>
    <Cell><Data ss:Type="Number">-30.835092660000001</Data></Cell>
   </Row>
   <Row>
    <Cell><Data ss:Type="String">chrC02</Data></Cell>
    <Cell><Data ss:Type="Number">31360001</Data></Cell>
    <Cell><Data ss:Type="Number">31361000</Data></Cell>
    <Cell ss:StyleID="s18"><Data ss:Type="Number">2.4700000000000001E-5</Data></Cell>
    <Cell><Data ss:Type="Number">5.3609119999999998E-3</Data></Cell>
    <Cell><Data ss:Type="Number">-36.252927399999997</Data></Cell>
    <Cell ss:Index="8"><Data ss:Type="String">chrC09</Data></Cell>
    <Cell><Data ss:Type="Number">13889001</Data></Cell>
    <Cell><Data ss:Type="Number">13890000</Data></Cell>
    <Cell ss:StyleID="s18"><Data ss:Type="Number">1.2800000000000001E-15</Data></Cell>
    <Cell ss:StyleID="s18"><Data ss:Type="Number">9.3000000000000002E-11</Data></Cell>
    <Cell><Data ss:Type="Number">27.258269720000001</Data></Cell>
   </Row>
   <Row>
    <Cell><Data ss:Type="String">chrC02_random</Data></Cell>
    <Cell><Data ss:Type="Number">2852001</Data></Cell>
    <Cell><Data ss:Type="Number">2853000</Data></Cell>
    <Cell ss:StyleID="s18"><Data ss:Type="Number">4.51E-6</Data></Cell>
    <Cell><Data ss:Type="Number">1.6248359999999999E-3</Data></Cell>
    <Cell><Data ss:Type="Number">29.991645779999999</Data></Cell>
    <Cell ss:Index="8"><Data ss:Type="String">chrC09</Data></Cell>
    <Cell><Data ss:Type="Number">15897001</Data></Cell>
    <Cell><Data ss:Type="Number">15898000</Data></Cell>
    <Cell ss:StyleID="s18"><Data ss:Type="Number">2.8999999999999998E-7</Data></Cell>
    <Cell><Data ss:Type="Number">4.5936799999999998E-4</Data></Cell>
    <Cell><Data ss:Type="Number">-38.530734629999998</Data></Cell>
   </Row>
   <Row>
    <Cell><Data ss:Type="String">chrC03</Data></Cell>
    <Cell><Data ss:Type="Number">3501001</Data></Cell>
    <Cell><Data ss:Type="Number">3502000</Data></Cell>
    <Cell ss:StyleID="s18"><Data ss:Type="Number">5.2500000000000002E-5</Data></Cell>
    <Cell><Data ss:Type="Number">9.0397729999999992E-3</Data></Cell>
    <Cell><Data ss:Type="Number">-28.011336799999999</Data></Cell>
    <Cell ss:Index="8"><Data ss:Type="String">chrC09</Data></Cell>
    <Cell><Data ss:Type="Number">18341001</Data></Cell>
    <Cell><Data ss:Type="Number">18342000</Data></Cell>
    <Cell ss:StyleID="s18"><Data ss:Type="Number">9.0299999999999999E-6</Data></Cell>
    <Cell><Data ss:Type="Number">4.2777429999999996E-3</Data></Cell>
    <Cell><Data ss:Type="Number">-46.690518779999998</Data></Cell>
   </Row>
   <Row>
    <Cell><Data ss:Type="String">chrC03</Data></Cell>
    <Cell><Data ss:Type="Number">6759001</Data></Cell>
    <Cell><Data ss:Type="Number">6760000</Data></Cell>
    <Cell ss:StyleID="s18"><Data ss:Type="Number">2.1399999999999998E-5</Data></Cell>
    <Cell><Data ss:Type="Number">4.8733470000000001E-3</Data></Cell>
    <Cell><Data ss:Type="Number">-34.39698061</Data></Cell>
    <Cell ss:Index="8"><Data ss:Type="String">chrC09</Data></Cell>
    <Cell><Data ss:Type="Number">44600001</Data></Cell>
    <Cell><Data ss:Type="Number">44601000</Data></Cell>
    <Cell ss:StyleID="s18"><Data ss:Type="Number">8.2700000000000004E-6</Data></Cell>
    <Cell><Data ss:Type="Number">4.0708519999999998E-3</Data></Cell>
    <Cell><Data ss:Type="Number">30.98917368</Data></Cell>
   </Row>
   <Row>
    <Cell><Data ss:Type="String">chrC03</Data></Cell>
    <Cell><Data ss:Type="Number">15916001</Data></Cell>
    <Cell><Data ss:Type="Number">15917000</Data></Cell>
    <Cell ss:StyleID="s18"><Data ss:Type="Number">2.23E-5</Data></Cell>
    <Cell><Data ss:Type="Number">5.0106209999999998E-3</Data></Cell>
    <Cell><Data ss:Type="Number">-31.262715310000001</Data></Cell>
    <Cell ss:Index="8"><Data ss:Type="String">chrC09_random</Data></Cell>
    <Cell><Data ss:Type="Number">2566001</Data></Cell>
    <Cell><Data ss:Type="Number">2567000</Data></Cell>
    <Cell ss:StyleID="s18"><Data ss:Type="Number">3.3300000000000003E-5</Data></Cell>
    <Cell><Data ss:Type="Number">9.9089499999999997E-3</Data></Cell>
    <Cell><Data ss:Type="Number">-27.18505124</Data></Cell>
   </Row>
   <Row>
    <Cell><Data ss:Type="String">chrC03</Data></Cell>
    <Cell><Data ss:Type="Number">18942001</Data></Cell>
    <Cell><Data ss:Type="Number">18943000</Data></Cell>
    <Cell ss:StyleID="s18"><Data ss:Type="Number">4.0600000000000001E-6</Data></Cell>
    <Cell><Data ss:Type="Number">1.503402E-3</Data></Cell>
    <Cell><Data ss:Type="Number">-31.198686370000001</Data></Cell>
    <Cell ss:Index="8"><Data ss:Type="String">chrCnn_random</Data></Cell>
    <Cell><Data ss:Type="Number">3610001</Data></Cell>
    <Cell><Data ss:Type="Number">3611000</Data></Cell>
    <Cell ss:StyleID="s18"><Data ss:Type="Number">9.7199999999999997E-7</Data></Cell>
    <Cell><Data ss:Type="Number">1.0171690000000001E-3</Data></Cell>
    <Cell><Data ss:Type="Number">32.807017539999997</Data></Cell>
   </Row>
   <Row>
    <Cell><Data ss:Type="String">chrC03</Data></Cell>
    <Cell><Data ss:Type="Number">20535001</Data></Cell>
    <Cell><Data ss:Type="Number">20536000</Data></Cell>
    <Cell ss:StyleID="s18"><Data ss:Type="Number">5.0099999999999998E-5</Data></Cell>
    <Cell><Data ss:Type="Number">8.7325449999999995E-3</Data></Cell>
    <Cell><Data ss:Type="Number">-25.396825400000001</Data></Cell>
    <Cell ss:Index="8"><Data ss:Type="String">chrCnn_random</Data></Cell>
    <Cell><Data ss:Type="Number">4357001</Data></Cell>
    <Cell><Data ss:Type="Number">4358000</Data></Cell>
    <Cell ss:StyleID="s18"><Data ss:Type="Number">2.4899999999999999E-6</Data></Cell>
    <Cell><Data ss:Type="Number">1.90873E-3</Data></Cell>
    <Cell><Data ss:Type="Number">-43.715846990000003</Data></Cell>
   </Row>
   <Row>
    <Cell><Data ss:Type="String">chrC03</Data></Cell>
    <Cell><Data ss:Type="Number">22193001</Data></Cell>
    <Cell><Data ss:Type="Number">22194000</Data></Cell>
    <Cell ss:StyleID="s18"><Data ss:Type="Number">8.0400000000000005E-7</Data></Cell>
    <Cell><Data ss:Type="Number">4.57713E-4</Data></Cell>
    <Cell><Data ss:Type="Number">25.95325244</Data></Cell>
    <Cell ss:Index="8"><Data ss:Type="String">chrCnn_random</Data></Cell>
    <Cell><Data ss:Type="Number">7101001</Data></Cell>
    <Cell><Data ss:Type="Number">7102000</Data></Cell>
    <Cell ss:StyleID="s18"><Data ss:Type="Number">6.36E-8</Data></Cell>
    <Cell><Data ss:Type="Number">1.6202299999999999E-4</Data></Cell>
    <Cell><Data ss:Type="Number">-28.473003370000001</Data></Cell>
   </Row>
   <Row>
    <Cell><Data ss:Type="String">chrC03</Data></Cell>
    <Cell><Data ss:Type="Number">23880001</Data></Cell>
    <Cell><Data ss:Type="Number">23881000</Data></Cell>
    <Cell ss:StyleID="s18"><Data ss:Type="Number">2.97E-5</Data></Cell>
    <Cell><Data ss:Type="Number">6.0365050000000002E-3</Data></Cell>
    <Cell><Data ss:Type="Number">73.913043479999999</Data></Cell>
    <Cell ss:Index="8"><Data ss:Type="String">chrCnn_random</Data></Cell>
    <Cell><Data ss:Type="Number">17984001</Data></Cell>
    <Cell><Data ss:Type="Number">17985000</Data></Cell>
    <Cell ss:StyleID="s18"><Data ss:Type="Number">3.2400000000000001E-5</Data></Cell>
    <Cell><Data ss:Type="Number">9.7741100000000008E-3</Data></Cell>
    <Cell><Data ss:Type="Number">26.36916836</Data></Cell>
   </Row>
   <Row>
    <Cell><Data ss:Type="String">chrC03</Data></Cell>
    <Cell><Data ss:Type="Number">28919001</Data></Cell>
    <Cell><Data ss:Type="Number">28920000</Data></Cell>
    <Cell ss:StyleID="s18"><Data ss:Type="Number">3.7000000000000002E-6</Data></Cell>
    <Cell><Data ss:Type="Number">1.40898E-3</Data></Cell>
    <Cell><Data ss:Type="Number">-29.712653629999998</Data></Cell>
    <Cell ss:Index="8"><Data ss:Type="String">chrCnn_random</Data></Cell>
    <Cell><Data ss:Type="Number">37391001</Data></Cell>
    <Cell><Data ss:Type="Number">37392000</Data></Cell>
    <Cell ss:StyleID="s18"><Data ss:Type="Number">2.1800000000000001E-5</Data></Cell>
    <Cell><Data ss:Type="Number">7.5527850000000002E-3</Data></Cell>
    <Cell><Data ss:Type="Number">-37.727272730000003</Data></Cell>
   </Row>
   <Row>
    <Cell><Data ss:Type="String">chrC03</Data></Cell>
    <Cell><Data ss:Type="Number">28948001</Data></Cell>
    <Cell><Data ss:Type="Number">28949000</Data></Cell>
    <Cell ss:StyleID="s18"><Data ss:Type="Number">6.7299999999999999E-6</Data></Cell>
    <Cell><Data ss:Type="Number">2.1711249999999999E-3</Data></Cell>
    <Cell><Data ss:Type="Number">-31.547017189999998</Data></Cell>
    <Cell ss:Index="8"><Data ss:Type="String">chrCnn_random</Data></Cell>
    <Cell><Data ss:Type="Number">48879001</Data></Cell>
    <Cell><Data ss:Type="Number">48880000</Data></Cell>
    <Cell ss:StyleID="s18"><Data ss:Type="Number">1.31E-5</Data></Cell>
    <Cell><Data ss:Type="Number">5.490099E-3</Data></Cell>
    <Cell><Data ss:Type="Number">-47.081081079999997</Data></Cell>
   </Row>
   <Row>
    <Cell><Data ss:Type="String">chrC03</Data></Cell>
    <Cell><Data ss:Type="Number">38599001</Data></Cell>
    <Cell><Data ss:Type="Number">38600000</Data></Cell>
    <Cell ss:StyleID="s18"><Data ss:Type="Number">3.8500000000000004E-6</Data></Cell>
    <Cell><Data ss:Type="Number">1.454384E-3</Data></Cell>
    <Cell><Data ss:Type="Number">-40.980392160000001</Data></Cell>
    <Cell ss:Index="8"><Data ss:Type="String">chrCnn_random</Data></Cell>
    <Cell><Data ss:Type="Number">55544001</Data></Cell>
    <Cell><Data ss:Type="Number">55545000</Data></Cell>
    <Cell ss:StyleID="s18"><Data ss:Type="Number">4.5199999999999999E-6</Data></Cell>
    <Cell><Data ss:Type="Number">2.716492E-3</Data></Cell>
    <Cell><Data ss:Type="Number">-28.41061534</Data></Cell>
   </Row>
   <Row>
    <Cell><Data ss:Type="String">chrC03</Data></Cell>
    <Cell><Data ss:Type="Number">46480001</Data></Cell>
    <Cell><Data ss:Type="Number">46481000</Data></Cell>
    <Cell ss:StyleID="s18"><Data ss:Type="Number">1.84E-5</Data></Cell>
    <Cell><Data ss:Type="Number">4.378023E-3</Data></Cell>
    <Cell><Data ss:Type="Number">35.026455030000001</Data></Cell>
    <Cell ss:Index="8"><Data ss:Type="String">chrCnn_random</Data></Cell>
    <Cell><Data ss:Type="Number">56105001</Data></Cell>
    <Cell><Data ss:Type="Number">56106000</Data></Cell>
    <Cell ss:StyleID="s18"><Data ss:Type="Number">8.9299999999999992E-6</Data></Cell>
    <Cell><Data ss:Type="Number">4.2537119999999998E-3</Data></Cell>
    <Cell><Data ss:Type="Number">-28.793466810000002</Data></Cell>
   </Row>
   <Row>
    <Cell><Data ss:Type="String">chrC04</Data></Cell>
    <Cell><Data ss:Type="Number">1580001</Data></Cell>
    <Cell><Data ss:Type="Number">1581000</Data></Cell>
    <Cell ss:StyleID="s18"><Data ss:Type="Number">3.6399999999999999E-6</Data></Cell>
    <Cell><Data ss:Type="Number">1.3923379999999999E-3</Data></Cell>
    <Cell><Data ss:Type="Number">37.697242930000002</Data></Cell>
    <Cell ss:Index="8"><Data ss:Type="String">chrCnn_random</Data></Cell>
    <Cell><Data ss:Type="Number">64189001</Data></Cell>
    <Cell><Data ss:Type="Number">64190000</Data></Cell>
    <Cell ss:StyleID="s18"><Data ss:Type="Number">5.0300000000000001E-6</Data></Cell>
    <Cell><Data ss:Type="Number">2.9124929999999999E-3</Data></Cell>
    <Cell><Data ss:Type="Number">35.246533130000003</Data></Cell>
   </Row>
   <Row>
    <Cell><Data ss:Type="String">chrC04</Data></Cell>
    <Cell><Data ss:Type="Number">9350001</Data></Cell>
    <Cell><Data ss:Type="Number">9351000</Data></Cell>
    <Cell ss:StyleID="s18"><Data ss:Type="Number">7.4499999999999998E-6</Data></Cell>
    <Cell><Data ss:Type="Number">2.3467459999999998E-3</Data></Cell>
    <Cell><Data ss:Type="Number">27.4122807</Data></Cell>
    <Cell ss:Index="8"><Data ss:Type="String">chrCnn_random</Data></Cell>
    <Cell><Data ss:Type="Number">66262001</Data></Cell>
    <Cell><Data ss:Type="Number">66263000</Data></Cell>
    <Cell ss:StyleID="s18"><Data ss:Type="Number">1.59E-5</Data></Cell>
    <Cell><Data ss:Type="Number">6.2618830000000002E-3</Data></Cell>
    <Cell><Data ss:Type="Number">-34.688412849999999</Data></Cell>
   </Row>
   <Row>
    <Cell><Data ss:Type="String">chrC04</Data></Cell>
    <Cell><Data ss:Type="Number">15015001</Data></Cell>
    <Cell><Data ss:Type="Number">15016000</Data></Cell>
    <Cell ss:StyleID="s18"><Data ss:Type="Number">4.9100000000000004E-7</Data></Cell>
    <Cell><Data ss:Type="Number">3.1524599999999998E-4</Data></Cell>
    <Cell><Data ss:Type="Number">30.707086870000001</Data></Cell>
    <Cell ss:Index="8"><Data ss:Type="String">chrCnn_random</Data></Cell>
    <Cell><Data ss:Type="Number">68961001</Data></Cell>
    <Cell><Data ss:Type="Number">68962000</Data></Cell>
    <Cell ss:StyleID="s18"><Data ss:Type="Number">2.5600000000000001E-6</Data></Cell>
    <Cell><Data ss:Type="Number">1.9304719999999999E-3</Data></Cell>
    <Cell><Data ss:Type="Number">31.43825301</Data></Cell>
   </Row>
   <Row>
    <Cell><Data ss:Type="String">chrC04</Data></Cell>
    <Cell><Data ss:Type="Number">21989001</Data></Cell>
    <Cell><Data ss:Type="Number">21990000</Data></Cell>
    <Cell ss:StyleID="s18"><Data ss:Type="Number">1.5200000000000001E-6</Data></Cell>
    <Cell><Data ss:Type="Number">7.3424000000000004E-4</Data></Cell>
    <Cell><Data ss:Type="Number">25.68667014</Data></Cell>
    <Cell ss:Index="8"><Data ss:Type="String">chrCnn_random</Data></Cell>
    <Cell><Data ss:Type="Number">70429001</Data></Cell>
    <Cell><Data ss:Type="Number">70430000</Data></Cell>
    <Cell ss:StyleID="s18"><Data ss:Type="Number">2.5799999999999999E-6</Data></Cell>
    <Cell><Data ss:Type="Number">1.9339909999999999E-3</Data></Cell>
    <Cell><Data ss:Type="Number">-27.015915119999999</Data></Cell>
   </Row>
   <Row ss:Height="15.75">
    <Cell><Data ss:Type="String">chrC04</Data></Cell>
    <Cell><Data ss:Type="Number">30401001</Data></Cell>
    <Cell><Data ss:Type="Number">30402000</Data></Cell>
    <Cell ss:StyleID="s18"><Data ss:Type="Number">3.3299999999999999E-6</Data></Cell>
    <Cell><Data ss:Type="Number">1.3194330000000001E-3</Data></Cell>
    <Cell><Data ss:Type="Number">28.65763909</Data></Cell>
    <Cell ss:Index="8" ss:StyleID="s19"><Data ss:Type="String">chrCnn_random</Data></Cell>
    <Cell ss:StyleID="s19"><Data ss:Type="Number">79496001</Data></Cell>
    <Cell ss:StyleID="s19"><Data ss:Type="Number">79497000</Data></Cell>
    <Cell ss:StyleID="s20"><Data ss:Type="Number">1.3499999999999999E-5</Data></Cell>
    <Cell ss:StyleID="s19"><Data ss:Type="Number">5.6061219999999998E-3</Data></Cell>
    <Cell ss:StyleID="s19"><Data ss:Type="Number">-25.04468009</Data></Cell>
   </Row>
   <Row>
    <Cell><Data ss:Type="String">chrC04</Data></Cell>
    <Cell><Data ss:Type="Number">31988001</Data></Cell>
    <Cell><Data ss:Type="Number">31989000</Data></Cell>
    <Cell ss:StyleID="s18"><Data ss:Type="Number">3.7200000000000003E-12</Data></Cell>
    <Cell ss:StyleID="s18"><Data ss:Type="Number">1.74E-8</Data></Cell>
    <Cell><Data ss:Type="Number">36.053970360000001</Data></Cell>
   </Row>
   <Row>
    <Cell><Data ss:Type="String">chrC04_random</Data></Cell>
    <Cell><Data ss:Type="Number">371001</Data></Cell>
    <Cell><Data ss:Type="Number">372000</Data></Cell>
    <Cell ss:StyleID="s18"><Data ss:Type="Number">1.1199999999999999E-8</Data></Cell>
    <Cell ss:StyleID="s18"><Data ss:Type="Number">1.5800000000000001E-5</Data></Cell>
    <Cell><Data ss:Type="Number">-35.182173059999997</Data></Cell>
   </Row>
   <Row>
    <Cell><Data ss:Type="String">chrC04_random</Data></Cell>
    <Cell><Data ss:Type="Number">2840001</Data></Cell>
    <Cell><Data ss:Type="Number">2841000</Data></Cell>
    <Cell ss:StyleID="s18"><Data ss:Type="Number">6.9499999999999997E-13</Data></Cell>
    <Cell ss:StyleID="s18"><Data ss:Type="Number">4.0400000000000001E-9</Data></Cell>
    <Cell><Data ss:Type="Number">-26.020171569999999</Data></Cell>
   </Row>
   <Row>
    <Cell><Data ss:Type="String">chrC05</Data></Cell>
    <Cell><Data ss:Type="Number">2073001</Data></Cell>
    <Cell><Data ss:Type="Number">2074000</Data></Cell>
    <Cell ss:StyleID="s18"><Data ss:Type="Number">4.2500000000000001E-7</Data></Cell>
    <Cell><Data ss:Type="Number">2.8145399999999999E-4</Data></Cell>
    <Cell><Data ss:Type="Number">25.242718450000002</Data></Cell>
   </Row>
   <Row>
    <Cell><Data ss:Type="String">chrC05</Data></Cell>
    <Cell><Data ss:Type="Number">10654001</Data></Cell>
    <Cell><Data ss:Type="Number">10655000</Data></Cell>
    <Cell ss:StyleID="s18"><Data ss:Type="Number">2.0800000000000001E-5</Data></Cell>
    <Cell><Data ss:Type="Number">4.7761920000000003E-3</Data></Cell>
    <Cell><Data ss:Type="Number">-35.592497870000003</Data></Cell>
   </Row>
   <Row>
    <Cell><Data ss:Type="String">chrC05</Data></Cell>
    <Cell><Data ss:Type="Number">16162001</Data></Cell>
    <Cell><Data ss:Type="Number">16163000</Data></Cell>
    <Cell ss:StyleID="s18"><Data ss:Type="Number">2.37E-11</Data></Cell>
    <Cell ss:StyleID="s18"><Data ss:Type="Number">8.4899999999999999E-8</Data></Cell>
    <Cell><Data ss:Type="Number">-27.52612027</Data></Cell>
   </Row>
   <Row>
    <Cell><Data ss:Type="String">chrC05</Data></Cell>
    <Cell><Data ss:Type="Number">33580001</Data></Cell>
    <Cell><Data ss:Type="Number">33581000</Data></Cell>
    <Cell ss:StyleID="s18"><Data ss:Type="Number">7.6199999999999994E-8</Data></Cell>
    <Cell ss:StyleID="s18"><Data ss:Type="Number">7.4800000000000002E-5</Data></Cell>
    <Cell><Data ss:Type="Number">-27.714285709999999</Data></Cell>
   </Row>
   <Row>
    <Cell><Data ss:Type="String">chrC06</Data></Cell>
    <Cell><Data ss:Type="Number">1882001</Data></Cell>
    <Cell><Data ss:Type="Number">1883000</Data></Cell>
    <Cell ss:StyleID="s18"><Data ss:Type="Number">1.3899999999999999E-12</Data></Cell>
    <Cell ss:StyleID="s18"><Data ss:Type="Number">7.3399999999999999E-9</Data></Cell>
    <Cell><Data ss:Type="Number">-41.665285830000002</Data></Cell>
   </Row>
   <Row>
    <Cell><Data ss:Type="String">chrC06</Data></Cell>
    <Cell><Data ss:Type="Number">8324001</Data></Cell>
    <Cell><Data ss:Type="Number">8325000</Data></Cell>
    <Cell ss:StyleID="s18"><Data ss:Type="Number">8.7299999999999994E-6</Data></Cell>
    <Cell><Data ss:Type="Number">2.5986730000000001E-3</Data></Cell>
    <Cell><Data ss:Type="Number">27.45427398</Data></Cell>
   </Row>
   <Row>
    <Cell><Data ss:Type="String">chrC06</Data></Cell>
    <Cell><Data ss:Type="Number">11651001</Data></Cell>
    <Cell><Data ss:Type="Number">11652000</Data></Cell>
    <Cell ss:StyleID="s18"><Data ss:Type="Number">5.2E-23</Data></Cell>
    <Cell ss:StyleID="s18"><Data ss:Type="Number">1.6500000000000001E-18</Data></Cell>
    <Cell><Data ss:Type="Number">30.20785699</Data></Cell>
   </Row>
   <Row>
    <Cell><Data ss:Type="String">chrC06</Data></Cell>
    <Cell><Data ss:Type="Number">31622001</Data></Cell>
    <Cell><Data ss:Type="Number">31623000</Data></Cell>
    <Cell ss:StyleID="s18"><Data ss:Type="Number">1.5399999999999999E-8</Data></Cell>
    <Cell ss:StyleID="s18"><Data ss:Type="Number">2.0100000000000001E-5</Data></Cell>
    <Cell><Data ss:Type="Number">33.24182382</Data></Cell>
   </Row>
   <Row>
    <Cell><Data ss:Type="String">chrC07</Data></Cell>
    <Cell><Data ss:Type="Number">15883001</Data></Cell>
    <Cell><Data ss:Type="Number">15884000</Data></Cell>
    <Cell ss:StyleID="s18"><Data ss:Type="Number">4.6899999999999998E-20</Data></Cell>
    <Cell ss:StyleID="s18"><Data ss:Type="Number">1.2099999999999999E-15</Data></Cell>
    <Cell><Data ss:Type="Number">-37.313456629999997</Data></Cell>
   </Row>
   <Row>
    <Cell><Data ss:Type="String">chrC07</Data></Cell>
    <Cell><Data ss:Type="Number">15885001</Data></Cell>
    <Cell><Data ss:Type="Number">15886000</Data></Cell>
    <Cell ss:StyleID="s18"><Data ss:Type="Number">4.2599999999999999E-5</Data></Cell>
    <Cell><Data ss:Type="Number">7.7668829999999996E-3</Data></Cell>
    <Cell><Data ss:Type="Number">-29.662698410000001</Data></Cell>
   </Row>
   <Row>
    <Cell><Data ss:Type="String">chrC07</Data></Cell>
    <Cell><Data ss:Type="Number">31111001</Data></Cell>
    <Cell><Data ss:Type="Number">31112000</Data></Cell>
    <Cell ss:StyleID="s18"><Data ss:Type="Number">3.4700000000000002E-7</Data></Cell>
    <Cell><Data ss:Type="Number">2.3762699999999999E-4</Data></Cell>
    <Cell><Data ss:Type="Number">-26.680672269999999</Data></Cell>
   </Row>
   <Row>
    <Cell><Data ss:Type="String">chrC07</Data></Cell>
    <Cell><Data ss:Type="Number">33607001</Data></Cell>
    <Cell><Data ss:Type="Number">33608000</Data></Cell>
    <Cell ss:StyleID="s18"><Data ss:Type="Number">1.5799999999999999E-8</Data></Cell>
    <Cell ss:StyleID="s18"><Data ss:Type="Number">2.0599999999999999E-5</Data></Cell>
    <Cell><Data ss:Type="Number">-36.862745099999998</Data></Cell>
   </Row>
   <Row>
    <Cell><Data ss:Type="String">chrC07</Data></Cell>
    <Cell><Data ss:Type="Number">39828001</Data></Cell>
    <Cell><Data ss:Type="Number">39829000</Data></Cell>
    <Cell ss:StyleID="s18"><Data ss:Type="Number">7.9599999999999998E-7</Data></Cell>
    <Cell><Data ss:Type="Number">4.5512999999999999E-4</Data></Cell>
    <Cell><Data ss:Type="Number">34.344273649999998</Data></Cell>
   </Row>
   <Row>
    <Cell><Data ss:Type="String">chrC07</Data></Cell>
    <Cell><Data ss:Type="Number">42881001</Data></Cell>
    <Cell><Data ss:Type="Number">42882000</Data></Cell>
    <Cell ss:StyleID="s18"><Data ss:Type="Number">1.15E-5</Data></Cell>
    <Cell><Data ss:Type="Number">3.1506310000000001E-3</Data></Cell>
    <Cell><Data ss:Type="Number">-28.945111489999999</Data></Cell>
   </Row>
   <Row>
    <Cell><Data ss:Type="String">chrC07_random</Data></Cell>
    <Cell><Data ss:Type="Number">1076001</Data></Cell>
    <Cell><Data ss:Type="Number">1077000</Data></Cell>
    <Cell ss:StyleID="s18"><Data ss:Type="Number">4.3700000000000001E-8</Data></Cell>
    <Cell ss:StyleID="s18"><Data ss:Type="Number">4.8000000000000001E-5</Data></Cell>
    <Cell><Data ss:Type="Number">36.033650100000003</Data></Cell>
   </Row>
   <Row>
    <Cell><Data ss:Type="String">chrC08</Data></Cell>
    <Cell><Data ss:Type="Number">1479001</Data></Cell>
    <Cell><Data ss:Type="Number">1480000</Data></Cell>
    <Cell ss:StyleID="s18"><Data ss:Type="Number">3.1300000000000002E-8</Data></Cell>
    <Cell ss:StyleID="s18"><Data ss:Type="Number">3.6300000000000001E-5</Data></Cell>
    <Cell><Data ss:Type="Number">-28.120172149999998</Data></Cell>
   </Row>
   <Row>
    <Cell><Data ss:Type="String">chrC08</Data></Cell>
    <Cell><Data ss:Type="Number">1737001</Data></Cell>
    <Cell><Data ss:Type="Number">1738000</Data></Cell>
    <Cell ss:StyleID="s18"><Data ss:Type="Number">3.3599999999999997E-5</Data></Cell>
    <Cell><Data ss:Type="Number">6.5754009999999998E-3</Data></Cell>
    <Cell><Data ss:Type="Number">26.198830409999999</Data></Cell>
   </Row>
   <Row>
    <Cell><Data ss:Type="String">chrC08</Data></Cell>
    <Cell><Data ss:Type="Number">18623001</Data></Cell>
    <Cell><Data ss:Type="Number">18624000</Data></Cell>
    <Cell ss:StyleID="s18"><Data ss:Type="Number">9.8799999999999998E-17</Data></Cell>
    <Cell ss:StyleID="s18"><Data ss:Type="Number">1.3100000000000001E-12</Data></Cell>
    <Cell><Data ss:Type="Number">-35.748111860000002</Data></Cell>
   </Row>
   <Row>
    <Cell><Data ss:Type="String">chrC08_random</Data></Cell>
    <Cell><Data ss:Type="Number">2115001</Data></Cell>
    <Cell><Data ss:Type="Number">2116000</Data></Cell>
    <Cell ss:StyleID="s18"><Data ss:Type="Number">3.9299999999999999E-7</Data></Cell>
    <Cell><Data ss:Type="Number">2.6386399999999999E-4</Data></Cell>
    <Cell><Data ss:Type="Number">-28.73563218</Data></Cell>
   </Row>
   <Row>
    <Cell><Data ss:Type="String">chrC08_random</Data></Cell>
    <Cell><Data ss:Type="Number">3460001</Data></Cell>
    <Cell><Data ss:Type="Number">3461000</Data></Cell>
    <Cell ss:StyleID="s18"><Data ss:Type="Number">5.1000000000000002E-9</Data></Cell>
    <Cell ss:StyleID="s18"><Data ss:Type="Number">8.32E-6</Data></Cell>
    <Cell><Data ss:Type="Number">-28.39710998</Data></Cell>
   </Row>
   <Row>
    <Cell><Data ss:Type="String">chrC09</Data></Cell>
    <Cell><Data ss:Type="Number">1164001</Data></Cell>
    <Cell><Data ss:Type="Number">1165000</Data></Cell>
    <Cell ss:StyleID="s18"><Data ss:Type="Number">5.2799999999999996E-7</Data></Cell>
    <Cell><Data ss:Type="Number">3.35392E-4</Data></Cell>
    <Cell><Data ss:Type="Number">35.148722249999999</Data></Cell>
   </Row>
   <Row>
    <Cell><Data ss:Type="String">chrC09</Data></Cell>
    <Cell><Data ss:Type="Number">6257001</Data></Cell>
    <Cell><Data ss:Type="Number">6258000</Data></Cell>
    <Cell ss:StyleID="s18"><Data ss:Type="Number">1.17E-7</Data></Cell>
    <Cell><Data ss:Type="Number">1.01254E-4</Data></Cell>
    <Cell><Data ss:Type="Number">-26.640037719999999</Data></Cell>
   </Row>
   <Row>
    <Cell><Data ss:Type="String">chrC09</Data></Cell>
    <Cell><Data ss:Type="Number">11190001</Data></Cell>
    <Cell><Data ss:Type="Number">11191000</Data></Cell>
    <Cell ss:StyleID="s18"><Data ss:Type="Number">2.6299999999999999E-5</Data></Cell>
    <Cell><Data ss:Type="Number">5.5923250000000004E-3</Data></Cell>
    <Cell><Data ss:Type="Number">-29.083837509999999</Data></Cell>
   </Row>
   <Row>
    <Cell><Data ss:Type="String">chrC09</Data></Cell>
    <Cell><Data ss:Type="Number">20773001</Data></Cell>
    <Cell><Data ss:Type="Number">20774000</Data></Cell>
    <Cell ss:StyleID="s18"><Data ss:Type="Number">3.2099999999999998E-7</Data></Cell>
    <Cell><Data ss:Type="Number">2.2616199999999999E-4</Data></Cell>
    <Cell><Data ss:Type="Number">-37.473684210000002</Data></Cell>
   </Row>
   <Row>
    <Cell><Data ss:Type="String">chrC09</Data></Cell>
    <Cell><Data ss:Type="Number">21916001</Data></Cell>
    <Cell><Data ss:Type="Number">21917000</Data></Cell>
    <Cell ss:StyleID="s18"><Data ss:Type="Number">2.55E-5</Data></Cell>
    <Cell><Data ss:Type="Number">5.4754670000000004E-3</Data></Cell>
    <Cell><Data ss:Type="Number">-29.878229879999999</Data></Cell>
   </Row>
   <Row>
    <Cell><Data ss:Type="String">chrC09</Data></Cell>
    <Cell><Data ss:Type="Number">28377001</Data></Cell>
    <Cell><Data ss:Type="Number">28378000</Data></Cell>
    <Cell ss:StyleID="s18"><Data ss:Type="Number">3.7000000000000002E-6</Data></Cell>
    <Cell><Data ss:Type="Number">1.40898E-3</Data></Cell>
    <Cell><Data ss:Type="Number">-25.427230049999999</Data></Cell>
   </Row>
   <Row>
    <Cell><Data ss:Type="String">chrC09</Data></Cell>
    <Cell><Data ss:Type="Number">47276001</Data></Cell>
    <Cell><Data ss:Type="Number">47277000</Data></Cell>
    <Cell ss:StyleID="s18"><Data ss:Type="Number">1.66E-7</Data></Cell>
    <Cell><Data ss:Type="Number">1.3456399999999999E-4</Data></Cell>
    <Cell><Data ss:Type="Number">-49.47826087</Data></Cell>
   </Row>
   <Row>
    <Cell><Data ss:Type="String">chrC09</Data></Cell>
    <Cell><Data ss:Type="Number">47320001</Data></Cell>
    <Cell><Data ss:Type="Number">47321000</Data></Cell>
    <Cell ss:StyleID="s18"><Data ss:Type="Number">2.9799999999999998E-6</Data></Cell>
    <Cell><Data ss:Type="Number">1.214716E-3</Data></Cell>
    <Cell><Data ss:Type="Number">-27.053922700000001</Data></Cell>
   </Row>
   <Row>
    <Cell><Data ss:Type="String">chrCnn_random</Data></Cell>
    <Cell><Data ss:Type="Number">20319001</Data></Cell>
    <Cell><Data ss:Type="Number">20320000</Data></Cell>
    <Cell ss:StyleID="s18"><Data ss:Type="Number">2.4899999999999999E-9</Data></Cell>
    <Cell ss:StyleID="s18"><Data ss:Type="Number">4.4700000000000004E-6</Data></Cell>
    <Cell><Data ss:Type="Number">-42.473118280000001</Data></Cell>
   </Row>
   <Row>
    <Cell><Data ss:Type="String">chrCnn_random</Data></Cell>
    <Cell><Data ss:Type="Number">26130001</Data></Cell>
    <Cell><Data ss:Type="Number">26131000</Data></Cell>
    <Cell ss:StyleID="s18"><Data ss:Type="Number">6.81E-6</Data></Cell>
    <Cell><Data ss:Type="Number">2.1868970000000001E-3</Data></Cell>
    <Cell><Data ss:Type="Number">26.524152709999999</Data></Cell>
   </Row>
   <Row>
    <Cell><Data ss:Type="String">chrCnn_random</Data></Cell>
    <Cell><Data ss:Type="Number">40742001</Data></Cell>
    <Cell><Data ss:Type="Number">40743000</Data></Cell>
    <Cell ss:StyleID="s18"><Data ss:Type="Number">1.61E-6</Data></Cell>
    <Cell><Data ss:Type="Number">7.7056800000000001E-4</Data></Cell>
    <Cell><Data ss:Type="Number">-32.85565399</Data></Cell>
   </Row>
   <Row>
    <Cell><Data ss:Type="String">chrCnn_random</Data></Cell>
    <Cell><Data ss:Type="Number">41801001</Data></Cell>
    <Cell><Data ss:Type="Number">41802000</Data></Cell>
    <Cell ss:StyleID="s18"><Data ss:Type="Number">1.3200000000000001E-6</Data></Cell>
    <Cell><Data ss:Type="Number">6.6196199999999999E-4</Data></Cell>
    <Cell><Data ss:Type="Number">-27.995198080000002</Data></Cell>
   </Row>
   <Row>
    <Cell><Data ss:Type="String">chrCnn_random</Data></Cell>
    <Cell><Data ss:Type="Number">57461001</Data></Cell>
    <Cell><Data ss:Type="Number">57462000</Data></Cell>
    <Cell ss:StyleID="s18"><Data ss:Type="Number">1.5400000000000002E-5</Data></Cell>
    <Cell><Data ss:Type="Number">3.8407820000000001E-3</Data></Cell>
    <Cell><Data ss:Type="Number">-37.560017459999997</Data></Cell>
   </Row>
   <Row>
    <Cell><Data ss:Type="String">chrCnn_random</Data></Cell>
    <Cell><Data ss:Type="Number">62972001</Data></Cell>
    <Cell><Data ss:Type="Number">62973000</Data></Cell>
    <Cell ss:StyleID="s18"><Data ss:Type="Number">1.09E-42</Data></Cell>
    <Cell ss:StyleID="s18"><Data ss:Type="Number">1.13E-37</Data></Cell>
    <Cell><Data ss:Type="Number">-26.963518799999999</Data></Cell>
   </Row>
   <Row>
    <Cell><Data ss:Type="String">chrCnn_random</Data></Cell>
    <Cell><Data ss:Type="Number">66552001</Data></Cell>
    <Cell><Data ss:Type="Number">66553000</Data></Cell>
    <Cell ss:StyleID="s18"><Data ss:Type="Number">1.23E-12</Data></Cell>
    <Cell ss:StyleID="s18"><Data ss:Type="Number">6.6999999999999996E-9</Data></Cell>
    <Cell><Data ss:Type="Number">-26.923262709999999</Data></Cell>
   </Row>
   <Row>
    <Cell><Data ss:Type="String">chrUnn_random</Data></Cell>
    <Cell><Data ss:Type="Number">2421001</Data></Cell>
    <Cell><Data ss:Type="Number">2422000</Data></Cell>
    <Cell ss:StyleID="s18"><Data ss:Type="Number">4.8900000000000002E-15</Data></Cell>
    <Cell ss:StyleID="s18"><Data ss:Type="Number">4.58E-11</Data></Cell>
    <Cell><Data ss:Type="Number">25.215864509999999</Data></Cell>
   </Row>
   <Row ss:Height="15.75">
    <Cell ss:StyleID="s19"><Data ss:Type="String">chrUnn_random</Data></Cell>
    <Cell ss:StyleID="s19"><Data ss:Type="Number">5737001</Data></Cell>
    <Cell ss:StyleID="s19"><Data ss:Type="Number">5738000</Data></Cell>
    <Cell ss:StyleID="s20"><Data ss:Type="Number">1.79E-6</Data></Cell>
    <Cell ss:StyleID="s19"><Data ss:Type="Number">8.20683E-4</Data></Cell>
    <Cell ss:StyleID="s19"><Data ss:Type="Number">28.330928329999999</Data></Cell>
   </Row>
  </Table>
  <WorksheetOptions xmlns="urn:schemas-microsoft-com:office:excel">
   <PageSetup>
    <Header x:Margin="0.3"/>
    <Footer x:Margin="0.3"/>
    <PageMargins x:Bottom="0.75" x:Left="0.7" x:Right="0.7" x:Top="0.75"/>
   </PageSetup>
   <Print>
    <ValidPrinterInfo/>
    <PaperSizeIndex>9</PaperSizeIndex>
    <HorizontalResolution>200</HorizontalResolution>
    <VerticalResolution>200</VerticalResolution>
   </Print>
   <Panes>
    <Pane>
     <Number>3</Number>
     <ActiveRow>1</ActiveRow>
     <ActiveCol>5</ActiveCol>
     <RangeSelection>C6</RangeSelection>
    </Pane>
   </Panes>
   <ProtectObjects>False</ProtectObjects>
   <ProtectScenarios>False</ProtectScenarios>
  </WorksheetOptions>
 </Worksheet>
 <Worksheet ss:Name="T32 vs. T0">
  <Table ss:ExpandedColumnCount="20" ss:ExpandedRowCount="235" x:FullColumns="1"
   x:FullRows="1" ss:StyleID="s17" ss:DefaultColumnWidth="54"
   ss:DefaultRowHeight="15">
   <Row ss:Height="15.75">
    <Cell ss:MergeAcross="5" ss:StyleID="s22"><Data ss:Type="String">T32 vs. T0 CG DMRs</Data></Cell>
    <Cell ss:Index="8" ss:MergeAcross="5" ss:StyleID="s22"><Data ss:Type="String">T32 vs. T0 CHG DMRs</Data></Cell>
    <Cell ss:Index="15" ss:MergeAcross="5" ss:StyleID="s22"><Data ss:Type="String">T32 vs. T0 CHH DMRs</Data></Cell>
   </Row>
   <Row ss:Height="15.75">
    <Cell ss:StyleID="s16"><Data ss:Type="String">chr</Data></Cell>
    <Cell ss:StyleID="s16"><Data ss:Type="String">start</Data></Cell>
    <Cell ss:StyleID="s16"><Data ss:Type="String">end</Data></Cell>
    <Cell ss:StyleID="s16"><Data ss:Type="String">pvalue</Data></Cell>
    <Cell ss:StyleID="s16"><Data ss:Type="String">qvalue</Data></Cell>
    <Cell ss:StyleID="s16"><Data ss:Type="String">meth.diff</Data></Cell>
    <Cell ss:Index="8" ss:StyleID="s16"><Data ss:Type="String">chr</Data></Cell>
    <Cell ss:StyleID="s16"><Data ss:Type="String">start</Data></Cell>
    <Cell ss:StyleID="s16"><Data ss:Type="String">end</Data></Cell>
    <Cell ss:StyleID="s16"><Data ss:Type="String">pvalue</Data></Cell>
    <Cell ss:StyleID="s16"><Data ss:Type="String">qvalue</Data></Cell>
    <Cell ss:StyleID="s16"><Data ss:Type="String">meth.diff</Data></Cell>
    <Cell ss:Index="15" ss:StyleID="s16"><Data ss:Type="String">chr</Data></Cell>
    <Cell ss:StyleID="s16"><Data ss:Type="String">start</Data></Cell>
    <Cell ss:StyleID="s16"><Data ss:Type="String">end</Data></Cell>
    <Cell ss:StyleID="s16"><Data ss:Type="String">pvalue</Data></Cell>
    <Cell ss:StyleID="s16"><Data ss:Type="String">qvalue</Data></Cell>
    <Cell ss:StyleID="s16"><Data ss:Type="String">meth.diff</Data></Cell>
   </Row>
   <Row>
    <Cell><Data ss:Type="String">chrA01</Data></Cell>
    <Cell><Data ss:Type="Number">2458001</Data></Cell>
    <Cell><Data ss:Type="Number">2459000</Data></Cell>
    <Cell><Data ss:Type="Number">1.45E-5</Data></Cell>
    <Cell><Data ss:Type="Number">3.657769E-3</Data></Cell>
    <Cell><Data ss:Type="Number">-25.462184870000002</Data></Cell>
    <Cell ss:Index="8"><Data ss:Type="String">chrA01</Data></Cell>
    <Cell><Data ss:Type="Number">7150001</Data></Cell>
    <Cell><Data ss:Type="Number">7151000</Data></Cell>
    <Cell><Data ss:Type="Number">4.4299999999999999E-6</Data></Cell>
    <Cell><Data ss:Type="Number">1.152431E-3</Data></Cell>
    <Cell><Data ss:Type="Number">-34.97126437</Data></Cell>
    <Cell ss:Index="15"><Data ss:Type="String">chrA01</Data></Cell>
    <Cell><Data ss:Type="Number">6581001</Data></Cell>
    <Cell><Data ss:Type="Number">6582000</Data></Cell>
    <Cell ss:StyleID="s18"><Data ss:Type="Number">1.31E-5</Data></Cell>
    <Cell><Data ss:Type="Number">3.0764949999999998E-3</Data></Cell>
    <Cell><Data ss:Type="Number">28.48225214</Data></Cell>
   </Row>
   <Row>
    <Cell><Data ss:Type="String">chrA01</Data></Cell>
    <Cell><Data ss:Type="Number">6746001</Data></Cell>
    <Cell><Data ss:Type="Number">6747000</Data></Cell>
    <Cell><Data ss:Type="Number">1.7499999999999998E-5</Data></Cell>
    <Cell><Data ss:Type="Number">4.2020599999999996E-3</Data></Cell>
    <Cell><Data ss:Type="Number">30.794016110000001</Data></Cell>
    <Cell ss:Index="8"><Data ss:Type="String">chrA01</Data></Cell>
    <Cell><Data ss:Type="Number">9412001</Data></Cell>
    <Cell><Data ss:Type="Number">9413000</Data></Cell>
    <Cell><Data ss:Type="Number">1.08E-10</Data></Cell>
    <Cell><Data ss:Type="Number">3.3999999999999997E-7</Data></Cell>
    <Cell><Data ss:Type="Number">-25.915421510000002</Data></Cell>
    <Cell ss:Index="15"><Data ss:Type="String">chrA01</Data></Cell>
    <Cell><Data ss:Type="Number">21655001</Data></Cell>
    <Cell><Data ss:Type="Number">21656000</Data></Cell>
    <Cell ss:StyleID="s18"><Data ss:Type="Number">9.8299999999999995E-7</Data></Cell>
    <Cell><Data ss:Type="Number">4.5202000000000003E-4</Data></Cell>
    <Cell><Data ss:Type="Number">26.037723849999999</Data></Cell>
   </Row>
   <Row>
    <Cell><Data ss:Type="String">chrA01</Data></Cell>
    <Cell><Data ss:Type="Number">15012001</Data></Cell>
    <Cell><Data ss:Type="Number">15013000</Data></Cell>
    <Cell><Data ss:Type="Number">3.3399999999999999E-5</Data></Cell>
    <Cell><Data ss:Type="Number">6.6604239999999999E-3</Data></Cell>
    <Cell><Data ss:Type="Number">48.951048950000001</Data></Cell>
    <Cell ss:Index="8"><Data ss:Type="String">chrA01</Data></Cell>
    <Cell><Data ss:Type="Number">14817001</Data></Cell>
    <Cell><Data ss:Type="Number">14818000</Data></Cell>
    <Cell><Data ss:Type="Number">1.31E-6</Data></Cell>
    <Cell><Data ss:Type="Number">4.8291700000000003E-4</Data></Cell>
    <Cell><Data ss:Type="Number">-26.667928100000001</Data></Cell>
    <Cell ss:Index="15"><Data ss:Type="String">chrA01_random</Data></Cell>
    <Cell><Data ss:Type="Number">868001</Data></Cell>
    <Cell><Data ss:Type="Number">869000</Data></Cell>
    <Cell ss:StyleID="s18"><Data ss:Type="Number">6.58E-5</Data></Cell>
    <Cell><Data ss:Type="Number">9.5473639999999992E-3</Data></Cell>
    <Cell><Data ss:Type="Number">27.848101270000001</Data></Cell>
   </Row>
   <Row>
    <Cell><Data ss:Type="String">chrA01</Data></Cell>
    <Cell><Data ss:Type="Number">16963001</Data></Cell>
    <Cell><Data ss:Type="Number">16964000</Data></Cell>
    <Cell><Data ss:Type="Number">2.48E-7</Data></Cell>
    <Cell><Data ss:Type="Number">1.5033399999999999E-4</Data></Cell>
    <Cell><Data ss:Type="Number">-27.38095238</Data></Cell>
    <Cell ss:Index="8"><Data ss:Type="String">chrA01_random</Data></Cell>
    <Cell><Data ss:Type="Number">2122001</Data></Cell>
    <Cell><Data ss:Type="Number">2123000</Data></Cell>
    <Cell><Data ss:Type="Number">2.83E-5</Data></Cell>
    <Cell><Data ss:Type="Number">4.1848959999999996E-3</Data></Cell>
    <Cell><Data ss:Type="Number">-28.688917279999998</Data></Cell>
    <Cell ss:Index="15"><Data ss:Type="String">chrA02</Data></Cell>
    <Cell><Data ss:Type="Number">4658001</Data></Cell>
    <Cell><Data ss:Type="Number">4659000</Data></Cell>
    <Cell ss:StyleID="s18"><Data ss:Type="Number">3.7100000000000001E-5</Data></Cell>
    <Cell><Data ss:Type="Number">6.4005870000000001E-3</Data></Cell>
    <Cell><Data ss:Type="Number">33.418367349999997</Data></Cell>
   </Row>
   <Row>
    <Cell><Data ss:Type="String">chrA01</Data></Cell>
    <Cell><Data ss:Type="Number">17786001</Data></Cell>
    <Cell><Data ss:Type="Number">17787000</Data></Cell>
    <Cell><Data ss:Type="Number">4.2100000000000003E-6</Data></Cell>
    <Cell><Data ss:Type="Number">1.449227E-3</Data></Cell>
    <Cell><Data ss:Type="Number">-25.45507246</Data></Cell>
    <Cell ss:Index="8"><Data ss:Type="String">chrA02</Data></Cell>
    <Cell><Data ss:Type="Number">1271001</Data></Cell>
    <Cell><Data ss:Type="Number">1272000</Data></Cell>
    <Cell><Data ss:Type="Number">3.0900000000000001E-6</Data></Cell>
    <Cell><Data ss:Type="Number">8.9545E-4</Data></Cell>
    <Cell><Data ss:Type="Number">-25.303728530000001</Data></Cell>
    <Cell ss:Index="15"><Data ss:Type="String">chrA02</Data></Cell>
    <Cell><Data ss:Type="Number">22306001</Data></Cell>
    <Cell><Data ss:Type="Number">22307000</Data></Cell>
    <Cell ss:StyleID="s18"><Data ss:Type="Number">7.4699999999999996E-6</Data></Cell>
    <Cell><Data ss:Type="Number">2.0327869999999999E-3</Data></Cell>
    <Cell><Data ss:Type="Number">26.136363639999999</Data></Cell>
   </Row>
   <Row>
    <Cell><Data ss:Type="String">chrA02</Data></Cell>
    <Cell><Data ss:Type="Number">3829001</Data></Cell>
    <Cell><Data ss:Type="Number">3830000</Data></Cell>
    <Cell><Data ss:Type="Number">7.91E-8</Data></Cell>
    <Cell><Data ss:Type="Number">5.8400000000000003E-5</Data></Cell>
    <Cell><Data ss:Type="Number">-27.12080216</Data></Cell>
    <Cell ss:Index="8"><Data ss:Type="String">chrA02</Data></Cell>
    <Cell><Data ss:Type="Number">4558001</Data></Cell>
    <Cell><Data ss:Type="Number">4559000</Data></Cell>
    <Cell><Data ss:Type="Number">8.2700000000000004E-5</Data></Cell>
    <Cell><Data ss:Type="Number">8.571136E-3</Data></Cell>
    <Cell><Data ss:Type="Number">42.60249554</Data></Cell>
    <Cell ss:Index="15"><Data ss:Type="String">chrA03</Data></Cell>
    <Cell><Data ss:Type="Number">1039001</Data></Cell>
    <Cell><Data ss:Type="Number">1040000</Data></Cell>
    <Cell ss:StyleID="s18"><Data ss:Type="Number">2.7899999999999999E-20</Data></Cell>
    <Cell ss:StyleID="s18"><Data ss:Type="Number">4.2300000000000002E-16</Data></Cell>
    <Cell><Data ss:Type="Number">-25.180456249999999</Data></Cell>
   </Row>
   <Row>
    <Cell><Data ss:Type="String">chrA02</Data></Cell>
    <Cell><Data ss:Type="Number">8282001</Data></Cell>
    <Cell><Data ss:Type="Number">8283000</Data></Cell>
    <Cell><Data ss:Type="Number">3.9299999999999996E-6</Data></Cell>
    <Cell><Data ss:Type="Number">1.3859479999999999E-3</Data></Cell>
    <Cell><Data ss:Type="Number">29.329078339999999</Data></Cell>
    <Cell ss:Index="8"><Data ss:Type="String">chrA02</Data></Cell>
    <Cell><Data ss:Type="Number">9773001</Data></Cell>
    <Cell><Data ss:Type="Number">9774000</Data></Cell>
    <Cell><Data ss:Type="Number">2.2200000000000001E-5</Data></Cell>
    <Cell><Data ss:Type="Number">3.5377820000000002E-3</Data></Cell>
    <Cell><Data ss:Type="Number">-27.678571430000002</Data></Cell>
    <Cell ss:Index="15"><Data ss:Type="String">chrA03</Data></Cell>
    <Cell><Data ss:Type="Number">20004001</Data></Cell>
    <Cell><Data ss:Type="Number">20005000</Data></Cell>
    <Cell ss:StyleID="s18"><Data ss:Type="Number">1.2099999999999999E-5</Data></Cell>
    <Cell><Data ss:Type="Number">2.8953999999999998E-3</Data></Cell>
    <Cell><Data ss:Type="Number">25.325839040000002</Data></Cell>
   </Row>
   <Row>
    <Cell><Data ss:Type="String">chrA02</Data></Cell>
    <Cell><Data ss:Type="Number">11166001</Data></Cell>
    <Cell><Data ss:Type="Number">11167000</Data></Cell>
    <Cell><Data ss:Type="Number">3.8700000000000001E-7</Data></Cell>
    <Cell><Data ss:Type="Number">2.15341E-4</Data></Cell>
    <Cell><Data ss:Type="Number">-33.279220780000003</Data></Cell>
    <Cell ss:Index="8"><Data ss:Type="String">chrA02</Data></Cell>
    <Cell><Data ss:Type="Number">20110001</Data></Cell>
    <Cell><Data ss:Type="Number">20111000</Data></Cell>
    <Cell><Data ss:Type="Number">5.5699999999999999E-5</Data></Cell>
    <Cell><Data ss:Type="Number">6.5396480000000003E-3</Data></Cell>
    <Cell><Data ss:Type="Number">41.395348839999997</Data></Cell>
    <Cell ss:Index="15"><Data ss:Type="String">chrA05</Data></Cell>
    <Cell><Data ss:Type="Number">2674001</Data></Cell>
    <Cell><Data ss:Type="Number">2675000</Data></Cell>
    <Cell ss:StyleID="s18"><Data ss:Type="Number">2.27E-5</Data></Cell>
    <Cell><Data ss:Type="Number">4.5748079999999997E-3</Data></Cell>
    <Cell><Data ss:Type="Number">-26.624252940000002</Data></Cell>
   </Row>
   <Row>
    <Cell><Data ss:Type="String">chrA02</Data></Cell>
    <Cell><Data ss:Type="Number">13571001</Data></Cell>
    <Cell><Data ss:Type="Number">13572000</Data></Cell>
    <Cell><Data ss:Type="Number">4.1100000000000002E-16</Data></Cell>
    <Cell><Data ss:Type="Number">2.1100000000000001E-12</Data></Cell>
    <Cell><Data ss:Type="Number">-48.306720480000003</Data></Cell>
    <Cell ss:Index="8"><Data ss:Type="String">chrA02</Data></Cell>
    <Cell><Data ss:Type="Number">21362001</Data></Cell>
    <Cell><Data ss:Type="Number">21363000</Data></Cell>
    <Cell><Data ss:Type="Number">8.2100000000000003E-5</Data></Cell>
    <Cell><Data ss:Type="Number">8.5217130000000002E-3</Data></Cell>
    <Cell><Data ss:Type="Number">-32.335133370000001</Data></Cell>
    <Cell ss:Index="15"><Data ss:Type="String">chrA05</Data></Cell>
    <Cell><Data ss:Type="Number">10987001</Data></Cell>
    <Cell><Data ss:Type="Number">10988000</Data></Cell>
    <Cell ss:StyleID="s18"><Data ss:Type="Number">4.4299999999999998E-7</Data></Cell>
    <Cell><Data ss:Type="Number">2.4338800000000001E-4</Data></Cell>
    <Cell><Data ss:Type="Number">26.024590159999999</Data></Cell>
   </Row>
   <Row>
    <Cell><Data ss:Type="String">chrA02</Data></Cell>
    <Cell><Data ss:Type="Number">13572001</Data></Cell>
    <Cell><Data ss:Type="Number">13573000</Data></Cell>
    <Cell><Data ss:Type="Number">6.1399999999999997E-7</Data></Cell>
    <Cell><Data ss:Type="Number">3.13181E-4</Data></Cell>
    <Cell><Data ss:Type="Number">-43.611638200000002</Data></Cell>
    <Cell ss:Index="8"><Data ss:Type="String">chrA03</Data></Cell>
    <Cell><Data ss:Type="Number">6959001</Data></Cell>
    <Cell><Data ss:Type="Number">6960000</Data></Cell>
    <Cell><Data ss:Type="Number">1.5099999999999999E-6</Data></Cell>
    <Cell><Data ss:Type="Number">5.3179099999999999E-4</Data></Cell>
    <Cell><Data ss:Type="Number">28.53963362</Data></Cell>
    <Cell ss:Index="15"><Data ss:Type="String">chrA05</Data></Cell>
    <Cell><Data ss:Type="Number">16743001</Data></Cell>
    <Cell><Data ss:Type="Number">16744000</Data></Cell>
    <Cell ss:StyleID="s18"><Data ss:Type="Number">5.0600000000000003E-8</Data></Cell>
    <Cell ss:StyleID="s18"><Data ss:Type="Number">4.4400000000000002E-5</Data></Cell>
    <Cell><Data ss:Type="Number">25.60141509</Data></Cell>
   </Row>
   <Row>
    <Cell><Data ss:Type="String">chrA02</Data></Cell>
    <Cell><Data ss:Type="Number">13863001</Data></Cell>
    <Cell><Data ss:Type="Number">13864000</Data></Cell>
    <Cell><Data ss:Type="Number">1.3399999999999999E-8</Data></Cell>
    <Cell><Data ss:Type="Number">1.2999999999999999E-5</Data></Cell>
    <Cell><Data ss:Type="Number">-30.94119607</Data></Cell>
    <Cell ss:Index="8"><Data ss:Type="String">chrA03</Data></Cell>
    <Cell><Data ss:Type="Number">14686001</Data></Cell>
    <Cell><Data ss:Type="Number">14687000</Data></Cell>
    <Cell><Data ss:Type="Number">2.4900000000000002E-7</Data></Cell>
    <Cell><Data ss:Type="Number">1.45224E-4</Data></Cell>
    <Cell><Data ss:Type="Number">38.703140830000002</Data></Cell>
    <Cell ss:Index="15"><Data ss:Type="String">chrA06</Data></Cell>
    <Cell><Data ss:Type="Number">9613001</Data></Cell>
    <Cell><Data ss:Type="Number">9614000</Data></Cell>
    <Cell ss:StyleID="s18"><Data ss:Type="Number">2.02E-5</Data></Cell>
    <Cell><Data ss:Type="Number">4.2085780000000001E-3</Data></Cell>
    <Cell><Data ss:Type="Number">26.570618799999998</Data></Cell>
   </Row>
   <Row>
    <Cell><Data ss:Type="String">chrA02</Data></Cell>
    <Cell><Data ss:Type="Number">19192001</Data></Cell>
    <Cell><Data ss:Type="Number">19193000</Data></Cell>
    <Cell><Data ss:Type="Number">3.03E-8</Data></Cell>
    <Cell><Data ss:Type="Number">2.5999999999999998E-5</Data></Cell>
    <Cell><Data ss:Type="Number">-40.425531909999997</Data></Cell>
    <Cell ss:Index="8"><Data ss:Type="String">chrA03</Data></Cell>
    <Cell><Data ss:Type="Number">27804001</Data></Cell>
    <Cell><Data ss:Type="Number">27805000</Data></Cell>
    <Cell><Data ss:Type="Number">1.11E-10</Data></Cell>
    <Cell><Data ss:Type="Number">3.4700000000000002E-7</Data></Cell>
    <Cell><Data ss:Type="Number">-26.858903170000001</Data></Cell>
    <Cell ss:Index="15"><Data ss:Type="String">chrA07</Data></Cell>
    <Cell><Data ss:Type="Number">16726001</Data></Cell>
    <Cell><Data ss:Type="Number">16727000</Data></Cell>
    <Cell ss:StyleID="s18"><Data ss:Type="Number">6.4099999999999996E-6</Data></Cell>
    <Cell><Data ss:Type="Number">1.815103E-3</Data></Cell>
    <Cell><Data ss:Type="Number">33.390243900000002</Data></Cell>
   </Row>
   <Row>
    <Cell><Data ss:Type="String">chrA02</Data></Cell>
    <Cell><Data ss:Type="Number">20808001</Data></Cell>
    <Cell><Data ss:Type="Number">20809000</Data></Cell>
    <Cell><Data ss:Type="Number">3.65E-5</Data></Cell>
    <Cell><Data ss:Type="Number">7.0694140000000004E-3</Data></Cell>
    <Cell><Data ss:Type="Number">25.862068969999999</Data></Cell>
    <Cell ss:Index="8"><Data ss:Type="String">chrA03</Data></Cell>
    <Cell><Data ss:Type="Number">28277001</Data></Cell>
    <Cell><Data ss:Type="Number">28278000</Data></Cell>
    <Cell><Data ss:Type="Number">1.6900000000000001E-5</Data></Cell>
    <Cell><Data ss:Type="Number">2.9458219999999999E-3</Data></Cell>
    <Cell><Data ss:Type="Number">-32.011605420000002</Data></Cell>
    <Cell ss:Index="15"><Data ss:Type="String">chrA08</Data></Cell>
    <Cell><Data ss:Type="Number">11715001</Data></Cell>
    <Cell><Data ss:Type="Number">11716000</Data></Cell>
    <Cell ss:StyleID="s18"><Data ss:Type="Number">6.8500000000000001E-7</Data></Cell>
    <Cell><Data ss:Type="Number">3.4234000000000001E-4</Data></Cell>
    <Cell><Data ss:Type="Number">38.108448930000002</Data></Cell>
   </Row>
   <Row>
    <Cell><Data ss:Type="String">chrA02</Data></Cell>
    <Cell><Data ss:Type="Number">22974001</Data></Cell>
    <Cell><Data ss:Type="Number">22975000</Data></Cell>
    <Cell><Data ss:Type="Number">4.49E-16</Data></Cell>
    <Cell><Data ss:Type="Number">2.2400000000000001E-12</Data></Cell>
    <Cell><Data ss:Type="Number">-31.441649229999999</Data></Cell>
    <Cell ss:Index="8"><Data ss:Type="String">chrA03_random</Data></Cell>
    <Cell><Data ss:Type="Number">1392001</Data></Cell>
    <Cell><Data ss:Type="Number">1393000</Data></Cell>
    <Cell><Data ss:Type="Number">1.3699999999999999E-5</Data></Cell>
    <Cell><Data ss:Type="Number">2.5317579999999998E-3</Data></Cell>
    <Cell><Data ss:Type="Number">-32.551892549999998</Data></Cell>
    <Cell ss:Index="15"><Data ss:Type="String">chrA10</Data></Cell>
    <Cell><Data ss:Type="Number">6206001</Data></Cell>
    <Cell><Data ss:Type="Number">6207000</Data></Cell>
    <Cell ss:StyleID="s18"><Data ss:Type="Number">2.3E-5</Data></Cell>
    <Cell><Data ss:Type="Number">4.6179089999999999E-3</Data></Cell>
    <Cell><Data ss:Type="Number">-28.768115940000001</Data></Cell>
   </Row>
   <Row>
    <Cell><Data ss:Type="String">chrA02</Data></Cell>
    <Cell><Data ss:Type="Number">23344001</Data></Cell>
    <Cell><Data ss:Type="Number">23345000</Data></Cell>
    <Cell><Data ss:Type="Number">2.05E-11</Data></Cell>
    <Cell><Data ss:Type="Number">4.2300000000000002E-8</Data></Cell>
    <Cell><Data ss:Type="Number">-25.887345679999999</Data></Cell>
    <Cell ss:Index="8"><Data ss:Type="String">chrA04</Data></Cell>
    <Cell><Data ss:Type="Number">5261001</Data></Cell>
    <Cell><Data ss:Type="Number">5262000</Data></Cell>
    <Cell><Data ss:Type="Number">2.6199999999999999E-6</Data></Cell>
    <Cell><Data ss:Type="Number">7.9731599999999995E-4</Data></Cell>
    <Cell><Data ss:Type="Number">-27.547694369999999</Data></Cell>
    <Cell ss:Index="15"><Data ss:Type="String">chrC01</Data></Cell>
    <Cell><Data ss:Type="Number">7294001</Data></Cell>
    <Cell><Data ss:Type="Number">7295000</Data></Cell>
    <Cell ss:StyleID="s18"><Data ss:Type="Number">4.9699999999999998E-6</Data></Cell>
    <Cell><Data ss:Type="Number">1.498498E-3</Data></Cell>
    <Cell><Data ss:Type="Number">-29.613189599999998</Data></Cell>
   </Row>
   <Row>
    <Cell><Data ss:Type="String">chrA02</Data></Cell>
    <Cell><Data ss:Type="Number">24212001</Data></Cell>
    <Cell><Data ss:Type="Number">24213000</Data></Cell>
    <Cell><Data ss:Type="Number">3.7600000000000003E-9</Data></Cell>
    <Cell><Data ss:Type="Number">4.3699999999999997E-6</Data></Cell>
    <Cell><Data ss:Type="Number">-59.486166009999998</Data></Cell>
    <Cell ss:Index="8"><Data ss:Type="String">chrA04</Data></Cell>
    <Cell><Data ss:Type="Number">7692001</Data></Cell>
    <Cell><Data ss:Type="Number">7693000</Data></Cell>
    <Cell><Data ss:Type="Number">5.0300000000000001E-6</Data></Cell>
    <Cell><Data ss:Type="Number">1.2573249999999999E-3</Data></Cell>
    <Cell><Data ss:Type="Number">32.102040819999999</Data></Cell>
    <Cell ss:Index="15"><Data ss:Type="String">chrC01</Data></Cell>
    <Cell><Data ss:Type="Number">37581001</Data></Cell>
    <Cell><Data ss:Type="Number">37582000</Data></Cell>
    <Cell ss:StyleID="s18"><Data ss:Type="Number">1.59E-8</Data></Cell>
    <Cell ss:StyleID="s18"><Data ss:Type="Number">1.6799999999999998E-5</Data></Cell>
    <Cell><Data ss:Type="Number">31.416395550000001</Data></Cell>
   </Row>
   <Row>
    <Cell><Data ss:Type="String">chrA02</Data></Cell>
    <Cell><Data ss:Type="Number">24573001</Data></Cell>
    <Cell><Data ss:Type="Number">24574000</Data></Cell>
    <Cell><Data ss:Type="Number">1.29E-5</Data></Cell>
    <Cell><Data ss:Type="Number">3.3518710000000002E-3</Data></Cell>
    <Cell><Data ss:Type="Number">-26.619732679999998</Data></Cell>
    <Cell ss:Index="8"><Data ss:Type="String">chrA04</Data></Cell>
    <Cell><Data ss:Type="Number">10994001</Data></Cell>
    <Cell><Data ss:Type="Number">10995000</Data></Cell>
    <Cell><Data ss:Type="Number">2.2800000000000002E-6</Data></Cell>
    <Cell><Data ss:Type="Number">7.1894700000000005E-4</Data></Cell>
    <Cell><Data ss:Type="Number">-26.921663880000001</Data></Cell>
    <Cell ss:Index="15"><Data ss:Type="String">chrC02</Data></Cell>
    <Cell><Data ss:Type="Number">5150001</Data></Cell>
    <Cell><Data ss:Type="Number">5151000</Data></Cell>
    <Cell ss:StyleID="s18"><Data ss:Type="Number">2.34E-7</Data></Cell>
    <Cell><Data ss:Type="Number">1.5037500000000001E-4</Data></Cell>
    <Cell><Data ss:Type="Number">32.268041240000002</Data></Cell>
   </Row>
   <Row>
    <Cell><Data ss:Type="String">chrA02_random</Data></Cell>
    <Cell><Data ss:Type="Number">661001</Data></Cell>
    <Cell><Data ss:Type="Number">662000</Data></Cell>
    <Cell><Data ss:Type="Number">5.8900000000000001E-9</Data></Cell>
    <Cell><Data ss:Type="Number">6.3899999999999998E-6</Data></Cell>
    <Cell><Data ss:Type="Number">-27.986949670000001</Data></Cell>
    <Cell ss:Index="8"><Data ss:Type="String">chrA04</Data></Cell>
    <Cell><Data ss:Type="Number">11579001</Data></Cell>
    <Cell><Data ss:Type="Number">11580000</Data></Cell>
    <Cell><Data ss:Type="Number">1.2700000000000001E-7</Data></Cell>
    <Cell><Data ss:Type="Number">8.7299999999999994E-5</Data></Cell>
    <Cell><Data ss:Type="Number">30.846681920000002</Data></Cell>
    <Cell ss:Index="15"><Data ss:Type="String">chrC02</Data></Cell>
    <Cell><Data ss:Type="Number">26166001</Data></Cell>
    <Cell><Data ss:Type="Number">26167000</Data></Cell>
    <Cell ss:StyleID="s18"><Data ss:Type="Number">4.0699999999999998E-7</Data></Cell>
    <Cell><Data ss:Type="Number">2.2804300000000001E-4</Data></Cell>
    <Cell><Data ss:Type="Number">30.904028820000001</Data></Cell>
   </Row>
   <Row>
    <Cell><Data ss:Type="String">chrA03</Data></Cell>
    <Cell><Data ss:Type="Number">12015001</Data></Cell>
    <Cell><Data ss:Type="Number">12016000</Data></Cell>
    <Cell><Data ss:Type="Number">1.1E-5</Data></Cell>
    <Cell><Data ss:Type="Number">2.94875E-3</Data></Cell>
    <Cell><Data ss:Type="Number">-28.897243110000002</Data></Cell>
    <Cell ss:Index="8"><Data ss:Type="String">chrA04</Data></Cell>
    <Cell><Data ss:Type="Number">15726001</Data></Cell>
    <Cell><Data ss:Type="Number">15727000</Data></Cell>
    <Cell><Data ss:Type="Number">3.63E-6</Data></Cell>
    <Cell><Data ss:Type="Number">1.0016269999999999E-3</Data></Cell>
    <Cell><Data ss:Type="Number">-27.929290300000002</Data></Cell>
    <Cell ss:Index="15"><Data ss:Type="String">chrC02</Data></Cell>
    <Cell><Data ss:Type="Number">30476001</Data></Cell>
    <Cell><Data ss:Type="Number">30477000</Data></Cell>
    <Cell ss:StyleID="s18"><Data ss:Type="Number">2.8100000000000001E-13</Data></Cell>
    <Cell ss:StyleID="s18"><Data ss:Type="Number">1.2900000000000001E-9</Data></Cell>
    <Cell><Data ss:Type="Number">32.24231984</Data></Cell>
   </Row>
   <Row>
    <Cell><Data ss:Type="String">chrA03</Data></Cell>
    <Cell><Data ss:Type="Number">12674001</Data></Cell>
    <Cell><Data ss:Type="Number">12675000</Data></Cell>
    <Cell><Data ss:Type="Number">1.9000000000000001E-7</Data></Cell>
    <Cell><Data ss:Type="Number">1.2128700000000001E-4</Data></Cell>
    <Cell><Data ss:Type="Number">-25.714285709999999</Data></Cell>
    <Cell ss:Index="8"><Data ss:Type="String">chrA04</Data></Cell>
    <Cell><Data ss:Type="Number">16198001</Data></Cell>
    <Cell><Data ss:Type="Number">16199000</Data></Cell>
    <Cell><Data ss:Type="Number">6.05E-5</Data></Cell>
    <Cell><Data ss:Type="Number">6.9360150000000002E-3</Data></Cell>
    <Cell><Data ss:Type="Number">-27.746429200000001</Data></Cell>
    <Cell ss:Index="15"><Data ss:Type="String">chrC02_random</Data></Cell>
    <Cell><Data ss:Type="Number">2792001</Data></Cell>
    <Cell><Data ss:Type="Number">2793000</Data></Cell>
    <Cell ss:StyleID="s18"><Data ss:Type="Number">1.6199999999999999E-6</Data></Cell>
    <Cell><Data ss:Type="Number">6.6408700000000005E-4</Data></Cell>
    <Cell><Data ss:Type="Number">35.491276399999997</Data></Cell>
   </Row>
   <Row>
    <Cell><Data ss:Type="String">chrA03</Data></Cell>
    <Cell><Data ss:Type="Number">15353001</Data></Cell>
    <Cell><Data ss:Type="Number">15354000</Data></Cell>
    <Cell><Data ss:Type="Number">1.3999999999999999E-6</Data></Cell>
    <Cell><Data ss:Type="Number">6.0413299999999997E-4</Data></Cell>
    <Cell><Data ss:Type="Number">35.274930099999999</Data></Cell>
    <Cell ss:Index="8"><Data ss:Type="String">chrA05</Data></Cell>
    <Cell><Data ss:Type="Number">3034001</Data></Cell>
    <Cell><Data ss:Type="Number">3035000</Data></Cell>
    <Cell><Data ss:Type="Number">7.6599999999999998E-8</Data></Cell>
    <Cell><Data ss:Type="Number">5.9899999999999999E-5</Data></Cell>
    <Cell><Data ss:Type="Number">-27.565217390000001</Data></Cell>
    <Cell ss:Index="15"><Data ss:Type="String">chrC03</Data></Cell>
    <Cell><Data ss:Type="Number">15439001</Data></Cell>
    <Cell><Data ss:Type="Number">15440000</Data></Cell>
    <Cell ss:StyleID="s18"><Data ss:Type="Number">4.0299999999999997E-5</Data></Cell>
    <Cell><Data ss:Type="Number">6.7631699999999998E-3</Data></Cell>
    <Cell><Data ss:Type="Number">26.764705880000001</Data></Cell>
   </Row>
   <Row>
    <Cell><Data ss:Type="String">chrA03</Data></Cell>
    <Cell><Data ss:Type="Number">15723001</Data></Cell>
    <Cell><Data ss:Type="Number">15724000</Data></Cell>
    <Cell><Data ss:Type="Number">3.4499999999999998E-5</Data></Cell>
    <Cell><Data ss:Type="Number">6.7990239999999999E-3</Data></Cell>
    <Cell><Data ss:Type="Number">38.793103449999997</Data></Cell>
    <Cell ss:Index="8"><Data ss:Type="String">chrA05</Data></Cell>
    <Cell><Data ss:Type="Number">4604001</Data></Cell>
    <Cell><Data ss:Type="Number">4605000</Data></Cell>
    <Cell><Data ss:Type="Number">1.44E-9</Data></Cell>
    <Cell><Data ss:Type="Number">2.74E-6</Data></Cell>
    <Cell><Data ss:Type="Number">-28.03465572</Data></Cell>
    <Cell ss:Index="15"><Data ss:Type="String">chrC03</Data></Cell>
    <Cell><Data ss:Type="Number">15838001</Data></Cell>
    <Cell><Data ss:Type="Number">15839000</Data></Cell>
    <Cell ss:StyleID="s18"><Data ss:Type="Number">6.8299999999999998E-6</Data></Cell>
    <Cell><Data ss:Type="Number">1.8955560000000001E-3</Data></Cell>
    <Cell><Data ss:Type="Number">33.856036269999997</Data></Cell>
   </Row>
   <Row>
    <Cell><Data ss:Type="String">chrA03</Data></Cell>
    <Cell><Data ss:Type="Number">16756001</Data></Cell>
    <Cell><Data ss:Type="Number">16757000</Data></Cell>
    <Cell><Data ss:Type="Number">1.42E-5</Data></Cell>
    <Cell><Data ss:Type="Number">3.5994450000000002E-3</Data></Cell>
    <Cell><Data ss:Type="Number">-30.599565080000001</Data></Cell>
    <Cell ss:Index="8"><Data ss:Type="String">chrA05</Data></Cell>
    <Cell><Data ss:Type="Number">8663001</Data></Cell>
    <Cell><Data ss:Type="Number">8664000</Data></Cell>
    <Cell><Data ss:Type="Number">2.0499999999999999E-6</Data></Cell>
    <Cell><Data ss:Type="Number">6.6187500000000003E-4</Data></Cell>
    <Cell><Data ss:Type="Number">-27.626728109999998</Data></Cell>
    <Cell ss:Index="15"><Data ss:Type="String">chrC03</Data></Cell>
    <Cell><Data ss:Type="Number">47773001</Data></Cell>
    <Cell><Data ss:Type="Number">47774000</Data></Cell>
    <Cell ss:StyleID="s18"><Data ss:Type="Number">7.8299999999999996E-7</Data></Cell>
    <Cell><Data ss:Type="Number">3.79744E-4</Data></Cell>
    <Cell><Data ss:Type="Number">45.032594520000004</Data></Cell>
   </Row>
   <Row>
    <Cell><Data ss:Type="String">chrA03</Data></Cell>
    <Cell><Data ss:Type="Number">18085001</Data></Cell>
    <Cell><Data ss:Type="Number">18086000</Data></Cell>
    <Cell><Data ss:Type="Number">3.1299999999999999E-25</Data></Cell>
    <Cell><Data ss:Type="Number">4.0999999999999999E-21</Data></Cell>
    <Cell><Data ss:Type="Number">-33.983013939999999</Data></Cell>
    <Cell ss:Index="8"><Data ss:Type="String">chrA05</Data></Cell>
    <Cell><Data ss:Type="Number">9882001</Data></Cell>
    <Cell><Data ss:Type="Number">9883000</Data></Cell>
    <Cell><Data ss:Type="Number">3.5600000000000001E-7</Data></Cell>
    <Cell><Data ss:Type="Number">1.9037399999999999E-4</Data></Cell>
    <Cell><Data ss:Type="Number">-35.463984429999996</Data></Cell>
    <Cell ss:Index="15"><Data ss:Type="String">chrC03</Data></Cell>
    <Cell><Data ss:Type="Number">47774001</Data></Cell>
    <Cell><Data ss:Type="Number">47775000</Data></Cell>
    <Cell ss:StyleID="s18"><Data ss:Type="Number">1.5699999999999999E-7</Data></Cell>
    <Cell><Data ss:Type="Number">1.0982899999999999E-4</Data></Cell>
    <Cell><Data ss:Type="Number">71.428571430000005</Data></Cell>
   </Row>
   <Row>
    <Cell><Data ss:Type="String">chrA03</Data></Cell>
    <Cell><Data ss:Type="Number">18207001</Data></Cell>
    <Cell><Data ss:Type="Number">18208000</Data></Cell>
    <Cell><Data ss:Type="Number">2.48E-8</Data></Cell>
    <Cell><Data ss:Type="Number">2.1800000000000001E-5</Data></Cell>
    <Cell><Data ss:Type="Number">-35.091575089999999</Data></Cell>
    <Cell ss:Index="8"><Data ss:Type="String">chrA05</Data></Cell>
    <Cell><Data ss:Type="Number">14881001</Data></Cell>
    <Cell><Data ss:Type="Number">14882000</Data></Cell>
    <Cell><Data ss:Type="Number">7.0099999999999996E-5</Data></Cell>
    <Cell><Data ss:Type="Number">7.6917060000000004E-3</Data></Cell>
    <Cell><Data ss:Type="Number">-26.932203390000002</Data></Cell>
    <Cell ss:Index="15"><Data ss:Type="String">chrC03</Data></Cell>
    <Cell><Data ss:Type="Number">49695001</Data></Cell>
    <Cell><Data ss:Type="Number">49696000</Data></Cell>
    <Cell ss:StyleID="s18"><Data ss:Type="Number">1.9499999999999999E-8</Data></Cell>
    <Cell ss:StyleID="s18"><Data ss:Type="Number">2.0100000000000001E-5</Data></Cell>
    <Cell><Data ss:Type="Number">35.585585590000001</Data></Cell>
   </Row>
   <Row>
    <Cell><Data ss:Type="String">chrA03</Data></Cell>
    <Cell><Data ss:Type="Number">18786001</Data></Cell>
    <Cell><Data ss:Type="Number">18787000</Data></Cell>
    <Cell><Data ss:Type="Number">1.3900000000000001E-5</Data></Cell>
    <Cell><Data ss:Type="Number">3.5448580000000001E-3</Data></Cell>
    <Cell><Data ss:Type="Number">-33.4741784</Data></Cell>
    <Cell ss:Index="8"><Data ss:Type="String">chrA05</Data></Cell>
    <Cell><Data ss:Type="Number">17972001</Data></Cell>
    <Cell><Data ss:Type="Number">17973000</Data></Cell>
    <Cell><Data ss:Type="Number">1.5999999999999999E-5</Data></Cell>
    <Cell><Data ss:Type="Number">2.8375420000000002E-3</Data></Cell>
    <Cell><Data ss:Type="Number">-36.90978501</Data></Cell>
    <Cell ss:Index="15"><Data ss:Type="String">chrC05</Data></Cell>
    <Cell><Data ss:Type="Number">12235001</Data></Cell>
    <Cell><Data ss:Type="Number">12236000</Data></Cell>
    <Cell ss:StyleID="s18"><Data ss:Type="Number">2.48E-6</Data></Cell>
    <Cell><Data ss:Type="Number">8.9971699999999996E-4</Data></Cell>
    <Cell><Data ss:Type="Number">41.629711749999998</Data></Cell>
   </Row>
   <Row>
    <Cell><Data ss:Type="String">chrA03</Data></Cell>
    <Cell><Data ss:Type="Number">19583001</Data></Cell>
    <Cell><Data ss:Type="Number">19584000</Data></Cell>
    <Cell><Data ss:Type="Number">2.6499999999999999E-11</Data></Cell>
    <Cell><Data ss:Type="Number">5.3099999999999999E-8</Data></Cell>
    <Cell><Data ss:Type="Number">-36.110592189999998</Data></Cell>
    <Cell ss:Index="8"><Data ss:Type="String">chrA05_random</Data></Cell>
    <Cell><Data ss:Type="Number">812001</Data></Cell>
    <Cell><Data ss:Type="Number">813000</Data></Cell>
    <Cell><Data ss:Type="Number">1.56E-5</Data></Cell>
    <Cell><Data ss:Type="Number">2.7839869999999999E-3</Data></Cell>
    <Cell><Data ss:Type="Number">-31.00905835</Data></Cell>
    <Cell ss:Index="15"><Data ss:Type="String">chrC06</Data></Cell>
    <Cell><Data ss:Type="Number">7473001</Data></Cell>
    <Cell><Data ss:Type="Number">7474000</Data></Cell>
    <Cell ss:StyleID="s18"><Data ss:Type="Number">2.1699999999999998E-12</Data></Cell>
    <Cell ss:StyleID="s18"><Data ss:Type="Number">8.3699999999999998E-9</Data></Cell>
    <Cell><Data ss:Type="Number">26.112836439999999</Data></Cell>
   </Row>
   <Row>
    <Cell><Data ss:Type="String">chrA03</Data></Cell>
    <Cell><Data ss:Type="Number">20094001</Data></Cell>
    <Cell><Data ss:Type="Number">20095000</Data></Cell>
    <Cell><Data ss:Type="Number">3.0899999999999999E-9</Data></Cell>
    <Cell><Data ss:Type="Number">3.76E-6</Data></Cell>
    <Cell><Data ss:Type="Number">33.44751866</Data></Cell>
    <Cell ss:Index="8"><Data ss:Type="String">chrA06</Data></Cell>
    <Cell><Data ss:Type="Number">1840001</Data></Cell>
    <Cell><Data ss:Type="Number">1841000</Data></Cell>
    <Cell><Data ss:Type="Number">5.6200000000000003E-13</Data></Cell>
    <Cell><Data ss:Type="Number">4.3899999999999999E-9</Data></Cell>
    <Cell><Data ss:Type="Number">-33.449275360000001</Data></Cell>
    <Cell ss:Index="15"><Data ss:Type="String">chrC06</Data></Cell>
    <Cell><Data ss:Type="Number">9202001</Data></Cell>
    <Cell><Data ss:Type="Number">9203000</Data></Cell>
    <Cell ss:StyleID="s18"><Data ss:Type="Number">8.1699999999999996E-16</Data></Cell>
    <Cell ss:StyleID="s18"><Data ss:Type="Number">7.1399999999999999E-12</Data></Cell>
    <Cell><Data ss:Type="Number">34.489547479999999</Data></Cell>
   </Row>
   <Row>
    <Cell><Data ss:Type="String">chrA03</Data></Cell>
    <Cell><Data ss:Type="Number">24354001</Data></Cell>
    <Cell><Data ss:Type="Number">24355000</Data></Cell>
    <Cell><Data ss:Type="Number">1.7499999999999998E-5</Data></Cell>
    <Cell><Data ss:Type="Number">4.2020599999999996E-3</Data></Cell>
    <Cell><Data ss:Type="Number">35.682722050000002</Data></Cell>
    <Cell ss:Index="8"><Data ss:Type="String">chrA06</Data></Cell>
    <Cell><Data ss:Type="Number">17734001</Data></Cell>
    <Cell><Data ss:Type="Number">17735000</Data></Cell>
    <Cell><Data ss:Type="Number">8.8200000000000006E-9</Data></Cell>
    <Cell><Data ss:Type="Number">1.1600000000000001E-5</Data></Cell>
    <Cell><Data ss:Type="Number">-34.661753089999998</Data></Cell>
    <Cell ss:Index="15"><Data ss:Type="String">chrC06</Data></Cell>
    <Cell><Data ss:Type="Number">16056001</Data></Cell>
    <Cell><Data ss:Type="Number">16057000</Data></Cell>
    <Cell ss:StyleID="s18"><Data ss:Type="Number">5.5000000000000003E-7</Data></Cell>
    <Cell><Data ss:Type="Number">2.9136100000000002E-4</Data></Cell>
    <Cell><Data ss:Type="Number">25.62917508</Data></Cell>
   </Row>
   <Row>
    <Cell><Data ss:Type="String">chrA03</Data></Cell>
    <Cell><Data ss:Type="Number">29230001</Data></Cell>
    <Cell><Data ss:Type="Number">29231000</Data></Cell>
    <Cell><Data ss:Type="Number">8.3899999999999993E-6</Data></Cell>
    <Cell><Data ss:Type="Number">2.3945960000000001E-3</Data></Cell>
    <Cell><Data ss:Type="Number">-27.20464333</Data></Cell>
    <Cell ss:Index="8"><Data ss:Type="String">chrA06</Data></Cell>
    <Cell><Data ss:Type="Number">20626001</Data></Cell>
    <Cell><Data ss:Type="Number">20627000</Data></Cell>
    <Cell><Data ss:Type="Number">9.3399999999999993E-5</Data></Cell>
    <Cell><Data ss:Type="Number">9.2916890000000005E-3</Data></Cell>
    <Cell><Data ss:Type="Number">-29.405418359999999</Data></Cell>
    <Cell ss:Index="15"><Data ss:Type="String">chrC06</Data></Cell>
    <Cell><Data ss:Type="Number">17173001</Data></Cell>
    <Cell><Data ss:Type="Number">17174000</Data></Cell>
    <Cell ss:StyleID="s18"><Data ss:Type="Number">1.13E-5</Data></Cell>
    <Cell><Data ss:Type="Number">2.75334E-3</Data></Cell>
    <Cell><Data ss:Type="Number">29.089026919999998</Data></Cell>
   </Row>
   <Row>
    <Cell><Data ss:Type="String">chrA03_random</Data></Cell>
    <Cell><Data ss:Type="Number">4635001</Data></Cell>
    <Cell><Data ss:Type="Number">4636000</Data></Cell>
    <Cell><Data ss:Type="Number">8.5299999999999996E-6</Data></Cell>
    <Cell><Data ss:Type="Number">2.4274919999999998E-3</Data></Cell>
    <Cell><Data ss:Type="Number">-28.110161439999999</Data></Cell>
    <Cell ss:Index="8"><Data ss:Type="String">chrA06</Data></Cell>
    <Cell><Data ss:Type="Number">22272001</Data></Cell>
    <Cell><Data ss:Type="Number">22273000</Data></Cell>
    <Cell><Data ss:Type="Number">5.7700000000000004E-7</Data></Cell>
    <Cell><Data ss:Type="Number">2.6904799999999998E-4</Data></Cell>
    <Cell><Data ss:Type="Number">-37.752983909999998</Data></Cell>
    <Cell ss:Index="15"><Data ss:Type="String">chrC06_random</Data></Cell>
    <Cell><Data ss:Type="Number">2971001</Data></Cell>
    <Cell><Data ss:Type="Number">2972000</Data></Cell>
    <Cell ss:StyleID="s18"><Data ss:Type="Number">9.8900000000000002E-6</Data></Cell>
    <Cell><Data ss:Type="Number">2.4927740000000001E-3</Data></Cell>
    <Cell><Data ss:Type="Number">-27.026361170000001</Data></Cell>
   </Row>
   <Row>
    <Cell><Data ss:Type="String">chrA04</Data></Cell>
    <Cell><Data ss:Type="Number">1154001</Data></Cell>
    <Cell><Data ss:Type="Number">1155000</Data></Cell>
    <Cell><Data ss:Type="Number">3.8800000000000001E-5</Data></Cell>
    <Cell><Data ss:Type="Number">7.4183549999999997E-3</Data></Cell>
    <Cell><Data ss:Type="Number">-29.933110370000001</Data></Cell>
    <Cell ss:Index="8"><Data ss:Type="String">chrA06_random</Data></Cell>
    <Cell><Data ss:Type="Number">1614001</Data></Cell>
    <Cell><Data ss:Type="Number">1615000</Data></Cell>
    <Cell><Data ss:Type="Number">3.23E-6</Data></Cell>
    <Cell><Data ss:Type="Number">9.2128700000000002E-4</Data></Cell>
    <Cell><Data ss:Type="Number">-31.611502980000001</Data></Cell>
    <Cell ss:Index="15"><Data ss:Type="String">chrC07</Data></Cell>
    <Cell><Data ss:Type="Number">8234001</Data></Cell>
    <Cell><Data ss:Type="Number">8235000</Data></Cell>
    <Cell ss:StyleID="s18"><Data ss:Type="Number">8.3499999999999997E-6</Data></Cell>
    <Cell><Data ss:Type="Number">2.206141E-3</Data></Cell>
    <Cell><Data ss:Type="Number">30.508474580000001</Data></Cell>
   </Row>
   <Row>
    <Cell><Data ss:Type="String">chrA04</Data></Cell>
    <Cell><Data ss:Type="Number">5599001</Data></Cell>
    <Cell><Data ss:Type="Number">5600000</Data></Cell>
    <Cell><Data ss:Type="Number">1.8199999999999999E-5</Data></Cell>
    <Cell><Data ss:Type="Number">4.3121110000000004E-3</Data></Cell>
    <Cell><Data ss:Type="Number">-27.153644629999999</Data></Cell>
    <Cell ss:Index="8"><Data ss:Type="String">chrA07</Data></Cell>
    <Cell><Data ss:Type="Number">8243001</Data></Cell>
    <Cell><Data ss:Type="Number">8244000</Data></Cell>
    <Cell><Data ss:Type="Number">6.9200000000000002E-5</Data></Cell>
    <Cell><Data ss:Type="Number">7.6217180000000004E-3</Data></Cell>
    <Cell><Data ss:Type="Number">-35.928809790000003</Data></Cell>
    <Cell ss:Index="15"><Data ss:Type="String">chrC07</Data></Cell>
    <Cell><Data ss:Type="Number">12771001</Data></Cell>
    <Cell><Data ss:Type="Number">12772000</Data></Cell>
    <Cell ss:StyleID="s18"><Data ss:Type="Number">2.1E-10</Data></Cell>
    <Cell ss:StyleID="s18"><Data ss:Type="Number">4.5600000000000001E-7</Data></Cell>
    <Cell><Data ss:Type="Number">26.445872470000001</Data></Cell>
   </Row>
   <Row>
    <Cell><Data ss:Type="String">chrA04</Data></Cell>
    <Cell><Data ss:Type="Number">7093001</Data></Cell>
    <Cell><Data ss:Type="Number">7094000</Data></Cell>
    <Cell><Data ss:Type="Number">4.0299999999999997E-5</Data></Cell>
    <Cell><Data ss:Type="Number">7.6203340000000003E-3</Data></Cell>
    <Cell><Data ss:Type="Number">25.29778786</Data></Cell>
    <Cell ss:Index="8"><Data ss:Type="String">chrA07</Data></Cell>
    <Cell><Data ss:Type="Number">8780001</Data></Cell>
    <Cell><Data ss:Type="Number">8781000</Data></Cell>
    <Cell><Data ss:Type="Number">8.92E-5</Data></Cell>
    <Cell><Data ss:Type="Number">9.0077130000000005E-3</Data></Cell>
    <Cell><Data ss:Type="Number">-59</Data></Cell>
    <Cell ss:Index="15"><Data ss:Type="String">chrC07</Data></Cell>
    <Cell><Data ss:Type="Number">19969001</Data></Cell>
    <Cell><Data ss:Type="Number">19970000</Data></Cell>
    <Cell ss:StyleID="s18"><Data ss:Type="Number">2.1500000000000002E-6</Data></Cell>
    <Cell><Data ss:Type="Number">8.1055600000000004E-4</Data></Cell>
    <Cell><Data ss:Type="Number">25.710828800000002</Data></Cell>
   </Row>
   <Row>
    <Cell><Data ss:Type="String">chrA04</Data></Cell>
    <Cell><Data ss:Type="Number">11489001</Data></Cell>
    <Cell><Data ss:Type="Number">11490000</Data></Cell>
    <Cell><Data ss:Type="Number">2.4400000000000001E-7</Data></Cell>
    <Cell><Data ss:Type="Number">1.4857E-4</Data></Cell>
    <Cell><Data ss:Type="Number">32.330295970000002</Data></Cell>
    <Cell ss:Index="8"><Data ss:Type="String">chrA07</Data></Cell>
    <Cell><Data ss:Type="Number">12681001</Data></Cell>
    <Cell><Data ss:Type="Number">12682000</Data></Cell>
    <Cell><Data ss:Type="Number">1.44E-6</Data></Cell>
    <Cell><Data ss:Type="Number">5.1453800000000004E-4</Data></Cell>
    <Cell><Data ss:Type="Number">34.326269490000001</Data></Cell>
    <Cell ss:Index="15"><Data ss:Type="String">chrC07</Data></Cell>
    <Cell><Data ss:Type="Number">23636001</Data></Cell>
    <Cell><Data ss:Type="Number">23637000</Data></Cell>
    <Cell ss:StyleID="s18"><Data ss:Type="Number">1.9799999999999999E-8</Data></Cell>
    <Cell ss:StyleID="s18"><Data ss:Type="Number">2.0299999999999999E-5</Data></Cell>
    <Cell><Data ss:Type="Number">27.45202875</Data></Cell>
   </Row>
   <Row>
    <Cell><Data ss:Type="String">chrA04</Data></Cell>
    <Cell><Data ss:Type="Number">17991001</Data></Cell>
    <Cell><Data ss:Type="Number">17992000</Data></Cell>
    <Cell><Data ss:Type="Number">2.01E-19</Data></Cell>
    <Cell><Data ss:Type="Number">1.53E-15</Data></Cell>
    <Cell><Data ss:Type="Number">-35.252125309999997</Data></Cell>
    <Cell ss:Index="8"><Data ss:Type="String">chrA07</Data></Cell>
    <Cell><Data ss:Type="Number">15136001</Data></Cell>
    <Cell><Data ss:Type="Number">15137000</Data></Cell>
    <Cell><Data ss:Type="Number">8.4300000000000003E-5</Data></Cell>
    <Cell><Data ss:Type="Number">8.6824039999999995E-3</Data></Cell>
    <Cell><Data ss:Type="Number">-29.924242419999999</Data></Cell>
    <Cell ss:Index="15"><Data ss:Type="String">chrC07</Data></Cell>
    <Cell><Data ss:Type="Number">23856001</Data></Cell>
    <Cell><Data ss:Type="Number">23857000</Data></Cell>
    <Cell ss:StyleID="s18"><Data ss:Type="Number">3.49E-6</Data></Cell>
    <Cell><Data ss:Type="Number">1.1546550000000001E-3</Data></Cell>
    <Cell><Data ss:Type="Number">25.878099169999999</Data></Cell>
   </Row>
   <Row>
    <Cell><Data ss:Type="String">chrA04_random</Data></Cell>
    <Cell><Data ss:Type="Number">1292001</Data></Cell>
    <Cell><Data ss:Type="Number">1293000</Data></Cell>
    <Cell><Data ss:Type="Number">7.5399999999999998E-6</Data></Cell>
    <Cell><Data ss:Type="Number">2.2145340000000002E-3</Data></Cell>
    <Cell><Data ss:Type="Number">-25.611325610000002</Data></Cell>
    <Cell ss:Index="8"><Data ss:Type="String">chrA07_random</Data></Cell>
    <Cell><Data ss:Type="Number">1963001</Data></Cell>
    <Cell><Data ss:Type="Number">1964000</Data></Cell>
    <Cell><Data ss:Type="Number">7.1099999999999996E-9</Data></Cell>
    <Cell><Data ss:Type="Number">9.91E-6</Data></Cell>
    <Cell><Data ss:Type="Number">-27.78904665</Data></Cell>
    <Cell ss:Index="15"><Data ss:Type="String">chrC07</Data></Cell>
    <Cell><Data ss:Type="Number">38811001</Data></Cell>
    <Cell><Data ss:Type="Number">38812000</Data></Cell>
    <Cell ss:StyleID="s18"><Data ss:Type="Number">3.1400000000000003E-11</Data></Cell>
    <Cell ss:StyleID="s18"><Data ss:Type="Number">8.9200000000000005E-8</Data></Cell>
    <Cell><Data ss:Type="Number">-34.206586829999999</Data></Cell>
   </Row>
   <Row>
    <Cell><Data ss:Type="String">chrA05</Data></Cell>
    <Cell><Data ss:Type="Number">2594001</Data></Cell>
    <Cell><Data ss:Type="Number">2595000</Data></Cell>
    <Cell><Data ss:Type="Number">5.41E-5</Data></Cell>
    <Cell><Data ss:Type="Number">9.3317150000000008E-3</Data></Cell>
    <Cell><Data ss:Type="Number">38.333333330000002</Data></Cell>
    <Cell ss:Index="8"><Data ss:Type="String">chrA08</Data></Cell>
    <Cell><Data ss:Type="Number">333001</Data></Cell>
    <Cell><Data ss:Type="Number">334000</Data></Cell>
    <Cell><Data ss:Type="Number">1.92E-8</Data></Cell>
    <Cell><Data ss:Type="Number">2.0800000000000001E-5</Data></Cell>
    <Cell><Data ss:Type="Number">-58.403805499999997</Data></Cell>
    <Cell ss:Index="15"><Data ss:Type="String">chrC07_random</Data></Cell>
    <Cell><Data ss:Type="Number">1415001</Data></Cell>
    <Cell><Data ss:Type="Number">1416000</Data></Cell>
    <Cell ss:StyleID="s18"><Data ss:Type="Number">6.2299999999999996E-5</Data></Cell>
    <Cell><Data ss:Type="Number">9.1924150000000007E-3</Data></Cell>
    <Cell><Data ss:Type="Number">29.043956040000001</Data></Cell>
   </Row>
   <Row>
    <Cell><Data ss:Type="String">chrA05</Data></Cell>
    <Cell><Data ss:Type="Number">3722001</Data></Cell>
    <Cell><Data ss:Type="Number">3723000</Data></Cell>
    <Cell><Data ss:Type="Number">2.16E-5</Data></Cell>
    <Cell><Data ss:Type="Number">4.9237250000000003E-3</Data></Cell>
    <Cell><Data ss:Type="Number">52.867383510000003</Data></Cell>
    <Cell ss:Index="8"><Data ss:Type="String">chrA08</Data></Cell>
    <Cell><Data ss:Type="Number">3491001</Data></Cell>
    <Cell><Data ss:Type="Number">3492000</Data></Cell>
    <Cell><Data ss:Type="Number">6.5100000000000004E-6</Data></Cell>
    <Cell><Data ss:Type="Number">1.51312E-3</Data></Cell>
    <Cell><Data ss:Type="Number">28.42712843</Data></Cell>
    <Cell ss:Index="15"><Data ss:Type="String">chrC08</Data></Cell>
    <Cell><Data ss:Type="Number">12504001</Data></Cell>
    <Cell><Data ss:Type="Number">12505000</Data></Cell>
    <Cell ss:StyleID="s18"><Data ss:Type="Number">3.4100000000000001E-8</Data></Cell>
    <Cell ss:StyleID="s18"><Data ss:Type="Number">3.18E-5</Data></Cell>
    <Cell><Data ss:Type="Number">29.390997349999999</Data></Cell>
   </Row>
   <Row>
    <Cell><Data ss:Type="String">chrA05</Data></Cell>
    <Cell><Data ss:Type="Number">5684001</Data></Cell>
    <Cell><Data ss:Type="Number">5685000</Data></Cell>
    <Cell><Data ss:Type="Number">1.95E-5</Data></Cell>
    <Cell><Data ss:Type="Number">4.5330279999999997E-3</Data></Cell>
    <Cell><Data ss:Type="Number">-30.663856689999999</Data></Cell>
    <Cell ss:Index="8"><Data ss:Type="String">chrA09</Data></Cell>
    <Cell><Data ss:Type="Number">5996001</Data></Cell>
    <Cell><Data ss:Type="Number">5997000</Data></Cell>
    <Cell><Data ss:Type="Number">6.1799999999999998E-5</Data></Cell>
    <Cell><Data ss:Type="Number">7.0293639999999998E-3</Data></Cell>
    <Cell><Data ss:Type="Number">-30</Data></Cell>
    <Cell ss:Index="15"><Data ss:Type="String">chrC08</Data></Cell>
    <Cell><Data ss:Type="Number">28076001</Data></Cell>
    <Cell><Data ss:Type="Number">28077000</Data></Cell>
    <Cell ss:StyleID="s18"><Data ss:Type="Number">1.6400000000000001E-13</Data></Cell>
    <Cell ss:StyleID="s18"><Data ss:Type="Number">8.1899999999999996E-10</Data></Cell>
    <Cell><Data ss:Type="Number">25.10082843</Data></Cell>
   </Row>
   <Row>
    <Cell><Data ss:Type="String">chrA05</Data></Cell>
    <Cell><Data ss:Type="Number">9091001</Data></Cell>
    <Cell><Data ss:Type="Number">9092000</Data></Cell>
    <Cell><Data ss:Type="Number">9.9200000000000009E-10</Data></Cell>
    <Cell><Data ss:Type="Number">1.37E-6</Data></Cell>
    <Cell><Data ss:Type="Number">31.542327019999998</Data></Cell>
    <Cell ss:Index="8"><Data ss:Type="String">chrA09</Data></Cell>
    <Cell><Data ss:Type="Number">7495001</Data></Cell>
    <Cell><Data ss:Type="Number">7496000</Data></Cell>
    <Cell><Data ss:Type="Number">5.7099999999999999E-5</Data></Cell>
    <Cell><Data ss:Type="Number">6.655869E-3</Data></Cell>
    <Cell><Data ss:Type="Number">33.98251192</Data></Cell>
    <Cell ss:Index="15"><Data ss:Type="String">chrC08</Data></Cell>
    <Cell><Data ss:Type="Number">32747001</Data></Cell>
    <Cell><Data ss:Type="Number">32748000</Data></Cell>
    <Cell ss:StyleID="s18"><Data ss:Type="Number">2.69E-9</Data></Cell>
    <Cell ss:StyleID="s18"><Data ss:Type="Number">3.7500000000000001E-6</Data></Cell>
    <Cell><Data ss:Type="Number">35.170068030000003</Data></Cell>
   </Row>
   <Row>
    <Cell><Data ss:Type="String">chrA05</Data></Cell>
    <Cell><Data ss:Type="Number">13901001</Data></Cell>
    <Cell><Data ss:Type="Number">13902000</Data></Cell>
    <Cell><Data ss:Type="Number">4.5599999999999998E-17</Data></Cell>
    <Cell><Data ss:Type="Number">2.6900000000000001E-13</Data></Cell>
    <Cell><Data ss:Type="Number">-25.545195549999999</Data></Cell>
    <Cell ss:Index="8"><Data ss:Type="String">chrA09</Data></Cell>
    <Cell><Data ss:Type="Number">19755001</Data></Cell>
    <Cell><Data ss:Type="Number">19756000</Data></Cell>
    <Cell><Data ss:Type="Number">2.9200000000000002E-5</Data></Cell>
    <Cell><Data ss:Type="Number">4.283299E-3</Data></Cell>
    <Cell><Data ss:Type="Number">-28.686687580000001</Data></Cell>
    <Cell ss:Index="15"><Data ss:Type="String">chrC09</Data></Cell>
    <Cell><Data ss:Type="Number">5909001</Data></Cell>
    <Cell><Data ss:Type="Number">5910000</Data></Cell>
    <Cell ss:StyleID="s18"><Data ss:Type="Number">5.2300000000000003E-9</Data></Cell>
    <Cell ss:StyleID="s18"><Data ss:Type="Number">6.6599999999999998E-6</Data></Cell>
    <Cell><Data ss:Type="Number">34.047619050000002</Data></Cell>
   </Row>
   <Row>
    <Cell><Data ss:Type="String">chrA05</Data></Cell>
    <Cell><Data ss:Type="Number">16343001</Data></Cell>
    <Cell><Data ss:Type="Number">16344000</Data></Cell>
    <Cell><Data ss:Type="Number">1.2E-5</Data></Cell>
    <Cell><Data ss:Type="Number">3.160403E-3</Data></Cell>
    <Cell><Data ss:Type="Number">27.98895387</Data></Cell>
    <Cell ss:Index="8"><Data ss:Type="String">chrA09</Data></Cell>
    <Cell><Data ss:Type="Number">22082001</Data></Cell>
    <Cell><Data ss:Type="Number">22083000</Data></Cell>
    <Cell><Data ss:Type="Number">8.2799999999999993E-5</Data></Cell>
    <Cell><Data ss:Type="Number">8.5816529999999999E-3</Data></Cell>
    <Cell><Data ss:Type="Number">-39.947894050000002</Data></Cell>
    <Cell ss:Index="15"><Data ss:Type="String">chrC09</Data></Cell>
    <Cell><Data ss:Type="Number">42511001</Data></Cell>
    <Cell><Data ss:Type="Number">42512000</Data></Cell>
    <Cell ss:StyleID="s18"><Data ss:Type="Number">4.7199999999999997E-6</Data></Cell>
    <Cell><Data ss:Type="Number">1.442294E-3</Data></Cell>
    <Cell><Data ss:Type="Number">35.878084180000002</Data></Cell>
   </Row>
   <Row>
    <Cell><Data ss:Type="String">chrA05</Data></Cell>
    <Cell><Data ss:Type="Number">16427001</Data></Cell>
    <Cell><Data ss:Type="Number">16428000</Data></Cell>
    <Cell><Data ss:Type="Number">3.1099999999999997E-5</Data></Cell>
    <Cell><Data ss:Type="Number">6.3278079999999999E-3</Data></Cell>
    <Cell><Data ss:Type="Number">-35.206321330000002</Data></Cell>
    <Cell ss:Index="8"><Data ss:Type="String">chrA09</Data></Cell>
    <Cell><Data ss:Type="Number">25478001</Data></Cell>
    <Cell><Data ss:Type="Number">25479000</Data></Cell>
    <Cell><Data ss:Type="Number">3.4400000000000001E-6</Data></Cell>
    <Cell><Data ss:Type="Number">9.6464800000000002E-4</Data></Cell>
    <Cell><Data ss:Type="Number">29.78922717</Data></Cell>
    <Cell ss:Index="15"><Data ss:Type="String">chrCnn_random</Data></Cell>
    <Cell><Data ss:Type="Number">45000001</Data></Cell>
    <Cell><Data ss:Type="Number">45001000</Data></Cell>
    <Cell ss:StyleID="s18"><Data ss:Type="Number">4.8800000000000003E-7</Data></Cell>
    <Cell><Data ss:Type="Number">2.6461300000000002E-4</Data></Cell>
    <Cell><Data ss:Type="Number">31.350169990000001</Data></Cell>
   </Row>
   <Row>
    <Cell><Data ss:Type="String">chrA05</Data></Cell>
    <Cell><Data ss:Type="Number">21578001</Data></Cell>
    <Cell><Data ss:Type="Number">21579000</Data></Cell>
    <Cell><Data ss:Type="Number">9.8200000000000008E-7</Data></Cell>
    <Cell><Data ss:Type="Number">4.5308300000000001E-4</Data></Cell>
    <Cell><Data ss:Type="Number">26.061698719999999</Data></Cell>
    <Cell ss:Index="8"><Data ss:Type="String">chrA10</Data></Cell>
    <Cell><Data ss:Type="Number">5074001</Data></Cell>
    <Cell><Data ss:Type="Number">5075000</Data></Cell>
    <Cell><Data ss:Type="Number">4.8300000000000003E-6</Data></Cell>
    <Cell><Data ss:Type="Number">1.223511E-3</Data></Cell>
    <Cell><Data ss:Type="Number">-31.14654333</Data></Cell>
    <Cell ss:Index="15"><Data ss:Type="String">chrCnn_random</Data></Cell>
    <Cell><Data ss:Type="Number">45912001</Data></Cell>
    <Cell><Data ss:Type="Number">45913000</Data></Cell>
    <Cell ss:StyleID="s18"><Data ss:Type="Number">1.55E-8</Data></Cell>
    <Cell ss:StyleID="s18"><Data ss:Type="Number">1.6500000000000001E-5</Data></Cell>
    <Cell><Data ss:Type="Number">-31.575212870000001</Data></Cell>
   </Row>
   <Row>
    <Cell><Data ss:Type="String">chrA06</Data></Cell>
    <Cell><Data ss:Type="Number">1179001</Data></Cell>
    <Cell><Data ss:Type="Number">1180000</Data></Cell>
    <Cell><Data ss:Type="Number">1.9999999999999999E-7</Data></Cell>
    <Cell><Data ss:Type="Number">1.2734199999999999E-4</Data></Cell>
    <Cell><Data ss:Type="Number">36.269522530000003</Data></Cell>
    <Cell ss:Index="8"><Data ss:Type="String">chrA10</Data></Cell>
    <Cell><Data ss:Type="Number">8937001</Data></Cell>
    <Cell><Data ss:Type="Number">8938000</Data></Cell>
    <Cell><Data ss:Type="Number">1.3900000000000001E-5</Data></Cell>
    <Cell><Data ss:Type="Number">2.5618989999999999E-3</Data></Cell>
    <Cell><Data ss:Type="Number">-27.570093459999999</Data></Cell>
    <Cell ss:Index="15"><Data ss:Type="String">chrCnn_random</Data></Cell>
    <Cell><Data ss:Type="Number">52131001</Data></Cell>
    <Cell><Data ss:Type="Number">52132000</Data></Cell>
    <Cell ss:StyleID="s18"><Data ss:Type="Number">3.5500000000000002E-5</Data></Cell>
    <Cell><Data ss:Type="Number">6.1995519999999997E-3</Data></Cell>
    <Cell><Data ss:Type="Number">26.194743129999999</Data></Cell>
   </Row>
   <Row>
    <Cell><Data ss:Type="String">chrA06</Data></Cell>
    <Cell><Data ss:Type="Number">1985001</Data></Cell>
    <Cell><Data ss:Type="Number">1986000</Data></Cell>
    <Cell><Data ss:Type="Number">1.59E-5</Data></Cell>
    <Cell><Data ss:Type="Number">3.92027E-3</Data></Cell>
    <Cell><Data ss:Type="Number">-30.64203444</Data></Cell>
    <Cell ss:Index="8"><Data ss:Type="String">chrA10</Data></Cell>
    <Cell><Data ss:Type="Number">10841001</Data></Cell>
    <Cell><Data ss:Type="Number">10842000</Data></Cell>
    <Cell><Data ss:Type="Number">3.8699999999999999E-5</Data></Cell>
    <Cell><Data ss:Type="Number">5.1993289999999999E-3</Data></Cell>
    <Cell><Data ss:Type="Number">34.002869439999998</Data></Cell>
    <Cell ss:Index="15"><Data ss:Type="String">chrCnn_random</Data></Cell>
    <Cell><Data ss:Type="Number">54474001</Data></Cell>
    <Cell><Data ss:Type="Number">54475000</Data></Cell>
    <Cell ss:StyleID="s18"><Data ss:Type="Number">6.4200000000000002E-5</Data></Cell>
    <Cell><Data ss:Type="Number">9.3912600000000002E-3</Data></Cell>
    <Cell><Data ss:Type="Number">-27.69230769</Data></Cell>
   </Row>
   <Row>
    <Cell><Data ss:Type="String">chrA06</Data></Cell>
    <Cell><Data ss:Type="Number">2217001</Data></Cell>
    <Cell><Data ss:Type="Number">2218000</Data></Cell>
    <Cell><Data ss:Type="Number">3.5999999999999999E-7</Data></Cell>
    <Cell><Data ss:Type="Number">2.0254499999999999E-4</Data></Cell>
    <Cell><Data ss:Type="Number">-33.834880310000003</Data></Cell>
    <Cell ss:Index="8"><Data ss:Type="String">chrAnn_random</Data></Cell>
    <Cell><Data ss:Type="Number">2816001</Data></Cell>
    <Cell><Data ss:Type="Number">2817000</Data></Cell>
    <Cell><Data ss:Type="Number">1.4600000000000001E-5</Data></Cell>
    <Cell><Data ss:Type="Number">2.6486560000000001E-3</Data></Cell>
    <Cell><Data ss:Type="Number">-37.51803752</Data></Cell>
    <Cell ss:Index="15"><Data ss:Type="String">chrCnn_random</Data></Cell>
    <Cell><Data ss:Type="Number">71114001</Data></Cell>
    <Cell><Data ss:Type="Number">71115000</Data></Cell>
    <Cell ss:StyleID="s18"><Data ss:Type="Number">4.1699999999999997E-5</Data></Cell>
    <Cell><Data ss:Type="Number">6.9298850000000002E-3</Data></Cell>
    <Cell><Data ss:Type="Number">30.263157889999999</Data></Cell>
   </Row>
   <Row>
    <Cell><Data ss:Type="String">chrA06</Data></Cell>
    <Cell><Data ss:Type="Number">4110001</Data></Cell>
    <Cell><Data ss:Type="Number">4111000</Data></Cell>
    <Cell><Data ss:Type="Number">5.7800000000000001E-7</Data></Cell>
    <Cell><Data ss:Type="Number">2.9824700000000002E-4</Data></Cell>
    <Cell><Data ss:Type="Number">-30.965391619999998</Data></Cell>
    <Cell ss:Index="8"><Data ss:Type="String">chrAnn_random</Data></Cell>
    <Cell><Data ss:Type="Number">19005001</Data></Cell>
    <Cell><Data ss:Type="Number">19006000</Data></Cell>
    <Cell><Data ss:Type="Number">7.8700000000000002E-5</Data></Cell>
    <Cell><Data ss:Type="Number">8.2674150000000002E-3</Data></Cell>
    <Cell><Data ss:Type="Number">-26.455026459999999</Data></Cell>
    <Cell ss:Index="15"><Data ss:Type="String">chrCnn_random</Data></Cell>
    <Cell><Data ss:Type="Number">73021001</Data></Cell>
    <Cell><Data ss:Type="Number">73022000</Data></Cell>
    <Cell ss:StyleID="s18"><Data ss:Type="Number">4.6300000000000001E-5</Data></Cell>
    <Cell><Data ss:Type="Number">7.4408699999999996E-3</Data></Cell>
    <Cell><Data ss:Type="Number">34.963913390000002</Data></Cell>
   </Row>
   <Row>
    <Cell><Data ss:Type="String">chrA06</Data></Cell>
    <Cell><Data ss:Type="Number">9936001</Data></Cell>
    <Cell><Data ss:Type="Number">9937000</Data></Cell>
    <Cell><Data ss:Type="Number">2.1999999999999999E-5</Data></Cell>
    <Cell><Data ss:Type="Number">4.9824889999999997E-3</Data></Cell>
    <Cell><Data ss:Type="Number">-27.606837609999999</Data></Cell>
    <Cell ss:Index="8"><Data ss:Type="String">chrAnn_random</Data></Cell>
    <Cell><Data ss:Type="Number">19342001</Data></Cell>
    <Cell><Data ss:Type="Number">19343000</Data></Cell>
    <Cell><Data ss:Type="Number">8.2500000000000005E-10</Data></Cell>
    <Cell><Data ss:Type="Number">1.7600000000000001E-6</Data></Cell>
    <Cell><Data ss:Type="Number">-29.693637079999998</Data></Cell>
    <Cell ss:Index="15"><Data ss:Type="String">chrCnn_random</Data></Cell>
    <Cell><Data ss:Type="Number">78996001</Data></Cell>
    <Cell><Data ss:Type="Number">78997000</Data></Cell>
    <Cell ss:StyleID="s18"><Data ss:Type="Number">6.4599999999999998E-5</Data></Cell>
    <Cell><Data ss:Type="Number">9.4233990000000007E-3</Data></Cell>
    <Cell><Data ss:Type="Number">33.333333330000002</Data></Cell>
   </Row>
   <Row ss:Height="15.75">
    <Cell><Data ss:Type="String">chrA06</Data></Cell>
    <Cell><Data ss:Type="Number">12850001</Data></Cell>
    <Cell><Data ss:Type="Number">12851000</Data></Cell>
    <Cell><Data ss:Type="Number">5.9300000000000002E-8</Data></Cell>
    <Cell><Data ss:Type="Number">4.5800000000000002E-5</Data></Cell>
    <Cell><Data ss:Type="Number">-34.719445559999997</Data></Cell>
    <Cell ss:Index="8"><Data ss:Type="String">chrAnn_random</Data></Cell>
    <Cell><Data ss:Type="Number">22031001</Data></Cell>
    <Cell><Data ss:Type="Number">22032000</Data></Cell>
    <Cell><Data ss:Type="Number">2.9799999999999998E-6</Data></Cell>
    <Cell><Data ss:Type="Number">8.7220799999999997E-4</Data></Cell>
    <Cell><Data ss:Type="Number">-26.03448276</Data></Cell>
    <Cell ss:Index="15" ss:StyleID="s19"><Data ss:Type="String">chrUnn_random</Data></Cell>
    <Cell ss:StyleID="s19"><Data ss:Type="Number">7637001</Data></Cell>
    <Cell ss:StyleID="s19"><Data ss:Type="Number">7638000</Data></Cell>
    <Cell ss:StyleID="s20"><Data ss:Type="Number">8.2099999999999995E-7</Data></Cell>
    <Cell ss:StyleID="s19"><Data ss:Type="Number">3.9325100000000001E-4</Data></Cell>
    <Cell ss:StyleID="s19"><Data ss:Type="Number">-32.270144629999997</Data></Cell>
   </Row>
   <Row>
    <Cell><Data ss:Type="String">chrA06</Data></Cell>
    <Cell><Data ss:Type="Number">14953001</Data></Cell>
    <Cell><Data ss:Type="Number">14954000</Data></Cell>
    <Cell><Data ss:Type="Number">4.0099999999999999E-5</Data></Cell>
    <Cell><Data ss:Type="Number">7.6091730000000003E-3</Data></Cell>
    <Cell><Data ss:Type="Number">-26.45259939</Data></Cell>
    <Cell ss:Index="8"><Data ss:Type="String">chrAnn_random</Data></Cell>
    <Cell><Data ss:Type="Number">23997001</Data></Cell>
    <Cell><Data ss:Type="Number">23998000</Data></Cell>
    <Cell><Data ss:Type="Number">7.52E-6</Data></Cell>
    <Cell><Data ss:Type="Number">1.688508E-3</Data></Cell>
    <Cell><Data ss:Type="Number">-28.488921560000001</Data></Cell>
   </Row>
   <Row>
    <Cell><Data ss:Type="String">chrA06</Data></Cell>
    <Cell><Data ss:Type="Number">15255001</Data></Cell>
    <Cell><Data ss:Type="Number">15256000</Data></Cell>
    <Cell><Data ss:Type="Number">1.8699999999999999E-8</Data></Cell>
    <Cell><Data ss:Type="Number">1.7200000000000001E-5</Data></Cell>
    <Cell><Data ss:Type="Number">-39.994216309999999</Data></Cell>
    <Cell ss:Index="8"><Data ss:Type="String">chrAnn_random</Data></Cell>
    <Cell><Data ss:Type="Number">30153001</Data></Cell>
    <Cell><Data ss:Type="Number">30154000</Data></Cell>
    <Cell><Data ss:Type="Number">1.29E-7</Data></Cell>
    <Cell><Data ss:Type="Number">8.8399999999999994E-5</Data></Cell>
    <Cell><Data ss:Type="Number">-30.487275879999999</Data></Cell>
   </Row>
   <Row>
    <Cell><Data ss:Type="String">chrA06</Data></Cell>
    <Cell><Data ss:Type="Number">17048001</Data></Cell>
    <Cell><Data ss:Type="Number">17049000</Data></Cell>
    <Cell><Data ss:Type="Number">1.8099999999999999E-5</Data></Cell>
    <Cell><Data ss:Type="Number">4.3094489999999999E-3</Data></Cell>
    <Cell><Data ss:Type="Number">-41.488372089999999</Data></Cell>
    <Cell ss:Index="8"><Data ss:Type="String">chrAnn_random</Data></Cell>
    <Cell><Data ss:Type="Number">36619001</Data></Cell>
    <Cell><Data ss:Type="Number">36620000</Data></Cell>
    <Cell><Data ss:Type="Number">9.3100000000000006E-8</Data></Cell>
    <Cell><Data ss:Type="Number">6.9999999999999994E-5</Data></Cell>
    <Cell><Data ss:Type="Number">-27.38465738</Data></Cell>
   </Row>
   <Row>
    <Cell><Data ss:Type="String">chrA06</Data></Cell>
    <Cell><Data ss:Type="Number">19429001</Data></Cell>
    <Cell><Data ss:Type="Number">19430000</Data></Cell>
    <Cell><Data ss:Type="Number">1.66E-20</Data></Cell>
    <Cell><Data ss:Type="Number">1.3899999999999999E-16</Data></Cell>
    <Cell><Data ss:Type="Number">-36.220315020000001</Data></Cell>
    <Cell ss:Index="8"><Data ss:Type="String">chrAnn_random</Data></Cell>
    <Cell><Data ss:Type="Number">45533001</Data></Cell>
    <Cell><Data ss:Type="Number">45534000</Data></Cell>
    <Cell><Data ss:Type="Number">4.3800000000000004E-6</Data></Cell>
    <Cell><Data ss:Type="Number">1.1420950000000001E-3</Data></Cell>
    <Cell><Data ss:Type="Number">-25.655902210000001</Data></Cell>
   </Row>
   <Row>
    <Cell><Data ss:Type="String">chrA06</Data></Cell>
    <Cell><Data ss:Type="Number">21385001</Data></Cell>
    <Cell><Data ss:Type="Number">21386000</Data></Cell>
    <Cell><Data ss:Type="Number">1.83E-74</Data></Cell>
    <Cell><Data ss:Type="Number">7.6700000000000003E-70</Data></Cell>
    <Cell><Data ss:Type="Number">-31.80613121</Data></Cell>
    <Cell ss:Index="8"><Data ss:Type="String">chrC01</Data></Cell>
    <Cell><Data ss:Type="Number">7393001</Data></Cell>
    <Cell><Data ss:Type="Number">7394000</Data></Cell>
    <Cell><Data ss:Type="Number">9.9199999999999999E-5</Data></Cell>
    <Cell><Data ss:Type="Number">9.6914989999999993E-3</Data></Cell>
    <Cell><Data ss:Type="Number">-26.430976430000001</Data></Cell>
   </Row>
   <Row>
    <Cell><Data ss:Type="String">chrA06</Data></Cell>
    <Cell><Data ss:Type="Number">21386001</Data></Cell>
    <Cell><Data ss:Type="Number">21387000</Data></Cell>
    <Cell><Data ss:Type="Number">2.9000000000000001E-31</Data></Cell>
    <Cell><Data ss:Type="Number">4.6799999999999998E-27</Data></Cell>
    <Cell><Data ss:Type="Number">-44.597437370000002</Data></Cell>
    <Cell ss:Index="8"><Data ss:Type="String">chrC01</Data></Cell>
    <Cell><Data ss:Type="Number">9782001</Data></Cell>
    <Cell><Data ss:Type="Number">9783000</Data></Cell>
    <Cell><Data ss:Type="Number">1.6799999999999998E-5</Data></Cell>
    <Cell><Data ss:Type="Number">2.9372640000000002E-3</Data></Cell>
    <Cell><Data ss:Type="Number">-39.746300210000001</Data></Cell>
   </Row>
   <Row>
    <Cell><Data ss:Type="String">chrA06_random</Data></Cell>
    <Cell><Data ss:Type="Number">890001</Data></Cell>
    <Cell><Data ss:Type="Number">891000</Data></Cell>
    <Cell><Data ss:Type="Number">4.1399999999999997E-5</Data></Cell>
    <Cell><Data ss:Type="Number">7.7304990000000001E-3</Data></Cell>
    <Cell><Data ss:Type="Number">-26.197979799999999</Data></Cell>
    <Cell ss:Index="8"><Data ss:Type="String">chrC01</Data></Cell>
    <Cell><Data ss:Type="Number">13810001</Data></Cell>
    <Cell><Data ss:Type="Number">13811000</Data></Cell>
    <Cell><Data ss:Type="Number">8.3599999999999994E-8</Data></Cell>
    <Cell><Data ss:Type="Number">6.4499999999999996E-5</Data></Cell>
    <Cell><Data ss:Type="Number">-27.740641709999998</Data></Cell>
   </Row>
   <Row>
    <Cell><Data ss:Type="String">chrA06_random</Data></Cell>
    <Cell><Data ss:Type="Number">1372001</Data></Cell>
    <Cell><Data ss:Type="Number">1373000</Data></Cell>
    <Cell><Data ss:Type="Number">5.3699999999999999E-11</Data></Cell>
    <Cell><Data ss:Type="Number">1.02E-7</Data></Cell>
    <Cell><Data ss:Type="Number">-46.39215686</Data></Cell>
    <Cell ss:Index="8"><Data ss:Type="String">chrC01</Data></Cell>
    <Cell><Data ss:Type="Number">15610001</Data></Cell>
    <Cell><Data ss:Type="Number">15611000</Data></Cell>
    <Cell><Data ss:Type="Number">3.2299999999999998E-8</Data></Cell>
    <Cell><Data ss:Type="Number">3.1999999999999999E-5</Data></Cell>
    <Cell><Data ss:Type="Number">-25.445692300000001</Data></Cell>
   </Row>
   <Row>
    <Cell><Data ss:Type="String">chrA07</Data></Cell>
    <Cell><Data ss:Type="Number">1349001</Data></Cell>
    <Cell><Data ss:Type="Number">1350000</Data></Cell>
    <Cell><Data ss:Type="Number">9.8400000000000007E-6</Data></Cell>
    <Cell><Data ss:Type="Number">2.7054050000000001E-3</Data></Cell>
    <Cell><Data ss:Type="Number">-32.671394800000002</Data></Cell>
    <Cell ss:Index="8"><Data ss:Type="String">chrC01</Data></Cell>
    <Cell><Data ss:Type="Number">18687001</Data></Cell>
    <Cell><Data ss:Type="Number">18688000</Data></Cell>
    <Cell><Data ss:Type="Number">1.15E-6</Data></Cell>
    <Cell><Data ss:Type="Number">4.4059999999999998E-4</Data></Cell>
    <Cell><Data ss:Type="Number">-28.921568629999999</Data></Cell>
   </Row>
   <Row>
    <Cell><Data ss:Type="String">chrA07</Data></Cell>
    <Cell><Data ss:Type="Number">4680001</Data></Cell>
    <Cell><Data ss:Type="Number">4681000</Data></Cell>
    <Cell><Data ss:Type="Number">9.6700000000000002E-7</Data></Cell>
    <Cell><Data ss:Type="Number">4.4724700000000001E-4</Data></Cell>
    <Cell><Data ss:Type="Number">-26.157635469999999</Data></Cell>
    <Cell ss:Index="8"><Data ss:Type="String">chrC01</Data></Cell>
    <Cell><Data ss:Type="Number">27939001</Data></Cell>
    <Cell><Data ss:Type="Number">27940000</Data></Cell>
    <Cell><Data ss:Type="Number">1.08E-6</Data></Cell>
    <Cell><Data ss:Type="Number">4.2129E-4</Data></Cell>
    <Cell><Data ss:Type="Number">32.267115599999997</Data></Cell>
   </Row>
   <Row>
    <Cell><Data ss:Type="String">chrA07</Data></Cell>
    <Cell><Data ss:Type="Number">4728001</Data></Cell>
    <Cell><Data ss:Type="Number">4729000</Data></Cell>
    <Cell><Data ss:Type="Number">1.6399999999999999E-5</Data></Cell>
    <Cell><Data ss:Type="Number">4.0074639999999996E-3</Data></Cell>
    <Cell><Data ss:Type="Number">-46.10169492</Data></Cell>
    <Cell ss:Index="8"><Data ss:Type="String">chrC01</Data></Cell>
    <Cell><Data ss:Type="Number">36818001</Data></Cell>
    <Cell><Data ss:Type="Number">36819000</Data></Cell>
    <Cell><Data ss:Type="Number">2.3300000000000002E-10</Data></Cell>
    <Cell><Data ss:Type="Number">6.4199999999999995E-7</Data></Cell>
    <Cell><Data ss:Type="Number">-28.36342458</Data></Cell>
   </Row>
   <Row>
    <Cell><Data ss:Type="String">chrA07</Data></Cell>
    <Cell><Data ss:Type="Number">5792001</Data></Cell>
    <Cell><Data ss:Type="Number">5793000</Data></Cell>
    <Cell><Data ss:Type="Number">4.3500000000000001E-9</Data></Cell>
    <Cell><Data ss:Type="Number">4.9599999999999999E-6</Data></Cell>
    <Cell><Data ss:Type="Number">28.577145399999999</Data></Cell>
    <Cell ss:Index="8"><Data ss:Type="String">chrC01_random</Data></Cell>
    <Cell><Data ss:Type="Number">2915001</Data></Cell>
    <Cell><Data ss:Type="Number">2916000</Data></Cell>
    <Cell><Data ss:Type="Number">6.3999999999999997E-5</Data></Cell>
    <Cell><Data ss:Type="Number">7.2266839999999997E-3</Data></Cell>
    <Cell><Data ss:Type="Number">-26.37362637</Data></Cell>
   </Row>
   <Row>
    <Cell><Data ss:Type="String">chrA07</Data></Cell>
    <Cell><Data ss:Type="Number">9620001</Data></Cell>
    <Cell><Data ss:Type="Number">9621000</Data></Cell>
    <Cell><Data ss:Type="Number">3.7100000000000001E-10</Data></Cell>
    <Cell><Data ss:Type="Number">5.8999999999999996E-7</Data></Cell>
    <Cell><Data ss:Type="Number">-33.00956</Data></Cell>
    <Cell ss:Index="8"><Data ss:Type="String">chrC01_random</Data></Cell>
    <Cell><Data ss:Type="Number">3067001</Data></Cell>
    <Cell><Data ss:Type="Number">3068000</Data></Cell>
    <Cell><Data ss:Type="Number">6.43E-8</Data></Cell>
    <Cell><Data ss:Type="Number">5.3100000000000003E-5</Data></Cell>
    <Cell><Data ss:Type="Number">-28.67300766</Data></Cell>
   </Row>
   <Row>
    <Cell><Data ss:Type="String">chrA07</Data></Cell>
    <Cell><Data ss:Type="Number">10908001</Data></Cell>
    <Cell><Data ss:Type="Number">10909000</Data></Cell>
    <Cell><Data ss:Type="Number">7.1E-8</Data></Cell>
    <Cell><Data ss:Type="Number">5.3000000000000001E-5</Data></Cell>
    <Cell><Data ss:Type="Number">57.55850727</Data></Cell>
    <Cell ss:Index="8"><Data ss:Type="String">chrC01_random</Data></Cell>
    <Cell><Data ss:Type="Number">3501001</Data></Cell>
    <Cell><Data ss:Type="Number">3502000</Data></Cell>
    <Cell><Data ss:Type="Number">2.5799999999999999E-6</Data></Cell>
    <Cell><Data ss:Type="Number">7.8896399999999996E-4</Data></Cell>
    <Cell><Data ss:Type="Number">-25.26355422</Data></Cell>
   </Row>
   <Row>
    <Cell><Data ss:Type="String">chrA08</Data></Cell>
    <Cell><Data ss:Type="Number">2038001</Data></Cell>
    <Cell><Data ss:Type="Number">2039000</Data></Cell>
    <Cell><Data ss:Type="Number">1.6E-7</Data></Cell>
    <Cell><Data ss:Type="Number">1.05079E-4</Data></Cell>
    <Cell><Data ss:Type="Number">-27.092001849999999</Data></Cell>
    <Cell ss:Index="8"><Data ss:Type="String">chrC02</Data></Cell>
    <Cell><Data ss:Type="Number">9632001</Data></Cell>
    <Cell><Data ss:Type="Number">9633000</Data></Cell>
    <Cell><Data ss:Type="Number">7.3700000000000002E-5</Data></Cell>
    <Cell><Data ss:Type="Number">7.9625700000000004E-3</Data></Cell>
    <Cell><Data ss:Type="Number">-44.552845529999999</Data></Cell>
   </Row>
   <Row>
    <Cell><Data ss:Type="String">chrA08</Data></Cell>
    <Cell><Data ss:Type="Number">4959001</Data></Cell>
    <Cell><Data ss:Type="Number">4960000</Data></Cell>
    <Cell><Data ss:Type="Number">9.4800000000000008E-12</Data></Cell>
    <Cell><Data ss:Type="Number">2.1600000000000002E-8</Data></Cell>
    <Cell><Data ss:Type="Number">-29.337102810000001</Data></Cell>
    <Cell ss:Index="8"><Data ss:Type="String">chrC02</Data></Cell>
    <Cell><Data ss:Type="Number">10805001</Data></Cell>
    <Cell><Data ss:Type="Number">10806000</Data></Cell>
    <Cell><Data ss:Type="Number">5.4200000000000003E-5</Data></Cell>
    <Cell><Data ss:Type="Number">6.418249E-3</Data></Cell>
    <Cell><Data ss:Type="Number">-31.14874816</Data></Cell>
   </Row>
   <Row>
    <Cell><Data ss:Type="String">chrA08</Data></Cell>
    <Cell><Data ss:Type="Number">8753001</Data></Cell>
    <Cell><Data ss:Type="Number">8754000</Data></Cell>
    <Cell><Data ss:Type="Number">1.27E-9</Data></Cell>
    <Cell><Data ss:Type="Number">1.68E-6</Data></Cell>
    <Cell><Data ss:Type="Number">-26.87747036</Data></Cell>
    <Cell ss:Index="8"><Data ss:Type="String">chrC02</Data></Cell>
    <Cell><Data ss:Type="Number">16327001</Data></Cell>
    <Cell><Data ss:Type="Number">16328000</Data></Cell>
    <Cell><Data ss:Type="Number">2.5299999999999999E-12</Data></Cell>
    <Cell><Data ss:Type="Number">1.6400000000000001E-8</Data></Cell>
    <Cell><Data ss:Type="Number">-27.462283599999999</Data></Cell>
   </Row>
   <Row>
    <Cell><Data ss:Type="String">chrA08</Data></Cell>
    <Cell><Data ss:Type="Number">9522001</Data></Cell>
    <Cell><Data ss:Type="Number">9523000</Data></Cell>
    <Cell><Data ss:Type="Number">1.7399999999999999E-13</Data></Cell>
    <Cell><Data ss:Type="Number">5.7399999999999998E-10</Data></Cell>
    <Cell><Data ss:Type="Number">-30.680320999999999</Data></Cell>
    <Cell ss:Index="8"><Data ss:Type="String">chrC02</Data></Cell>
    <Cell><Data ss:Type="Number">19318001</Data></Cell>
    <Cell><Data ss:Type="Number">19319000</Data></Cell>
    <Cell><Data ss:Type="Number">8.7200000000000005E-5</Data></Cell>
    <Cell><Data ss:Type="Number">8.8860169999999995E-3</Data></Cell>
    <Cell><Data ss:Type="Number">-29.943422909999999</Data></Cell>
   </Row>
   <Row>
    <Cell><Data ss:Type="String">chrA08</Data></Cell>
    <Cell><Data ss:Type="Number">15576001</Data></Cell>
    <Cell><Data ss:Type="Number">15577000</Data></Cell>
    <Cell><Data ss:Type="Number">2.36E-12</Data></Cell>
    <Cell><Data ss:Type="Number">6.1399999999999999E-9</Data></Cell>
    <Cell><Data ss:Type="Number">-26.861244370000001</Data></Cell>
    <Cell ss:Index="8"><Data ss:Type="String">chrC02</Data></Cell>
    <Cell><Data ss:Type="Number">26093001</Data></Cell>
    <Cell><Data ss:Type="Number">26094000</Data></Cell>
    <Cell><Data ss:Type="Number">9.9599999999999995E-5</Data></Cell>
    <Cell><Data ss:Type="Number">9.7151059999999994E-3</Data></Cell>
    <Cell><Data ss:Type="Number">43.204134369999998</Data></Cell>
   </Row>
   <Row>
    <Cell><Data ss:Type="String">chrA08</Data></Cell>
    <Cell><Data ss:Type="Number">18582001</Data></Cell>
    <Cell><Data ss:Type="Number">18583000</Data></Cell>
    <Cell><Data ss:Type="Number">1.26E-5</Data></Cell>
    <Cell><Data ss:Type="Number">3.2726600000000002E-3</Data></Cell>
    <Cell><Data ss:Type="Number">-28.01339286</Data></Cell>
    <Cell ss:Index="8"><Data ss:Type="String">chrC02</Data></Cell>
    <Cell><Data ss:Type="Number">31652001</Data></Cell>
    <Cell><Data ss:Type="Number">31653000</Data></Cell>
    <Cell><Data ss:Type="Number">4.1999999999999996E-6</Data></Cell>
    <Cell><Data ss:Type="Number">1.104673E-3</Data></Cell>
    <Cell><Data ss:Type="Number">-29.958183989999998</Data></Cell>
   </Row>
   <Row>
    <Cell><Data ss:Type="String">chrA09</Data></Cell>
    <Cell><Data ss:Type="Number">10101001</Data></Cell>
    <Cell><Data ss:Type="Number">10102000</Data></Cell>
    <Cell><Data ss:Type="Number">2.74E-11</Data></Cell>
    <Cell><Data ss:Type="Number">5.4599999999999999E-8</Data></Cell>
    <Cell><Data ss:Type="Number">-32.977941180000002</Data></Cell>
    <Cell ss:Index="8"><Data ss:Type="String">chrC02</Data></Cell>
    <Cell><Data ss:Type="Number">33472001</Data></Cell>
    <Cell><Data ss:Type="Number">33473000</Data></Cell>
    <Cell><Data ss:Type="Number">3.2300000000000001E-11</Data></Cell>
    <Cell><Data ss:Type="Number">1.31E-7</Data></Cell>
    <Cell><Data ss:Type="Number">-26.086015580000002</Data></Cell>
   </Row>
   <Row>
    <Cell><Data ss:Type="String">chrA09</Data></Cell>
    <Cell><Data ss:Type="Number">13540001</Data></Cell>
    <Cell><Data ss:Type="Number">13541000</Data></Cell>
    <Cell><Data ss:Type="Number">2.62E-5</Data></Cell>
    <Cell><Data ss:Type="Number">5.6096230000000002E-3</Data></Cell>
    <Cell><Data ss:Type="Number">27.5</Data></Cell>
    <Cell ss:Index="8"><Data ss:Type="String">chrC02</Data></Cell>
    <Cell><Data ss:Type="Number">37382001</Data></Cell>
    <Cell><Data ss:Type="Number">37383000</Data></Cell>
    <Cell><Data ss:Type="Number">2.0299999999999999E-5</Data></Cell>
    <Cell><Data ss:Type="Number">3.333328E-3</Data></Cell>
    <Cell><Data ss:Type="Number">-25.972465029999999</Data></Cell>
   </Row>
   <Row>
    <Cell><Data ss:Type="String">chrA09</Data></Cell>
    <Cell><Data ss:Type="Number">14917001</Data></Cell>
    <Cell><Data ss:Type="Number">14918000</Data></Cell>
    <Cell><Data ss:Type="Number">1.6500000000000001E-5</Data></Cell>
    <Cell><Data ss:Type="Number">4.0176099999999996E-3</Data></Cell>
    <Cell><Data ss:Type="Number">-36.226203810000001</Data></Cell>
    <Cell ss:Index="8"><Data ss:Type="String">chrC02</Data></Cell>
    <Cell><Data ss:Type="Number">37476001</Data></Cell>
    <Cell><Data ss:Type="Number">37477000</Data></Cell>
    <Cell><Data ss:Type="Number">3.2099999999999998E-7</Data></Cell>
    <Cell><Data ss:Type="Number">1.7710499999999999E-4</Data></Cell>
    <Cell><Data ss:Type="Number">-30.8859101</Data></Cell>
   </Row>
   <Row>
    <Cell><Data ss:Type="String">chrA09</Data></Cell>
    <Cell><Data ss:Type="Number">17595001</Data></Cell>
    <Cell><Data ss:Type="Number">17596000</Data></Cell>
    <Cell><Data ss:Type="Number">1.09E-9</Data></Cell>
    <Cell><Data ss:Type="Number">1.4899999999999999E-6</Data></Cell>
    <Cell><Data ss:Type="Number">-31.85141509</Data></Cell>
    <Cell ss:Index="8"><Data ss:Type="String">chrC02</Data></Cell>
    <Cell><Data ss:Type="Number">43110001</Data></Cell>
    <Cell><Data ss:Type="Number">43111000</Data></Cell>
    <Cell><Data ss:Type="Number">1.3899999999999999E-7</Data></Cell>
    <Cell><Data ss:Type="Number">9.3200000000000002E-5</Data></Cell>
    <Cell><Data ss:Type="Number">-37.71529889</Data></Cell>
   </Row>
   <Row>
    <Cell><Data ss:Type="String">chrA09</Data></Cell>
    <Cell><Data ss:Type="Number">18110001</Data></Cell>
    <Cell><Data ss:Type="Number">18111000</Data></Cell>
    <Cell><Data ss:Type="Number">2.08E-6</Data></Cell>
    <Cell><Data ss:Type="Number">8.3231600000000005E-4</Data></Cell>
    <Cell><Data ss:Type="Number">-25.19551173</Data></Cell>
    <Cell ss:Index="8"><Data ss:Type="String">chrC02</Data></Cell>
    <Cell><Data ss:Type="Number">44149001</Data></Cell>
    <Cell><Data ss:Type="Number">44150000</Data></Cell>
    <Cell><Data ss:Type="Number">1.98E-5</Data></Cell>
    <Cell><Data ss:Type="Number">3.2702830000000001E-3</Data></Cell>
    <Cell><Data ss:Type="Number">-34.127843990000002</Data></Cell>
   </Row>
   <Row>
    <Cell><Data ss:Type="String">chrA09</Data></Cell>
    <Cell><Data ss:Type="Number">21975001</Data></Cell>
    <Cell><Data ss:Type="Number">21976000</Data></Cell>
    <Cell><Data ss:Type="Number">1.9199999999999999E-13</Data></Cell>
    <Cell><Data ss:Type="Number">6.28E-10</Data></Cell>
    <Cell><Data ss:Type="Number">29.009433959999999</Data></Cell>
    <Cell ss:Index="8"><Data ss:Type="String">chrC02_random</Data></Cell>
    <Cell><Data ss:Type="Number">1992001</Data></Cell>
    <Cell><Data ss:Type="Number">1993000</Data></Cell>
    <Cell><Data ss:Type="Number">4.58E-7</Data></Cell>
    <Cell><Data ss:Type="Number">2.2892E-4</Data></Cell>
    <Cell><Data ss:Type="Number">-31.340168769999998</Data></Cell>
   </Row>
   <Row>
    <Cell><Data ss:Type="String">chrA09</Data></Cell>
    <Cell><Data ss:Type="Number">23181001</Data></Cell>
    <Cell><Data ss:Type="Number">23182000</Data></Cell>
    <Cell><Data ss:Type="Number">4.3100000000000002E-6</Data></Cell>
    <Cell><Data ss:Type="Number">1.477342E-3</Data></Cell>
    <Cell><Data ss:Type="Number">27.48797025</Data></Cell>
    <Cell ss:Index="8"><Data ss:Type="String">chrC02_random</Data></Cell>
    <Cell><Data ss:Type="Number">2160001</Data></Cell>
    <Cell><Data ss:Type="Number">2161000</Data></Cell>
    <Cell><Data ss:Type="Number">2.9600000000000001E-10</Data></Cell>
    <Cell><Data ss:Type="Number">7.7499999999999999E-7</Data></Cell>
    <Cell><Data ss:Type="Number">-27.383512540000002</Data></Cell>
   </Row>
   <Row>
    <Cell><Data ss:Type="String">chrA09</Data></Cell>
    <Cell><Data ss:Type="Number">28571001</Data></Cell>
    <Cell><Data ss:Type="Number">28572000</Data></Cell>
    <Cell><Data ss:Type="Number">3.1999999999999999E-11</Data></Cell>
    <Cell><Data ss:Type="Number">6.3199999999999997E-8</Data></Cell>
    <Cell><Data ss:Type="Number">-46.836007129999999</Data></Cell>
    <Cell ss:Index="8"><Data ss:Type="String">chrC02_random</Data></Cell>
    <Cell><Data ss:Type="Number">2646001</Data></Cell>
    <Cell><Data ss:Type="Number">2647000</Data></Cell>
    <Cell><Data ss:Type="Number">3.3000000000000003E-5</Data></Cell>
    <Cell><Data ss:Type="Number">4.654409E-3</Data></Cell>
    <Cell><Data ss:Type="Number">-27.503052499999999</Data></Cell>
   </Row>
   <Row>
    <Cell><Data ss:Type="String">chrA09</Data></Cell>
    <Cell><Data ss:Type="Number">30894001</Data></Cell>
    <Cell><Data ss:Type="Number">30895000</Data></Cell>
    <Cell><Data ss:Type="Number">6.4399999999999998E-13</Data></Cell>
    <Cell><Data ss:Type="Number">1.8400000000000001E-9</Data></Cell>
    <Cell><Data ss:Type="Number">-28.358845609999999</Data></Cell>
    <Cell ss:Index="8"><Data ss:Type="String">chrC02_random</Data></Cell>
    <Cell><Data ss:Type="Number">3861001</Data></Cell>
    <Cell><Data ss:Type="Number">3862000</Data></Cell>
    <Cell><Data ss:Type="Number">1.45E-5</Data></Cell>
    <Cell><Data ss:Type="Number">2.6410750000000001E-3</Data></Cell>
    <Cell><Data ss:Type="Number">-34.670896110000001</Data></Cell>
   </Row>
   <Row>
    <Cell><Data ss:Type="String">chrA09</Data></Cell>
    <Cell><Data ss:Type="Number">33074001</Data></Cell>
    <Cell><Data ss:Type="Number">33075000</Data></Cell>
    <Cell><Data ss:Type="Number">1.4700000000000002E-11</Data></Cell>
    <Cell><Data ss:Type="Number">3.1200000000000001E-8</Data></Cell>
    <Cell><Data ss:Type="Number">-32.072434610000002</Data></Cell>
    <Cell ss:Index="8"><Data ss:Type="String">chrC03</Data></Cell>
    <Cell><Data ss:Type="Number">12692001</Data></Cell>
    <Cell><Data ss:Type="Number">12693000</Data></Cell>
    <Cell><Data ss:Type="Number">7.7200000000000006E-5</Data></Cell>
    <Cell><Data ss:Type="Number">8.1919030000000004E-3</Data></Cell>
    <Cell><Data ss:Type="Number">-29.36507937</Data></Cell>
   </Row>
   <Row>
    <Cell><Data ss:Type="String">chrA10</Data></Cell>
    <Cell><Data ss:Type="Number">6746001</Data></Cell>
    <Cell><Data ss:Type="Number">6747000</Data></Cell>
    <Cell><Data ss:Type="Number">7.1600000000000002E-37</Data></Cell>
    <Cell><Data ss:Type="Number">1.6700000000000001E-32</Data></Cell>
    <Cell><Data ss:Type="Number">-31.211712680000002</Data></Cell>
    <Cell ss:Index="8"><Data ss:Type="String">chrC03</Data></Cell>
    <Cell><Data ss:Type="Number">19030001</Data></Cell>
    <Cell><Data ss:Type="Number">19031000</Data></Cell>
    <Cell><Data ss:Type="Number">3.6799999999999999E-6</Data></Cell>
    <Cell><Data ss:Type="Number">1.0094660000000001E-3</Data></Cell>
    <Cell><Data ss:Type="Number">-54.76190476</Data></Cell>
   </Row>
   <Row>
    <Cell><Data ss:Type="String">chrA10</Data></Cell>
    <Cell><Data ss:Type="Number">6747001</Data></Cell>
    <Cell><Data ss:Type="Number">6748000</Data></Cell>
    <Cell><Data ss:Type="Number">1.0100000000000001E-6</Data></Cell>
    <Cell><Data ss:Type="Number">4.6457099999999999E-4</Data></Cell>
    <Cell><Data ss:Type="Number">-26.49547128</Data></Cell>
    <Cell ss:Index="8"><Data ss:Type="String">chrC03</Data></Cell>
    <Cell><Data ss:Type="Number">21069001</Data></Cell>
    <Cell><Data ss:Type="Number">21070000</Data></Cell>
    <Cell><Data ss:Type="Number">1.1199999999999999E-8</Data></Cell>
    <Cell><Data ss:Type="Number">1.3900000000000001E-5</Data></Cell>
    <Cell><Data ss:Type="Number">-25.357557020000002</Data></Cell>
   </Row>
   <Row>
    <Cell><Data ss:Type="String">chrA10</Data></Cell>
    <Cell><Data ss:Type="Number">8388001</Data></Cell>
    <Cell><Data ss:Type="Number">8389000</Data></Cell>
    <Cell><Data ss:Type="Number">3.2299999999999998E-9</Data></Cell>
    <Cell><Data ss:Type="Number">3.8700000000000002E-6</Data></Cell>
    <Cell><Data ss:Type="Number">-28.835502170000002</Data></Cell>
    <Cell ss:Index="8"><Data ss:Type="String">chrC03</Data></Cell>
    <Cell><Data ss:Type="Number">24656001</Data></Cell>
    <Cell><Data ss:Type="Number">24657000</Data></Cell>
    <Cell><Data ss:Type="Number">3.7599999999999999E-8</Data></Cell>
    <Cell><Data ss:Type="Number">3.54E-5</Data></Cell>
    <Cell><Data ss:Type="Number">-25.55183946</Data></Cell>
   </Row>
   <Row>
    <Cell><Data ss:Type="String">chrA10</Data></Cell>
    <Cell><Data ss:Type="Number">13993001</Data></Cell>
    <Cell><Data ss:Type="Number">13994000</Data></Cell>
    <Cell><Data ss:Type="Number">1.09E-12</Data></Cell>
    <Cell><Data ss:Type="Number">3.0100000000000002E-9</Data></Cell>
    <Cell><Data ss:Type="Number">-32.943881900000001</Data></Cell>
    <Cell ss:Index="8"><Data ss:Type="String">chrC03</Data></Cell>
    <Cell><Data ss:Type="Number">25571001</Data></Cell>
    <Cell><Data ss:Type="Number">25572000</Data></Cell>
    <Cell><Data ss:Type="Number">5.5400000000000003E-9</Data></Cell>
    <Cell><Data ss:Type="Number">8.2500000000000006E-6</Data></Cell>
    <Cell><Data ss:Type="Number">-28.24929972</Data></Cell>
   </Row>
   <Row>
    <Cell><Data ss:Type="String">chrA10</Data></Cell>
    <Cell><Data ss:Type="Number">17301001</Data></Cell>
    <Cell><Data ss:Type="Number">17302000</Data></Cell>
    <Cell><Data ss:Type="Number">4.3499999999999999E-6</Data></Cell>
    <Cell><Data ss:Type="Number">1.4836890000000001E-3</Data></Cell>
    <Cell><Data ss:Type="Number">30.280583610000001</Data></Cell>
    <Cell ss:Index="8"><Data ss:Type="String">chrC03</Data></Cell>
    <Cell><Data ss:Type="Number">30658001</Data></Cell>
    <Cell><Data ss:Type="Number">30659000</Data></Cell>
    <Cell><Data ss:Type="Number">1.9299999999999999E-7</Data></Cell>
    <Cell><Data ss:Type="Number">1.1924700000000001E-4</Data></Cell>
    <Cell><Data ss:Type="Number">-44.576905099999998</Data></Cell>
   </Row>
   <Row>
    <Cell><Data ss:Type="String">chrA10_random</Data></Cell>
    <Cell><Data ss:Type="Number">548001</Data></Cell>
    <Cell><Data ss:Type="Number">549000</Data></Cell>
    <Cell><Data ss:Type="Number">3.15E-5</Data></Cell>
    <Cell><Data ss:Type="Number">6.3804650000000001E-3</Data></Cell>
    <Cell><Data ss:Type="Number">27.5938959</Data></Cell>
    <Cell ss:Index="8"><Data ss:Type="String">chrC03</Data></Cell>
    <Cell><Data ss:Type="Number">32441001</Data></Cell>
    <Cell><Data ss:Type="Number">32442000</Data></Cell>
    <Cell><Data ss:Type="Number">3.1699999999999998E-5</Data></Cell>
    <Cell><Data ss:Type="Number">4.5248170000000004E-3</Data></Cell>
    <Cell><Data ss:Type="Number">-25.922266140000001</Data></Cell>
   </Row>
   <Row>
    <Cell><Data ss:Type="String">chrA10_random</Data></Cell>
    <Cell><Data ss:Type="Number">577001</Data></Cell>
    <Cell><Data ss:Type="Number">578000</Data></Cell>
    <Cell><Data ss:Type="Number">4.34E-11</Data></Cell>
    <Cell><Data ss:Type="Number">8.4299999999999994E-8</Data></Cell>
    <Cell><Data ss:Type="Number">-25.062137530000001</Data></Cell>
    <Cell ss:Index="8"><Data ss:Type="String">chrC03</Data></Cell>
    <Cell><Data ss:Type="Number">37748001</Data></Cell>
    <Cell><Data ss:Type="Number">37749000</Data></Cell>
    <Cell><Data ss:Type="Number">1.98E-5</Data></Cell>
    <Cell><Data ss:Type="Number">3.2769990000000001E-3</Data></Cell>
    <Cell><Data ss:Type="Number">-34.146341460000002</Data></Cell>
   </Row>
   <Row>
    <Cell><Data ss:Type="String">chrA10_random</Data></Cell>
    <Cell><Data ss:Type="Number">654001</Data></Cell>
    <Cell><Data ss:Type="Number">655000</Data></Cell>
    <Cell><Data ss:Type="Number">2.9200000000000002E-19</Data></Cell>
    <Cell><Data ss:Type="Number">2.1400000000000001E-15</Data></Cell>
    <Cell><Data ss:Type="Number">25.969147549999999</Data></Cell>
    <Cell ss:Index="8"><Data ss:Type="String">chrC03</Data></Cell>
    <Cell><Data ss:Type="Number">46472001</Data></Cell>
    <Cell><Data ss:Type="Number">46473000</Data></Cell>
    <Cell><Data ss:Type="Number">5.0000000000000002E-5</Data></Cell>
    <Cell><Data ss:Type="Number">6.0978760000000003E-3</Data></Cell>
    <Cell><Data ss:Type="Number">-34.031311150000001</Data></Cell>
   </Row>
   <Row>
    <Cell><Data ss:Type="String">chrAnn_random</Data></Cell>
    <Cell><Data ss:Type="Number">2667001</Data></Cell>
    <Cell><Data ss:Type="Number">2668000</Data></Cell>
    <Cell><Data ss:Type="Number">3.8000000000000001E-7</Data></Cell>
    <Cell><Data ss:Type="Number">2.1229800000000001E-4</Data></Cell>
    <Cell><Data ss:Type="Number">37.070422540000003</Data></Cell>
    <Cell ss:Index="8"><Data ss:Type="String">chrC03</Data></Cell>
    <Cell><Data ss:Type="Number">51096001</Data></Cell>
    <Cell><Data ss:Type="Number">51097000</Data></Cell>
    <Cell><Data ss:Type="Number">9.1500000000000005E-10</Data></Cell>
    <Cell><Data ss:Type="Number">1.88E-6</Data></Cell>
    <Cell><Data ss:Type="Number">-31.60446499</Data></Cell>
   </Row>
   <Row>
    <Cell><Data ss:Type="String">chrAnn_random</Data></Cell>
    <Cell><Data ss:Type="Number">5458001</Data></Cell>
    <Cell><Data ss:Type="Number">5459000</Data></Cell>
    <Cell><Data ss:Type="Number">3.5600000000000002E-24</Data></Cell>
    <Cell><Data ss:Type="Number">4.1499999999999999E-20</Data></Cell>
    <Cell><Data ss:Type="Number">-28.28537472</Data></Cell>
    <Cell ss:Index="8"><Data ss:Type="String">chrC03</Data></Cell>
    <Cell><Data ss:Type="Number">58673001</Data></Cell>
    <Cell><Data ss:Type="Number">58674000</Data></Cell>
    <Cell><Data ss:Type="Number">3.2399999999999999E-6</Data></Cell>
    <Cell><Data ss:Type="Number">9.2353499999999996E-4</Data></Cell>
    <Cell><Data ss:Type="Number">-33.84156093</Data></Cell>
   </Row>
   <Row>
    <Cell><Data ss:Type="String">chrAnn_random</Data></Cell>
    <Cell><Data ss:Type="Number">28821001</Data></Cell>
    <Cell><Data ss:Type="Number">28822000</Data></Cell>
    <Cell><Data ss:Type="Number">1.04E-5</Data></Cell>
    <Cell><Data ss:Type="Number">2.8200899999999999E-3</Data></Cell>
    <Cell><Data ss:Type="Number">-41.267501840000001</Data></Cell>
    <Cell ss:Index="8"><Data ss:Type="String">chrC03_random</Data></Cell>
    <Cell><Data ss:Type="Number">2558001</Data></Cell>
    <Cell><Data ss:Type="Number">2559000</Data></Cell>
    <Cell><Data ss:Type="Number">6.6299999999999999E-5</Data></Cell>
    <Cell><Data ss:Type="Number">7.3983290000000004E-3</Data></Cell>
    <Cell><Data ss:Type="Number">-26.69340463</Data></Cell>
   </Row>
   <Row>
    <Cell><Data ss:Type="String">chrAnn_random</Data></Cell>
    <Cell><Data ss:Type="Number">38257001</Data></Cell>
    <Cell><Data ss:Type="Number">38258000</Data></Cell>
    <Cell><Data ss:Type="Number">1.2500000000000001E-6</Data></Cell>
    <Cell><Data ss:Type="Number">5.5205100000000002E-4</Data></Cell>
    <Cell><Data ss:Type="Number">32.028112450000002</Data></Cell>
    <Cell ss:Index="8"><Data ss:Type="String">chrC04</Data></Cell>
    <Cell><Data ss:Type="Number">16208001</Data></Cell>
    <Cell><Data ss:Type="Number">16209000</Data></Cell>
    <Cell><Data ss:Type="Number">4.5300000000000002E-8</Data></Cell>
    <Cell><Data ss:Type="Number">4.0599999999999998E-5</Data></Cell>
    <Cell><Data ss:Type="Number">-27.56606614</Data></Cell>
   </Row>
   <Row>
    <Cell><Data ss:Type="String">chrAnn_random</Data></Cell>
    <Cell><Data ss:Type="Number">40674001</Data></Cell>
    <Cell><Data ss:Type="Number">40675000</Data></Cell>
    <Cell><Data ss:Type="Number">2.3099999999999998E-8</Data></Cell>
    <Cell><Data ss:Type="Number">2.0599999999999999E-5</Data></Cell>
    <Cell><Data ss:Type="Number">-37.349914239999997</Data></Cell>
    <Cell ss:Index="8"><Data ss:Type="String">chrC04</Data></Cell>
    <Cell><Data ss:Type="Number">17665001</Data></Cell>
    <Cell><Data ss:Type="Number">17666000</Data></Cell>
    <Cell><Data ss:Type="Number">1.2E-5</Data></Cell>
    <Cell><Data ss:Type="Number">2.3160400000000001E-3</Data></Cell>
    <Cell><Data ss:Type="Number">26.651376150000001</Data></Cell>
   </Row>
   <Row>
    <Cell><Data ss:Type="String">chrAnn_random</Data></Cell>
    <Cell><Data ss:Type="Number">44652001</Data></Cell>
    <Cell><Data ss:Type="Number">44653000</Data></Cell>
    <Cell><Data ss:Type="Number">3.0299999999999998E-6</Data></Cell>
    <Cell><Data ss:Type="Number">1.1251119999999999E-3</Data></Cell>
    <Cell><Data ss:Type="Number">-26.804962379999999</Data></Cell>
    <Cell ss:Index="8"><Data ss:Type="String">chrC04</Data></Cell>
    <Cell><Data ss:Type="Number">37243001</Data></Cell>
    <Cell><Data ss:Type="Number">37244000</Data></Cell>
    <Cell><Data ss:Type="Number">1.7E-6</Data></Cell>
    <Cell><Data ss:Type="Number">5.8146100000000002E-4</Data></Cell>
    <Cell><Data ss:Type="Number">-32.914046120000002</Data></Cell>
   </Row>
   <Row>
    <Cell><Data ss:Type="String">chrC01</Data></Cell>
    <Cell><Data ss:Type="Number">3515001</Data></Cell>
    <Cell><Data ss:Type="Number">3516000</Data></Cell>
    <Cell><Data ss:Type="Number">8.3099999999999996E-7</Data></Cell>
    <Cell><Data ss:Type="Number">3.9654499999999999E-4</Data></Cell>
    <Cell><Data ss:Type="Number">-26.804123709999999</Data></Cell>
    <Cell ss:Index="8"><Data ss:Type="String">chrC04_random</Data></Cell>
    <Cell><Data ss:Type="Number">585001</Data></Cell>
    <Cell><Data ss:Type="Number">586000</Data></Cell>
    <Cell><Data ss:Type="Number">1.5299999999999999E-10</Data></Cell>
    <Cell><Data ss:Type="Number">4.58E-7</Data></Cell>
    <Cell><Data ss:Type="Number">-35.523451420000001</Data></Cell>
   </Row>
   <Row>
    <Cell><Data ss:Type="String">chrC01</Data></Cell>
    <Cell><Data ss:Type="Number">4083001</Data></Cell>
    <Cell><Data ss:Type="Number">4084000</Data></Cell>
    <Cell><Data ss:Type="Number">2.0099999999999999E-9</Data></Cell>
    <Cell><Data ss:Type="Number">2.5900000000000002E-6</Data></Cell>
    <Cell><Data ss:Type="Number">-26.874513390000001</Data></Cell>
    <Cell ss:Index="8"><Data ss:Type="String">chrC05</Data></Cell>
    <Cell><Data ss:Type="Number">6567001</Data></Cell>
    <Cell><Data ss:Type="Number">6568000</Data></Cell>
    <Cell><Data ss:Type="Number">1.2100000000000001E-6</Data></Cell>
    <Cell><Data ss:Type="Number">4.58756E-4</Data></Cell>
    <Cell><Data ss:Type="Number">33.261494249999998</Data></Cell>
   </Row>
   <Row>
    <Cell><Data ss:Type="String">chrC01</Data></Cell>
    <Cell><Data ss:Type="Number">5468001</Data></Cell>
    <Cell><Data ss:Type="Number">5469000</Data></Cell>
    <Cell><Data ss:Type="Number">1.1399999999999999E-5</Data></Cell>
    <Cell><Data ss:Type="Number">3.0371970000000002E-3</Data></Cell>
    <Cell><Data ss:Type="Number">-32.291666669999998</Data></Cell>
    <Cell ss:Index="8"><Data ss:Type="String">chrC05</Data></Cell>
    <Cell><Data ss:Type="Number">8812001</Data></Cell>
    <Cell><Data ss:Type="Number">8813000</Data></Cell>
    <Cell><Data ss:Type="Number">2.7099999999999998E-7</Data></Cell>
    <Cell><Data ss:Type="Number">1.5462700000000001E-4</Data></Cell>
    <Cell><Data ss:Type="Number">-27.63795103</Data></Cell>
   </Row>
   <Row>
    <Cell><Data ss:Type="String">chrC01</Data></Cell>
    <Cell><Data ss:Type="Number">8004001</Data></Cell>
    <Cell><Data ss:Type="Number">8005000</Data></Cell>
    <Cell><Data ss:Type="Number">4.1799999999999997E-8</Data></Cell>
    <Cell><Data ss:Type="Number">3.4499999999999998E-5</Data></Cell>
    <Cell><Data ss:Type="Number">28.07017544</Data></Cell>
    <Cell ss:Index="8"><Data ss:Type="String">chrC05</Data></Cell>
    <Cell><Data ss:Type="Number">11872001</Data></Cell>
    <Cell><Data ss:Type="Number">11873000</Data></Cell>
    <Cell><Data ss:Type="Number">6.9699999999999995E-7</Data></Cell>
    <Cell><Data ss:Type="Number">3.0935700000000001E-4</Data></Cell>
    <Cell><Data ss:Type="Number">-26.584547199999999</Data></Cell>
   </Row>
   <Row>
    <Cell><Data ss:Type="String">chrC01</Data></Cell>
    <Cell><Data ss:Type="Number">9886001</Data></Cell>
    <Cell><Data ss:Type="Number">9887000</Data></Cell>
    <Cell><Data ss:Type="Number">2.6100000000000001E-5</Data></Cell>
    <Cell><Data ss:Type="Number">5.6052610000000003E-3</Data></Cell>
    <Cell><Data ss:Type="Number">36.20320856</Data></Cell>
    <Cell ss:Index="8"><Data ss:Type="String">chrC05</Data></Cell>
    <Cell><Data ss:Type="Number">17716001</Data></Cell>
    <Cell><Data ss:Type="Number">17717000</Data></Cell>
    <Cell><Data ss:Type="Number">1.75E-6</Data></Cell>
    <Cell><Data ss:Type="Number">5.92656E-4</Data></Cell>
    <Cell><Data ss:Type="Number">-25.296082599999998</Data></Cell>
   </Row>
   <Row>
    <Cell><Data ss:Type="String">chrC01</Data></Cell>
    <Cell><Data ss:Type="Number">14909001</Data></Cell>
    <Cell><Data ss:Type="Number">14910000</Data></Cell>
    <Cell><Data ss:Type="Number">4.8300000000000003E-6</Data></Cell>
    <Cell><Data ss:Type="Number">1.601753E-3</Data></Cell>
    <Cell><Data ss:Type="Number">27.166666670000001</Data></Cell>
    <Cell ss:Index="8"><Data ss:Type="String">chrC05</Data></Cell>
    <Cell><Data ss:Type="Number">26809001</Data></Cell>
    <Cell><Data ss:Type="Number">26810000</Data></Cell>
    <Cell><Data ss:Type="Number">7.4700000000000001E-7</Data></Cell>
    <Cell><Data ss:Type="Number">3.2540100000000001E-4</Data></Cell>
    <Cell><Data ss:Type="Number">-33.250773989999999</Data></Cell>
   </Row>
   <Row>
    <Cell><Data ss:Type="String">chrC01</Data></Cell>
    <Cell><Data ss:Type="Number">15100001</Data></Cell>
    <Cell><Data ss:Type="Number">15101000</Data></Cell>
    <Cell><Data ss:Type="Number">1.6300000000000001E-13</Data></Cell>
    <Cell><Data ss:Type="Number">5.4399999999999998E-10</Data></Cell>
    <Cell><Data ss:Type="Number">-51.20048019</Data></Cell>
    <Cell ss:Index="8"><Data ss:Type="String">chrC05</Data></Cell>
    <Cell><Data ss:Type="Number">27764001</Data></Cell>
    <Cell><Data ss:Type="Number">27765000</Data></Cell>
    <Cell><Data ss:Type="Number">1.8500000000000001E-6</Data></Cell>
    <Cell><Data ss:Type="Number">6.1943100000000004E-4</Data></Cell>
    <Cell><Data ss:Type="Number">-39.482200650000003</Data></Cell>
   </Row>
   <Row>
    <Cell><Data ss:Type="String">chrC01</Data></Cell>
    <Cell><Data ss:Type="Number">17509001</Data></Cell>
    <Cell><Data ss:Type="Number">17510000</Data></Cell>
    <Cell><Data ss:Type="Number">1.06E-7</Data></Cell>
    <Cell><Data ss:Type="Number">7.4599999999999997E-5</Data></Cell>
    <Cell><Data ss:Type="Number">-27.241818949999999</Data></Cell>
    <Cell ss:Index="8"><Data ss:Type="String">chrC05</Data></Cell>
    <Cell><Data ss:Type="Number">29357001</Data></Cell>
    <Cell><Data ss:Type="Number">29358000</Data></Cell>
    <Cell><Data ss:Type="Number">2.3499999999999999E-6</Data></Cell>
    <Cell><Data ss:Type="Number">7.33948E-4</Data></Cell>
    <Cell><Data ss:Type="Number">-28.45280189</Data></Cell>
   </Row>
   <Row>
    <Cell><Data ss:Type="String">chrC01</Data></Cell>
    <Cell><Data ss:Type="Number">19234001</Data></Cell>
    <Cell><Data ss:Type="Number">19235000</Data></Cell>
    <Cell><Data ss:Type="Number">5.0999999999999999E-7</Data></Cell>
    <Cell><Data ss:Type="Number">2.6926800000000002E-4</Data></Cell>
    <Cell><Data ss:Type="Number">41.203703699999998</Data></Cell>
    <Cell ss:Index="8"><Data ss:Type="String">chrC05</Data></Cell>
    <Cell><Data ss:Type="Number">32595001</Data></Cell>
    <Cell><Data ss:Type="Number">32596000</Data></Cell>
    <Cell><Data ss:Type="Number">4.4100000000000001E-5</Data></Cell>
    <Cell><Data ss:Type="Number">5.6470790000000002E-3</Data></Cell>
    <Cell><Data ss:Type="Number">25.436046510000001</Data></Cell>
   </Row>
   <Row>
    <Cell><Data ss:Type="String">chrC01</Data></Cell>
    <Cell><Data ss:Type="Number">21674001</Data></Cell>
    <Cell><Data ss:Type="Number">21675000</Data></Cell>
    <Cell><Data ss:Type="Number">2.26E-5</Data></Cell>
    <Cell><Data ss:Type="Number">5.0710169999999997E-3</Data></Cell>
    <Cell><Data ss:Type="Number">31.578947370000002</Data></Cell>
    <Cell ss:Index="8"><Data ss:Type="String">chrC05</Data></Cell>
    <Cell><Data ss:Type="Number">33113001</Data></Cell>
    <Cell><Data ss:Type="Number">33114000</Data></Cell>
    <Cell><Data ss:Type="Number">3.3500000000000001E-5</Data></Cell>
    <Cell><Data ss:Type="Number">4.7066310000000002E-3</Data></Cell>
    <Cell><Data ss:Type="Number">-25.98744924</Data></Cell>
   </Row>
   <Row>
    <Cell><Data ss:Type="String">chrC01</Data></Cell>
    <Cell><Data ss:Type="Number">24363001</Data></Cell>
    <Cell><Data ss:Type="Number">24364000</Data></Cell>
    <Cell><Data ss:Type="Number">1.4E-5</Data></Cell>
    <Cell><Data ss:Type="Number">3.5522890000000001E-3</Data></Cell>
    <Cell><Data ss:Type="Number">-25.735027219999999</Data></Cell>
    <Cell ss:Index="8"><Data ss:Type="String">chrC05</Data></Cell>
    <Cell><Data ss:Type="Number">40075001</Data></Cell>
    <Cell><Data ss:Type="Number">40076000</Data></Cell>
    <Cell><Data ss:Type="Number">1.2300000000000001E-9</Data></Cell>
    <Cell><Data ss:Type="Number">2.3999999999999999E-6</Data></Cell>
    <Cell><Data ss:Type="Number">-29.825315010000001</Data></Cell>
   </Row>
   <Row>
    <Cell><Data ss:Type="String">chrC01</Data></Cell>
    <Cell><Data ss:Type="Number">24432001</Data></Cell>
    <Cell><Data ss:Type="Number">24433000</Data></Cell>
    <Cell><Data ss:Type="Number">2.89E-33</Data></Cell>
    <Cell><Data ss:Type="Number">5.0500000000000001E-29</Data></Cell>
    <Cell><Data ss:Type="Number">-27.263537670000002</Data></Cell>
    <Cell ss:Index="8"><Data ss:Type="String">chrC05_random</Data></Cell>
    <Cell><Data ss:Type="Number">454001</Data></Cell>
    <Cell><Data ss:Type="Number">455000</Data></Cell>
    <Cell><Data ss:Type="Number">2.48E-6</Data></Cell>
    <Cell><Data ss:Type="Number">7.6904000000000002E-4</Data></Cell>
    <Cell><Data ss:Type="Number">-37.40601504</Data></Cell>
   </Row>
   <Row>
    <Cell><Data ss:Type="String">chrC01</Data></Cell>
    <Cell><Data ss:Type="Number">24433001</Data></Cell>
    <Cell><Data ss:Type="Number">24434000</Data></Cell>
    <Cell><Data ss:Type="Number">1.4900000000000001E-84</Data></Cell>
    <Cell><Data ss:Type="Number">7.7899999999999993E-80</Data></Cell>
    <Cell><Data ss:Type="Number">-29.071478020000001</Data></Cell>
    <Cell ss:Index="8"><Data ss:Type="String">chrC05_random</Data></Cell>
    <Cell><Data ss:Type="Number">3380001</Data></Cell>
    <Cell><Data ss:Type="Number">3381000</Data></Cell>
    <Cell><Data ss:Type="Number">5.3099999999999999E-8</Data></Cell>
    <Cell><Data ss:Type="Number">4.6199999999999998E-5</Data></Cell>
    <Cell><Data ss:Type="Number">-27.809706259999999</Data></Cell>
   </Row>
   <Row>
    <Cell><Data ss:Type="String">chrC01</Data></Cell>
    <Cell><Data ss:Type="Number">24435001</Data></Cell>
    <Cell><Data ss:Type="Number">24436000</Data></Cell>
    <Cell><Data ss:Type="Number">5.2699999999999999E-7</Data></Cell>
    <Cell><Data ss:Type="Number">2.7617499999999998E-4</Data></Cell>
    <Cell><Data ss:Type="Number">-28.103917620000001</Data></Cell>
    <Cell ss:Index="8"><Data ss:Type="String">chrC06</Data></Cell>
    <Cell><Data ss:Type="Number">1599001</Data></Cell>
    <Cell><Data ss:Type="Number">1600000</Data></Cell>
    <Cell><Data ss:Type="Number">5.3699999999999997E-5</Data></Cell>
    <Cell><Data ss:Type="Number">6.3808509999999999E-3</Data></Cell>
    <Cell><Data ss:Type="Number">-48.048048049999998</Data></Cell>
   </Row>
   <Row>
    <Cell><Data ss:Type="String">chrC01</Data></Cell>
    <Cell><Data ss:Type="Number">24437001</Data></Cell>
    <Cell><Data ss:Type="Number">24438000</Data></Cell>
    <Cell><Data ss:Type="Number">4.0800000000000001E-123</Data></Cell>
    <Cell><Data ss:Type="Number">4.2699999999999998E-118</Data></Cell>
    <Cell><Data ss:Type="Number">-31.763691600000001</Data></Cell>
    <Cell ss:Index="8"><Data ss:Type="String">chrC06</Data></Cell>
    <Cell><Data ss:Type="Number">1676001</Data></Cell>
    <Cell><Data ss:Type="Number">1677000</Data></Cell>
    <Cell><Data ss:Type="Number">8.6999999999999997E-6</Data></Cell>
    <Cell><Data ss:Type="Number">1.873876E-3</Data></Cell>
    <Cell><Data ss:Type="Number">-29.508196720000001</Data></Cell>
   </Row>
   <Row>
    <Cell><Data ss:Type="String">chrC01</Data></Cell>
    <Cell><Data ss:Type="Number">25375001</Data></Cell>
    <Cell><Data ss:Type="Number">25376000</Data></Cell>
    <Cell><Data ss:Type="Number">5.3300000000000001E-18</Data></Cell>
    <Cell><Data ss:Type="Number">3.55E-14</Data></Cell>
    <Cell><Data ss:Type="Number">31.304347830000001</Data></Cell>
    <Cell ss:Index="8"><Data ss:Type="String">chrC06</Data></Cell>
    <Cell><Data ss:Type="Number">6819001</Data></Cell>
    <Cell><Data ss:Type="Number">6820000</Data></Cell>
    <Cell><Data ss:Type="Number">4.7800000000000003E-5</Data></Cell>
    <Cell><Data ss:Type="Number">5.9314010000000002E-3</Data></Cell>
    <Cell><Data ss:Type="Number">-26.659038899999999</Data></Cell>
   </Row>
   <Row>
    <Cell><Data ss:Type="String">chrC01</Data></Cell>
    <Cell><Data ss:Type="Number">25862001</Data></Cell>
    <Cell><Data ss:Type="Number">25863000</Data></Cell>
    <Cell><Data ss:Type="Number">8.7299999999999994E-6</Data></Cell>
    <Cell><Data ss:Type="Number">2.4723169999999999E-3</Data></Cell>
    <Cell><Data ss:Type="Number">-33.291614520000003</Data></Cell>
    <Cell ss:Index="8"><Data ss:Type="String">chrC06</Data></Cell>
    <Cell><Data ss:Type="Number">10342001</Data></Cell>
    <Cell><Data ss:Type="Number">10343000</Data></Cell>
    <Cell><Data ss:Type="Number">7.5100000000000004E-8</Data></Cell>
    <Cell><Data ss:Type="Number">5.8900000000000002E-5</Data></Cell>
    <Cell><Data ss:Type="Number">-29.895420120000001</Data></Cell>
   </Row>
   <Row>
    <Cell><Data ss:Type="String">chrC01</Data></Cell>
    <Cell><Data ss:Type="Number">27939001</Data></Cell>
    <Cell><Data ss:Type="Number">27940000</Data></Cell>
    <Cell><Data ss:Type="Number">1.24E-5</Data></Cell>
    <Cell><Data ss:Type="Number">3.2344779999999998E-3</Data></Cell>
    <Cell><Data ss:Type="Number">28.100029589999998</Data></Cell>
    <Cell ss:Index="8"><Data ss:Type="String">chrC06</Data></Cell>
    <Cell><Data ss:Type="Number">18153001</Data></Cell>
    <Cell><Data ss:Type="Number">18154000</Data></Cell>
    <Cell><Data ss:Type="Number">4.8400000000000005E-7</Data></Cell>
    <Cell><Data ss:Type="Number">2.3744900000000001E-4</Data></Cell>
    <Cell><Data ss:Type="Number">-25.91280884</Data></Cell>
   </Row>
   <Row>
    <Cell><Data ss:Type="String">chrC01</Data></Cell>
    <Cell><Data ss:Type="Number">28247001</Data></Cell>
    <Cell><Data ss:Type="Number">28248000</Data></Cell>
    <Cell><Data ss:Type="Number">4.4299999999999999E-5</Data></Cell>
    <Cell><Data ss:Type="Number">8.1324810000000004E-3</Data></Cell>
    <Cell><Data ss:Type="Number">-27.195027199999998</Data></Cell>
    <Cell ss:Index="8"><Data ss:Type="String">chrC06</Data></Cell>
    <Cell><Data ss:Type="Number">18367001</Data></Cell>
    <Cell><Data ss:Type="Number">18368000</Data></Cell>
    <Cell><Data ss:Type="Number">3.43E-5</Data></Cell>
    <Cell><Data ss:Type="Number">4.7824709999999999E-3</Data></Cell>
    <Cell><Data ss:Type="Number">-27.61904762</Data></Cell>
   </Row>
   <Row>
    <Cell><Data ss:Type="String">chrC01</Data></Cell>
    <Cell><Data ss:Type="Number">29903001</Data></Cell>
    <Cell><Data ss:Type="Number">29904000</Data></Cell>
    <Cell><Data ss:Type="Number">3.0600000000000001E-13</Data></Cell>
    <Cell><Data ss:Type="Number">9.3099999999999999E-10</Data></Cell>
    <Cell><Data ss:Type="Number">-31.187760279999999</Data></Cell>
    <Cell ss:Index="8"><Data ss:Type="String">chrC06</Data></Cell>
    <Cell><Data ss:Type="Number">26289001</Data></Cell>
    <Cell><Data ss:Type="Number">26290000</Data></Cell>
    <Cell><Data ss:Type="Number">1.4E-8</Data></Cell>
    <Cell><Data ss:Type="Number">1.6200000000000001E-5</Data></Cell>
    <Cell><Data ss:Type="Number">-34.962686570000002</Data></Cell>
   </Row>
   <Row>
    <Cell><Data ss:Type="String">chrC01</Data></Cell>
    <Cell><Data ss:Type="Number">29909001</Data></Cell>
    <Cell><Data ss:Type="Number">29910000</Data></Cell>
    <Cell><Data ss:Type="Number">3.5700000000000002E-14</Data></Cell>
    <Cell><Data ss:Type="Number">1.36E-10</Data></Cell>
    <Cell><Data ss:Type="Number">-29.35383045</Data></Cell>
    <Cell ss:Index="8"><Data ss:Type="String">chrC06</Data></Cell>
    <Cell><Data ss:Type="Number">31871001</Data></Cell>
    <Cell><Data ss:Type="Number">31872000</Data></Cell>
    <Cell><Data ss:Type="Number">8.5300000000000005E-11</Data></Cell>
    <Cell><Data ss:Type="Number">2.8599999999999999E-7</Data></Cell>
    <Cell><Data ss:Type="Number">-29.293510479999998</Data></Cell>
   </Row>
   <Row>
    <Cell><Data ss:Type="String">chrC01</Data></Cell>
    <Cell><Data ss:Type="Number">30633001</Data></Cell>
    <Cell><Data ss:Type="Number">30634000</Data></Cell>
    <Cell><Data ss:Type="Number">1.5000000000000001E-33</Data></Cell>
    <Cell><Data ss:Type="Number">2.87E-29</Data></Cell>
    <Cell><Data ss:Type="Number">-37.149408149999999</Data></Cell>
    <Cell ss:Index="8"><Data ss:Type="String">chrC06_random</Data></Cell>
    <Cell><Data ss:Type="Number">2455001</Data></Cell>
    <Cell><Data ss:Type="Number">2456000</Data></Cell>
    <Cell><Data ss:Type="Number">3.1199999999999999E-5</Data></Cell>
    <Cell><Data ss:Type="Number">4.4715700000000002E-3</Data></Cell>
    <Cell><Data ss:Type="Number">-25.235294119999999</Data></Cell>
   </Row>
   <Row>
    <Cell><Data ss:Type="String">chrC01</Data></Cell>
    <Cell><Data ss:Type="Number">34353001</Data></Cell>
    <Cell><Data ss:Type="Number">34354000</Data></Cell>
    <Cell><Data ss:Type="Number">8.5600000000000001E-22</Data></Cell>
    <Cell><Data ss:Type="Number">8.1500000000000005E-18</Data></Cell>
    <Cell><Data ss:Type="Number">-32.603179740000002</Data></Cell>
    <Cell ss:Index="8"><Data ss:Type="String">chrC07</Data></Cell>
    <Cell><Data ss:Type="Number">14174001</Data></Cell>
    <Cell><Data ss:Type="Number">14175000</Data></Cell>
    <Cell><Data ss:Type="Number">3.04E-5</Data></Cell>
    <Cell><Data ss:Type="Number">4.3920679999999998E-3</Data></Cell>
    <Cell><Data ss:Type="Number">-36.401098900000001</Data></Cell>
   </Row>
   <Row>
    <Cell><Data ss:Type="String">chrC01_random</Data></Cell>
    <Cell><Data ss:Type="Number">1565001</Data></Cell>
    <Cell><Data ss:Type="Number">1566000</Data></Cell>
    <Cell><Data ss:Type="Number">5.3700000000000003E-9</Data></Cell>
    <Cell><Data ss:Type="Number">5.9900000000000002E-6</Data></Cell>
    <Cell><Data ss:Type="Number">-25.78849722</Data></Cell>
    <Cell ss:Index="8"><Data ss:Type="String">chrC07</Data></Cell>
    <Cell><Data ss:Type="Number">15324001</Data></Cell>
    <Cell><Data ss:Type="Number">15325000</Data></Cell>
    <Cell><Data ss:Type="Number">7.0099999999999998E-6</Data></Cell>
    <Cell><Data ss:Type="Number">1.6014340000000001E-3</Data></Cell>
    <Cell><Data ss:Type="Number">-28.341384860000002</Data></Cell>
   </Row>
   <Row>
    <Cell><Data ss:Type="String">chrC01_random</Data></Cell>
    <Cell><Data ss:Type="Number">2658001</Data></Cell>
    <Cell><Data ss:Type="Number">2659000</Data></Cell>
    <Cell><Data ss:Type="Number">1.34E-11</Data></Cell>
    <Cell><Data ss:Type="Number">2.92E-8</Data></Cell>
    <Cell><Data ss:Type="Number">-36.631578949999998</Data></Cell>
    <Cell ss:Index="8"><Data ss:Type="String">chrC07</Data></Cell>
    <Cell><Data ss:Type="Number">16781001</Data></Cell>
    <Cell><Data ss:Type="Number">16782000</Data></Cell>
    <Cell><Data ss:Type="Number">5.9599999999999999E-5</Data></Cell>
    <Cell><Data ss:Type="Number">6.872197E-3</Data></Cell>
    <Cell><Data ss:Type="Number">-32.417582420000002</Data></Cell>
   </Row>
   <Row>
    <Cell><Data ss:Type="String">chrC02</Data></Cell>
    <Cell><Data ss:Type="Number">25362001</Data></Cell>
    <Cell><Data ss:Type="Number">25363000</Data></Cell>
    <Cell><Data ss:Type="Number">6.6000000000000004E-9</Data></Cell>
    <Cell><Data ss:Type="Number">7.0400000000000004E-6</Data></Cell>
    <Cell><Data ss:Type="Number">-25.122285269999999</Data></Cell>
    <Cell ss:Index="8"><Data ss:Type="String">chrC07</Data></Cell>
    <Cell><Data ss:Type="Number">17319001</Data></Cell>
    <Cell><Data ss:Type="Number">17320000</Data></Cell>
    <Cell><Data ss:Type="Number">2.8099999999999999E-5</Data></Cell>
    <Cell><Data ss:Type="Number">4.1806339999999999E-3</Data></Cell>
    <Cell><Data ss:Type="Number">-33.492480309999998</Data></Cell>
   </Row>
   <Row>
    <Cell><Data ss:Type="String">chrC02</Data></Cell>
    <Cell><Data ss:Type="Number">33792001</Data></Cell>
    <Cell><Data ss:Type="Number">33793000</Data></Cell>
    <Cell><Data ss:Type="Number">4.3000000000000001E-7</Data></Cell>
    <Cell><Data ss:Type="Number">2.3613099999999999E-4</Data></Cell>
    <Cell><Data ss:Type="Number">44.82758621</Data></Cell>
    <Cell ss:Index="8"><Data ss:Type="String">chrC07</Data></Cell>
    <Cell><Data ss:Type="Number">17638001</Data></Cell>
    <Cell><Data ss:Type="Number">17639000</Data></Cell>
    <Cell><Data ss:Type="Number">2.6800000000000001E-10</Data></Cell>
    <Cell><Data ss:Type="Number">7.0900000000000001E-7</Data></Cell>
    <Cell><Data ss:Type="Number">-26.43571429</Data></Cell>
   </Row>
   <Row>
    <Cell><Data ss:Type="String">chrC02</Data></Cell>
    <Cell><Data ss:Type="Number">44649001</Data></Cell>
    <Cell><Data ss:Type="Number">44650000</Data></Cell>
    <Cell><Data ss:Type="Number">7.7000000000000006E-11</Data></Cell>
    <Cell><Data ss:Type="Number">1.4000000000000001E-7</Data></Cell>
    <Cell><Data ss:Type="Number">-27.072186240000001</Data></Cell>
    <Cell ss:Index="8"><Data ss:Type="String">chrC07</Data></Cell>
    <Cell><Data ss:Type="Number">19222001</Data></Cell>
    <Cell><Data ss:Type="Number">19223000</Data></Cell>
    <Cell><Data ss:Type="Number">1.07E-9</Data></Cell>
    <Cell><Data ss:Type="Number">2.1500000000000002E-6</Data></Cell>
    <Cell><Data ss:Type="Number">-28.77485781</Data></Cell>
   </Row>
   <Row>
    <Cell><Data ss:Type="String">chrC02_random</Data></Cell>
    <Cell><Data ss:Type="Number">318001</Data></Cell>
    <Cell><Data ss:Type="Number">319000</Data></Cell>
    <Cell><Data ss:Type="Number">3.48E-9</Data></Cell>
    <Cell><Data ss:Type="Number">4.1400000000000002E-6</Data></Cell>
    <Cell><Data ss:Type="Number">33.458450630000002</Data></Cell>
    <Cell ss:Index="8"><Data ss:Type="String">chrC07</Data></Cell>
    <Cell><Data ss:Type="Number">21538001</Data></Cell>
    <Cell><Data ss:Type="Number">21539000</Data></Cell>
    <Cell><Data ss:Type="Number">1.7700000000000001E-7</Data></Cell>
    <Cell><Data ss:Type="Number">1.1124E-4</Data></Cell>
    <Cell><Data ss:Type="Number">-32.365354330000002</Data></Cell>
   </Row>
   <Row>
    <Cell><Data ss:Type="String">chrC02_random</Data></Cell>
    <Cell><Data ss:Type="Number">2234001</Data></Cell>
    <Cell><Data ss:Type="Number">2235000</Data></Cell>
    <Cell><Data ss:Type="Number">1.96E-13</Data></Cell>
    <Cell><Data ss:Type="Number">6.3599999999999998E-10</Data></Cell>
    <Cell><Data ss:Type="Number">-29.09802062</Data></Cell>
    <Cell ss:Index="8"><Data ss:Type="String">chrC07</Data></Cell>
    <Cell><Data ss:Type="Number">31417001</Data></Cell>
    <Cell><Data ss:Type="Number">31418000</Data></Cell>
    <Cell><Data ss:Type="Number">6.2500000000000001E-10</Data></Cell>
    <Cell><Data ss:Type="Number">1.4300000000000001E-6</Data></Cell>
    <Cell><Data ss:Type="Number">-25.05096395</Data></Cell>
   </Row>
   <Row>
    <Cell><Data ss:Type="String">chrC02_random</Data></Cell>
    <Cell><Data ss:Type="Number">3677001</Data></Cell>
    <Cell><Data ss:Type="Number">3678000</Data></Cell>
    <Cell><Data ss:Type="Number">1.3200000000000001E-5</Data></Cell>
    <Cell><Data ss:Type="Number">3.410078E-3</Data></Cell>
    <Cell><Data ss:Type="Number">-32.604938269999998</Data></Cell>
    <Cell ss:Index="8"><Data ss:Type="String">chrC07</Data></Cell>
    <Cell><Data ss:Type="Number">32571001</Data></Cell>
    <Cell><Data ss:Type="Number">32572000</Data></Cell>
    <Cell><Data ss:Type="Number">8.1399999999999996E-7</Data></Cell>
    <Cell><Data ss:Type="Number">3.4434599999999999E-4</Data></Cell>
    <Cell><Data ss:Type="Number">-31.02545366</Data></Cell>
   </Row>
   <Row>
    <Cell><Data ss:Type="String">chrC02_random</Data></Cell>
    <Cell><Data ss:Type="Number">5009001</Data></Cell>
    <Cell><Data ss:Type="Number">5010000</Data></Cell>
    <Cell><Data ss:Type="Number">1.11E-6</Data></Cell>
    <Cell><Data ss:Type="Number">5.02898E-4</Data></Cell>
    <Cell><Data ss:Type="Number">-26.628151259999999</Data></Cell>
    <Cell ss:Index="8"><Data ss:Type="String">chrC07</Data></Cell>
    <Cell><Data ss:Type="Number">35609001</Data></Cell>
    <Cell><Data ss:Type="Number">35610000</Data></Cell>
    <Cell><Data ss:Type="Number">3.1999999999999999E-5</Data></Cell>
    <Cell><Data ss:Type="Number">4.5498689999999998E-3</Data></Cell>
    <Cell><Data ss:Type="Number">-26.829268290000002</Data></Cell>
   </Row>
   <Row>
    <Cell><Data ss:Type="String">chrC03</Data></Cell>
    <Cell><Data ss:Type="Number">664001</Data></Cell>
    <Cell><Data ss:Type="Number">665000</Data></Cell>
    <Cell><Data ss:Type="Number">1.03E-13</Data></Cell>
    <Cell><Data ss:Type="Number">3.6199999999999999E-10</Data></Cell>
    <Cell><Data ss:Type="Number">-36.315274899999999</Data></Cell>
    <Cell ss:Index="8"><Data ss:Type="String">chrC07</Data></Cell>
    <Cell><Data ss:Type="Number">38563001</Data></Cell>
    <Cell><Data ss:Type="Number">38564000</Data></Cell>
    <Cell><Data ss:Type="Number">2.19E-5</Data></Cell>
    <Cell><Data ss:Type="Number">3.5060849999999999E-3</Data></Cell>
    <Cell><Data ss:Type="Number">-29.875776399999999</Data></Cell>
   </Row>
   <Row>
    <Cell><Data ss:Type="String">chrC03</Data></Cell>
    <Cell><Data ss:Type="Number">4593001</Data></Cell>
    <Cell><Data ss:Type="Number">4594000</Data></Cell>
    <Cell><Data ss:Type="Number">5.41E-5</Data></Cell>
    <Cell><Data ss:Type="Number">9.3317150000000008E-3</Data></Cell>
    <Cell><Data ss:Type="Number">42.44306418</Data></Cell>
    <Cell ss:Index="8"><Data ss:Type="String">chrC07_random</Data></Cell>
    <Cell><Data ss:Type="Number">1116001</Data></Cell>
    <Cell><Data ss:Type="Number">1117000</Data></Cell>
    <Cell><Data ss:Type="Number">1.4499999999999999E-7</Data></Cell>
    <Cell><Data ss:Type="Number">9.5799999999999998E-5</Data></Cell>
    <Cell><Data ss:Type="Number">-29.124514449999999</Data></Cell>
   </Row>
   <Row>
    <Cell><Data ss:Type="String">chrC03</Data></Cell>
    <Cell><Data ss:Type="Number">13384001</Data></Cell>
    <Cell><Data ss:Type="Number">13385000</Data></Cell>
    <Cell><Data ss:Type="Number">1.11E-23</Data></Cell>
    <Cell><Data ss:Type="Number">1.2500000000000001E-19</Data></Cell>
    <Cell><Data ss:Type="Number">-28.17084461</Data></Cell>
    <Cell ss:Index="8"><Data ss:Type="String">chrC07_random</Data></Cell>
    <Cell><Data ss:Type="Number">1902001</Data></Cell>
    <Cell><Data ss:Type="Number">1903000</Data></Cell>
    <Cell><Data ss:Type="Number">1.0499999999999999E-5</Data></Cell>
    <Cell><Data ss:Type="Number">2.1266850000000001E-3</Data></Cell>
    <Cell><Data ss:Type="Number">-25.637254899999999</Data></Cell>
   </Row>
   <Row>
    <Cell><Data ss:Type="String">chrC03</Data></Cell>
    <Cell><Data ss:Type="Number">28948001</Data></Cell>
    <Cell><Data ss:Type="Number">28949000</Data></Cell>
    <Cell><Data ss:Type="Number">2.3099999999999999E-6</Data></Cell>
    <Cell><Data ss:Type="Number">9.0253600000000001E-4</Data></Cell>
    <Cell><Data ss:Type="Number">-29.217803960000001</Data></Cell>
    <Cell ss:Index="8"><Data ss:Type="String">chrC08</Data></Cell>
    <Cell><Data ss:Type="Number">3530001</Data></Cell>
    <Cell><Data ss:Type="Number">3531000</Data></Cell>
    <Cell><Data ss:Type="Number">2.8099999999999999E-5</Data></Cell>
    <Cell><Data ss:Type="Number">4.1705409999999998E-3</Data></Cell>
    <Cell><Data ss:Type="Number">-28.475440219999999</Data></Cell>
   </Row>
   <Row>
    <Cell><Data ss:Type="String">chrC03</Data></Cell>
    <Cell><Data ss:Type="Number">32982001</Data></Cell>
    <Cell><Data ss:Type="Number">32983000</Data></Cell>
    <Cell><Data ss:Type="Number">5.9200000000000002E-5</Data></Cell>
    <Cell><Data ss:Type="Number">9.9536659999999999E-3</Data></Cell>
    <Cell><Data ss:Type="Number">-27.477652549999998</Data></Cell>
    <Cell ss:Index="8"><Data ss:Type="String">chrC08</Data></Cell>
    <Cell><Data ss:Type="Number">5329001</Data></Cell>
    <Cell><Data ss:Type="Number">5330000</Data></Cell>
    <Cell><Data ss:Type="Number">3.7E-7</Data></Cell>
    <Cell><Data ss:Type="Number">1.9600999999999999E-4</Data></Cell>
    <Cell><Data ss:Type="Number">-36.48045879</Data></Cell>
   </Row>
   <Row>
    <Cell><Data ss:Type="String">chrC03</Data></Cell>
    <Cell><Data ss:Type="Number">35315001</Data></Cell>
    <Cell><Data ss:Type="Number">35316000</Data></Cell>
    <Cell><Data ss:Type="Number">3.7200000000000003E-5</Data></Cell>
    <Cell><Data ss:Type="Number">7.169697E-3</Data></Cell>
    <Cell><Data ss:Type="Number">-29.139825689999999</Data></Cell>
    <Cell ss:Index="8"><Data ss:Type="String">chrC08</Data></Cell>
    <Cell><Data ss:Type="Number">13842001</Data></Cell>
    <Cell><Data ss:Type="Number">13843000</Data></Cell>
    <Cell><Data ss:Type="Number">2.1999999999999999E-5</Data></Cell>
    <Cell><Data ss:Type="Number">3.5129509999999998E-3</Data></Cell>
    <Cell><Data ss:Type="Number">-32.481203010000002</Data></Cell>
   </Row>
   <Row>
    <Cell><Data ss:Type="String">chrC03</Data></Cell>
    <Cell><Data ss:Type="Number">37389001</Data></Cell>
    <Cell><Data ss:Type="Number">37390000</Data></Cell>
    <Cell><Data ss:Type="Number">1.9399999999999999E-9</Data></Cell>
    <Cell><Data ss:Type="Number">2.52E-6</Data></Cell>
    <Cell><Data ss:Type="Number">-37.939317320000001</Data></Cell>
    <Cell ss:Index="8"><Data ss:Type="String">chrC08</Data></Cell>
    <Cell><Data ss:Type="Number">18762001</Data></Cell>
    <Cell><Data ss:Type="Number">18763000</Data></Cell>
    <Cell><Data ss:Type="Number">2.1799999999999999E-7</Data></Cell>
    <Cell><Data ss:Type="Number">1.31402E-4</Data></Cell>
    <Cell><Data ss:Type="Number">-27.936936939999999</Data></Cell>
   </Row>
   <Row>
    <Cell><Data ss:Type="String">chrC03</Data></Cell>
    <Cell><Data ss:Type="Number">46480001</Data></Cell>
    <Cell><Data ss:Type="Number">46481000</Data></Cell>
    <Cell><Data ss:Type="Number">6.1299999999999998E-6</Data></Cell>
    <Cell><Data ss:Type="Number">1.904893E-3</Data></Cell>
    <Cell><Data ss:Type="Number">37.61574074</Data></Cell>
    <Cell ss:Index="8"><Data ss:Type="String">chrC08</Data></Cell>
    <Cell><Data ss:Type="Number">19591001</Data></Cell>
    <Cell><Data ss:Type="Number">19592000</Data></Cell>
    <Cell><Data ss:Type="Number">9.38E-6</Data></Cell>
    <Cell><Data ss:Type="Number">1.9651270000000001E-3</Data></Cell>
    <Cell><Data ss:Type="Number">31.252427180000002</Data></Cell>
   </Row>
   <Row>
    <Cell><Data ss:Type="String">chrC03</Data></Cell>
    <Cell><Data ss:Type="Number">59937001</Data></Cell>
    <Cell><Data ss:Type="Number">59938000</Data></Cell>
    <Cell><Data ss:Type="Number">8.7300000000000002E-13</Data></Cell>
    <Cell><Data ss:Type="Number">2.4199999999999999E-9</Data></Cell>
    <Cell><Data ss:Type="Number">-29.085480830000002</Data></Cell>
    <Cell ss:Index="8"><Data ss:Type="String">chrC08</Data></Cell>
    <Cell><Data ss:Type="Number">27311001</Data></Cell>
    <Cell><Data ss:Type="Number">27312000</Data></Cell>
    <Cell><Data ss:Type="Number">5.91E-5</Data></Cell>
    <Cell><Data ss:Type="Number">6.8264470000000002E-3</Data></Cell>
    <Cell><Data ss:Type="Number">-27.708978330000001</Data></Cell>
   </Row>
   <Row>
    <Cell><Data ss:Type="String">chrC04</Data></Cell>
    <Cell><Data ss:Type="Number">3398001</Data></Cell>
    <Cell><Data ss:Type="Number">3399000</Data></Cell>
    <Cell><Data ss:Type="Number">5.2499999999999999E-9</Data></Cell>
    <Cell><Data ss:Type="Number">5.8699999999999997E-6</Data></Cell>
    <Cell><Data ss:Type="Number">-25.915261210000001</Data></Cell>
    <Cell ss:Index="8"><Data ss:Type="String">chrC08</Data></Cell>
    <Cell><Data ss:Type="Number">28946001</Data></Cell>
    <Cell><Data ss:Type="Number">28947000</Data></Cell>
    <Cell><Data ss:Type="Number">3.7800000000000002E-7</Data></Cell>
    <Cell><Data ss:Type="Number">1.98641E-4</Data></Cell>
    <Cell><Data ss:Type="Number">-25.172532780000001</Data></Cell>
   </Row>
   <Row>
    <Cell><Data ss:Type="String">chrC04</Data></Cell>
    <Cell><Data ss:Type="Number">4750001</Data></Cell>
    <Cell><Data ss:Type="Number">4751000</Data></Cell>
    <Cell><Data ss:Type="Number">9.4199999999999996E-8</Data></Cell>
    <Cell><Data ss:Type="Number">6.7600000000000003E-5</Data></Cell>
    <Cell><Data ss:Type="Number">-53.676470590000001</Data></Cell>
    <Cell ss:Index="8"><Data ss:Type="String">chrC08</Data></Cell>
    <Cell><Data ss:Type="Number">33884001</Data></Cell>
    <Cell><Data ss:Type="Number">33885000</Data></Cell>
    <Cell><Data ss:Type="Number">8.8399999999999994E-5</Data></Cell>
    <Cell><Data ss:Type="Number">8.9535369999999993E-3</Data></Cell>
    <Cell><Data ss:Type="Number">-34.090909089999997</Data></Cell>
   </Row>
   <Row>
    <Cell><Data ss:Type="String">chrC04</Data></Cell>
    <Cell><Data ss:Type="Number">5312001</Data></Cell>
    <Cell><Data ss:Type="Number">5313000</Data></Cell>
    <Cell><Data ss:Type="Number">3.4599999999999999E-14</Data></Cell>
    <Cell><Data ss:Type="Number">1.34E-10</Data></Cell>
    <Cell><Data ss:Type="Number">-31.197583080000001</Data></Cell>
    <Cell ss:Index="8"><Data ss:Type="String">chrC08</Data></Cell>
    <Cell><Data ss:Type="Number">34873001</Data></Cell>
    <Cell><Data ss:Type="Number">34874000</Data></Cell>
    <Cell><Data ss:Type="Number">4.5599999999999997E-5</Data></Cell>
    <Cell><Data ss:Type="Number">5.7767299999999999E-3</Data></Cell>
    <Cell><Data ss:Type="Number">-36.842105259999997</Data></Cell>
   </Row>
   <Row>
    <Cell><Data ss:Type="String">chrC04</Data></Cell>
    <Cell><Data ss:Type="Number">5736001</Data></Cell>
    <Cell><Data ss:Type="Number">5737000</Data></Cell>
    <Cell><Data ss:Type="Number">1.7800000000000001E-8</Data></Cell>
    <Cell><Data ss:Type="Number">1.6699999999999999E-5</Data></Cell>
    <Cell><Data ss:Type="Number">-66.428571430000005</Data></Cell>
    <Cell ss:Index="8"><Data ss:Type="String">chrC08_random</Data></Cell>
    <Cell><Data ss:Type="Number">2705001</Data></Cell>
    <Cell><Data ss:Type="Number">2706000</Data></Cell>
    <Cell><Data ss:Type="Number">2.83E-5</Data></Cell>
    <Cell><Data ss:Type="Number">4.1879150000000004E-3</Data></Cell>
    <Cell><Data ss:Type="Number">-30.40008401</Data></Cell>
   </Row>
   <Row>
    <Cell><Data ss:Type="String">chrC04</Data></Cell>
    <Cell><Data ss:Type="Number">15146001</Data></Cell>
    <Cell><Data ss:Type="Number">15147000</Data></Cell>
    <Cell><Data ss:Type="Number">7.6699999999999994E-17</Data></Cell>
    <Cell><Data ss:Type="Number">4.2799999999999999E-13</Data></Cell>
    <Cell><Data ss:Type="Number">-35.875430880000003</Data></Cell>
    <Cell ss:Index="8"><Data ss:Type="String">chrC09</Data></Cell>
    <Cell><Data ss:Type="Number">1084001</Data></Cell>
    <Cell><Data ss:Type="Number">1085000</Data></Cell>
    <Cell><Data ss:Type="Number">2.1699999999999999E-5</Data></Cell>
    <Cell><Data ss:Type="Number">3.4848520000000001E-3</Data></Cell>
    <Cell><Data ss:Type="Number">-30.692479519999999</Data></Cell>
   </Row>
   <Row>
    <Cell><Data ss:Type="String">chrC04</Data></Cell>
    <Cell><Data ss:Type="Number">15622001</Data></Cell>
    <Cell><Data ss:Type="Number">15623000</Data></Cell>
    <Cell><Data ss:Type="Number">1.7799999999999999E-5</Data></Cell>
    <Cell><Data ss:Type="Number">4.2552129999999999E-3</Data></Cell>
    <Cell><Data ss:Type="Number">38.595641649999997</Data></Cell>
    <Cell ss:Index="8"><Data ss:Type="String">chrC09</Data></Cell>
    <Cell><Data ss:Type="Number">4337001</Data></Cell>
    <Cell><Data ss:Type="Number">4338000</Data></Cell>
    <Cell><Data ss:Type="Number">1.7E-5</Data></Cell>
    <Cell><Data ss:Type="Number">2.9475650000000001E-3</Data></Cell>
    <Cell><Data ss:Type="Number">-45.294117649999997</Data></Cell>
   </Row>
   <Row>
    <Cell><Data ss:Type="String">chrC04</Data></Cell>
    <Cell><Data ss:Type="Number">18449001</Data></Cell>
    <Cell><Data ss:Type="Number">18450000</Data></Cell>
    <Cell><Data ss:Type="Number">1.1100000000000001E-9</Data></Cell>
    <Cell><Data ss:Type="Number">1.5E-6</Data></Cell>
    <Cell><Data ss:Type="Number">-25.178590849999999</Data></Cell>
    <Cell ss:Index="8"><Data ss:Type="String">chrC09</Data></Cell>
    <Cell><Data ss:Type="Number">6604001</Data></Cell>
    <Cell><Data ss:Type="Number">6605000</Data></Cell>
    <Cell><Data ss:Type="Number">3.7499999999999997E-5</Data></Cell>
    <Cell><Data ss:Type="Number">5.092877E-3</Data></Cell>
    <Cell><Data ss:Type="Number">-32.971014490000002</Data></Cell>
   </Row>
   <Row>
    <Cell><Data ss:Type="String">chrC04</Data></Cell>
    <Cell><Data ss:Type="Number">24999001</Data></Cell>
    <Cell><Data ss:Type="Number">25000000</Data></Cell>
    <Cell><Data ss:Type="Number">6.9999999999999999E-6</Data></Cell>
    <Cell><Data ss:Type="Number">2.1092260000000001E-3</Data></Cell>
    <Cell><Data ss:Type="Number">-38.601823709999998</Data></Cell>
    <Cell ss:Index="8"><Data ss:Type="String">chrC09</Data></Cell>
    <Cell><Data ss:Type="Number">8503001</Data></Cell>
    <Cell><Data ss:Type="Number">8504000</Data></Cell>
    <Cell><Data ss:Type="Number">2.9900000000000002E-7</Data></Cell>
    <Cell><Data ss:Type="Number">1.6772299999999999E-4</Data></Cell>
    <Cell><Data ss:Type="Number">31.577380949999998</Data></Cell>
   </Row>
   <Row>
    <Cell><Data ss:Type="String">chrC04</Data></Cell>
    <Cell><Data ss:Type="Number">27826001</Data></Cell>
    <Cell><Data ss:Type="Number">27827000</Data></Cell>
    <Cell><Data ss:Type="Number">3.4300000000000002E-6</Data></Cell>
    <Cell><Data ss:Type="Number">1.2392639999999999E-3</Data></Cell>
    <Cell><Data ss:Type="Number">-35.984848479999997</Data></Cell>
    <Cell ss:Index="8"><Data ss:Type="String">chrC09</Data></Cell>
    <Cell><Data ss:Type="Number">14606001</Data></Cell>
    <Cell><Data ss:Type="Number">14607000</Data></Cell>
    <Cell><Data ss:Type="Number">4.5599999999999997E-5</Data></Cell>
    <Cell><Data ss:Type="Number">5.777262E-3</Data></Cell>
    <Cell><Data ss:Type="Number">-57.73809524</Data></Cell>
   </Row>
   <Row>
    <Cell><Data ss:Type="String">chrC04</Data></Cell>
    <Cell><Data ss:Type="Number">30139001</Data></Cell>
    <Cell><Data ss:Type="Number">30140000</Data></Cell>
    <Cell><Data ss:Type="Number">3.4599999999999999E-6</Data></Cell>
    <Cell><Data ss:Type="Number">1.249897E-3</Data></Cell>
    <Cell><Data ss:Type="Number">-31.6122449</Data></Cell>
    <Cell ss:Index="8"><Data ss:Type="String">chrC09</Data></Cell>
    <Cell><Data ss:Type="Number">15937001</Data></Cell>
    <Cell><Data ss:Type="Number">15938000</Data></Cell>
    <Cell><Data ss:Type="Number">1.38E-5</Data></Cell>
    <Cell><Data ss:Type="Number">2.5468130000000002E-3</Data></Cell>
    <Cell><Data ss:Type="Number">-25.827205880000001</Data></Cell>
   </Row>
   <Row>
    <Cell><Data ss:Type="String">chrC04</Data></Cell>
    <Cell><Data ss:Type="Number">30830001</Data></Cell>
    <Cell><Data ss:Type="Number">30831000</Data></Cell>
    <Cell><Data ss:Type="Number">4.3800000000000002E-9</Data></Cell>
    <Cell><Data ss:Type="Number">4.9799999999999998E-6</Data></Cell>
    <Cell><Data ss:Type="Number">-25.573757520000001</Data></Cell>
    <Cell ss:Index="8"><Data ss:Type="String">chrC09</Data></Cell>
    <Cell><Data ss:Type="Number">17013001</Data></Cell>
    <Cell><Data ss:Type="Number">17014000</Data></Cell>
    <Cell><Data ss:Type="Number">6.86E-5</Data></Cell>
    <Cell><Data ss:Type="Number">7.5811639999999996E-3</Data></Cell>
    <Cell><Data ss:Type="Number">50</Data></Cell>
   </Row>
   <Row>
    <Cell><Data ss:Type="String">chrC04</Data></Cell>
    <Cell><Data ss:Type="Number">31500001</Data></Cell>
    <Cell><Data ss:Type="Number">31501000</Data></Cell>
    <Cell><Data ss:Type="Number">1.37E-11</Data></Cell>
    <Cell><Data ss:Type="Number">2.9700000000000001E-8</Data></Cell>
    <Cell><Data ss:Type="Number">-34.43715847</Data></Cell>
    <Cell ss:Index="8"><Data ss:Type="String">chrC09</Data></Cell>
    <Cell><Data ss:Type="Number">21779001</Data></Cell>
    <Cell><Data ss:Type="Number">21780000</Data></Cell>
    <Cell><Data ss:Type="Number">2.1100000000000001E-5</Data></Cell>
    <Cell><Data ss:Type="Number">3.4196629999999999E-3</Data></Cell>
    <Cell><Data ss:Type="Number">-30.231481479999999</Data></Cell>
   </Row>
   <Row>
    <Cell><Data ss:Type="String">chrC04</Data></Cell>
    <Cell><Data ss:Type="Number">34408001</Data></Cell>
    <Cell><Data ss:Type="Number">34409000</Data></Cell>
    <Cell><Data ss:Type="Number">3.4E-5</Data></Cell>
    <Cell><Data ss:Type="Number">6.7149810000000001E-3</Data></Cell>
    <Cell><Data ss:Type="Number">-25.362872419999999</Data></Cell>
    <Cell ss:Index="8"><Data ss:Type="String">chrC09</Data></Cell>
    <Cell><Data ss:Type="Number">24520001</Data></Cell>
    <Cell><Data ss:Type="Number">24521000</Data></Cell>
    <Cell><Data ss:Type="Number">3.4600000000000001E-5</Data></Cell>
    <Cell><Data ss:Type="Number">4.8172279999999998E-3</Data></Cell>
    <Cell><Data ss:Type="Number">-30.52529393</Data></Cell>
   </Row>
   <Row>
    <Cell><Data ss:Type="String">chrC04</Data></Cell>
    <Cell><Data ss:Type="Number">48183001</Data></Cell>
    <Cell><Data ss:Type="Number">48184000</Data></Cell>
    <Cell><Data ss:Type="Number">4.6999999999999999E-9</Data></Cell>
    <Cell><Data ss:Type="Number">5.31E-6</Data></Cell>
    <Cell><Data ss:Type="Number">-44.155844160000001</Data></Cell>
    <Cell ss:Index="8"><Data ss:Type="String">chrC09</Data></Cell>
    <Cell><Data ss:Type="Number">24734001</Data></Cell>
    <Cell><Data ss:Type="Number">24735000</Data></Cell>
    <Cell><Data ss:Type="Number">1.04E-6</Data></Cell>
    <Cell><Data ss:Type="Number">4.1095299999999998E-4</Data></Cell>
    <Cell><Data ss:Type="Number">-26.955060159999999</Data></Cell>
   </Row>
   <Row>
    <Cell><Data ss:Type="String">chrC04</Data></Cell>
    <Cell><Data ss:Type="Number">48617001</Data></Cell>
    <Cell><Data ss:Type="Number">48618000</Data></Cell>
    <Cell><Data ss:Type="Number">2.1700000000000002E-9</Data></Cell>
    <Cell><Data ss:Type="Number">2.79E-6</Data></Cell>
    <Cell><Data ss:Type="Number">-27.470355730000001</Data></Cell>
    <Cell ss:Index="8"><Data ss:Type="String">chrC09</Data></Cell>
    <Cell><Data ss:Type="Number">30349001</Data></Cell>
    <Cell><Data ss:Type="Number">30350000</Data></Cell>
    <Cell><Data ss:Type="Number">1.9999999999999999E-6</Data></Cell>
    <Cell><Data ss:Type="Number">6.5151100000000002E-4</Data></Cell>
    <Cell><Data ss:Type="Number">-40.110226580000003</Data></Cell>
   </Row>
   <Row>
    <Cell><Data ss:Type="String">chrC04_random</Data></Cell>
    <Cell><Data ss:Type="Number">393001</Data></Cell>
    <Cell><Data ss:Type="Number">394000</Data></Cell>
    <Cell><Data ss:Type="Number">7.6599999999999995E-7</Data></Cell>
    <Cell><Data ss:Type="Number">3.7191399999999999E-4</Data></Cell>
    <Cell><Data ss:Type="Number">55.751633990000002</Data></Cell>
    <Cell ss:Index="8"><Data ss:Type="String">chrC09</Data></Cell>
    <Cell><Data ss:Type="Number">38876001</Data></Cell>
    <Cell><Data ss:Type="Number">38877000</Data></Cell>
    <Cell><Data ss:Type="Number">5.6900000000000001E-5</Data></Cell>
    <Cell><Data ss:Type="Number">6.6310630000000004E-3</Data></Cell>
    <Cell><Data ss:Type="Number">-25.50480769</Data></Cell>
   </Row>
   <Row>
    <Cell><Data ss:Type="String">chrC04_random</Data></Cell>
    <Cell><Data ss:Type="Number">1042001</Data></Cell>
    <Cell><Data ss:Type="Number">1043000</Data></Cell>
    <Cell><Data ss:Type="Number">3.7099999999999998E-9</Data></Cell>
    <Cell><Data ss:Type="Number">4.34E-6</Data></Cell>
    <Cell><Data ss:Type="Number">-41.86597716</Data></Cell>
    <Cell ss:Index="8"><Data ss:Type="String">chrC09</Data></Cell>
    <Cell><Data ss:Type="Number">40950001</Data></Cell>
    <Cell><Data ss:Type="Number">40951000</Data></Cell>
    <Cell><Data ss:Type="Number">5.5699999999999999E-5</Data></Cell>
    <Cell><Data ss:Type="Number">6.5396480000000003E-3</Data></Cell>
    <Cell><Data ss:Type="Number">-40.121580549999997</Data></Cell>
   </Row>
   <Row>
    <Cell><Data ss:Type="String">chrC05</Data></Cell>
    <Cell><Data ss:Type="Number">3951001</Data></Cell>
    <Cell><Data ss:Type="Number">3952000</Data></Cell>
    <Cell><Data ss:Type="Number">1.0999999999999999E-18</Data></Cell>
    <Cell><Data ss:Type="Number">7.8100000000000003E-15</Data></Cell>
    <Cell><Data ss:Type="Number">-25.429908090000001</Data></Cell>
    <Cell ss:Index="8"><Data ss:Type="String">chrC09</Data></Cell>
    <Cell><Data ss:Type="Number">43780001</Data></Cell>
    <Cell><Data ss:Type="Number">43781000</Data></Cell>
    <Cell><Data ss:Type="Number">1.29E-7</Data></Cell>
    <Cell><Data ss:Type="Number">8.7999999999999998E-5</Data></Cell>
    <Cell><Data ss:Type="Number">33.793561230000002</Data></Cell>
   </Row>
   <Row>
    <Cell><Data ss:Type="String">chrC05</Data></Cell>
    <Cell><Data ss:Type="Number">6738001</Data></Cell>
    <Cell><Data ss:Type="Number">6739000</Data></Cell>
    <Cell><Data ss:Type="Number">1.24E-12</Data></Cell>
    <Cell><Data ss:Type="Number">3.3999999999999998E-9</Data></Cell>
    <Cell><Data ss:Type="Number">-26.707366159999999</Data></Cell>
    <Cell ss:Index="8"><Data ss:Type="String">chrCnn_random</Data></Cell>
    <Cell><Data ss:Type="Number">4849001</Data></Cell>
    <Cell><Data ss:Type="Number">4850000</Data></Cell>
    <Cell><Data ss:Type="Number">8.4800000000000001E-5</Data></Cell>
    <Cell><Data ss:Type="Number">8.7021210000000002E-3</Data></Cell>
    <Cell><Data ss:Type="Number">-35.870967739999998</Data></Cell>
   </Row>
   <Row>
    <Cell><Data ss:Type="String">chrC05</Data></Cell>
    <Cell><Data ss:Type="Number">7746001</Data></Cell>
    <Cell><Data ss:Type="Number">7747000</Data></Cell>
    <Cell><Data ss:Type="Number">3.3599999999999997E-5</Data></Cell>
    <Cell><Data ss:Type="Number">6.68529E-3</Data></Cell>
    <Cell><Data ss:Type="Number">25.091575089999999</Data></Cell>
    <Cell ss:Index="8"><Data ss:Type="String">chrCnn_random</Data></Cell>
    <Cell><Data ss:Type="Number">12099001</Data></Cell>
    <Cell><Data ss:Type="Number">12100000</Data></Cell>
    <Cell><Data ss:Type="Number">6.8300000000000007E-5</Data></Cell>
    <Cell><Data ss:Type="Number">7.5559679999999997E-3</Data></Cell>
    <Cell><Data ss:Type="Number">34.672970839999998</Data></Cell>
   </Row>
   <Row>
    <Cell><Data ss:Type="String">chrC05</Data></Cell>
    <Cell><Data ss:Type="Number">10266001</Data></Cell>
    <Cell><Data ss:Type="Number">10267000</Data></Cell>
    <Cell><Data ss:Type="Number">1.04E-5</Data></Cell>
    <Cell><Data ss:Type="Number">2.8206250000000002E-3</Data></Cell>
    <Cell><Data ss:Type="Number">30.389908259999999</Data></Cell>
    <Cell ss:Index="8"><Data ss:Type="String">chrCnn_random</Data></Cell>
    <Cell><Data ss:Type="Number">16311001</Data></Cell>
    <Cell><Data ss:Type="Number">16312000</Data></Cell>
    <Cell><Data ss:Type="Number">6.02E-5</Data></Cell>
    <Cell><Data ss:Type="Number">6.9140019999999998E-3</Data></Cell>
    <Cell><Data ss:Type="Number">29.841017489999999</Data></Cell>
   </Row>
   <Row>
    <Cell><Data ss:Type="String">chrC05</Data></Cell>
    <Cell><Data ss:Type="Number">10520001</Data></Cell>
    <Cell><Data ss:Type="Number">10521000</Data></Cell>
    <Cell><Data ss:Type="Number">2.4199999999999999E-5</Data></Cell>
    <Cell><Data ss:Type="Number">5.3242410000000004E-3</Data></Cell>
    <Cell><Data ss:Type="Number">-38.75</Data></Cell>
    <Cell ss:Index="8"><Data ss:Type="String">chrCnn_random</Data></Cell>
    <Cell><Data ss:Type="Number">19879001</Data></Cell>
    <Cell><Data ss:Type="Number">19880000</Data></Cell>
    <Cell><Data ss:Type="Number">1.0100000000000001E-6</Data></Cell>
    <Cell><Data ss:Type="Number">4.0444199999999997E-4</Data></Cell>
    <Cell><Data ss:Type="Number">-31.81818182</Data></Cell>
   </Row>
   <Row>
    <Cell><Data ss:Type="String">chrC05</Data></Cell>
    <Cell><Data ss:Type="Number">10724001</Data></Cell>
    <Cell><Data ss:Type="Number">10725000</Data></Cell>
    <Cell><Data ss:Type="Number">2.4000000000000001E-5</Data></Cell>
    <Cell><Data ss:Type="Number">5.2922919999999997E-3</Data></Cell>
    <Cell><Data ss:Type="Number">-33.577106520000001</Data></Cell>
    <Cell ss:Index="8"><Data ss:Type="String">chrCnn_random</Data></Cell>
    <Cell><Data ss:Type="Number">26035001</Data></Cell>
    <Cell><Data ss:Type="Number">26036000</Data></Cell>
    <Cell><Data ss:Type="Number">7.9900000000000004E-5</Data></Cell>
    <Cell><Data ss:Type="Number">8.3626800000000008E-3</Data></Cell>
    <Cell><Data ss:Type="Number">-29.367124860000001</Data></Cell>
   </Row>
   <Row>
    <Cell><Data ss:Type="String">chrC05</Data></Cell>
    <Cell><Data ss:Type="Number">10913001</Data></Cell>
    <Cell><Data ss:Type="Number">10914000</Data></Cell>
    <Cell><Data ss:Type="Number">1.1499999999999999E-19</Data></Cell>
    <Cell><Data ss:Type="Number">9.2400000000000003E-16</Data></Cell>
    <Cell><Data ss:Type="Number">-44.125110329999998</Data></Cell>
    <Cell ss:Index="8"><Data ss:Type="String">chrCnn_random</Data></Cell>
    <Cell><Data ss:Type="Number">26904001</Data></Cell>
    <Cell><Data ss:Type="Number">26905000</Data></Cell>
    <Cell><Data ss:Type="Number">3.6899999999999998E-6</Data></Cell>
    <Cell><Data ss:Type="Number">1.011681E-3</Data></Cell>
    <Cell><Data ss:Type="Number">-44.701754389999998</Data></Cell>
   </Row>
   <Row>
    <Cell><Data ss:Type="String">chrC05</Data></Cell>
    <Cell><Data ss:Type="Number">11377001</Data></Cell>
    <Cell><Data ss:Type="Number">11378000</Data></Cell>
    <Cell><Data ss:Type="Number">2.9400000000000002E-9</Data></Cell>
    <Cell><Data ss:Type="Number">3.6100000000000002E-6</Data></Cell>
    <Cell><Data ss:Type="Number">-30.83832335</Data></Cell>
    <Cell ss:Index="8"><Data ss:Type="String">chrCnn_random</Data></Cell>
    <Cell><Data ss:Type="Number">31137001</Data></Cell>
    <Cell><Data ss:Type="Number">31138000</Data></Cell>
    <Cell><Data ss:Type="Number">6.7899999999999997E-5</Data></Cell>
    <Cell><Data ss:Type="Number">7.5284890000000002E-3</Data></Cell>
    <Cell><Data ss:Type="Number">-28.42415317</Data></Cell>
   </Row>
   <Row>
    <Cell><Data ss:Type="String">chrC05</Data></Cell>
    <Cell><Data ss:Type="Number">15129001</Data></Cell>
    <Cell><Data ss:Type="Number">15130000</Data></Cell>
    <Cell><Data ss:Type="Number">1.5400000000000001E-6</Data></Cell>
    <Cell><Data ss:Type="Number">6.5328300000000005E-4</Data></Cell>
    <Cell><Data ss:Type="Number">-34.875066449999998</Data></Cell>
    <Cell ss:Index="8"><Data ss:Type="String">chrCnn_random</Data></Cell>
    <Cell><Data ss:Type="Number">31704001</Data></Cell>
    <Cell><Data ss:Type="Number">31705000</Data></Cell>
    <Cell><Data ss:Type="Number">2.5399999999999998E-6</Data></Cell>
    <Cell><Data ss:Type="Number">7.7989200000000002E-4</Data></Cell>
    <Cell><Data ss:Type="Number">-30.571428569999998</Data></Cell>
   </Row>
   <Row>
    <Cell><Data ss:Type="String">chrC05</Data></Cell>
    <Cell><Data ss:Type="Number">16164001</Data></Cell>
    <Cell><Data ss:Type="Number">16165000</Data></Cell>
    <Cell><Data ss:Type="Number">2.7299999999999999E-10</Data></Cell>
    <Cell><Data ss:Type="Number">4.51E-7</Data></Cell>
    <Cell><Data ss:Type="Number">-32.619047620000003</Data></Cell>
    <Cell ss:Index="8"><Data ss:Type="String">chrCnn_random</Data></Cell>
    <Cell><Data ss:Type="Number">41989001</Data></Cell>
    <Cell><Data ss:Type="Number">41990000</Data></Cell>
    <Cell><Data ss:Type="Number">2.84E-10</Data></Cell>
    <Cell><Data ss:Type="Number">7.4700000000000001E-7</Data></Cell>
    <Cell><Data ss:Type="Number">-25.256370069999999</Data></Cell>
   </Row>
   <Row>
    <Cell><Data ss:Type="String">chrC05</Data></Cell>
    <Cell><Data ss:Type="Number">17153001</Data></Cell>
    <Cell><Data ss:Type="Number">17154000</Data></Cell>
    <Cell><Data ss:Type="Number">3.5899999999999998E-12</Data></Cell>
    <Cell><Data ss:Type="Number">8.7600000000000004E-9</Data></Cell>
    <Cell><Data ss:Type="Number">-38.578088579999999</Data></Cell>
    <Cell ss:Index="8"><Data ss:Type="String">chrCnn_random</Data></Cell>
    <Cell><Data ss:Type="Number">45332001</Data></Cell>
    <Cell><Data ss:Type="Number">45333000</Data></Cell>
    <Cell><Data ss:Type="Number">7.61E-6</Data></Cell>
    <Cell><Data ss:Type="Number">1.7028430000000001E-3</Data></Cell>
    <Cell><Data ss:Type="Number">-46.127946129999998</Data></Cell>
   </Row>
   <Row>
    <Cell><Data ss:Type="String">chrC05</Data></Cell>
    <Cell><Data ss:Type="Number">28422001</Data></Cell>
    <Cell><Data ss:Type="Number">28423000</Data></Cell>
    <Cell><Data ss:Type="Number">8.5599999999999994E-6</Data></Cell>
    <Cell><Data ss:Type="Number">2.4337759999999999E-3</Data></Cell>
    <Cell><Data ss:Type="Number">-28.49872774</Data></Cell>
    <Cell ss:Index="8"><Data ss:Type="String">chrCnn_random</Data></Cell>
    <Cell><Data ss:Type="Number">47927001</Data></Cell>
    <Cell><Data ss:Type="Number">47928000</Data></Cell>
    <Cell><Data ss:Type="Number">3.2799999999999998E-5</Data></Cell>
    <Cell><Data ss:Type="Number">4.6350719999999996E-3</Data></Cell>
    <Cell><Data ss:Type="Number">30.677655680000001</Data></Cell>
   </Row>
   <Row>
    <Cell><Data ss:Type="String">chrC05</Data></Cell>
    <Cell><Data ss:Type="Number">28668001</Data></Cell>
    <Cell><Data ss:Type="Number">28669000</Data></Cell>
    <Cell><Data ss:Type="Number">1.7099999999999999E-5</Data></Cell>
    <Cell><Data ss:Type="Number">4.1227369999999996E-3</Data></Cell>
    <Cell><Data ss:Type="Number">-44.022847820000003</Data></Cell>
    <Cell ss:Index="8"><Data ss:Type="String">chrCnn_random</Data></Cell>
    <Cell><Data ss:Type="Number">48453001</Data></Cell>
    <Cell><Data ss:Type="Number">48454000</Data></Cell>
    <Cell><Data ss:Type="Number">1.8099999999999999E-5</Data></Cell>
    <Cell><Data ss:Type="Number">3.0674220000000002E-3</Data></Cell>
    <Cell><Data ss:Type="Number">-42.532467529999998</Data></Cell>
   </Row>
   <Row>
    <Cell><Data ss:Type="String">chrC05</Data></Cell>
    <Cell><Data ss:Type="Number">35176001</Data></Cell>
    <Cell><Data ss:Type="Number">35177000</Data></Cell>
    <Cell><Data ss:Type="Number">3.7599999999999999E-5</Data></Cell>
    <Cell><Data ss:Type="Number">7.2271990000000001E-3</Data></Cell>
    <Cell><Data ss:Type="Number">-25.224971879999998</Data></Cell>
    <Cell ss:Index="8"><Data ss:Type="String">chrCnn_random</Data></Cell>
    <Cell><Data ss:Type="Number">51959001</Data></Cell>
    <Cell><Data ss:Type="Number">51960000</Data></Cell>
    <Cell><Data ss:Type="Number">1.54E-7</Data></Cell>
    <Cell><Data ss:Type="Number">1.00648E-4</Data></Cell>
    <Cell><Data ss:Type="Number">-32.667750169999998</Data></Cell>
   </Row>
   <Row>
    <Cell><Data ss:Type="String">chrC05</Data></Cell>
    <Cell><Data ss:Type="Number">39261001</Data></Cell>
    <Cell><Data ss:Type="Number">39262000</Data></Cell>
    <Cell><Data ss:Type="Number">3.4700000000000003E-5</Data></Cell>
    <Cell><Data ss:Type="Number">6.8175689999999999E-3</Data></Cell>
    <Cell><Data ss:Type="Number">-25.583982200000001</Data></Cell>
    <Cell ss:Index="8"><Data ss:Type="String">chrCnn_random</Data></Cell>
    <Cell><Data ss:Type="Number">52800001</Data></Cell>
    <Cell><Data ss:Type="Number">52801000</Data></Cell>
    <Cell><Data ss:Type="Number">2.1100000000000001E-5</Data></Cell>
    <Cell><Data ss:Type="Number">3.41676E-3</Data></Cell>
    <Cell><Data ss:Type="Number">-33.472222219999999</Data></Cell>
   </Row>
   <Row>
    <Cell><Data ss:Type="String">chrC05</Data></Cell>
    <Cell><Data ss:Type="Number">41944001</Data></Cell>
    <Cell><Data ss:Type="Number">41945000</Data></Cell>
    <Cell><Data ss:Type="Number">7.0299999999999996E-6</Data></Cell>
    <Cell><Data ss:Type="Number">2.1120639999999999E-3</Data></Cell>
    <Cell><Data ss:Type="Number">-25.596677960000001</Data></Cell>
    <Cell ss:Index="8"><Data ss:Type="String">chrCnn_random</Data></Cell>
    <Cell><Data ss:Type="Number">58393001</Data></Cell>
    <Cell><Data ss:Type="Number">58394000</Data></Cell>
    <Cell><Data ss:Type="Number">7.4699999999999996E-6</Data></Cell>
    <Cell><Data ss:Type="Number">1.680712E-3</Data></Cell>
    <Cell><Data ss:Type="Number">37.087087089999997</Data></Cell>
   </Row>
   <Row>
    <Cell><Data ss:Type="String">chrC05</Data></Cell>
    <Cell><Data ss:Type="Number">42281001</Data></Cell>
    <Cell><Data ss:Type="Number">42282000</Data></Cell>
    <Cell><Data ss:Type="Number">3.1200000000000002E-14</Data></Cell>
    <Cell><Data ss:Type="Number">1.2199999999999999E-10</Data></Cell>
    <Cell><Data ss:Type="Number">-26.21038428</Data></Cell>
    <Cell ss:Index="8"><Data ss:Type="String">chrCnn_random</Data></Cell>
    <Cell><Data ss:Type="Number">59006001</Data></Cell>
    <Cell><Data ss:Type="Number">59007000</Data></Cell>
    <Cell><Data ss:Type="Number">1.63E-5</Data></Cell>
    <Cell><Data ss:Type="Number">2.867259E-3</Data></Cell>
    <Cell><Data ss:Type="Number">25.532106779999999</Data></Cell>
   </Row>
   <Row>
    <Cell><Data ss:Type="String">chrC06</Data></Cell>
    <Cell><Data ss:Type="Number">354001</Data></Cell>
    <Cell><Data ss:Type="Number">355000</Data></Cell>
    <Cell><Data ss:Type="Number">3.58E-9</Data></Cell>
    <Cell><Data ss:Type="Number">4.2300000000000002E-6</Data></Cell>
    <Cell><Data ss:Type="Number">-25.54455797</Data></Cell>
    <Cell ss:Index="8"><Data ss:Type="String">chrCnn_random</Data></Cell>
    <Cell><Data ss:Type="Number">60306001</Data></Cell>
    <Cell><Data ss:Type="Number">60307000</Data></Cell>
    <Cell><Data ss:Type="Number">1.03287E-4</Data></Cell>
    <Cell><Data ss:Type="Number">9.983479E-3</Data></Cell>
    <Cell><Data ss:Type="Number">-27.56966418</Data></Cell>
   </Row>
   <Row>
    <Cell><Data ss:Type="String">chrC06</Data></Cell>
    <Cell><Data ss:Type="Number">1478001</Data></Cell>
    <Cell><Data ss:Type="Number">1479000</Data></Cell>
    <Cell><Data ss:Type="Number">9.1100000000000002E-8</Data></Cell>
    <Cell><Data ss:Type="Number">6.6099999999999994E-5</Data></Cell>
    <Cell><Data ss:Type="Number">-42.393162390000001</Data></Cell>
    <Cell ss:Index="8"><Data ss:Type="String">chrCnn_random</Data></Cell>
    <Cell><Data ss:Type="Number">60594001</Data></Cell>
    <Cell><Data ss:Type="Number">60595000</Data></Cell>
    <Cell><Data ss:Type="Number">9.0799999999999998E-5</Data></Cell>
    <Cell><Data ss:Type="Number">9.1295109999999999E-3</Data></Cell>
    <Cell><Data ss:Type="Number">-31.09380071</Data></Cell>
   </Row>
   <Row>
    <Cell><Data ss:Type="String">chrC06</Data></Cell>
    <Cell><Data ss:Type="Number">1807001</Data></Cell>
    <Cell><Data ss:Type="Number">1808000</Data></Cell>
    <Cell><Data ss:Type="Number">2.7399999999999999E-7</Data></Cell>
    <Cell><Data ss:Type="Number">1.62874E-4</Data></Cell>
    <Cell><Data ss:Type="Number">-26.15058324</Data></Cell>
    <Cell ss:Index="8"><Data ss:Type="String">chrCnn_random</Data></Cell>
    <Cell><Data ss:Type="Number">60765001</Data></Cell>
    <Cell><Data ss:Type="Number">60766000</Data></Cell>
    <Cell><Data ss:Type="Number">4.4899999999999998E-8</Data></Cell>
    <Cell><Data ss:Type="Number">4.0399999999999999E-5</Data></Cell>
    <Cell><Data ss:Type="Number">-27.485380119999999</Data></Cell>
   </Row>
   <Row>
    <Cell><Data ss:Type="String">chrC06</Data></Cell>
    <Cell><Data ss:Type="Number">8324001</Data></Cell>
    <Cell><Data ss:Type="Number">8325000</Data></Cell>
    <Cell><Data ss:Type="Number">1.2100000000000001E-6</Data></Cell>
    <Cell><Data ss:Type="Number">5.3849499999999995E-4</Data></Cell>
    <Cell><Data ss:Type="Number">32.51165889</Data></Cell>
    <Cell ss:Index="8"><Data ss:Type="String">chrCnn_random</Data></Cell>
    <Cell><Data ss:Type="Number">61649001</Data></Cell>
    <Cell><Data ss:Type="Number">61650000</Data></Cell>
    <Cell><Data ss:Type="Number">3.0199999999999998E-7</Data></Cell>
    <Cell><Data ss:Type="Number">1.6917500000000001E-4</Data></Cell>
    <Cell><Data ss:Type="Number">-25.35885167</Data></Cell>
   </Row>
   <Row>
    <Cell><Data ss:Type="String">chrC06</Data></Cell>
    <Cell><Data ss:Type="Number">32334001</Data></Cell>
    <Cell><Data ss:Type="Number">32335000</Data></Cell>
    <Cell><Data ss:Type="Number">5.0500000000000002E-8</Data></Cell>
    <Cell><Data ss:Type="Number">4.0599999999999998E-5</Data></Cell>
    <Cell><Data ss:Type="Number">-27.538281779999998</Data></Cell>
    <Cell ss:Index="8"><Data ss:Type="String">chrCnn_random</Data></Cell>
    <Cell><Data ss:Type="Number">62395001</Data></Cell>
    <Cell><Data ss:Type="Number">62396000</Data></Cell>
    <Cell><Data ss:Type="Number">1.0900000000000001E-5</Data></Cell>
    <Cell><Data ss:Type="Number">2.1689330000000001E-3</Data></Cell>
    <Cell><Data ss:Type="Number">-38.824858759999998</Data></Cell>
   </Row>
   <Row>
    <Cell><Data ss:Type="String">chrC07</Data></Cell>
    <Cell><Data ss:Type="Number">746001</Data></Cell>
    <Cell><Data ss:Type="Number">747000</Data></Cell>
    <Cell><Data ss:Type="Number">2.4699999999999999E-8</Data></Cell>
    <Cell><Data ss:Type="Number">2.1800000000000001E-5</Data></Cell>
    <Cell><Data ss:Type="Number">-27.071748270000001</Data></Cell>
    <Cell ss:Index="8"><Data ss:Type="String">chrCnn_random</Data></Cell>
    <Cell><Data ss:Type="Number">63806001</Data></Cell>
    <Cell><Data ss:Type="Number">63807000</Data></Cell>
    <Cell><Data ss:Type="Number">8.7999999999999998E-5</Data></Cell>
    <Cell><Data ss:Type="Number">8.9360829999999992E-3</Data></Cell>
    <Cell><Data ss:Type="Number">-25.223665220000001</Data></Cell>
   </Row>
   <Row>
    <Cell><Data ss:Type="String">chrC07</Data></Cell>
    <Cell><Data ss:Type="Number">1962001</Data></Cell>
    <Cell><Data ss:Type="Number">1963000</Data></Cell>
    <Cell><Data ss:Type="Number">1.84E-5</Data></Cell>
    <Cell><Data ss:Type="Number">4.3547600000000001E-3</Data></Cell>
    <Cell><Data ss:Type="Number">-30.55828824</Data></Cell>
    <Cell ss:Index="8"><Data ss:Type="String">chrCnn_random</Data></Cell>
    <Cell><Data ss:Type="Number">73875001</Data></Cell>
    <Cell><Data ss:Type="Number">73876000</Data></Cell>
    <Cell><Data ss:Type="Number">7.0299999999999996E-6</Data></Cell>
    <Cell><Data ss:Type="Number">1.6048740000000001E-3</Data></Cell>
    <Cell><Data ss:Type="Number">-29.57117117</Data></Cell>
   </Row>
   <Row>
    <Cell><Data ss:Type="String">chrC07</Data></Cell>
    <Cell><Data ss:Type="Number">2475001</Data></Cell>
    <Cell><Data ss:Type="Number">2476000</Data></Cell>
    <Cell><Data ss:Type="Number">5.8500000000000003E-9</Data></Cell>
    <Cell><Data ss:Type="Number">6.3799999999999999E-6</Data></Cell>
    <Cell><Data ss:Type="Number">26.75819985</Data></Cell>
    <Cell ss:Index="8"><Data ss:Type="String">chrCnn_random</Data></Cell>
    <Cell><Data ss:Type="Number">75791001</Data></Cell>
    <Cell><Data ss:Type="Number">75792000</Data></Cell>
    <Cell><Data ss:Type="Number">7.6600000000000005E-5</Data></Cell>
    <Cell><Data ss:Type="Number">8.1421640000000003E-3</Data></Cell>
    <Cell><Data ss:Type="Number">-29.174397030000002</Data></Cell>
   </Row>
   <Row>
    <Cell><Data ss:Type="String">chrC07</Data></Cell>
    <Cell><Data ss:Type="Number">6216001</Data></Cell>
    <Cell><Data ss:Type="Number">6217000</Data></Cell>
    <Cell><Data ss:Type="Number">4.4399999999999997E-12</Data></Cell>
    <Cell><Data ss:Type="Number">1.07E-8</Data></Cell>
    <Cell><Data ss:Type="Number">-27.30369971</Data></Cell>
    <Cell ss:Index="8"><Data ss:Type="String">chrCnn_random</Data></Cell>
    <Cell><Data ss:Type="Number">75953001</Data></Cell>
    <Cell><Data ss:Type="Number">75954000</Data></Cell>
    <Cell><Data ss:Type="Number">8.09E-7</Data></Cell>
    <Cell><Data ss:Type="Number">3.4290699999999999E-4</Data></Cell>
    <Cell><Data ss:Type="Number">-45.652173910000002</Data></Cell>
   </Row>
   <Row>
    <Cell><Data ss:Type="String">chrC07</Data></Cell>
    <Cell><Data ss:Type="Number">9865001</Data></Cell>
    <Cell><Data ss:Type="Number">9866000</Data></Cell>
    <Cell><Data ss:Type="Number">1.22E-5</Data></Cell>
    <Cell><Data ss:Type="Number">3.187137E-3</Data></Cell>
    <Cell><Data ss:Type="Number">-38.407258059999997</Data></Cell>
    <Cell ss:Index="8"><Data ss:Type="String">chrCnn_random</Data></Cell>
    <Cell><Data ss:Type="Number">79058001</Data></Cell>
    <Cell><Data ss:Type="Number">79059000</Data></Cell>
    <Cell><Data ss:Type="Number">1.3999999999999999E-6</Data></Cell>
    <Cell><Data ss:Type="Number">5.0916899999999996E-4</Data></Cell>
    <Cell><Data ss:Type="Number">-29.356962029999998</Data></Cell>
   </Row>
   <Row>
    <Cell><Data ss:Type="String">chrC07</Data></Cell>
    <Cell><Data ss:Type="Number">11023001</Data></Cell>
    <Cell><Data ss:Type="Number">11024000</Data></Cell>
    <Cell><Data ss:Type="Number">2.23E-5</Data></Cell>
    <Cell><Data ss:Type="Number">5.0370069999999996E-3</Data></Cell>
    <Cell><Data ss:Type="Number">-39.045183289999997</Data></Cell>
    <Cell ss:Index="8"><Data ss:Type="String">chrCnn_random</Data></Cell>
    <Cell><Data ss:Type="Number">79496001</Data></Cell>
    <Cell><Data ss:Type="Number">79497000</Data></Cell>
    <Cell><Data ss:Type="Number">1.3499999999999999E-5</Data></Cell>
    <Cell><Data ss:Type="Number">2.5136239999999999E-3</Data></Cell>
    <Cell><Data ss:Type="Number">-28.290638099999999</Data></Cell>
   </Row>
   <Row>
    <Cell><Data ss:Type="String">chrC07</Data></Cell>
    <Cell><Data ss:Type="Number">13194001</Data></Cell>
    <Cell><Data ss:Type="Number">13195000</Data></Cell>
    <Cell><Data ss:Type="Number">3.6699999999999999E-9</Data></Cell>
    <Cell><Data ss:Type="Number">4.3000000000000003E-6</Data></Cell>
    <Cell><Data ss:Type="Number">-31.376262629999999</Data></Cell>
    <Cell ss:Index="8"><Data ss:Type="String">chrUnn_random</Data></Cell>
    <Cell><Data ss:Type="Number">2880001</Data></Cell>
    <Cell><Data ss:Type="Number">2881000</Data></Cell>
    <Cell><Data ss:Type="Number">6.3E-5</Data></Cell>
    <Cell><Data ss:Type="Number">7.1483639999999999E-3</Data></Cell>
    <Cell><Data ss:Type="Number">-25.128205130000001</Data></Cell>
   </Row>
   <Row ss:Height="15.75">
    <Cell><Data ss:Type="String">chrC07</Data></Cell>
    <Cell><Data ss:Type="Number">14901001</Data></Cell>
    <Cell><Data ss:Type="Number">14902000</Data></Cell>
    <Cell><Data ss:Type="Number">1.99E-6</Data></Cell>
    <Cell><Data ss:Type="Number">8.0311900000000003E-4</Data></Cell>
    <Cell><Data ss:Type="Number">-30.87473885</Data></Cell>
    <Cell ss:Index="8" ss:StyleID="s19"><Data ss:Type="String">chrUnn_random</Data></Cell>
    <Cell ss:StyleID="s19"><Data ss:Type="Number">8095001</Data></Cell>
    <Cell ss:StyleID="s19"><Data ss:Type="Number">8096000</Data></Cell>
    <Cell ss:StyleID="s19"><Data ss:Type="Number">3.0800000000000003E-5</Data></Cell>
    <Cell ss:StyleID="s19"><Data ss:Type="Number">4.4337489999999998E-3</Data></Cell>
    <Cell ss:StyleID="s19"><Data ss:Type="Number">-25.771266300000001</Data></Cell>
   </Row>
   <Row>
    <Cell><Data ss:Type="String">chrC07</Data></Cell>
    <Cell><Data ss:Type="Number">28825001</Data></Cell>
    <Cell><Data ss:Type="Number">28826000</Data></Cell>
    <Cell><Data ss:Type="Number">8.5600000000000004E-10</Data></Cell>
    <Cell><Data ss:Type="Number">1.2100000000000001E-6</Data></Cell>
    <Cell><Data ss:Type="Number">-30.606530540000001</Data></Cell>
   </Row>
   <Row>
    <Cell><Data ss:Type="String">chrC07</Data></Cell>
    <Cell><Data ss:Type="Number">30546001</Data></Cell>
    <Cell><Data ss:Type="Number">30547000</Data></Cell>
    <Cell><Data ss:Type="Number">5.2700000000000004E-6</Data></Cell>
    <Cell><Data ss:Type="Number">1.698827E-3</Data></Cell>
    <Cell><Data ss:Type="Number">35.924764889999999</Data></Cell>
   </Row>
   <Row>
    <Cell><Data ss:Type="String">chrC07</Data></Cell>
    <Cell><Data ss:Type="Number">35039001</Data></Cell>
    <Cell><Data ss:Type="Number">35040000</Data></Cell>
    <Cell><Data ss:Type="Number">2.3200000000000002E-13</Data></Cell>
    <Cell><Data ss:Type="Number">7.3800000000000004E-10</Data></Cell>
    <Cell><Data ss:Type="Number">-28.445590289999998</Data></Cell>
   </Row>
   <Row>
    <Cell><Data ss:Type="String">chrC07</Data></Cell>
    <Cell><Data ss:Type="Number">42881001</Data></Cell>
    <Cell><Data ss:Type="Number">42882000</Data></Cell>
    <Cell><Data ss:Type="Number">3.1200000000000001E-10</Data></Cell>
    <Cell><Data ss:Type="Number">4.9900000000000001E-7</Data></Cell>
    <Cell><Data ss:Type="Number">-35.143841770000002</Data></Cell>
   </Row>
   <Row>
    <Cell><Data ss:Type="String">chrC07_random</Data></Cell>
    <Cell><Data ss:Type="Number">1885001</Data></Cell>
    <Cell><Data ss:Type="Number">1886000</Data></Cell>
    <Cell><Data ss:Type="Number">1.27E-8</Data></Cell>
    <Cell><Data ss:Type="Number">1.2300000000000001E-5</Data></Cell>
    <Cell><Data ss:Type="Number">-31.404823990000001</Data></Cell>
   </Row>
   <Row>
    <Cell><Data ss:Type="String">chrC08</Data></Cell>
    <Cell><Data ss:Type="Number">532001</Data></Cell>
    <Cell><Data ss:Type="Number">533000</Data></Cell>
    <Cell><Data ss:Type="Number">4.89E-7</Data></Cell>
    <Cell><Data ss:Type="Number">2.6032799999999999E-4</Data></Cell>
    <Cell><Data ss:Type="Number">-25.527426160000001</Data></Cell>
   </Row>
   <Row>
    <Cell><Data ss:Type="String">chrC08</Data></Cell>
    <Cell><Data ss:Type="Number">16294001</Data></Cell>
    <Cell><Data ss:Type="Number">16295000</Data></Cell>
    <Cell><Data ss:Type="Number">9.7100000000000006E-9</Data></Cell>
    <Cell><Data ss:Type="Number">9.7899999999999994E-6</Data></Cell>
    <Cell><Data ss:Type="Number">-27.229959099999999</Data></Cell>
   </Row>
   <Row>
    <Cell><Data ss:Type="String">chrC08</Data></Cell>
    <Cell><Data ss:Type="Number">19140001</Data></Cell>
    <Cell><Data ss:Type="Number">19141000</Data></Cell>
    <Cell><Data ss:Type="Number">2.04E-7</Data></Cell>
    <Cell><Data ss:Type="Number">1.29367E-4</Data></Cell>
    <Cell><Data ss:Type="Number">27.458492979999999</Data></Cell>
   </Row>
   <Row>
    <Cell><Data ss:Type="String">chrC08</Data></Cell>
    <Cell><Data ss:Type="Number">19300001</Data></Cell>
    <Cell><Data ss:Type="Number">19301000</Data></Cell>
    <Cell><Data ss:Type="Number">1.48E-8</Data></Cell>
    <Cell><Data ss:Type="Number">1.42E-5</Data></Cell>
    <Cell><Data ss:Type="Number">25.456195180000002</Data></Cell>
   </Row>
   <Row>
    <Cell><Data ss:Type="String">chrC08</Data></Cell>
    <Cell><Data ss:Type="Number">21127001</Data></Cell>
    <Cell><Data ss:Type="Number">21128000</Data></Cell>
    <Cell><Data ss:Type="Number">3.1000000000000001E-5</Data></Cell>
    <Cell><Data ss:Type="Number">6.2989040000000001E-3</Data></Cell>
    <Cell><Data ss:Type="Number">43.555555560000002</Data></Cell>
   </Row>
   <Row>
    <Cell><Data ss:Type="String">chrC08</Data></Cell>
    <Cell><Data ss:Type="Number">29440001</Data></Cell>
    <Cell><Data ss:Type="Number">29441000</Data></Cell>
    <Cell><Data ss:Type="Number">8.0800000000000002E-9</Data></Cell>
    <Cell><Data ss:Type="Number">8.3000000000000002E-6</Data></Cell>
    <Cell><Data ss:Type="Number">-38.192987709999997</Data></Cell>
   </Row>
   <Row>
    <Cell><Data ss:Type="String">chrC08</Data></Cell>
    <Cell><Data ss:Type="Number">30878001</Data></Cell>
    <Cell><Data ss:Type="Number">30879000</Data></Cell>
    <Cell><Data ss:Type="Number">3.4799999999999999E-5</Data></Cell>
    <Cell><Data ss:Type="Number">6.8175689999999999E-3</Data></Cell>
    <Cell><Data ss:Type="Number">-26.304158569999998</Data></Cell>
   </Row>
   <Row>
    <Cell><Data ss:Type="String">chrC08</Data></Cell>
    <Cell><Data ss:Type="Number">35662001</Data></Cell>
    <Cell><Data ss:Type="Number">35663000</Data></Cell>
    <Cell><Data ss:Type="Number">4.4700000000000002E-7</Data></Cell>
    <Cell><Data ss:Type="Number">2.4336400000000001E-4</Data></Cell>
    <Cell><Data ss:Type="Number">-28.328413860000001</Data></Cell>
   </Row>
   <Row>
    <Cell><Data ss:Type="String">chrC09</Data></Cell>
    <Cell><Data ss:Type="Number">1650001</Data></Cell>
    <Cell><Data ss:Type="Number">1651000</Data></Cell>
    <Cell><Data ss:Type="Number">1.02E-6</Data></Cell>
    <Cell><Data ss:Type="Number">4.6688300000000002E-4</Data></Cell>
    <Cell><Data ss:Type="Number">29.63718334</Data></Cell>
   </Row>
   <Row>
    <Cell><Data ss:Type="String">chrC09</Data></Cell>
    <Cell><Data ss:Type="Number">5563001</Data></Cell>
    <Cell><Data ss:Type="Number">5564000</Data></Cell>
    <Cell><Data ss:Type="Number">4.82E-7</Data></Cell>
    <Cell><Data ss:Type="Number">2.5761499999999999E-4</Data></Cell>
    <Cell><Data ss:Type="Number">-32.910401</Data></Cell>
   </Row>
   <Row>
    <Cell><Data ss:Type="String">chrC09</Data></Cell>
    <Cell><Data ss:Type="Number">6248001</Data></Cell>
    <Cell><Data ss:Type="Number">6249000</Data></Cell>
    <Cell><Data ss:Type="Number">1.04E-5</Data></Cell>
    <Cell><Data ss:Type="Number">2.8237169999999999E-3</Data></Cell>
    <Cell><Data ss:Type="Number">-47.755102039999997</Data></Cell>
   </Row>
   <Row>
    <Cell><Data ss:Type="String">chrC09</Data></Cell>
    <Cell><Data ss:Type="Number">10285001</Data></Cell>
    <Cell><Data ss:Type="Number">10286000</Data></Cell>
    <Cell><Data ss:Type="Number">4.18E-5</Data></Cell>
    <Cell><Data ss:Type="Number">7.7846959999999998E-3</Data></Cell>
    <Cell><Data ss:Type="Number">-25.65237123</Data></Cell>
   </Row>
   <Row>
    <Cell><Data ss:Type="String">chrC09</Data></Cell>
    <Cell><Data ss:Type="Number">10303001</Data></Cell>
    <Cell><Data ss:Type="Number">10304000</Data></Cell>
    <Cell><Data ss:Type="Number">4.0800000000000002E-5</Data></Cell>
    <Cell><Data ss:Type="Number">7.6879189999999997E-3</Data></Cell>
    <Cell><Data ss:Type="Number">26.30252101</Data></Cell>
   </Row>
   <Row>
    <Cell><Data ss:Type="String">chrC09</Data></Cell>
    <Cell><Data ss:Type="Number">10764001</Data></Cell>
    <Cell><Data ss:Type="Number">10765000</Data></Cell>
    <Cell><Data ss:Type="Number">4.9399999999999996E-53</Data></Cell>
    <Cell><Data ss:Type="Number">1.5899999999999999E-48</Data></Cell>
    <Cell><Data ss:Type="Number">-25.794731599999999</Data></Cell>
   </Row>
   <Row>
    <Cell><Data ss:Type="String">chrC09</Data></Cell>
    <Cell><Data ss:Type="Number">10765001</Data></Cell>
    <Cell><Data ss:Type="Number">10766000</Data></Cell>
    <Cell><Data ss:Type="Number">6.2199999999999999E-87</Data></Cell>
    <Cell><Data ss:Type="Number">3.7199999999999998E-82</Data></Cell>
    <Cell><Data ss:Type="Number">-26.565931119999998</Data></Cell>
   </Row>
   <Row>
    <Cell><Data ss:Type="String">chrC09</Data></Cell>
    <Cell><Data ss:Type="Number">10766001</Data></Cell>
    <Cell><Data ss:Type="Number">10767000</Data></Cell>
    <Cell><Data ss:Type="Number">2.8200000000000002E-116</Data></Cell>
    <Cell><Data ss:Type="Number">2.37E-111</Data></Cell>
    <Cell><Data ss:Type="Number">-27.1561029</Data></Cell>
   </Row>
   <Row>
    <Cell><Data ss:Type="String">chrC09</Data></Cell>
    <Cell><Data ss:Type="Number">10769001</Data></Cell>
    <Cell><Data ss:Type="Number">10770000</Data></Cell>
    <Cell><Data ss:Type="Number">1.6500000000000001E-32</Data></Cell>
    <Cell><Data ss:Type="Number">2.76E-28</Data></Cell>
    <Cell><Data ss:Type="Number">-27.665992849999999</Data></Cell>
   </Row>
   <Row>
    <Cell><Data ss:Type="String">chrC09</Data></Cell>
    <Cell><Data ss:Type="Number">11908001</Data></Cell>
    <Cell><Data ss:Type="Number">11909000</Data></Cell>
    <Cell><Data ss:Type="Number">2.5700000000000001E-5</Data></Cell>
    <Cell><Data ss:Type="Number">5.5343390000000001E-3</Data></Cell>
    <Cell><Data ss:Type="Number">-32.513368980000003</Data></Cell>
   </Row>
   <Row>
    <Cell><Data ss:Type="String">chrC09</Data></Cell>
    <Cell><Data ss:Type="Number">12495001</Data></Cell>
    <Cell><Data ss:Type="Number">12496000</Data></Cell>
    <Cell><Data ss:Type="Number">8.6000000000000007E-6</Data></Cell>
    <Cell><Data ss:Type="Number">2.4414969999999999E-3</Data></Cell>
    <Cell><Data ss:Type="Number">27.132125500000001</Data></Cell>
   </Row>
   <Row>
    <Cell><Data ss:Type="String">chrC09</Data></Cell>
    <Cell><Data ss:Type="Number">20600001</Data></Cell>
    <Cell><Data ss:Type="Number">20601000</Data></Cell>
    <Cell><Data ss:Type="Number">4.0200000000000002E-14</Data></Cell>
    <Cell><Data ss:Type="Number">1.5199999999999999E-10</Data></Cell>
    <Cell><Data ss:Type="Number">26.594078320000001</Data></Cell>
   </Row>
   <Row>
    <Cell><Data ss:Type="String">chrC09</Data></Cell>
    <Cell><Data ss:Type="Number">36828001</Data></Cell>
    <Cell><Data ss:Type="Number">36829000</Data></Cell>
    <Cell><Data ss:Type="Number">2.0600000000000001E-17</Data></Cell>
    <Cell><Data ss:Type="Number">1.2699999999999999E-13</Data></Cell>
    <Cell><Data ss:Type="Number">-26.520146520000001</Data></Cell>
   </Row>
   <Row>
    <Cell><Data ss:Type="String">chrC09_random</Data></Cell>
    <Cell><Data ss:Type="Number">3322001</Data></Cell>
    <Cell><Data ss:Type="Number">3323000</Data></Cell>
    <Cell><Data ss:Type="Number">1.9199999999999999E-5</Data></Cell>
    <Cell><Data ss:Type="Number">4.4886220000000003E-3</Data></Cell>
    <Cell><Data ss:Type="Number">-28.42415317</Data></Cell>
   </Row>
   <Row>
    <Cell><Data ss:Type="String">chrCnn_random</Data></Cell>
    <Cell><Data ss:Type="Number">511001</Data></Cell>
    <Cell><Data ss:Type="Number">512000</Data></Cell>
    <Cell><Data ss:Type="Number">4.6200000000000004E-84</Data></Cell>
    <Cell><Data ss:Type="Number">2.1499999999999999E-79</Data></Cell>
    <Cell><Data ss:Type="Number">-25.199239250000002</Data></Cell>
   </Row>
   <Row>
    <Cell><Data ss:Type="String">chrCnn_random</Data></Cell>
    <Cell><Data ss:Type="Number">6448001</Data></Cell>
    <Cell><Data ss:Type="Number">6449000</Data></Cell>
    <Cell><Data ss:Type="Number">5.6199999999999997E-5</Data></Cell>
    <Cell><Data ss:Type="Number">9.6143080000000002E-3</Data></Cell>
    <Cell><Data ss:Type="Number">42.940199339999999</Data></Cell>
   </Row>
   <Row>
    <Cell><Data ss:Type="String">chrCnn_random</Data></Cell>
    <Cell><Data ss:Type="Number">8372001</Data></Cell>
    <Cell><Data ss:Type="Number">8373000</Data></Cell>
    <Cell><Data ss:Type="Number">6.0700000000000003E-6</Data></Cell>
    <Cell><Data ss:Type="Number">1.8942010000000001E-3</Data></Cell>
    <Cell><Data ss:Type="Number">-28.426327189999999</Data></Cell>
   </Row>
   <Row>
    <Cell><Data ss:Type="String">chrCnn_random</Data></Cell>
    <Cell><Data ss:Type="Number">16348001</Data></Cell>
    <Cell><Data ss:Type="Number">16349000</Data></Cell>
    <Cell><Data ss:Type="Number">1.57E-10</Data></Cell>
    <Cell><Data ss:Type="Number">2.7300000000000002E-7</Data></Cell>
    <Cell><Data ss:Type="Number">-29.05432596</Data></Cell>
   </Row>
   <Row>
    <Cell><Data ss:Type="String">chrCnn_random</Data></Cell>
    <Cell><Data ss:Type="Number">16753001</Data></Cell>
    <Cell><Data ss:Type="Number">16754000</Data></Cell>
    <Cell><Data ss:Type="Number">9.9400000000000001E-11</Data></Cell>
    <Cell><Data ss:Type="Number">1.7700000000000001E-7</Data></Cell>
    <Cell><Data ss:Type="Number">-25.20349714</Data></Cell>
   </Row>
   <Row>
    <Cell><Data ss:Type="String">chrCnn_random</Data></Cell>
    <Cell><Data ss:Type="Number">18504001</Data></Cell>
    <Cell><Data ss:Type="Number">18505000</Data></Cell>
    <Cell><Data ss:Type="Number">1.06E-5</Data></Cell>
    <Cell><Data ss:Type="Number">2.872936E-3</Data></Cell>
    <Cell><Data ss:Type="Number">-31.81818182</Data></Cell>
   </Row>
   <Row>
    <Cell><Data ss:Type="String">chrCnn_random</Data></Cell>
    <Cell><Data ss:Type="Number">24240001</Data></Cell>
    <Cell><Data ss:Type="Number">24241000</Data></Cell>
    <Cell><Data ss:Type="Number">4.0800000000000002E-5</Data></Cell>
    <Cell><Data ss:Type="Number">7.6879189999999997E-3</Data></Cell>
    <Cell><Data ss:Type="Number">-37.315270939999998</Data></Cell>
   </Row>
   <Row>
    <Cell><Data ss:Type="String">chrCnn_random</Data></Cell>
    <Cell><Data ss:Type="Number">26705001</Data></Cell>
    <Cell><Data ss:Type="Number">26706000</Data></Cell>
    <Cell><Data ss:Type="Number">4.2599999999999999E-5</Data></Cell>
    <Cell><Data ss:Type="Number">7.8927700000000003E-3</Data></Cell>
    <Cell><Data ss:Type="Number">34.132985660000003</Data></Cell>
   </Row>
   <Row>
    <Cell><Data ss:Type="String">chrCnn_random</Data></Cell>
    <Cell><Data ss:Type="Number">26915001</Data></Cell>
    <Cell><Data ss:Type="Number">26916000</Data></Cell>
    <Cell><Data ss:Type="Number">2.96E-7</Data></Cell>
    <Cell><Data ss:Type="Number">1.72654E-4</Data></Cell>
    <Cell><Data ss:Type="Number">37.857142860000003</Data></Cell>
   </Row>
   <Row>
    <Cell><Data ss:Type="String">chrCnn_random</Data></Cell>
    <Cell><Data ss:Type="Number">34917001</Data></Cell>
    <Cell><Data ss:Type="Number">34918000</Data></Cell>
    <Cell><Data ss:Type="Number">1.12E-21</Data></Cell>
    <Cell><Data ss:Type="Number">1.04E-17</Data></Cell>
    <Cell><Data ss:Type="Number">-30.33940784</Data></Cell>
   </Row>
   <Row>
    <Cell><Data ss:Type="String">chrCnn_random</Data></Cell>
    <Cell><Data ss:Type="Number">35675001</Data></Cell>
    <Cell><Data ss:Type="Number">35676000</Data></Cell>
    <Cell><Data ss:Type="Number">1.2899999999999999E-6</Data></Cell>
    <Cell><Data ss:Type="Number">5.6531500000000004E-4</Data></Cell>
    <Cell><Data ss:Type="Number">-29.012791419999999</Data></Cell>
   </Row>
   <Row>
    <Cell><Data ss:Type="String">chrCnn_random</Data></Cell>
    <Cell><Data ss:Type="Number">36544001</Data></Cell>
    <Cell><Data ss:Type="Number">36545000</Data></Cell>
    <Cell><Data ss:Type="Number">8.1699999999999997E-8</Data></Cell>
    <Cell><Data ss:Type="Number">6.0000000000000002E-5</Data></Cell>
    <Cell><Data ss:Type="Number">-28.857571610000001</Data></Cell>
   </Row>
   <Row>
    <Cell><Data ss:Type="String">chrCnn_random</Data></Cell>
    <Cell><Data ss:Type="Number">39947001</Data></Cell>
    <Cell><Data ss:Type="Number">39948000</Data></Cell>
    <Cell><Data ss:Type="Number">1.7200000000000001E-5</Data></Cell>
    <Cell><Data ss:Type="Number">4.1502029999999999E-3</Data></Cell>
    <Cell><Data ss:Type="Number">-29.186469110000001</Data></Cell>
   </Row>
   <Row>
    <Cell><Data ss:Type="String">chrCnn_random</Data></Cell>
    <Cell><Data ss:Type="Number">43198001</Data></Cell>
    <Cell><Data ss:Type="Number">43199000</Data></Cell>
    <Cell><Data ss:Type="Number">4.3800000000000004E-6</Data></Cell>
    <Cell><Data ss:Type="Number">1.48989E-3</Data></Cell>
    <Cell><Data ss:Type="Number">-25.13867085</Data></Cell>
   </Row>
   <Row>
    <Cell><Data ss:Type="String">chrCnn_random</Data></Cell>
    <Cell><Data ss:Type="Number">46308001</Data></Cell>
    <Cell><Data ss:Type="Number">46309000</Data></Cell>
    <Cell><Data ss:Type="Number">8.7999999999999994E-8</Data></Cell>
    <Cell><Data ss:Type="Number">6.4200000000000002E-5</Data></Cell>
    <Cell><Data ss:Type="Number">30.33450066</Data></Cell>
   </Row>
   <Row>
    <Cell><Data ss:Type="String">chrCnn_random</Data></Cell>
    <Cell><Data ss:Type="Number">49904001</Data></Cell>
    <Cell><Data ss:Type="Number">49905000</Data></Cell>
    <Cell><Data ss:Type="Number">5.7500000000000002E-5</Data></Cell>
    <Cell><Data ss:Type="Number">9.7649920000000001E-3</Data></Cell>
    <Cell><Data ss:Type="Number">-32.618855760000002</Data></Cell>
   </Row>
   <Row>
    <Cell><Data ss:Type="String">chrCnn_random</Data></Cell>
    <Cell><Data ss:Type="Number">55252001</Data></Cell>
    <Cell><Data ss:Type="Number">55253000</Data></Cell>
    <Cell><Data ss:Type="Number">6.9100000000000003E-9</Data></Cell>
    <Cell><Data ss:Type="Number">7.3100000000000003E-6</Data></Cell>
    <Cell><Data ss:Type="Number">49.275362319999999</Data></Cell>
   </Row>
   <Row>
    <Cell><Data ss:Type="String">chrCnn_random</Data></Cell>
    <Cell><Data ss:Type="Number">58182001</Data></Cell>
    <Cell><Data ss:Type="Number">58183000</Data></Cell>
    <Cell><Data ss:Type="Number">5.76E-8</Data></Cell>
    <Cell><Data ss:Type="Number">4.46E-5</Data></Cell>
    <Cell><Data ss:Type="Number">-26.043039090000001</Data></Cell>
   </Row>
   <Row>
    <Cell><Data ss:Type="String">chrCnn_random</Data></Cell>
    <Cell><Data ss:Type="Number">78864001</Data></Cell>
    <Cell><Data ss:Type="Number">78865000</Data></Cell>
    <Cell><Data ss:Type="Number">3.0699999999999997E-8</Data></Cell>
    <Cell><Data ss:Type="Number">2.6100000000000001E-5</Data></Cell>
    <Cell><Data ss:Type="Number">-26.817966899999998</Data></Cell>
   </Row>
   <Row>
    <Cell><Data ss:Type="String">chrCnn_random</Data></Cell>
    <Cell><Data ss:Type="Number">79528001</Data></Cell>
    <Cell><Data ss:Type="Number">79529000</Data></Cell>
    <Cell><Data ss:Type="Number">1.35E-20</Data></Cell>
    <Cell><Data ss:Type="Number">1.1600000000000001E-16</Data></Cell>
    <Cell><Data ss:Type="Number">-27.462972539999999</Data></Cell>
   </Row>
   <Row>
    <Cell><Data ss:Type="String">chrUnn_random</Data></Cell>
    <Cell><Data ss:Type="Number">2076001</Data></Cell>
    <Cell><Data ss:Type="Number">2077000</Data></Cell>
    <Cell><Data ss:Type="Number">9.4700000000000008E-6</Data></Cell>
    <Cell><Data ss:Type="Number">2.6307629999999999E-3</Data></Cell>
    <Cell><Data ss:Type="Number">28.571428569999998</Data></Cell>
   </Row>
   <Row>
    <Cell><Data ss:Type="String">chrUnn_random</Data></Cell>
    <Cell><Data ss:Type="Number">5884001</Data></Cell>
    <Cell><Data ss:Type="Number">5885000</Data></Cell>
    <Cell><Data ss:Type="Number">5.8600000000000001E-5</Data></Cell>
    <Cell><Data ss:Type="Number">9.9072589999999999E-3</Data></Cell>
    <Cell><Data ss:Type="Number">-34.623655909999997</Data></Cell>
   </Row>
   <Row ss:Height="15.75">
    <Cell ss:StyleID="s19"><Data ss:Type="String">chrUnn_random</Data></Cell>
    <Cell ss:StyleID="s19"><Data ss:Type="Number">7393001</Data></Cell>
    <Cell ss:StyleID="s19"><Data ss:Type="Number">7394000</Data></Cell>
    <Cell ss:StyleID="s19"><Data ss:Type="Number">9.47E-7</Data></Cell>
    <Cell ss:StyleID="s19"><Data ss:Type="Number">4.4040000000000003E-4</Data></Cell>
    <Cell ss:StyleID="s19"><Data ss:Type="Number">-26.210540399999999</Data></Cell>
   </Row>
  </Table>
  <WorksheetOptions xmlns="urn:schemas-microsoft-com:office:excel">
   <PageSetup>
    <Header x:Margin="0.3"/>
    <Footer x:Margin="0.3"/>
    <PageMargins x:Bottom="0.75" x:Left="0.7" x:Right="0.7" x:Top="0.75"/>
   </PageSetup>
   <Print>
    <ValidPrinterInfo/>
    <PaperSizeIndex>9</PaperSizeIndex>
    <HorizontalResolution>200</HorizontalResolution>
    <VerticalResolution>200</VerticalResolution>
   </Print>
   <Panes>
    <Pane>
     <Number>3</Number>
     <RangeSelection>R1C1:R1C6</RangeSelection>
    </Pane>
   </Panes>
   <ProtectObjects>False</ProtectObjects>
   <ProtectScenarios>False</ProtectScenarios>
  </WorksheetOptions>
 </Worksheet>
 <Worksheet ss:Name="T32 vs. T18">
  <Table ss:ExpandedColumnCount="20" ss:ExpandedRowCount="164" x:FullColumns="1"
   x:FullRows="1" ss:StyleID="s17" ss:DefaultColumnWidth="54"
   ss:DefaultRowHeight="15">
   <Row ss:Height="15.75">
    <Cell ss:MergeAcross="5" ss:StyleID="s22"><Data ss:Type="String">T32 vs. T18 CG DMRs</Data></Cell>
    <Cell ss:Index="8" ss:MergeAcross="5" ss:StyleID="s22"><Data ss:Type="String">T32 vs. T18 CHG DMRs</Data></Cell>
    <Cell ss:Index="15" ss:MergeAcross="5" ss:StyleID="s22"><Data ss:Type="String">T32 vs. T18 CHH DMRs</Data></Cell>
   </Row>
   <Row ss:Height="15.75">
    <Cell ss:StyleID="s16"><Data ss:Type="String">chr</Data></Cell>
    <Cell ss:StyleID="s16"><Data ss:Type="String">start</Data></Cell>
    <Cell ss:StyleID="s16"><Data ss:Type="String">end</Data></Cell>
    <Cell ss:StyleID="s16"><Data ss:Type="String">pvalue</Data></Cell>
    <Cell ss:StyleID="s16"><Data ss:Type="String">qvalue</Data></Cell>
    <Cell ss:StyleID="s16"><Data ss:Type="String">meth.diff</Data></Cell>
    <Cell ss:Index="8" ss:StyleID="s16"><Data ss:Type="String">chr</Data></Cell>
    <Cell ss:StyleID="s16"><Data ss:Type="String">start</Data></Cell>
    <Cell ss:StyleID="s16"><Data ss:Type="String">end</Data></Cell>
    <Cell ss:StyleID="s16"><Data ss:Type="String">pvalue</Data></Cell>
    <Cell ss:StyleID="s16"><Data ss:Type="String">qvalue</Data></Cell>
    <Cell ss:StyleID="s16"><Data ss:Type="String">meth.diff</Data></Cell>
    <Cell ss:Index="15" ss:StyleID="s16"><Data ss:Type="String">chr</Data></Cell>
    <Cell ss:StyleID="s16"><Data ss:Type="String">start</Data></Cell>
    <Cell ss:StyleID="s16"><Data ss:Type="String">end</Data></Cell>
    <Cell ss:StyleID="s16"><Data ss:Type="String">pvalue</Data></Cell>
    <Cell ss:StyleID="s16"><Data ss:Type="String">qvalue</Data></Cell>
    <Cell ss:StyleID="s16"><Data ss:Type="String">meth.diff</Data></Cell>
   </Row>
   <Row>
    <Cell><Data ss:Type="String">chrA01</Data></Cell>
    <Cell><Data ss:Type="Number">6734001</Data></Cell>
    <Cell><Data ss:Type="Number">6735000</Data></Cell>
    <Cell ss:StyleID="s18"><Data ss:Type="Number">1.1362943625405901E-6</Data></Cell>
    <Cell><Data ss:Type="Number">8.0211002654996001E-4</Data></Cell>
    <Cell><Data ss:Type="Number">-29.390307451797799</Data></Cell>
    <Cell ss:Index="8"><Data ss:Type="String">chrA01</Data></Cell>
    <Cell><Data ss:Type="Number">6874001</Data></Cell>
    <Cell><Data ss:Type="Number">6875000</Data></Cell>
    <Cell ss:StyleID="s18"><Data ss:Type="Number">2.7994233340099701E-5</Data></Cell>
    <Cell><Data ss:Type="Number">5.0022353277719101E-3</Data></Cell>
    <Cell><Data ss:Type="Number">43.443839683325102</Data></Cell>
    <Cell ss:Index="15"><Data ss:Type="String">chrA01</Data></Cell>
    <Cell><Data ss:Type="Number">3285001</Data></Cell>
    <Cell><Data ss:Type="Number">3286000</Data></Cell>
    <Cell ss:StyleID="s18"><Data ss:Type="Number">2.0333408302751801E-5</Data></Cell>
    <Cell><Data ss:Type="Number">6.0889086771161397E-3</Data></Cell>
    <Cell><Data ss:Type="Number">-29.406084017382899</Data></Cell>
   </Row>
   <Row>
    <Cell><Data ss:Type="String">chrA01</Data></Cell>
    <Cell><Data ss:Type="Number">7414001</Data></Cell>
    <Cell><Data ss:Type="Number">7415000</Data></Cell>
    <Cell ss:StyleID="s18"><Data ss:Type="Number">2.0245851081787399E-7</Data></Cell>
    <Cell><Data ss:Type="Number">2.0539778496393501E-4</Data></Cell>
    <Cell><Data ss:Type="Number">-36.7424242424242</Data></Cell>
    <Cell ss:Index="8"><Data ss:Type="String">chrA01</Data></Cell>
    <Cell><Data ss:Type="Number">10239001</Data></Cell>
    <Cell><Data ss:Type="Number">10240000</Data></Cell>
    <Cell ss:StyleID="s18"><Data ss:Type="Number">3.3289638236154898E-5</Data></Cell>
    <Cell><Data ss:Type="Number">5.5990923203609504E-3</Data></Cell>
    <Cell><Data ss:Type="Number">34.0053050397878</Data></Cell>
    <Cell ss:Index="15"><Data ss:Type="String">chrA03_random</Data></Cell>
    <Cell><Data ss:Type="Number">4680001</Data></Cell>
    <Cell><Data ss:Type="Number">4681000</Data></Cell>
    <Cell ss:StyleID="s18"><Data ss:Type="Number">7.69027219986932E-10</Data></Cell>
    <Cell ss:StyleID="s18"><Data ss:Type="Number">2.6093512589946301E-6</Data></Cell>
    <Cell><Data ss:Type="Number">27.847715736040598</Data></Cell>
   </Row>
   <Row>
    <Cell><Data ss:Type="String">chrA01</Data></Cell>
    <Cell><Data ss:Type="Number">15012001</Data></Cell>
    <Cell><Data ss:Type="Number">15013000</Data></Cell>
    <Cell ss:StyleID="s18"><Data ss:Type="Number">9.3546839861039196E-6</Data></Cell>
    <Cell><Data ss:Type="Number">3.5816451186559402E-3</Data></Cell>
    <Cell><Data ss:Type="Number">29.3252049611099</Data></Cell>
    <Cell ss:Index="8"><Data ss:Type="String">chrA01</Data></Cell>
    <Cell><Data ss:Type="Number">12546001</Data></Cell>
    <Cell><Data ss:Type="Number">12547000</Data></Cell>
    <Cell ss:StyleID="s18"><Data ss:Type="Number">8.2533358235860505E-6</Data></Cell>
    <Cell><Data ss:Type="Number">2.1071961130206701E-3</Data></Cell>
    <Cell><Data ss:Type="Number">32.902298850574702</Data></Cell>
    <Cell ss:Index="15"><Data ss:Type="String">chrA06</Data></Cell>
    <Cell><Data ss:Type="Number">1198001</Data></Cell>
    <Cell><Data ss:Type="Number">1199000</Data></Cell>
    <Cell ss:StyleID="s18"><Data ss:Type="Number">1.20438949688399E-5</Data></Cell>
    <Cell><Data ss:Type="Number">4.1966662577704204E-3</Data></Cell>
    <Cell><Data ss:Type="Number">32.8792569659443</Data></Cell>
   </Row>
   <Row>
    <Cell><Data ss:Type="String">chrA01</Data></Cell>
    <Cell><Data ss:Type="Number">19608001</Data></Cell>
    <Cell><Data ss:Type="Number">19609000</Data></Cell>
    <Cell ss:StyleID="s18"><Data ss:Type="Number">7.5830341533048002E-8</Data></Cell>
    <Cell ss:StyleID="s18"><Data ss:Type="Number">9.4509000450386906E-5</Data></Cell>
    <Cell><Data ss:Type="Number">41.879060469765101</Data></Cell>
    <Cell ss:Index="8"><Data ss:Type="String">chrA02</Data></Cell>
    <Cell><Data ss:Type="Number">3983001</Data></Cell>
    <Cell><Data ss:Type="Number">3984000</Data></Cell>
    <Cell ss:StyleID="s18"><Data ss:Type="Number">9.2632613354373497E-7</Data></Cell>
    <Cell><Data ss:Type="Number">4.42713251684416E-4</Data></Cell>
    <Cell><Data ss:Type="Number">26.855918974843</Data></Cell>
    <Cell ss:Index="15"><Data ss:Type="String">chrA07</Data></Cell>
    <Cell><Data ss:Type="Number">18719001</Data></Cell>
    <Cell><Data ss:Type="Number">18720000</Data></Cell>
    <Cell ss:StyleID="s18"><Data ss:Type="Number">5.6432979860797396E-6</Data></Cell>
    <Cell><Data ss:Type="Number">2.4959832582032901E-3</Data></Cell>
    <Cell><Data ss:Type="Number">25.5432710636676</Data></Cell>
   </Row>
   <Row>
    <Cell><Data ss:Type="String">chrA02</Data></Cell>
    <Cell><Data ss:Type="Number">12098001</Data></Cell>
    <Cell><Data ss:Type="Number">12099000</Data></Cell>
    <Cell ss:StyleID="s18"><Data ss:Type="Number">2.9182619326120199E-6</Data></Cell>
    <Cell><Data ss:Type="Number">1.56939872329001E-3</Data></Cell>
    <Cell><Data ss:Type="Number">-32.439081537019703</Data></Cell>
    <Cell ss:Index="8"><Data ss:Type="String">chrA02</Data></Cell>
    <Cell><Data ss:Type="Number">9773001</Data></Cell>
    <Cell><Data ss:Type="Number">9774000</Data></Cell>
    <Cell ss:StyleID="s18"><Data ss:Type="Number">7.7095807082715492E-6</Data></Cell>
    <Cell><Data ss:Type="Number">2.0119053138572601E-3</Data></Cell>
    <Cell><Data ss:Type="Number">-26.829268292682901</Data></Cell>
    <Cell ss:Index="15"><Data ss:Type="String">chrA09</Data></Cell>
    <Cell><Data ss:Type="Number">8827001</Data></Cell>
    <Cell><Data ss:Type="Number">8828000</Data></Cell>
    <Cell ss:StyleID="s18"><Data ss:Type="Number">6.9412882196435999E-6</Data></Cell>
    <Cell><Data ss:Type="Number">2.8655836337210701E-3</Data></Cell>
    <Cell><Data ss:Type="Number">27.437703141928498</Data></Cell>
   </Row>
   <Row>
    <Cell><Data ss:Type="String">chrA02</Data></Cell>
    <Cell><Data ss:Type="Number">13863001</Data></Cell>
    <Cell><Data ss:Type="Number">13864000</Data></Cell>
    <Cell ss:StyleID="s18"><Data ss:Type="Number">7.3571486122122796E-16</Data></Cell>
    <Cell ss:StyleID="s18"><Data ss:Type="Number">7.5367781354029605E-12</Data></Cell>
    <Cell><Data ss:Type="Number">-31.307724699387101</Data></Cell>
    <Cell ss:Index="8"><Data ss:Type="String">chrA02</Data></Cell>
    <Cell><Data ss:Type="Number">19803001</Data></Cell>
    <Cell><Data ss:Type="Number">19804000</Data></Cell>
    <Cell ss:StyleID="s18"><Data ss:Type="Number">3.8444031139080997E-7</Data></Cell>
    <Cell><Data ss:Type="Number">2.28920332561235E-4</Data></Cell>
    <Cell><Data ss:Type="Number">-35.153019023986801</Data></Cell>
    <Cell ss:Index="15"><Data ss:Type="String">chrA09</Data></Cell>
    <Cell><Data ss:Type="Number">24212001</Data></Cell>
    <Cell><Data ss:Type="Number">24213000</Data></Cell>
    <Cell ss:StyleID="s18"><Data ss:Type="Number">6.2670589887913802E-11</Data></Cell>
    <Cell ss:StyleID="s18"><Data ss:Type="Number">3.1665573356396699E-7</Data></Cell>
    <Cell><Data ss:Type="Number">-25.652212891850699</Data></Cell>
   </Row>
   <Row>
    <Cell><Data ss:Type="String">chrA02</Data></Cell>
    <Cell><Data ss:Type="Number">22974001</Data></Cell>
    <Cell><Data ss:Type="Number">22975000</Data></Cell>
    <Cell ss:StyleID="s18"><Data ss:Type="Number">3.7400667634991298E-14</Data></Cell>
    <Cell ss:StyleID="s18"><Data ss:Type="Number">3.1417339805076198E-10</Data></Cell>
    <Cell><Data ss:Type="Number">-30.328455626908099</Data></Cell>
    <Cell ss:Index="8"><Data ss:Type="String">chrA02</Data></Cell>
    <Cell><Data ss:Type="Number">21231001</Data></Cell>
    <Cell><Data ss:Type="Number">21232000</Data></Cell>
    <Cell ss:StyleID="s18"><Data ss:Type="Number">1.08980100732766E-6</Data></Cell>
    <Cell><Data ss:Type="Number">5.0092193639990096E-4</Data></Cell>
    <Cell><Data ss:Type="Number">-26.7881888924422</Data></Cell>
    <Cell ss:Index="15"><Data ss:Type="String">chrAnn_random</Data></Cell>
    <Cell><Data ss:Type="Number">12445001</Data></Cell>
    <Cell><Data ss:Type="Number">12446000</Data></Cell>
    <Cell ss:StyleID="s18"><Data ss:Type="Number">3.6924924570692101E-7</Data></Cell>
    <Cell><Data ss:Type="Number">3.3328475952277002E-4</Data></Cell>
    <Cell><Data ss:Type="Number">29.780245200092502</Data></Cell>
   </Row>
   <Row>
    <Cell><Data ss:Type="String">chrA02</Data></Cell>
    <Cell><Data ss:Type="Number">24212001</Data></Cell>
    <Cell><Data ss:Type="Number">24213000</Data></Cell>
    <Cell ss:StyleID="s18"><Data ss:Type="Number">1.04540385560373E-5</Data></Cell>
    <Cell><Data ss:Type="Number">3.9098887474368202E-3</Data></Cell>
    <Cell><Data ss:Type="Number">-45.732838589981498</Data></Cell>
    <Cell ss:Index="8"><Data ss:Type="String">chrA03</Data></Cell>
    <Cell><Data ss:Type="Number">14434001</Data></Cell>
    <Cell><Data ss:Type="Number">14435000</Data></Cell>
    <Cell ss:StyleID="s18"><Data ss:Type="Number">6.8949345910030796E-5</Data></Cell>
    <Cell><Data ss:Type="Number">9.1334617902003295E-3</Data></Cell>
    <Cell><Data ss:Type="Number">-29.645406401105198</Data></Cell>
    <Cell ss:Index="15"><Data ss:Type="String">chrC01</Data></Cell>
    <Cell><Data ss:Type="Number">2553001</Data></Cell>
    <Cell><Data ss:Type="Number">2554000</Data></Cell>
    <Cell ss:StyleID="s18"><Data ss:Type="Number">4.6664827621665301E-6</Data></Cell>
    <Cell><Data ss:Type="Number">2.1779190233858501E-3</Data></Cell>
    <Cell><Data ss:Type="Number">-25.1461988304094</Data></Cell>
   </Row>
   <Row>
    <Cell><Data ss:Type="String">chrA02</Data></Cell>
    <Cell><Data ss:Type="Number">24572001</Data></Cell>
    <Cell><Data ss:Type="Number">24573000</Data></Cell>
    <Cell ss:StyleID="s18"><Data ss:Type="Number">6.8846894043185704E-7</Data></Cell>
    <Cell><Data ss:Type="Number">5.5395426205801803E-4</Data></Cell>
    <Cell><Data ss:Type="Number">-59.541359541359498</Data></Cell>
    <Cell ss:Index="8"><Data ss:Type="String">chrA03</Data></Cell>
    <Cell><Data ss:Type="Number">16974001</Data></Cell>
    <Cell><Data ss:Type="Number">16975000</Data></Cell>
    <Cell ss:StyleID="s18"><Data ss:Type="Number">2.62447484331175E-6</Data></Cell>
    <Cell><Data ss:Type="Number">9.4961947282981899E-4</Data></Cell>
    <Cell><Data ss:Type="Number">-25.9186351706037</Data></Cell>
    <Cell ss:Index="15"><Data ss:Type="String">chrC01</Data></Cell>
    <Cell><Data ss:Type="Number">3017001</Data></Cell>
    <Cell><Data ss:Type="Number">3018000</Data></Cell>
    <Cell ss:StyleID="s18"><Data ss:Type="Number">3.4915906338030899E-5</Data></Cell>
    <Cell><Data ss:Type="Number">8.7557521386918396E-3</Data></Cell>
    <Cell><Data ss:Type="Number">35.687973997833197</Data></Cell>
   </Row>
   <Row>
    <Cell><Data ss:Type="String">chrA02</Data></Cell>
    <Cell><Data ss:Type="Number">24573001</Data></Cell>
    <Cell><Data ss:Type="Number">24574000</Data></Cell>
    <Cell ss:StyleID="s18"><Data ss:Type="Number">1.2075854139703499E-10</Data></Cell>
    <Cell ss:StyleID="s18"><Data ss:Type="Number">4.2621718473345998E-7</Data></Cell>
    <Cell><Data ss:Type="Number">-46.153846153846096</Data></Cell>
    <Cell ss:Index="8"><Data ss:Type="String">chrA04</Data></Cell>
    <Cell><Data ss:Type="Number">4653001</Data></Cell>
    <Cell><Data ss:Type="Number">4654000</Data></Cell>
    <Cell ss:StyleID="s18"><Data ss:Type="Number">3.8699269063527003E-5</Data></Cell>
    <Cell><Data ss:Type="Number">6.2166323151389199E-3</Data></Cell>
    <Cell><Data ss:Type="Number">25.56505360765</Data></Cell>
    <Cell ss:Index="15"><Data ss:Type="String">chrC01</Data></Cell>
    <Cell><Data ss:Type="Number">6008001</Data></Cell>
    <Cell><Data ss:Type="Number">6009000</Data></Cell>
    <Cell ss:StyleID="s18"><Data ss:Type="Number">2.0147962787522601E-6</Data></Cell>
    <Cell><Data ss:Type="Number">1.1915711917982201E-3</Data></Cell>
    <Cell><Data ss:Type="Number">31.204569055036401</Data></Cell>
   </Row>
   <Row>
    <Cell><Data ss:Type="String">chrA03</Data></Cell>
    <Cell><Data ss:Type="Number">8119001</Data></Cell>
    <Cell><Data ss:Type="Number">8120000</Data></Cell>
    <Cell ss:StyleID="s18"><Data ss:Type="Number">9.174313728675771E-13</Data></Cell>
    <Cell ss:StyleID="s18"><Data ss:Type="Number">5.7512049382751901E-9</Data></Cell>
    <Cell><Data ss:Type="Number">32.376751427088699</Data></Cell>
    <Cell ss:Index="8"><Data ss:Type="String">chrA04</Data></Cell>
    <Cell><Data ss:Type="Number">5068001</Data></Cell>
    <Cell><Data ss:Type="Number">5069000</Data></Cell>
    <Cell ss:StyleID="s18"><Data ss:Type="Number">3.8797694227509998E-7</Data></Cell>
    <Cell><Data ss:Type="Number">2.3071065897374701E-4</Data></Cell>
    <Cell><Data ss:Type="Number">-27.627372627372601</Data></Cell>
    <Cell ss:Index="15"><Data ss:Type="String">chrC01</Data></Cell>
    <Cell><Data ss:Type="Number">18497001</Data></Cell>
    <Cell><Data ss:Type="Number">18498000</Data></Cell>
    <Cell ss:StyleID="s18"><Data ss:Type="Number">4.32521874812132E-6</Data></Cell>
    <Cell><Data ss:Type="Number">2.08999095044106E-3</Data></Cell>
    <Cell><Data ss:Type="Number">25.081699346405198</Data></Cell>
   </Row>
   <Row>
    <Cell><Data ss:Type="String">chrA03</Data></Cell>
    <Cell><Data ss:Type="Number">12049001</Data></Cell>
    <Cell><Data ss:Type="Number">12050000</Data></Cell>
    <Cell ss:StyleID="s18"><Data ss:Type="Number">3.4078697329044598E-9</Data></Cell>
    <Cell ss:StyleID="s18"><Data ss:Type="Number">7.7369771776064403E-6</Data></Cell>
    <Cell><Data ss:Type="Number">-30.8351648351648</Data></Cell>
    <Cell ss:Index="8"><Data ss:Type="String">chrA04</Data></Cell>
    <Cell><Data ss:Type="Number">7027001</Data></Cell>
    <Cell><Data ss:Type="Number">7028000</Data></Cell>
    <Cell ss:StyleID="s18"><Data ss:Type="Number">7.5837930578547103E-6</Data></Cell>
    <Cell><Data ss:Type="Number">1.9886172871342602E-3</Data></Cell>
    <Cell><Data ss:Type="Number">-26.912142953837801</Data></Cell>
    <Cell ss:Index="15"><Data ss:Type="String">chrC01</Data></Cell>
    <Cell><Data ss:Type="Number">37022001</Data></Cell>
    <Cell><Data ss:Type="Number">37023000</Data></Cell>
    <Cell ss:StyleID="s18"><Data ss:Type="Number">1.5836215812341501E-8</Data></Cell>
    <Cell ss:StyleID="s18"><Data ss:Type="Number">2.93700805129518E-5</Data></Cell>
    <Cell><Data ss:Type="Number">29.8489278752437</Data></Cell>
   </Row>
   <Row>
    <Cell><Data ss:Type="String">chrA03</Data></Cell>
    <Cell><Data ss:Type="Number">18885001</Data></Cell>
    <Cell><Data ss:Type="Number">18886000</Data></Cell>
    <Cell ss:StyleID="s18"><Data ss:Type="Number">3.1781488440683402E-6</Data></Cell>
    <Cell><Data ss:Type="Number">1.66856951525025E-3</Data></Cell>
    <Cell><Data ss:Type="Number">30.909653465346501</Data></Cell>
    <Cell ss:Index="8"><Data ss:Type="String">chrA04</Data></Cell>
    <Cell><Data ss:Type="Number">9278001</Data></Cell>
    <Cell><Data ss:Type="Number">9279000</Data></Cell>
    <Cell ss:StyleID="s18"><Data ss:Type="Number">2.5410139904998901E-6</Data></Cell>
    <Cell><Data ss:Type="Number">9.2790523644500705E-4</Data></Cell>
    <Cell><Data ss:Type="Number">-35.185185185185198</Data></Cell>
    <Cell ss:Index="15"><Data ss:Type="String">chrC02</Data></Cell>
    <Cell><Data ss:Type="Number">24648001</Data></Cell>
    <Cell><Data ss:Type="Number">24649000</Data></Cell>
    <Cell ss:StyleID="s18"><Data ss:Type="Number">1.8431320022357901E-5</Data></Cell>
    <Cell><Data ss:Type="Number">5.7080418479685101E-3</Data></Cell>
    <Cell><Data ss:Type="Number">25.050505050505102</Data></Cell>
   </Row>
   <Row>
    <Cell><Data ss:Type="String">chrA03</Data></Cell>
    <Cell><Data ss:Type="Number">19413001</Data></Cell>
    <Cell><Data ss:Type="Number">19414000</Data></Cell>
    <Cell ss:StyleID="s18"><Data ss:Type="Number">1.06220767115695E-9</Data></Cell>
    <Cell ss:StyleID="s18"><Data ss:Type="Number">2.7883642741676101E-6</Data></Cell>
    <Cell><Data ss:Type="Number">35.270316804407699</Data></Cell>
    <Cell ss:Index="8"><Data ss:Type="String">chrA04</Data></Cell>
    <Cell><Data ss:Type="Number">14124001</Data></Cell>
    <Cell><Data ss:Type="Number">14125000</Data></Cell>
    <Cell ss:StyleID="s18"><Data ss:Type="Number">3.32124351763551E-6</Data></Cell>
    <Cell><Data ss:Type="Number">1.11722145742305E-3</Data></Cell>
    <Cell><Data ss:Type="Number">40.2836879432624</Data></Cell>
    <Cell ss:Index="15"><Data ss:Type="String">chrC02_random</Data></Cell>
    <Cell><Data ss:Type="Number">3398001</Data></Cell>
    <Cell><Data ss:Type="Number">3399000</Data></Cell>
    <Cell ss:StyleID="s18"><Data ss:Type="Number">4.70023455323813E-14</Data></Cell>
    <Cell ss:StyleID="s18"><Data ss:Type="Number">7.0480542437129296E-10</Data></Cell>
    <Cell><Data ss:Type="Number">-45.035964182610002</Data></Cell>
   </Row>
   <Row>
    <Cell><Data ss:Type="String">chrA03</Data></Cell>
    <Cell><Data ss:Type="Number">19577001</Data></Cell>
    <Cell><Data ss:Type="Number">19578000</Data></Cell>
    <Cell ss:StyleID="s18"><Data ss:Type="Number">6.4163448687242904E-9</Data></Cell>
    <Cell ss:StyleID="s18"><Data ss:Type="Number">1.3474658327935101E-5</Data></Cell>
    <Cell><Data ss:Type="Number">-40.673278657257299</Data></Cell>
    <Cell ss:Index="8"><Data ss:Type="String">chrA05</Data></Cell>
    <Cell><Data ss:Type="Number">6723001</Data></Cell>
    <Cell><Data ss:Type="Number">6724000</Data></Cell>
    <Cell ss:StyleID="s18"><Data ss:Type="Number">3.2658100177507299E-5</Data></Cell>
    <Cell><Data ss:Type="Number">5.5314791352575896E-3</Data></Cell>
    <Cell><Data ss:Type="Number">-25.489655172413801</Data></Cell>
    <Cell ss:Index="15"><Data ss:Type="String">chrC03</Data></Cell>
    <Cell><Data ss:Type="Number">21326001</Data></Cell>
    <Cell><Data ss:Type="Number">21327000</Data></Cell>
    <Cell ss:StyleID="s18"><Data ss:Type="Number">1.0041021968933701E-6</Data></Cell>
    <Cell><Data ss:Type="Number">7.0827824669806899E-4</Data></Cell>
    <Cell><Data ss:Type="Number">-29.687848383500601</Data></Cell>
   </Row>
   <Row>
    <Cell><Data ss:Type="String">chrA03</Data></Cell>
    <Cell><Data ss:Type="Number">19583001</Data></Cell>
    <Cell><Data ss:Type="Number">19584000</Data></Cell>
    <Cell ss:StyleID="s18"><Data ss:Type="Number">3.0186900910669098E-12</Data></Cell>
    <Cell ss:StyleID="s18"><Data ss:Type="Number">1.7133530747480998E-8</Data></Cell>
    <Cell><Data ss:Type="Number">-37.090791807772902</Data></Cell>
    <Cell ss:Index="8"><Data ss:Type="String">chrA05</Data></Cell>
    <Cell><Data ss:Type="Number">11732001</Data></Cell>
    <Cell><Data ss:Type="Number">11733000</Data></Cell>
    <Cell ss:StyleID="s18"><Data ss:Type="Number">3.5336201784667902E-5</Data></Cell>
    <Cell><Data ss:Type="Number">5.8328735460042996E-3</Data></Cell>
    <Cell><Data ss:Type="Number">-30.760233918128701</Data></Cell>
    <Cell ss:Index="15"><Data ss:Type="String">chrC03</Data></Cell>
    <Cell><Data ss:Type="Number">23450001</Data></Cell>
    <Cell><Data ss:Type="Number">23451000</Data></Cell>
    <Cell ss:StyleID="s18"><Data ss:Type="Number">3.7067611012616498E-7</Data></Cell>
    <Cell><Data ss:Type="Number">3.3328475952277002E-4</Data></Cell>
    <Cell><Data ss:Type="Number">-25.975269246110901</Data></Cell>
   </Row>
   <Row>
    <Cell><Data ss:Type="String">chrA03</Data></Cell>
    <Cell><Data ss:Type="Number">25187001</Data></Cell>
    <Cell><Data ss:Type="Number">25188000</Data></Cell>
    <Cell ss:StyleID="s18"><Data ss:Type="Number">1.6212977198337101E-5</Data></Cell>
    <Cell><Data ss:Type="Number">5.3060899889907998E-3</Data></Cell>
    <Cell><Data ss:Type="Number">34.1991341991342</Data></Cell>
    <Cell ss:Index="8"><Data ss:Type="String">chrA05</Data></Cell>
    <Cell><Data ss:Type="Number">12060001</Data></Cell>
    <Cell><Data ss:Type="Number">12061000</Data></Cell>
    <Cell ss:StyleID="s18"><Data ss:Type="Number">8.0917066408658603E-6</Data></Cell>
    <Cell><Data ss:Type="Number">2.0801582116972699E-3</Data></Cell>
    <Cell><Data ss:Type="Number">-27.334525939177102</Data></Cell>
    <Cell ss:Index="15"><Data ss:Type="String">chrC03</Data></Cell>
    <Cell><Data ss:Type="Number">60303001</Data></Cell>
    <Cell><Data ss:Type="Number">60304000</Data></Cell>
    <Cell ss:StyleID="s18"><Data ss:Type="Number">3.23466091605146E-6</Data></Cell>
    <Cell><Data ss:Type="Number">1.6951828190286901E-3</Data></Cell>
    <Cell><Data ss:Type="Number">29.578754578754602</Data></Cell>
   </Row>
   <Row>
    <Cell><Data ss:Type="String">chrA03</Data></Cell>
    <Cell><Data ss:Type="Number">27703001</Data></Cell>
    <Cell><Data ss:Type="Number">27704000</Data></Cell>
    <Cell ss:StyleID="s18"><Data ss:Type="Number">7.51889837081308E-7</Data></Cell>
    <Cell><Data ss:Type="Number">5.9138869262404697E-4</Data></Cell>
    <Cell><Data ss:Type="Number">-36.635944700460797</Data></Cell>
    <Cell ss:Index="8"><Data ss:Type="String">chrA05</Data></Cell>
    <Cell><Data ss:Type="Number">14881001</Data></Cell>
    <Cell><Data ss:Type="Number">14882000</Data></Cell>
    <Cell ss:StyleID="s18"><Data ss:Type="Number">6.3196546915361804E-5</Data></Cell>
    <Cell><Data ss:Type="Number">8.5972510949998797E-3</Data></Cell>
    <Cell><Data ss:Type="Number">-28.183865683865701</Data></Cell>
    <Cell ss:Index="15"><Data ss:Type="String">chrC04</Data></Cell>
    <Cell><Data ss:Type="Number">31272001</Data></Cell>
    <Cell><Data ss:Type="Number">31273000</Data></Cell>
    <Cell ss:StyleID="s18"><Data ss:Type="Number">7.1191718459830002E-6</Data></Cell>
    <Cell><Data ss:Type="Number">2.92521145511174E-3</Data></Cell>
    <Cell><Data ss:Type="Number">-26.151761517615199</Data></Cell>
   </Row>
   <Row>
    <Cell><Data ss:Type="String">chrA03</Data></Cell>
    <Cell><Data ss:Type="Number">29230001</Data></Cell>
    <Cell><Data ss:Type="Number">29231000</Data></Cell>
    <Cell ss:StyleID="s18"><Data ss:Type="Number">2.2757943864006801E-6</Data></Cell>
    <Cell><Data ss:Type="Number">1.31845189974881E-3</Data></Cell>
    <Cell><Data ss:Type="Number">-30.612244897959201</Data></Cell>
    <Cell ss:Index="8"><Data ss:Type="String">chrA05_random</Data></Cell>
    <Cell><Data ss:Type="Number">2769001</Data></Cell>
    <Cell><Data ss:Type="Number">2770000</Data></Cell>
    <Cell ss:StyleID="s18"><Data ss:Type="Number">1.2379117748412599E-5</Data></Cell>
    <Cell><Data ss:Type="Number">2.7975313640942099E-3</Data></Cell>
    <Cell><Data ss:Type="Number">25.891785491382201</Data></Cell>
    <Cell ss:Index="15"><Data ss:Type="String">chrC04_random</Data></Cell>
    <Cell><Data ss:Type="Number">1843001</Data></Cell>
    <Cell><Data ss:Type="Number">1844000</Data></Cell>
    <Cell ss:StyleID="s18"><Data ss:Type="Number">2.4755219006264801E-6</Data></Cell>
    <Cell><Data ss:Type="Number">1.41840298283536E-3</Data></Cell>
    <Cell><Data ss:Type="Number">33.021806853582497</Data></Cell>
   </Row>
   <Row>
    <Cell><Data ss:Type="String">chrA03_random</Data></Cell>
    <Cell><Data ss:Type="Number">3796001</Data></Cell>
    <Cell><Data ss:Type="Number">3797000</Data></Cell>
    <Cell ss:StyleID="s18"><Data ss:Type="Number">2.6571913699501902E-13</Data></Cell>
    <Cell ss:StyleID="s18"><Data ss:Type="Number">1.92422077197547E-9</Data></Cell>
    <Cell><Data ss:Type="Number">-29.096638655462201</Data></Cell>
    <Cell ss:Index="8"><Data ss:Type="String">chrA06</Data></Cell>
    <Cell><Data ss:Type="Number">1840001</Data></Cell>
    <Cell><Data ss:Type="Number">1841000</Data></Cell>
    <Cell ss:StyleID="s18"><Data ss:Type="Number">8.2191573540742105E-11</Data></Cell>
    <Cell ss:StyleID="s18"><Data ss:Type="Number">3.3751591377097502E-7</Data></Cell>
    <Cell><Data ss:Type="Number">-27.654726096071499</Data></Cell>
    <Cell ss:Index="15"><Data ss:Type="String">chrC05</Data></Cell>
    <Cell><Data ss:Type="Number">2709001</Data></Cell>
    <Cell><Data ss:Type="Number">2710000</Data></Cell>
    <Cell ss:StyleID="s18"><Data ss:Type="Number">1.11153224977297E-7</Data></Cell>
    <Cell><Data ss:Type="Number">1.3490706519895401E-4</Data></Cell>
    <Cell><Data ss:Type="Number">37.824041637473698</Data></Cell>
   </Row>
   <Row>
    <Cell><Data ss:Type="String">chrA04</Data></Cell>
    <Cell><Data ss:Type="Number">1154001</Data></Cell>
    <Cell><Data ss:Type="Number">1155000</Data></Cell>
    <Cell ss:StyleID="s18"><Data ss:Type="Number">4.93982040084397E-8</Data></Cell>
    <Cell ss:StyleID="s18"><Data ss:Type="Number">6.8188043844470702E-5</Data></Cell>
    <Cell><Data ss:Type="Number">-40.531400966183597</Data></Cell>
    <Cell ss:Index="8"><Data ss:Type="String">chrA06</Data></Cell>
    <Cell><Data ss:Type="Number">6689001</Data></Cell>
    <Cell><Data ss:Type="Number">6690000</Data></Cell>
    <Cell ss:StyleID="s18"><Data ss:Type="Number">1.05651752578468E-6</Data></Cell>
    <Cell><Data ss:Type="Number">4.8716663427583501E-4</Data></Cell>
    <Cell><Data ss:Type="Number">-33.125</Data></Cell>
    <Cell ss:Index="15"><Data ss:Type="String">chrC05</Data></Cell>
    <Cell><Data ss:Type="Number">3802001</Data></Cell>
    <Cell><Data ss:Type="Number">3803000</Data></Cell>
    <Cell ss:StyleID="s18"><Data ss:Type="Number">1.70659722596038E-6</Data></Cell>
    <Cell><Data ss:Type="Number">1.0471769061566199E-3</Data></Cell>
    <Cell><Data ss:Type="Number">-32.104487044449101</Data></Cell>
   </Row>
   <Row>
    <Cell><Data ss:Type="String">chrA04</Data></Cell>
    <Cell><Data ss:Type="Number">13675001</Data></Cell>
    <Cell><Data ss:Type="Number">13676000</Data></Cell>
    <Cell ss:StyleID="s18"><Data ss:Type="Number">1.8321118477701301E-7</Data></Cell>
    <Cell><Data ss:Type="Number">1.90669984522714E-4</Data></Cell>
    <Cell><Data ss:Type="Number">40.197183098591601</Data></Cell>
    <Cell ss:Index="8"><Data ss:Type="String">chrA06</Data></Cell>
    <Cell><Data ss:Type="Number">11434001</Data></Cell>
    <Cell><Data ss:Type="Number">11435000</Data></Cell>
    <Cell ss:StyleID="s18"><Data ss:Type="Number">8.7936205445032205E-17</Data></Cell>
    <Cell ss:StyleID="s18"><Data ss:Type="Number">2.7340881364192399E-12</Data></Cell>
    <Cell><Data ss:Type="Number">-32.476265822784796</Data></Cell>
    <Cell ss:Index="15"><Data ss:Type="String">chrC05</Data></Cell>
    <Cell><Data ss:Type="Number">38194001</Data></Cell>
    <Cell><Data ss:Type="Number">38195000</Data></Cell>
    <Cell ss:StyleID="s18"><Data ss:Type="Number">1.3690700424284401E-7</Data></Cell>
    <Cell><Data ss:Type="Number">1.57527254261468E-4</Data></Cell>
    <Cell><Data ss:Type="Number">26.878612716763001</Data></Cell>
   </Row>
   <Row>
    <Cell><Data ss:Type="String">chrA04</Data></Cell>
    <Cell><Data ss:Type="Number">17991001</Data></Cell>
    <Cell><Data ss:Type="Number">17992000</Data></Cell>
    <Cell ss:StyleID="s18"><Data ss:Type="Number">1.10162627873781E-18</Data></Cell>
    <Cell ss:StyleID="s18"><Data ss:Type="Number">1.7795942675451301E-14</Data></Cell>
    <Cell><Data ss:Type="Number">-39.487374216821699</Data></Cell>
    <Cell ss:Index="8"><Data ss:Type="String">chrA06</Data></Cell>
    <Cell><Data ss:Type="Number">11869001</Data></Cell>
    <Cell><Data ss:Type="Number">11870000</Data></Cell>
    <Cell ss:StyleID="s18"><Data ss:Type="Number">1.6837008284887301E-5</Data></Cell>
    <Cell><Data ss:Type="Number">3.50161603207281E-3</Data></Cell>
    <Cell><Data ss:Type="Number">-25.3421309872923</Data></Cell>
    <Cell ss:Index="15"><Data ss:Type="String">chrC06</Data></Cell>
    <Cell><Data ss:Type="Number">5155001</Data></Cell>
    <Cell><Data ss:Type="Number">5156000</Data></Cell>
    <Cell ss:StyleID="s18"><Data ss:Type="Number">1.76413336213405E-6</Data></Cell>
    <Cell><Data ss:Type="Number">1.0747767822013299E-3</Data></Cell>
    <Cell><Data ss:Type="Number">-28.540706605222699</Data></Cell>
   </Row>
   <Row>
    <Cell><Data ss:Type="String">chrA05</Data></Cell>
    <Cell><Data ss:Type="Number">5901001</Data></Cell>
    <Cell><Data ss:Type="Number">5902000</Data></Cell>
    <Cell ss:StyleID="s18"><Data ss:Type="Number">3.4568152061233802E-5</Data></Cell>
    <Cell><Data ss:Type="Number">8.8562595686599004E-3</Data></Cell>
    <Cell><Data ss:Type="Number">46.273291925465799</Data></Cell>
    <Cell ss:Index="8"><Data ss:Type="String">chrA06</Data></Cell>
    <Cell><Data ss:Type="Number">20988001</Data></Cell>
    <Cell><Data ss:Type="Number">20989000</Data></Cell>
    <Cell ss:StyleID="s18"><Data ss:Type="Number">4.3129529731287198E-6</Data></Cell>
    <Cell><Data ss:Type="Number">1.3457777381631101E-3</Data></Cell>
    <Cell><Data ss:Type="Number">-26.741440377804</Data></Cell>
    <Cell ss:Index="15"><Data ss:Type="String">chrC06</Data></Cell>
    <Cell><Data ss:Type="Number">21864001</Data></Cell>
    <Cell><Data ss:Type="Number">21865000</Data></Cell>
    <Cell ss:StyleID="s18"><Data ss:Type="Number">1.4411457145488601E-6</Data></Cell>
    <Cell><Data ss:Type="Number">9.2962932563740198E-4</Data></Cell>
    <Cell><Data ss:Type="Number">28.6904761904762</Data></Cell>
   </Row>
   <Row>
    <Cell><Data ss:Type="String">chrA05</Data></Cell>
    <Cell><Data ss:Type="Number">11036001</Data></Cell>
    <Cell><Data ss:Type="Number">11037000</Data></Cell>
    <Cell ss:StyleID="s18"><Data ss:Type="Number">1.00822386642977E-6</Data></Cell>
    <Cell><Data ss:Type="Number">7.4292021699372995E-4</Data></Cell>
    <Cell><Data ss:Type="Number">26.271534044298601</Data></Cell>
    <Cell ss:Index="8"><Data ss:Type="String">chrA06</Data></Cell>
    <Cell><Data ss:Type="Number">22899001</Data></Cell>
    <Cell><Data ss:Type="Number">22900000</Data></Cell>
    <Cell ss:StyleID="s18"><Data ss:Type="Number">1.9363816184174199E-5</Data></Cell>
    <Cell><Data ss:Type="Number">3.8618333345981498E-3</Data></Cell>
    <Cell><Data ss:Type="Number">49.618849618849602</Data></Cell>
    <Cell ss:Index="15"><Data ss:Type="String">chrC06</Data></Cell>
    <Cell><Data ss:Type="Number">31740001</Data></Cell>
    <Cell><Data ss:Type="Number">31741000</Data></Cell>
    <Cell ss:StyleID="s18"><Data ss:Type="Number">8.27324049139239E-6</Data></Cell>
    <Cell><Data ss:Type="Number">3.2182453055018601E-3</Data></Cell>
    <Cell><Data ss:Type="Number">35.897435897435898</Data></Cell>
   </Row>
   <Row>
    <Cell><Data ss:Type="String">chrA05_random</Data></Cell>
    <Cell><Data ss:Type="Number">2464001</Data></Cell>
    <Cell><Data ss:Type="Number">2465000</Data></Cell>
    <Cell ss:StyleID="s18"><Data ss:Type="Number">1.1600651015000699E-5</Data></Cell>
    <Cell><Data ss:Type="Number">4.2185231490220404E-3</Data></Cell>
    <Cell><Data ss:Type="Number">-29.1666666666667</Data></Cell>
    <Cell ss:Index="8"><Data ss:Type="String">chrA06_random</Data></Cell>
    <Cell><Data ss:Type="Number">2279001</Data></Cell>
    <Cell><Data ss:Type="Number">2280000</Data></Cell>
    <Cell ss:StyleID="s18"><Data ss:Type="Number">2.5297529248834199E-5</Data></Cell>
    <Cell><Data ss:Type="Number">4.6649584090385204E-3</Data></Cell>
    <Cell><Data ss:Type="Number">-32.631578947368403</Data></Cell>
    <Cell ss:Index="15"><Data ss:Type="String">chrC07</Data></Cell>
    <Cell><Data ss:Type="Number">12390001</Data></Cell>
    <Cell><Data ss:Type="Number">12391000</Data></Cell>
    <Cell ss:StyleID="s18"><Data ss:Type="Number">5.5136822007624402E-7</Data></Cell>
    <Cell><Data ss:Type="Number">4.5686750544972598E-4</Data></Cell>
    <Cell><Data ss:Type="Number">-39.047619047619001</Data></Cell>
   </Row>
   <Row>
    <Cell><Data ss:Type="String">chrA06</Data></Cell>
    <Cell><Data ss:Type="Number">7281001</Data></Cell>
    <Cell><Data ss:Type="Number">7282000</Data></Cell>
    <Cell ss:StyleID="s18"><Data ss:Type="Number">2.0710933397505199E-5</Data></Cell>
    <Cell><Data ss:Type="Number">6.2898103496322501E-3</Data></Cell>
    <Cell><Data ss:Type="Number">-26.1531905827208</Data></Cell>
    <Cell ss:Index="8"><Data ss:Type="String">chrA07</Data></Cell>
    <Cell><Data ss:Type="Number">7983001</Data></Cell>
    <Cell><Data ss:Type="Number">7984000</Data></Cell>
    <Cell ss:StyleID="s18"><Data ss:Type="Number">4.8204271652514903E-5</Data></Cell>
    <Cell><Data ss:Type="Number">7.1490814395009598E-3</Data></Cell>
    <Cell><Data ss:Type="Number">-26.379258365993401</Data></Cell>
    <Cell ss:Index="15"><Data ss:Type="String">chrC07</Data></Cell>
    <Cell><Data ss:Type="Number">38363001</Data></Cell>
    <Cell><Data ss:Type="Number">38364000</Data></Cell>
    <Cell ss:StyleID="s18"><Data ss:Type="Number">3.2968924172273598E-6</Data></Cell>
    <Cell><Data ss:Type="Number">1.7145778669083399E-3</Data></Cell>
    <Cell><Data ss:Type="Number">-34.223245109321098</Data></Cell>
   </Row>
   <Row>
    <Cell><Data ss:Type="String">chrA06</Data></Cell>
    <Cell><Data ss:Type="Number">11573001</Data></Cell>
    <Cell><Data ss:Type="Number">11574000</Data></Cell>
    <Cell ss:StyleID="s18"><Data ss:Type="Number">9.3542477101526601E-7</Data></Cell>
    <Cell><Data ss:Type="Number">7.0536471359472096E-4</Data></Cell>
    <Cell><Data ss:Type="Number">-29.163950047645301</Data></Cell>
    <Cell ss:Index="8"><Data ss:Type="String">chrA07</Data></Cell>
    <Cell><Data ss:Type="Number">13523001</Data></Cell>
    <Cell><Data ss:Type="Number">13524000</Data></Cell>
    <Cell ss:StyleID="s18"><Data ss:Type="Number">2.2695866757425301E-6</Data></Cell>
    <Cell><Data ss:Type="Number">8.5018506167411801E-4</Data></Cell>
    <Cell><Data ss:Type="Number">26.637399145704801</Data></Cell>
    <Cell ss:Index="15"><Data ss:Type="String">chrC07</Data></Cell>
    <Cell><Data ss:Type="Number">42384001</Data></Cell>
    <Cell><Data ss:Type="Number">42385000</Data></Cell>
    <Cell ss:StyleID="s18"><Data ss:Type="Number">5.7927144146315895E-7</Data></Cell>
    <Cell><Data ss:Type="Number">4.7574812752242698E-4</Data></Cell>
    <Cell><Data ss:Type="Number">64.5833333333333</Data></Cell>
   </Row>
   <Row>
    <Cell><Data ss:Type="String">chrA06</Data></Cell>
    <Cell><Data ss:Type="Number">12850001</Data></Cell>
    <Cell><Data ss:Type="Number">12851000</Data></Cell>
    <Cell ss:StyleID="s18"><Data ss:Type="Number">3.5584457263787697E-5</Data></Cell>
    <Cell><Data ss:Type="Number">9.0109791997725203E-3</Data></Cell>
    <Cell><Data ss:Type="Number">-27.164502164502199</Data></Cell>
    <Cell ss:Index="8"><Data ss:Type="String">chrA07</Data></Cell>
    <Cell><Data ss:Type="Number">14483001</Data></Cell>
    <Cell><Data ss:Type="Number">14484000</Data></Cell>
    <Cell ss:StyleID="s18"><Data ss:Type="Number">4.5575366225994602E-5</Data></Cell>
    <Cell><Data ss:Type="Number">6.9074628261151299E-3</Data></Cell>
    <Cell><Data ss:Type="Number">-28.8292780215397</Data></Cell>
    <Cell ss:Index="15"><Data ss:Type="String">chrC07</Data></Cell>
    <Cell><Data ss:Type="Number">43501001</Data></Cell>
    <Cell><Data ss:Type="Number">43502000</Data></Cell>
    <Cell ss:StyleID="s18"><Data ss:Type="Number">4.2020220685232303E-5</Data></Cell>
    <Cell><Data ss:Type="Number">9.8307684652665407E-3</Data></Cell>
    <Cell><Data ss:Type="Number">-26.6666666666667</Data></Cell>
   </Row>
   <Row>
    <Cell><Data ss:Type="String">chrA06</Data></Cell>
    <Cell><Data ss:Type="Number">15255001</Data></Cell>
    <Cell><Data ss:Type="Number">15256000</Data></Cell>
    <Cell ss:StyleID="s18"><Data ss:Type="Number">1.4709200286516201E-5</Data></Cell>
    <Cell><Data ss:Type="Number">5.0047650574191402E-3</Data></Cell>
    <Cell><Data ss:Type="Number">-42.377622377622401</Data></Cell>
    <Cell ss:Index="8"><Data ss:Type="String">chrA07</Data></Cell>
    <Cell><Data ss:Type="Number">21360001</Data></Cell>
    <Cell><Data ss:Type="Number">21361000</Data></Cell>
    <Cell ss:StyleID="s18"><Data ss:Type="Number">1.20543522033024E-5</Data></Cell>
    <Cell><Data ss:Type="Number">2.7442824820062099E-3</Data></Cell>
    <Cell><Data ss:Type="Number">-25.948717948717899</Data></Cell>
    <Cell ss:Index="15"><Data ss:Type="String">chrC09</Data></Cell>
    <Cell><Data ss:Type="Number">36172001</Data></Cell>
    <Cell><Data ss:Type="Number">36173000</Data></Cell>
    <Cell ss:StyleID="s18"><Data ss:Type="Number">5.9133746295209102E-6</Data></Cell>
    <Cell><Data ss:Type="Number">2.5713967422003299E-3</Data></Cell>
    <Cell><Data ss:Type="Number">27.142857142857199</Data></Cell>
   </Row>
   <Row>
    <Cell><Data ss:Type="String">chrA06</Data></Cell>
    <Cell><Data ss:Type="Number">21385001</Data></Cell>
    <Cell><Data ss:Type="Number">21386000</Data></Cell>
    <Cell ss:StyleID="s18"><Data ss:Type="Number">1.3907113711477999E-53</Data></Cell>
    <Cell ss:StyleID="s18"><Data ss:Type="Number">6.4901473216329297E-49</Data></Cell>
    <Cell><Data ss:Type="Number">-28.670516506216899</Data></Cell>
    <Cell ss:Index="8"><Data ss:Type="String">chrA08</Data></Cell>
    <Cell><Data ss:Type="Number">3448001</Data></Cell>
    <Cell><Data ss:Type="Number">3449000</Data></Cell>
    <Cell ss:StyleID="s18"><Data ss:Type="Number">3.9064298585696597E-5</Data></Cell>
    <Cell><Data ss:Type="Number">6.2400252773001296E-3</Data></Cell>
    <Cell><Data ss:Type="Number">-30.419656447053701</Data></Cell>
    <Cell ss:Index="15"><Data ss:Type="String">chrCnn_random</Data></Cell>
    <Cell><Data ss:Type="Number">10001001</Data></Cell>
    <Cell><Data ss:Type="Number">10002000</Data></Cell>
    <Cell ss:StyleID="s18"><Data ss:Type="Number">8.0629769037898806E-6</Data></Cell>
    <Cell><Data ss:Type="Number">3.1612279707096298E-3</Data></Cell>
    <Cell><Data ss:Type="Number">28.3834586466165</Data></Cell>
   </Row>
   <Row>
    <Cell><Data ss:Type="String">chrA06</Data></Cell>
    <Cell><Data ss:Type="Number">21386001</Data></Cell>
    <Cell><Data ss:Type="Number">21387000</Data></Cell>
    <Cell ss:StyleID="s18"><Data ss:Type="Number">1.3016984155854299E-11</Data></Cell>
    <Cell ss:StyleID="s18"><Data ss:Type="Number">6.1429987709804498E-8</Data></Cell>
    <Cell><Data ss:Type="Number">-32.8923033148385</Data></Cell>
    <Cell ss:Index="8"><Data ss:Type="String">chrA08</Data></Cell>
    <Cell><Data ss:Type="Number">11875001</Data></Cell>
    <Cell><Data ss:Type="Number">11876000</Data></Cell>
    <Cell ss:StyleID="s18"><Data ss:Type="Number">1.18447731789836E-6</Data></Cell>
    <Cell><Data ss:Type="Number">5.3207860517758302E-4</Data></Cell>
    <Cell><Data ss:Type="Number">-32.484503266878903</Data></Cell>
    <Cell ss:Index="15"><Data ss:Type="String">chrCnn_random</Data></Cell>
    <Cell><Data ss:Type="Number">17162001</Data></Cell>
    <Cell><Data ss:Type="Number">17163000</Data></Cell>
    <Cell ss:StyleID="s18"><Data ss:Type="Number">1.05159583935508E-10</Data></Cell>
    <Cell ss:StyleID="s18"><Data ss:Type="Number">5.0395124881733802E-7</Data></Cell>
    <Cell><Data ss:Type="Number">-31.609195402298798</Data></Cell>
   </Row>
   <Row>
    <Cell><Data ss:Type="String">chrA06_random</Data></Cell>
    <Cell><Data ss:Type="Number">1539001</Data></Cell>
    <Cell><Data ss:Type="Number">1540000</Data></Cell>
    <Cell ss:StyleID="s18"><Data ss:Type="Number">2.9403630659039901E-7</Data></Cell>
    <Cell><Data ss:Type="Number">2.7752429416549602E-4</Data></Cell>
    <Cell><Data ss:Type="Number">-33.125765618619802</Data></Cell>
    <Cell ss:Index="8"><Data ss:Type="String">chrA08</Data></Cell>
    <Cell><Data ss:Type="Number">12718001</Data></Cell>
    <Cell><Data ss:Type="Number">12719000</Data></Cell>
    <Cell ss:StyleID="s18"><Data ss:Type="Number">6.9065286412464306E-5</Data></Cell>
    <Cell><Data ss:Type="Number">9.1460366602716704E-3</Data></Cell>
    <Cell><Data ss:Type="Number">26.047261009667</Data></Cell>
    <Cell ss:Index="15"><Data ss:Type="String">chrCnn_random</Data></Cell>
    <Cell><Data ss:Type="Number">22508001</Data></Cell>
    <Cell><Data ss:Type="Number">22509000</Data></Cell>
    <Cell ss:StyleID="s18"><Data ss:Type="Number">9.6404568197998905E-8</Data></Cell>
    <Cell><Data ss:Type="Number">1.21117609491203E-4</Data></Cell>
    <Cell><Data ss:Type="Number">-25.903356197942198</Data></Cell>
   </Row>
   <Row>
    <Cell><Data ss:Type="String">chrA06_random</Data></Cell>
    <Cell><Data ss:Type="Number">2064001</Data></Cell>
    <Cell><Data ss:Type="Number">2065000</Data></Cell>
    <Cell ss:StyleID="s18"><Data ss:Type="Number">3.29527956734128E-9</Data></Cell>
    <Cell ss:StyleID="s18"><Data ss:Type="Number">7.6046798669821599E-6</Data></Cell>
    <Cell><Data ss:Type="Number">-26.5539142225077</Data></Cell>
    <Cell ss:Index="8"><Data ss:Type="String">chrA09</Data></Cell>
    <Cell><Data ss:Type="Number">5437001</Data></Cell>
    <Cell><Data ss:Type="Number">5438000</Data></Cell>
    <Cell ss:StyleID="s18"><Data ss:Type="Number">1.06585170556684E-7</Data></Cell>
    <Cell ss:StyleID="s18"><Data ss:Type="Number">8.8521805282868195E-5</Data></Cell>
    <Cell><Data ss:Type="Number">25.591521524811</Data></Cell>
    <Cell ss:Index="15"><Data ss:Type="String">chrCnn_random</Data></Cell>
    <Cell><Data ss:Type="Number">25081001</Data></Cell>
    <Cell><Data ss:Type="Number">25082000</Data></Cell>
    <Cell ss:StyleID="s18"><Data ss:Type="Number">2.6264822006336598E-6</Data></Cell>
    <Cell><Data ss:Type="Number">1.4672129666397501E-3</Data></Cell>
    <Cell><Data ss:Type="Number">25.5102040816327</Data></Cell>
   </Row>
   <Row>
    <Cell><Data ss:Type="String">chrA07</Data></Cell>
    <Cell><Data ss:Type="Number">5297001</Data></Cell>
    <Cell><Data ss:Type="Number">5298000</Data></Cell>
    <Cell ss:StyleID="s18"><Data ss:Type="Number">2.5577956603417799E-5</Data></Cell>
    <Cell><Data ss:Type="Number">7.29328455254084E-3</Data></Cell>
    <Cell><Data ss:Type="Number">-29.0336313324819</Data></Cell>
    <Cell ss:Index="8"><Data ss:Type="String">chrA09</Data></Cell>
    <Cell><Data ss:Type="Number">7188001</Data></Cell>
    <Cell><Data ss:Type="Number">7189000</Data></Cell>
    <Cell ss:StyleID="s18"><Data ss:Type="Number">2.9669005750523799E-5</Data></Cell>
    <Cell><Data ss:Type="Number">5.2095389654514398E-3</Data></Cell>
    <Cell><Data ss:Type="Number">-31.259370314842599</Data></Cell>
    <Cell ss:Index="15"><Data ss:Type="String">chrCnn_random</Data></Cell>
    <Cell><Data ss:Type="Number">41114001</Data></Cell>
    <Cell><Data ss:Type="Number">41115000</Data></Cell>
    <Cell ss:StyleID="s18"><Data ss:Type="Number">6.1246052050711896E-6</Data></Cell>
    <Cell><Data ss:Type="Number">2.6312507635333601E-3</Data></Cell>
    <Cell><Data ss:Type="Number">26.451005934288599</Data></Cell>
   </Row>
   <Row>
    <Cell><Data ss:Type="String">chrA07</Data></Cell>
    <Cell><Data ss:Type="Number">5792001</Data></Cell>
    <Cell><Data ss:Type="Number">5793000</Data></Cell>
    <Cell ss:StyleID="s18"><Data ss:Type="Number">5.1166000043666702E-9</Data></Cell>
    <Cell ss:StyleID="s18"><Data ss:Type="Number">1.0964414728724501E-5</Data></Cell>
    <Cell><Data ss:Type="Number">26.639162603566401</Data></Cell>
    <Cell ss:Index="8"><Data ss:Type="String">chrA09</Data></Cell>
    <Cell><Data ss:Type="Number">17052001</Data></Cell>
    <Cell><Data ss:Type="Number">17053000</Data></Cell>
    <Cell ss:StyleID="s18"><Data ss:Type="Number">7.8829036557669404E-7</Data></Cell>
    <Cell><Data ss:Type="Number">3.93494273566876E-4</Data></Cell>
    <Cell><Data ss:Type="Number">31.25</Data></Cell>
    <Cell ss:Index="15"><Data ss:Type="String">chrCnn_random</Data></Cell>
    <Cell><Data ss:Type="Number">44920001</Data></Cell>
    <Cell><Data ss:Type="Number">44921000</Data></Cell>
    <Cell ss:StyleID="s18"><Data ss:Type="Number">4.04068056705033E-5</Data></Cell>
    <Cell><Data ss:Type="Number">9.6157461481709994E-3</Data></Cell>
    <Cell><Data ss:Type="Number">30.9167323351721</Data></Cell>
   </Row>
   <Row>
    <Cell><Data ss:Type="String">chrA07</Data></Cell>
    <Cell><Data ss:Type="Number">7159001</Data></Cell>
    <Cell><Data ss:Type="Number">7160000</Data></Cell>
    <Cell ss:StyleID="s18"><Data ss:Type="Number">1.74196510863146E-6</Data></Cell>
    <Cell><Data ss:Type="Number">1.0855244609735801E-3</Data></Cell>
    <Cell><Data ss:Type="Number">-26.971326164874601</Data></Cell>
    <Cell ss:Index="8"><Data ss:Type="String">chrA09</Data></Cell>
    <Cell><Data ss:Type="Number">18932001</Data></Cell>
    <Cell><Data ss:Type="Number">18933000</Data></Cell>
    <Cell ss:StyleID="s18"><Data ss:Type="Number">1.03165157020426E-5</Data></Cell>
    <Cell><Data ss:Type="Number">2.4472018917355001E-3</Data></Cell>
    <Cell><Data ss:Type="Number">-28.540100250626601</Data></Cell>
    <Cell ss:Index="15"><Data ss:Type="String">chrCnn_random</Data></Cell>
    <Cell><Data ss:Type="Number">73021001</Data></Cell>
    <Cell><Data ss:Type="Number">73022000</Data></Cell>
    <Cell ss:StyleID="s18"><Data ss:Type="Number">1.1791559126224499E-5</Data></Cell>
    <Cell><Data ss:Type="Number">4.13058640212017E-3</Data></Cell>
    <Cell><Data ss:Type="Number">39.360465116279101</Data></Cell>
   </Row>
   <Row>
    <Cell><Data ss:Type="String">chrA07</Data></Cell>
    <Cell><Data ss:Type="Number">11179001</Data></Cell>
    <Cell><Data ss:Type="Number">11180000</Data></Cell>
    <Cell ss:StyleID="s18"><Data ss:Type="Number">7.4792292802648994E-12</Data></Cell>
    <Cell ss:StyleID="s18"><Data ss:Type="Number">3.6957108087795897E-8</Data></Cell>
    <Cell><Data ss:Type="Number">28.2973138995923</Data></Cell>
    <Cell ss:Index="8"><Data ss:Type="String">chrA09</Data></Cell>
    <Cell><Data ss:Type="Number">23188001</Data></Cell>
    <Cell><Data ss:Type="Number">23189000</Data></Cell>
    <Cell ss:StyleID="s18"><Data ss:Type="Number">3.2732699290485799E-5</Data></Cell>
    <Cell><Data ss:Type="Number">5.5396672805442301E-3</Data></Cell>
    <Cell><Data ss:Type="Number">-26.105583195135399</Data></Cell>
    <Cell ss:Index="15"><Data ss:Type="String">chrCnn_random</Data></Cell>
    <Cell><Data ss:Type="Number">75749001</Data></Cell>
    <Cell><Data ss:Type="Number">75750000</Data></Cell>
    <Cell ss:StyleID="s18"><Data ss:Type="Number">4.3199541139221803E-11</Data></Cell>
    <Cell ss:StyleID="s18"><Data ss:Type="Number">2.3911494375409698E-7</Data></Cell>
    <Cell><Data ss:Type="Number">-47.477447377213501</Data></Cell>
   </Row>
   <Row ss:Height="15.75">
    <Cell><Data ss:Type="String">chrA08</Data></Cell>
    <Cell><Data ss:Type="Number">494001</Data></Cell>
    <Cell><Data ss:Type="Number">495000</Data></Cell>
    <Cell ss:StyleID="s18"><Data ss:Type="Number">8.9284309779095601E-8</Data></Cell>
    <Cell><Data ss:Type="Number">1.059331636346E-4</Data></Cell>
    <Cell><Data ss:Type="Number">-37.7777777777778</Data></Cell>
    <Cell ss:Index="8"><Data ss:Type="String">chrA10</Data></Cell>
    <Cell><Data ss:Type="Number">582001</Data></Cell>
    <Cell><Data ss:Type="Number">583000</Data></Cell>
    <Cell ss:StyleID="s18"><Data ss:Type="Number">2.6633447954468299E-5</Data></Cell>
    <Cell><Data ss:Type="Number">4.8405498904841304E-3</Data></Cell>
    <Cell><Data ss:Type="Number">-37.574671445639197</Data></Cell>
    <Cell ss:Index="15" ss:StyleID="s19"><Data ss:Type="String">chrUnn_random</Data></Cell>
    <Cell ss:StyleID="s19"><Data ss:Type="Number">5133001</Data></Cell>
    <Cell ss:StyleID="s19"><Data ss:Type="Number">5134000</Data></Cell>
    <Cell ss:StyleID="s20"><Data ss:Type="Number">2.1626574608318801E-10</Data></Cell>
    <Cell ss:StyleID="s20"><Data ss:Type="Number">9.2230091763662497E-7</Data></Cell>
    <Cell ss:StyleID="s19"><Data ss:Type="Number">-25.179175118323201</Data></Cell>
   </Row>
   <Row>
    <Cell><Data ss:Type="String">chrA08</Data></Cell>
    <Cell><Data ss:Type="Number">495001</Data></Cell>
    <Cell><Data ss:Type="Number">496000</Data></Cell>
    <Cell ss:StyleID="s18"><Data ss:Type="Number">1.9755303790734199E-8</Data></Cell>
    <Cell ss:StyleID="s18"><Data ss:Type="Number">3.2411848932170802E-5</Data></Cell>
    <Cell><Data ss:Type="Number">-45.696649029982403</Data></Cell>
    <Cell ss:Index="8"><Data ss:Type="String">chrAnn_random</Data></Cell>
    <Cell><Data ss:Type="Number">453001</Data></Cell>
    <Cell><Data ss:Type="Number">454000</Data></Cell>
    <Cell ss:StyleID="s18"><Data ss:Type="Number">5.2330603373223203E-7</Data></Cell>
    <Cell><Data ss:Type="Number">2.8724691931669E-4</Data></Cell>
    <Cell><Data ss:Type="Number">25.1779935275081</Data></Cell>
   </Row>
   <Row>
    <Cell><Data ss:Type="String">chrA08</Data></Cell>
    <Cell><Data ss:Type="Number">2100001</Data></Cell>
    <Cell><Data ss:Type="Number">2101000</Data></Cell>
    <Cell ss:StyleID="s18"><Data ss:Type="Number">5.6377219633773104E-6</Data></Cell>
    <Cell><Data ss:Type="Number">2.4588805157344301E-3</Data></Cell>
    <Cell><Data ss:Type="Number">-26.5667166416792</Data></Cell>
    <Cell ss:Index="8"><Data ss:Type="String">chrAnn_random</Data></Cell>
    <Cell><Data ss:Type="Number">7713001</Data></Cell>
    <Cell><Data ss:Type="Number">7714000</Data></Cell>
    <Cell ss:StyleID="s18"><Data ss:Type="Number">5.2884043765362598E-6</Data></Cell>
    <Cell><Data ss:Type="Number">1.5522309181759399E-3</Data></Cell>
    <Cell><Data ss:Type="Number">25.832091405861899</Data></Cell>
   </Row>
   <Row>
    <Cell><Data ss:Type="String">chrA08</Data></Cell>
    <Cell><Data ss:Type="Number">2101001</Data></Cell>
    <Cell><Data ss:Type="Number">2102000</Data></Cell>
    <Cell ss:StyleID="s18"><Data ss:Type="Number">1.8924651030556501E-6</Data></Cell>
    <Cell><Data ss:Type="Number">1.1536357789297201E-3</Data></Cell>
    <Cell><Data ss:Type="Number">-29.1034482758621</Data></Cell>
    <Cell ss:Index="8"><Data ss:Type="String">chrAnn_random</Data></Cell>
    <Cell><Data ss:Type="Number">11948001</Data></Cell>
    <Cell><Data ss:Type="Number">11949000</Data></Cell>
    <Cell ss:StyleID="s18"><Data ss:Type="Number">4.0752064762371002E-5</Data></Cell>
    <Cell><Data ss:Type="Number">6.4200965246717697E-3</Data></Cell>
    <Cell><Data ss:Type="Number">-31.359867330016598</Data></Cell>
   </Row>
   <Row>
    <Cell><Data ss:Type="String">chrA08</Data></Cell>
    <Cell><Data ss:Type="Number">5664001</Data></Cell>
    <Cell><Data ss:Type="Number">5665000</Data></Cell>
    <Cell ss:StyleID="s18"><Data ss:Type="Number">5.5122447222837798E-13</Data></Cell>
    <Cell ss:StyleID="s18"><Data ss:Type="Number">3.6175002947738101E-9</Data></Cell>
    <Cell><Data ss:Type="Number">-34.683451924831203</Data></Cell>
    <Cell ss:Index="8"><Data ss:Type="String">chrAnn_random</Data></Cell>
    <Cell><Data ss:Type="Number">19342001</Data></Cell>
    <Cell><Data ss:Type="Number">19343000</Data></Cell>
    <Cell ss:StyleID="s18"><Data ss:Type="Number">2.4440081220690001E-12</Data></Cell>
    <Cell ss:StyleID="s18"><Data ss:Type="Number">1.8342033235346401E-8</Data></Cell>
    <Cell><Data ss:Type="Number">-31.180931744312002</Data></Cell>
   </Row>
   <Row>
    <Cell><Data ss:Type="String">chrA08_random</Data></Cell>
    <Cell><Data ss:Type="Number">1969001</Data></Cell>
    <Cell><Data ss:Type="Number">1970000</Data></Cell>
    <Cell ss:StyleID="s18"><Data ss:Type="Number">2.35113408661152E-8</Data></Cell>
    <Cell ss:StyleID="s18"><Data ss:Type="Number">3.7835279747881299E-5</Data></Cell>
    <Cell><Data ss:Type="Number">-33.868154865713301</Data></Cell>
    <Cell ss:Index="8"><Data ss:Type="String">chrAnn_random</Data></Cell>
    <Cell><Data ss:Type="Number">22515001</Data></Cell>
    <Cell><Data ss:Type="Number">22516000</Data></Cell>
    <Cell ss:StyleID="s18"><Data ss:Type="Number">5.0451848443805601E-6</Data></Cell>
    <Cell><Data ss:Type="Number">1.49635893930066E-3</Data></Cell>
    <Cell><Data ss:Type="Number">-28.688524590163901</Data></Cell>
   </Row>
   <Row>
    <Cell><Data ss:Type="String">chrA09</Data></Cell>
    <Cell><Data ss:Type="Number">4150001</Data></Cell>
    <Cell><Data ss:Type="Number">4151000</Data></Cell>
    <Cell ss:StyleID="s18"><Data ss:Type="Number">5.7666437634426002E-8</Data></Cell>
    <Cell ss:StyleID="s18"><Data ss:Type="Number">7.65590999742843E-5</Data></Cell>
    <Cell><Data ss:Type="Number">-25.319148936170201</Data></Cell>
    <Cell ss:Index="8"><Data ss:Type="String">chrAnn_random</Data></Cell>
    <Cell><Data ss:Type="Number">42453001</Data></Cell>
    <Cell><Data ss:Type="Number">42454000</Data></Cell>
    <Cell ss:StyleID="s18"><Data ss:Type="Number">1.9691274062368101E-5</Data></Cell>
    <Cell><Data ss:Type="Number">3.9056354924240301E-3</Data></Cell>
    <Cell><Data ss:Type="Number">-31.25</Data></Cell>
   </Row>
   <Row>
    <Cell><Data ss:Type="String">chrA09</Data></Cell>
    <Cell><Data ss:Type="Number">9009001</Data></Cell>
    <Cell><Data ss:Type="Number">9010000</Data></Cell>
    <Cell ss:StyleID="s18"><Data ss:Type="Number">3.9220414564506897E-9</Data></Cell>
    <Cell ss:StyleID="s18"><Data ss:Type="Number">8.7168189210956398E-6</Data></Cell>
    <Cell><Data ss:Type="Number">-29.664621676891599</Data></Cell>
    <Cell ss:Index="8"><Data ss:Type="String">chrAnn_random</Data></Cell>
    <Cell><Data ss:Type="Number">42591001</Data></Cell>
    <Cell><Data ss:Type="Number">42592000</Data></Cell>
    <Cell ss:StyleID="s18"><Data ss:Type="Number">9.1653727159351802E-8</Data></Cell>
    <Cell ss:StyleID="s18"><Data ss:Type="Number">7.9790824164747902E-5</Data></Cell>
    <Cell><Data ss:Type="Number">-28.989898989899</Data></Cell>
   </Row>
   <Row>
    <Cell><Data ss:Type="String">chrA09</Data></Cell>
    <Cell><Data ss:Type="Number">13470001</Data></Cell>
    <Cell><Data ss:Type="Number">13471000</Data></Cell>
    <Cell ss:StyleID="s18"><Data ss:Type="Number">1.1073883034553101E-5</Data></Cell>
    <Cell><Data ss:Type="Number">4.0621364187740103E-3</Data></Cell>
    <Cell><Data ss:Type="Number">40.625</Data></Cell>
    <Cell ss:Index="8"><Data ss:Type="String">chrAnn_random</Data></Cell>
    <Cell><Data ss:Type="Number">47399001</Data></Cell>
    <Cell><Data ss:Type="Number">47400000</Data></Cell>
    <Cell ss:StyleID="s18"><Data ss:Type="Number">3.5715515355668601E-5</Data></Cell>
    <Cell><Data ss:Type="Number">5.8709957383799999E-3</Data></Cell>
    <Cell><Data ss:Type="Number">25.128205128205099</Data></Cell>
   </Row>
   <Row>
    <Cell><Data ss:Type="String">chrA09</Data></Cell>
    <Cell><Data ss:Type="Number">16144001</Data></Cell>
    <Cell><Data ss:Type="Number">16145000</Data></Cell>
    <Cell ss:StyleID="s18"><Data ss:Type="Number">1.9079739572867101E-5</Data></Cell>
    <Cell><Data ss:Type="Number">5.9848314560942903E-3</Data></Cell>
    <Cell><Data ss:Type="Number">-29.1166198142942</Data></Cell>
    <Cell ss:Index="8"><Data ss:Type="String">chrC01</Data></Cell>
    <Cell><Data ss:Type="Number">12729001</Data></Cell>
    <Cell><Data ss:Type="Number">12730000</Data></Cell>
    <Cell ss:StyleID="s18"><Data ss:Type="Number">2.3781899952787701E-7</Data></Cell>
    <Cell><Data ss:Type="Number">1.59259744949289E-4</Data></Cell>
    <Cell><Data ss:Type="Number">-32.398081534772203</Data></Cell>
   </Row>
   <Row>
    <Cell><Data ss:Type="String">chrA09</Data></Cell>
    <Cell><Data ss:Type="Number">31492001</Data></Cell>
    <Cell><Data ss:Type="Number">31493000</Data></Cell>
    <Cell ss:StyleID="s18"><Data ss:Type="Number">6.8362748099640201E-10</Data></Cell>
    <Cell ss:StyleID="s18"><Data ss:Type="Number">1.87667098961929E-6</Data></Cell>
    <Cell><Data ss:Type="Number">-27.903718797758501</Data></Cell>
    <Cell ss:Index="8"><Data ss:Type="String">chrC01</Data></Cell>
    <Cell><Data ss:Type="Number">13367001</Data></Cell>
    <Cell><Data ss:Type="Number">13368000</Data></Cell>
    <Cell ss:StyleID="s18"><Data ss:Type="Number">6.56076965586076E-11</Data></Cell>
    <Cell ss:StyleID="s18"><Data ss:Type="Number">2.8275236179470299E-7</Data></Cell>
    <Cell><Data ss:Type="Number">-26.827972786655501</Data></Cell>
   </Row>
   <Row>
    <Cell><Data ss:Type="String">chrA10</Data></Cell>
    <Cell><Data ss:Type="Number">4201001</Data></Cell>
    <Cell><Data ss:Type="Number">4202000</Data></Cell>
    <Cell ss:StyleID="s18"><Data ss:Type="Number">8.5511891605025896E-6</Data></Cell>
    <Cell><Data ss:Type="Number">3.3472399820170299E-3</Data></Cell>
    <Cell><Data ss:Type="Number">28.620971032231701</Data></Cell>
    <Cell ss:Index="8"><Data ss:Type="String">chrC01</Data></Cell>
    <Cell><Data ss:Type="Number">14594001</Data></Cell>
    <Cell><Data ss:Type="Number">14595000</Data></Cell>
    <Cell ss:StyleID="s18"><Data ss:Type="Number">2.82383653083806E-7</Data></Cell>
    <Cell><Data ss:Type="Number">1.8129368772456199E-4</Data></Cell>
    <Cell><Data ss:Type="Number">-33.361162130572701</Data></Cell>
   </Row>
   <Row>
    <Cell><Data ss:Type="String">chrA10</Data></Cell>
    <Cell><Data ss:Type="Number">7702001</Data></Cell>
    <Cell><Data ss:Type="Number">7703000</Data></Cell>
    <Cell ss:StyleID="s18"><Data ss:Type="Number">1.1986492925480701E-6</Data></Cell>
    <Cell><Data ss:Type="Number">8.3637327316513099E-4</Data></Cell>
    <Cell><Data ss:Type="Number">-29.0285714285714</Data></Cell>
    <Cell ss:Index="8"><Data ss:Type="String">chrC01</Data></Cell>
    <Cell><Data ss:Type="Number">14769001</Data></Cell>
    <Cell><Data ss:Type="Number">14770000</Data></Cell>
    <Cell ss:StyleID="s18"><Data ss:Type="Number">1.16524664468728E-5</Data></Cell>
    <Cell><Data ss:Type="Number">2.6765876608341801E-3</Data></Cell>
    <Cell><Data ss:Type="Number">-25.6696428571429</Data></Cell>
   </Row>
   <Row>
    <Cell><Data ss:Type="String">chrA10</Data></Cell>
    <Cell><Data ss:Type="Number">14703001</Data></Cell>
    <Cell><Data ss:Type="Number">14704000</Data></Cell>
    <Cell ss:StyleID="s18"><Data ss:Type="Number">1.07483338269831E-8</Data></Cell>
    <Cell ss:StyleID="s18"><Data ss:Type="Number">2.0302796124410499E-5</Data></Cell>
    <Cell><Data ss:Type="Number">-30.4242643076368</Data></Cell>
    <Cell ss:Index="8"><Data ss:Type="String">chrC01</Data></Cell>
    <Cell><Data ss:Type="Number">15836001</Data></Cell>
    <Cell><Data ss:Type="Number">15837000</Data></Cell>
    <Cell ss:StyleID="s18"><Data ss:Type="Number">1.6452956957634099E-6</Data></Cell>
    <Cell><Data ss:Type="Number">6.8315185454341097E-4</Data></Cell>
    <Cell><Data ss:Type="Number">-30.175438596491201</Data></Cell>
   </Row>
   <Row>
    <Cell><Data ss:Type="String">chrA10_random</Data></Cell>
    <Cell><Data ss:Type="Number">417001</Data></Cell>
    <Cell><Data ss:Type="Number">418000</Data></Cell>
    <Cell ss:StyleID="s18"><Data ss:Type="Number">2.3334940150168E-5</Data></Cell>
    <Cell><Data ss:Type="Number">6.8493149575776504E-3</Data></Cell>
    <Cell><Data ss:Type="Number">-40.580645161290299</Data></Cell>
    <Cell ss:Index="8"><Data ss:Type="String">chrC01</Data></Cell>
    <Cell><Data ss:Type="Number">18687001</Data></Cell>
    <Cell><Data ss:Type="Number">18688000</Data></Cell>
    <Cell ss:StyleID="s18"><Data ss:Type="Number">2.1948220826130998E-6</Data></Cell>
    <Cell><Data ss:Type="Number">8.3075756647582599E-4</Data></Cell>
    <Cell><Data ss:Type="Number">-34.325396825396801</Data></Cell>
   </Row>
   <Row>
    <Cell><Data ss:Type="String">chrA10_random</Data></Cell>
    <Cell><Data ss:Type="Number">548001</Data></Cell>
    <Cell><Data ss:Type="Number">549000</Data></Cell>
    <Cell ss:StyleID="s18"><Data ss:Type="Number">2.9818808313180598E-6</Data></Cell>
    <Cell><Data ss:Type="Number">1.5893667549267099E-3</Data></Cell>
    <Cell><Data ss:Type="Number">34.481287983793599</Data></Cell>
    <Cell ss:Index="8"><Data ss:Type="String">chrC01</Data></Cell>
    <Cell><Data ss:Type="Number">19520001</Data></Cell>
    <Cell><Data ss:Type="Number">19521000</Data></Cell>
    <Cell ss:StyleID="s18"><Data ss:Type="Number">6.0126625716107598E-6</Data></Cell>
    <Cell><Data ss:Type="Number">1.6885268023410301E-3</Data></Cell>
    <Cell><Data ss:Type="Number">34.2270771267792</Data></Cell>
   </Row>
   <Row>
    <Cell><Data ss:Type="String">chrA10_random</Data></Cell>
    <Cell><Data ss:Type="Number">577001</Data></Cell>
    <Cell><Data ss:Type="Number">578000</Data></Cell>
    <Cell ss:StyleID="s18"><Data ss:Type="Number">1.07795506570919E-8</Data></Cell>
    <Cell ss:StyleID="s18"><Data ss:Type="Number">2.0302796124410499E-5</Data></Cell>
    <Cell><Data ss:Type="Number">-26.396917148362199</Data></Cell>
    <Cell ss:Index="8"><Data ss:Type="String">chrC01</Data></Cell>
    <Cell><Data ss:Type="Number">20154001</Data></Cell>
    <Cell><Data ss:Type="Number">20155000</Data></Cell>
    <Cell ss:StyleID="s18"><Data ss:Type="Number">5.1018143809055799E-7</Data></Cell>
    <Cell><Data ss:Type="Number">2.8253674165138002E-4</Data></Cell>
    <Cell><Data ss:Type="Number">-25.016174948240199</Data></Cell>
   </Row>
   <Row>
    <Cell><Data ss:Type="String">chrAnn_random</Data></Cell>
    <Cell><Data ss:Type="Number">12187001</Data></Cell>
    <Cell><Data ss:Type="Number">12188000</Data></Cell>
    <Cell ss:StyleID="s18"><Data ss:Type="Number">1.44484479718337E-6</Data></Cell>
    <Cell><Data ss:Type="Number">9.5117533171638804E-4</Data></Cell>
    <Cell><Data ss:Type="Number">32.727272727272698</Data></Cell>
    <Cell ss:Index="8"><Data ss:Type="String">chrC01</Data></Cell>
    <Cell><Data ss:Type="Number">22357001</Data></Cell>
    <Cell><Data ss:Type="Number">22358000</Data></Cell>
    <Cell ss:StyleID="s18"><Data ss:Type="Number">3.7788906021988999E-5</Data></Cell>
    <Cell><Data ss:Type="Number">6.1034919292574799E-3</Data></Cell>
    <Cell><Data ss:Type="Number">25.760869565217401</Data></Cell>
   </Row>
   <Row>
    <Cell><Data ss:Type="String">chrAnn_random</Data></Cell>
    <Cell><Data ss:Type="Number">25938001</Data></Cell>
    <Cell><Data ss:Type="Number">25939000</Data></Cell>
    <Cell ss:StyleID="s18"><Data ss:Type="Number">2.6147874168437201E-5</Data></Cell>
    <Cell><Data ss:Type="Number">7.3949706027219703E-3</Data></Cell>
    <Cell><Data ss:Type="Number">26.991150442477899</Data></Cell>
    <Cell ss:Index="8"><Data ss:Type="String">chrC01</Data></Cell>
    <Cell><Data ss:Type="Number">29616001</Data></Cell>
    <Cell><Data ss:Type="Number">29617000</Data></Cell>
    <Cell ss:StyleID="s18"><Data ss:Type="Number">3.29748270470278E-6</Data></Cell>
    <Cell><Data ss:Type="Number">1.1126681095571401E-3</Data></Cell>
    <Cell><Data ss:Type="Number">-27.734553775743699</Data></Cell>
   </Row>
   <Row>
    <Cell><Data ss:Type="String">chrAnn_random</Data></Cell>
    <Cell><Data ss:Type="Number">29890001</Data></Cell>
    <Cell><Data ss:Type="Number">29891000</Data></Cell>
    <Cell ss:StyleID="s18"><Data ss:Type="Number">4.7519842553395301E-15</Data></Cell>
    <Cell ss:StyleID="s18"><Data ss:Type="Number">4.4352952779525302E-11</Data></Cell>
    <Cell><Data ss:Type="Number">-29.430458314712698</Data></Cell>
    <Cell ss:Index="8"><Data ss:Type="String">chrC01</Data></Cell>
    <Cell><Data ss:Type="Number">31727001</Data></Cell>
    <Cell><Data ss:Type="Number">31728000</Data></Cell>
    <Cell ss:StyleID="s18"><Data ss:Type="Number">1.2588306541643E-7</Data></Cell>
    <Cell ss:StyleID="s18"><Data ss:Type="Number">9.9266122292171704E-5</Data></Cell>
    <Cell><Data ss:Type="Number">-34.548695511262402</Data></Cell>
   </Row>
   <Row>
    <Cell><Data ss:Type="String">chrAnn_random</Data></Cell>
    <Cell><Data ss:Type="Number">33778001</Data></Cell>
    <Cell><Data ss:Type="Number">33779000</Data></Cell>
    <Cell ss:StyleID="s18"><Data ss:Type="Number">4.2658815030432101E-6</Data></Cell>
    <Cell><Data ss:Type="Number">2.03131703885152E-3</Data></Cell>
    <Cell><Data ss:Type="Number">36.394348894348902</Data></Cell>
    <Cell ss:Index="8"><Data ss:Type="String">chrC01</Data></Cell>
    <Cell><Data ss:Type="Number">34139001</Data></Cell>
    <Cell><Data ss:Type="Number">34140000</Data></Cell>
    <Cell ss:StyleID="s18"><Data ss:Type="Number">8.4885744500011397E-7</Data></Cell>
    <Cell><Data ss:Type="Number">4.1797982690185701E-4</Data></Cell>
    <Cell><Data ss:Type="Number">-33.008093185084299</Data></Cell>
   </Row>
   <Row>
    <Cell><Data ss:Type="String">chrAnn_random</Data></Cell>
    <Cell><Data ss:Type="Number">40551001</Data></Cell>
    <Cell><Data ss:Type="Number">40552000</Data></Cell>
    <Cell ss:StyleID="s18"><Data ss:Type="Number">1.5694124071953101E-8</Data></Cell>
    <Cell ss:StyleID="s18"><Data ss:Type="Number">2.71263191401143E-5</Data></Cell>
    <Cell><Data ss:Type="Number">30.294954604995699</Data></Cell>
    <Cell ss:Index="8"><Data ss:Type="String">chrC01_random</Data></Cell>
    <Cell><Data ss:Type="Number">106001</Data></Cell>
    <Cell><Data ss:Type="Number">107000</Data></Cell>
    <Cell ss:StyleID="s18"><Data ss:Type="Number">1.2156575743028199E-6</Data></Cell>
    <Cell><Data ss:Type="Number">5.4105975350231099E-4</Data></Cell>
    <Cell><Data ss:Type="Number">-32.641236117817499</Data></Cell>
   </Row>
   <Row>
    <Cell><Data ss:Type="String">chrAnn_random</Data></Cell>
    <Cell><Data ss:Type="Number">40674001</Data></Cell>
    <Cell><Data ss:Type="Number">40675000</Data></Cell>
    <Cell ss:StyleID="s18"><Data ss:Type="Number">1.5573808450334199E-5</Data></Cell>
    <Cell><Data ss:Type="Number">5.1788068916617802E-3</Data></Cell>
    <Cell><Data ss:Type="Number">-30.936227951153299</Data></Cell>
    <Cell ss:Index="8"><Data ss:Type="String">chrC02</Data></Cell>
    <Cell><Data ss:Type="Number">138001</Data></Cell>
    <Cell><Data ss:Type="Number">139000</Data></Cell>
    <Cell ss:StyleID="s18"><Data ss:Type="Number">1.47859309105944E-5</Data></Cell>
    <Cell><Data ss:Type="Number">3.1751756007504799E-3</Data></Cell>
    <Cell><Data ss:Type="Number">27.294069613146899</Data></Cell>
   </Row>
   <Row>
    <Cell><Data ss:Type="String">chrAnn_random</Data></Cell>
    <Cell><Data ss:Type="Number">46985001</Data></Cell>
    <Cell><Data ss:Type="Number">46986000</Data></Cell>
    <Cell ss:StyleID="s18"><Data ss:Type="Number">3.5255293428255699E-5</Data></Cell>
    <Cell><Data ss:Type="Number">8.9518687442369602E-3</Data></Cell>
    <Cell><Data ss:Type="Number">-29.3933987511151</Data></Cell>
    <Cell ss:Index="8"><Data ss:Type="String">chrC02</Data></Cell>
    <Cell><Data ss:Type="Number">2555001</Data></Cell>
    <Cell><Data ss:Type="Number">2556000</Data></Cell>
    <Cell ss:StyleID="s18"><Data ss:Type="Number">4.7544829153287002E-5</Data></Cell>
    <Cell><Data ss:Type="Number">7.0710462200828097E-3</Data></Cell>
    <Cell><Data ss:Type="Number">-36.554501006614899</Data></Cell>
   </Row>
   <Row>
    <Cell><Data ss:Type="String">chrC01</Data></Cell>
    <Cell><Data ss:Type="Number">1918001</Data></Cell>
    <Cell><Data ss:Type="Number">1919000</Data></Cell>
    <Cell ss:StyleID="s18"><Data ss:Type="Number">1.5942248302061499E-5</Data></Cell>
    <Cell><Data ss:Type="Number">5.2516943621130404E-3</Data></Cell>
    <Cell><Data ss:Type="Number">41.7931034482759</Data></Cell>
    <Cell ss:Index="8"><Data ss:Type="String">chrC02</Data></Cell>
    <Cell><Data ss:Type="Number">4618001</Data></Cell>
    <Cell><Data ss:Type="Number">4619000</Data></Cell>
    <Cell ss:StyleID="s18"><Data ss:Type="Number">2.5048649857993201E-5</Data></Cell>
    <Cell><Data ss:Type="Number">4.6436454603861503E-3</Data></Cell>
    <Cell><Data ss:Type="Number">-33.565531475748202</Data></Cell>
   </Row>
   <Row>
    <Cell><Data ss:Type="String">chrC01</Data></Cell>
    <Cell><Data ss:Type="Number">2923001</Data></Cell>
    <Cell><Data ss:Type="Number">2924000</Data></Cell>
    <Cell ss:StyleID="s18"><Data ss:Type="Number">5.1646896857347797E-7</Data></Cell>
    <Cell><Data ss:Type="Number">4.4089907597913799E-4</Data></Cell>
    <Cell><Data ss:Type="Number">33.2454405625137</Data></Cell>
    <Cell ss:Index="8"><Data ss:Type="String">chrC02</Data></Cell>
    <Cell><Data ss:Type="Number">11475001</Data></Cell>
    <Cell><Data ss:Type="Number">11476000</Data></Cell>
    <Cell ss:StyleID="s18"><Data ss:Type="Number">1.52417418754978E-5</Data></Cell>
    <Cell><Data ss:Type="Number">3.2490147982458498E-3</Data></Cell>
    <Cell><Data ss:Type="Number">-31.572871572871598</Data></Cell>
   </Row>
   <Row>
    <Cell><Data ss:Type="String">chrC01</Data></Cell>
    <Cell><Data ss:Type="Number">5055001</Data></Cell>
    <Cell><Data ss:Type="Number">5056000</Data></Cell>
    <Cell ss:StyleID="s18"><Data ss:Type="Number">1.3561038103893801E-6</Data></Cell>
    <Cell><Data ss:Type="Number">9.1278481253268201E-4</Data></Cell>
    <Cell><Data ss:Type="Number">29.729729729729701</Data></Cell>
    <Cell ss:Index="8"><Data ss:Type="String">chrC02</Data></Cell>
    <Cell><Data ss:Type="Number">20681001</Data></Cell>
    <Cell><Data ss:Type="Number">20682000</Data></Cell>
    <Cell ss:StyleID="s18"><Data ss:Type="Number">1.45125924306407E-5</Data></Cell>
    <Cell><Data ss:Type="Number">3.1350377383032799E-3</Data></Cell>
    <Cell><Data ss:Type="Number">-34.901960784313701</Data></Cell>
   </Row>
   <Row>
    <Cell><Data ss:Type="String">chrC01</Data></Cell>
    <Cell><Data ss:Type="Number">20776001</Data></Cell>
    <Cell><Data ss:Type="Number">20777000</Data></Cell>
    <Cell ss:StyleID="s18"><Data ss:Type="Number">1.3788935751273199E-5</Data></Cell>
    <Cell><Data ss:Type="Number">4.7549233296072498E-3</Data></Cell>
    <Cell><Data ss:Type="Number">-31.823529411764699</Data></Cell>
    <Cell ss:Index="8"><Data ss:Type="String">chrC02</Data></Cell>
    <Cell><Data ss:Type="Number">23338001</Data></Cell>
    <Cell><Data ss:Type="Number">23339000</Data></Cell>
    <Cell ss:StyleID="s18"><Data ss:Type="Number">3.3436874616314698E-6</Data></Cell>
    <Cell><Data ss:Type="Number">1.1213051296951001E-3</Data></Cell>
    <Cell><Data ss:Type="Number">40.668202764977003</Data></Cell>
   </Row>
   <Row>
    <Cell><Data ss:Type="String">chrC01</Data></Cell>
    <Cell><Data ss:Type="Number">24434001</Data></Cell>
    <Cell><Data ss:Type="Number">24435000</Data></Cell>
    <Cell ss:StyleID="s18"><Data ss:Type="Number">5.0326077755155798E-33</Data></Cell>
    <Cell ss:StyleID="s18"><Data ss:Type="Number">1.40916511733707E-28</Data></Cell>
    <Cell><Data ss:Type="Number">-33.487229862475402</Data></Cell>
    <Cell ss:Index="8"><Data ss:Type="String">chrC02</Data></Cell>
    <Cell><Data ss:Type="Number">30854001</Data></Cell>
    <Cell><Data ss:Type="Number">30855000</Data></Cell>
    <Cell ss:StyleID="s18"><Data ss:Type="Number">7.7285118795286097E-6</Data></Cell>
    <Cell><Data ss:Type="Number">2.0134008519511501E-3</Data></Cell>
    <Cell><Data ss:Type="Number">-42.051282051282101</Data></Cell>
   </Row>
   <Row>
    <Cell><Data ss:Type="String">chrC01</Data></Cell>
    <Cell><Data ss:Type="Number">24436001</Data></Cell>
    <Cell><Data ss:Type="Number">24437000</Data></Cell>
    <Cell ss:StyleID="s18"><Data ss:Type="Number">2.3860031268493198E-96</Data></Cell>
    <Cell ss:StyleID="s18"><Data ss:Type="Number">2.50536540362674E-91</Data></Cell>
    <Cell><Data ss:Type="Number">-33.075624583140602</Data></Cell>
    <Cell ss:Index="8"><Data ss:Type="String">chrC02</Data></Cell>
    <Cell><Data ss:Type="Number">32270001</Data></Cell>
    <Cell><Data ss:Type="Number">32271000</Data></Cell>
    <Cell ss:StyleID="s18"><Data ss:Type="Number">1.5070038647352301E-6</Data></Cell>
    <Cell><Data ss:Type="Number">6.36251069761924E-4</Data></Cell>
    <Cell><Data ss:Type="Number">-31.518550474546998</Data></Cell>
   </Row>
   <Row>
    <Cell><Data ss:Type="String">chrC01</Data></Cell>
    <Cell><Data ss:Type="Number">24437001</Data></Cell>
    <Cell><Data ss:Type="Number">24438000</Data></Cell>
    <Cell ss:StyleID="s18"><Data ss:Type="Number">9.5534148528593693E-80</Data></Cell>
    <Cell ss:StyleID="s18"><Data ss:Type="Number">8.0250674576284099E-75</Data></Cell>
    <Cell><Data ss:Type="Number">-25.658051908608599</Data></Cell>
    <Cell ss:Index="8"><Data ss:Type="String">chrC02</Data></Cell>
    <Cell><Data ss:Type="Number">43019001</Data></Cell>
    <Cell><Data ss:Type="Number">43020000</Data></Cell>
    <Cell ss:StyleID="s18"><Data ss:Type="Number">8.6900958226017802E-7</Data></Cell>
    <Cell><Data ss:Type="Number">4.24541046396222E-4</Data></Cell>
    <Cell><Data ss:Type="Number">-33.516483516483497</Data></Cell>
   </Row>
   <Row>
    <Cell><Data ss:Type="String">chrC01</Data></Cell>
    <Cell><Data ss:Type="Number">32534001</Data></Cell>
    <Cell><Data ss:Type="Number">32535000</Data></Cell>
    <Cell ss:StyleID="s18"><Data ss:Type="Number">4.3492343537763201E-7</Data></Cell>
    <Cell><Data ss:Type="Number">3.7977624160658198E-4</Data></Cell>
    <Cell><Data ss:Type="Number">-27.240896358543399</Data></Cell>
    <Cell ss:Index="8"><Data ss:Type="String">chrC02_random</Data></Cell>
    <Cell><Data ss:Type="Number">1473001</Data></Cell>
    <Cell><Data ss:Type="Number">1474000</Data></Cell>
    <Cell ss:StyleID="s18"><Data ss:Type="Number">3.1498205663873301E-6</Data></Cell>
    <Cell><Data ss:Type="Number">1.07873082393059E-3</Data></Cell>
    <Cell><Data ss:Type="Number">-29.1316526610644</Data></Cell>
   </Row>
   <Row>
    <Cell><Data ss:Type="String">chrC01</Data></Cell>
    <Cell><Data ss:Type="Number">34353001</Data></Cell>
    <Cell><Data ss:Type="Number">34354000</Data></Cell>
    <Cell ss:StyleID="s18"><Data ss:Type="Number">2.70957246339049E-20</Data></Cell>
    <Cell ss:StyleID="s18"><Data ss:Type="Number">4.9480376195426601E-16</Data></Cell>
    <Cell><Data ss:Type="Number">-32.627688172043001</Data></Cell>
    <Cell ss:Index="8"><Data ss:Type="String">chrC03</Data></Cell>
    <Cell><Data ss:Type="Number">529001</Data></Cell>
    <Cell><Data ss:Type="Number">530000</Data></Cell>
    <Cell ss:StyleID="s18"><Data ss:Type="Number">1.2397053625845901E-5</Data></Cell>
    <Cell><Data ss:Type="Number">2.7988799756980599E-3</Data></Cell>
    <Cell><Data ss:Type="Number">-26.871074204194599</Data></Cell>
   </Row>
   <Row>
    <Cell><Data ss:Type="String">chrC01</Data></Cell>
    <Cell><Data ss:Type="Number">34836001</Data></Cell>
    <Cell><Data ss:Type="Number">34837000</Data></Cell>
    <Cell ss:StyleID="s18"><Data ss:Type="Number">1.9112424608838201E-5</Data></Cell>
    <Cell><Data ss:Type="Number">5.9854376664330404E-3</Data></Cell>
    <Cell><Data ss:Type="Number">-25.690738363845199</Data></Cell>
    <Cell ss:Index="8"><Data ss:Type="String">chrC03</Data></Cell>
    <Cell><Data ss:Type="Number">2307001</Data></Cell>
    <Cell><Data ss:Type="Number">2308000</Data></Cell>
    <Cell ss:StyleID="s18"><Data ss:Type="Number">7.7430518749372192E-6</Data></Cell>
    <Cell><Data ss:Type="Number">2.01580593952268E-3</Data></Cell>
    <Cell><Data ss:Type="Number">-43.069666182873704</Data></Cell>
   </Row>
   <Row>
    <Cell><Data ss:Type="String">chrC01_random</Data></Cell>
    <Cell><Data ss:Type="Number">2954001</Data></Cell>
    <Cell><Data ss:Type="Number">2955000</Data></Cell>
    <Cell ss:StyleID="s18"><Data ss:Type="Number">3.2687882893852002E-5</Data></Cell>
    <Cell><Data ss:Type="Number">8.5010843539646101E-3</Data></Cell>
    <Cell><Data ss:Type="Number">26.359338061465699</Data></Cell>
    <Cell ss:Index="8"><Data ss:Type="String">chrC03</Data></Cell>
    <Cell><Data ss:Type="Number">10412001</Data></Cell>
    <Cell><Data ss:Type="Number">10413000</Data></Cell>
    <Cell ss:StyleID="s18"><Data ss:Type="Number">4.4737640080934804E-6</Data></Cell>
    <Cell><Data ss:Type="Number">1.3791490331256299E-3</Data></Cell>
    <Cell><Data ss:Type="Number">29.428341384863099</Data></Cell>
   </Row>
   <Row>
    <Cell><Data ss:Type="String">chrC02</Data></Cell>
    <Cell><Data ss:Type="Number">20925001</Data></Cell>
    <Cell><Data ss:Type="Number">20926000</Data></Cell>
    <Cell ss:StyleID="s18"><Data ss:Type="Number">1.8381740320885399E-7</Data></Cell>
    <Cell><Data ss:Type="Number">1.90669984522714E-4</Data></Cell>
    <Cell><Data ss:Type="Number">-25.717044905842599</Data></Cell>
    <Cell ss:Index="8"><Data ss:Type="String">chrC03</Data></Cell>
    <Cell><Data ss:Type="Number">13225001</Data></Cell>
    <Cell><Data ss:Type="Number">13226000</Data></Cell>
    <Cell ss:StyleID="s18"><Data ss:Type="Number">1.20747816535262E-6</Data></Cell>
    <Cell><Data ss:Type="Number">5.3907289444958095E-4</Data></Cell>
    <Cell><Data ss:Type="Number">-27.269922085936901</Data></Cell>
   </Row>
   <Row>
    <Cell><Data ss:Type="String">chrC02</Data></Cell>
    <Cell><Data ss:Type="Number">23803001</Data></Cell>
    <Cell><Data ss:Type="Number">23804000</Data></Cell>
    <Cell ss:StyleID="s18"><Data ss:Type="Number">6.9118756549340505E-8</Data></Cell>
    <Cell ss:StyleID="s18"><Data ss:Type="Number">8.8054513409117094E-5</Data></Cell>
    <Cell><Data ss:Type="Number">47.151515151515198</Data></Cell>
    <Cell ss:Index="8"><Data ss:Type="String">chrC03</Data></Cell>
    <Cell><Data ss:Type="Number">19030001</Data></Cell>
    <Cell><Data ss:Type="Number">19031000</Data></Cell>
    <Cell ss:StyleID="s18"><Data ss:Type="Number">2.5444491271933301E-7</Data></Cell>
    <Cell><Data ss:Type="Number">1.68066510212336E-4</Data></Cell>
    <Cell><Data ss:Type="Number">-38.235294117647101</Data></Cell>
   </Row>
   <Row>
    <Cell><Data ss:Type="String">chrC02</Data></Cell>
    <Cell><Data ss:Type="Number">25362001</Data></Cell>
    <Cell><Data ss:Type="Number">25363000</Data></Cell>
    <Cell ss:StyleID="s18"><Data ss:Type="Number">2.1157614735625901E-17</Data></Cell>
    <Cell ss:StyleID="s18"><Data ss:Type="Number">2.8665866217273299E-13</Data></Cell>
    <Cell><Data ss:Type="Number">-36.109369557645401</Data></Cell>
    <Cell ss:Index="8"><Data ss:Type="String">chrC03</Data></Cell>
    <Cell><Data ss:Type="Number">27046001</Data></Cell>
    <Cell><Data ss:Type="Number">27047000</Data></Cell>
    <Cell ss:StyleID="s18"><Data ss:Type="Number">2.2322911673026801E-6</Data></Cell>
    <Cell><Data ss:Type="Number">8.4128216367872395E-4</Data></Cell>
    <Cell><Data ss:Type="Number">-30.147873102729498</Data></Cell>
   </Row>
   <Row>
    <Cell><Data ss:Type="String">chrC02</Data></Cell>
    <Cell><Data ss:Type="Number">26944001</Data></Cell>
    <Cell><Data ss:Type="Number">26945000</Data></Cell>
    <Cell ss:StyleID="s18"><Data ss:Type="Number">3.1557962432638798E-7</Data></Cell>
    <Cell><Data ss:Type="Number">2.9320241936894599E-4</Data></Cell>
    <Cell><Data ss:Type="Number">-45.198463508322703</Data></Cell>
    <Cell ss:Index="8"><Data ss:Type="String">chrC03</Data></Cell>
    <Cell><Data ss:Type="Number">27585001</Data></Cell>
    <Cell><Data ss:Type="Number">27586000</Data></Cell>
    <Cell ss:StyleID="s18"><Data ss:Type="Number">9.3202759342119493E-6</Data></Cell>
    <Cell><Data ss:Type="Number">2.2827004209461498E-3</Data></Cell>
    <Cell><Data ss:Type="Number">-32.848232848232797</Data></Cell>
   </Row>
   <Row>
    <Cell><Data ss:Type="String">chrC02</Data></Cell>
    <Cell><Data ss:Type="Number">36632001</Data></Cell>
    <Cell><Data ss:Type="Number">36633000</Data></Cell>
    <Cell ss:StyleID="s18"><Data ss:Type="Number">1.88007766841854E-9</Data></Cell>
    <Cell ss:StyleID="s18"><Data ss:Type="Number">4.7284562882065502E-6</Data></Cell>
    <Cell><Data ss:Type="Number">26.692248381717398</Data></Cell>
    <Cell ss:Index="8"><Data ss:Type="String">chrC03</Data></Cell>
    <Cell><Data ss:Type="Number">32539001</Data></Cell>
    <Cell><Data ss:Type="Number">32540000</Data></Cell>
    <Cell ss:StyleID="s18"><Data ss:Type="Number">1.9068430264681999E-6</Data></Cell>
    <Cell><Data ss:Type="Number">7.5395182314579804E-4</Data></Cell>
    <Cell><Data ss:Type="Number">-28.4188034188034</Data></Cell>
   </Row>
   <Row>
    <Cell><Data ss:Type="String">chrC03</Data></Cell>
    <Cell><Data ss:Type="Number">13384001</Data></Cell>
    <Cell><Data ss:Type="Number">13385000</Data></Cell>
    <Cell ss:StyleID="s18"><Data ss:Type="Number">3.4132925648103399E-47</Data></Cell>
    <Cell ss:StyleID="s18"><Data ss:Type="Number">1.30328947611982E-42</Data></Cell>
    <Cell><Data ss:Type="Number">-36.651305683563798</Data></Cell>
    <Cell ss:Index="8"><Data ss:Type="String">chrC03</Data></Cell>
    <Cell><Data ss:Type="Number">33702001</Data></Cell>
    <Cell><Data ss:Type="Number">33703000</Data></Cell>
    <Cell ss:StyleID="s18"><Data ss:Type="Number">7.6127043918048802E-5</Data></Cell>
    <Cell><Data ss:Type="Number">9.7720122124283094E-3</Data></Cell>
    <Cell><Data ss:Type="Number">-33.817126269956503</Data></Cell>
   </Row>
   <Row>
    <Cell><Data ss:Type="String">chrC03</Data></Cell>
    <Cell><Data ss:Type="Number">14515001</Data></Cell>
    <Cell><Data ss:Type="Number">14516000</Data></Cell>
    <Cell ss:StyleID="s18"><Data ss:Type="Number">3.0388468225973602E-7</Data></Cell>
    <Cell><Data ss:Type="Number">2.8553631151486298E-4</Data></Cell>
    <Cell><Data ss:Type="Number">26.543778801843299</Data></Cell>
    <Cell ss:Index="8"><Data ss:Type="String">chrC03</Data></Cell>
    <Cell><Data ss:Type="Number">43503001</Data></Cell>
    <Cell><Data ss:Type="Number">43504000</Data></Cell>
    <Cell ss:StyleID="s18"><Data ss:Type="Number">3.88514122280142E-5</Data></Cell>
    <Cell><Data ss:Type="Number">6.2310623276318399E-3</Data></Cell>
    <Cell><Data ss:Type="Number">-29.071123202487399</Data></Cell>
   </Row>
   <Row>
    <Cell><Data ss:Type="String">chrC03</Data></Cell>
    <Cell><Data ss:Type="Number">16346001</Data></Cell>
    <Cell><Data ss:Type="Number">16347000</Data></Cell>
    <Cell ss:StyleID="s18"><Data ss:Type="Number">1.7889895301064101E-5</Data></Cell>
    <Cell><Data ss:Type="Number">5.7053472546290699E-3</Data></Cell>
    <Cell><Data ss:Type="Number">-46.207497820401002</Data></Cell>
    <Cell ss:Index="8"><Data ss:Type="String">chrC03</Data></Cell>
    <Cell><Data ss:Type="Number">52401001</Data></Cell>
    <Cell><Data ss:Type="Number">52402000</Data></Cell>
    <Cell ss:StyleID="s18"><Data ss:Type="Number">5.4243336196495003E-5</Data></Cell>
    <Cell><Data ss:Type="Number">7.7388603500180104E-3</Data></Cell>
    <Cell><Data ss:Type="Number">-26.859211458251401</Data></Cell>
   </Row>
   <Row>
    <Cell><Data ss:Type="String">chrC03</Data></Cell>
    <Cell><Data ss:Type="Number">29352001</Data></Cell>
    <Cell><Data ss:Type="Number">29353000</Data></Cell>
    <Cell ss:StyleID="s18"><Data ss:Type="Number">6.9126521879400103E-6</Data></Cell>
    <Cell><Data ss:Type="Number">2.85766329554354E-3</Data></Cell>
    <Cell><Data ss:Type="Number">-25.946969696969699</Data></Cell>
    <Cell ss:Index="8"><Data ss:Type="String">chrC03</Data></Cell>
    <Cell><Data ss:Type="Number">54467001</Data></Cell>
    <Cell><Data ss:Type="Number">54468000</Data></Cell>
    <Cell ss:StyleID="s18"><Data ss:Type="Number">7.2837196768402E-6</Data></Cell>
    <Cell><Data ss:Type="Number">1.9346445144384601E-3</Data></Cell>
    <Cell><Data ss:Type="Number">-34.6525096525097</Data></Cell>
   </Row>
   <Row>
    <Cell><Data ss:Type="String">chrC03</Data></Cell>
    <Cell><Data ss:Type="Number">37389001</Data></Cell>
    <Cell><Data ss:Type="Number">37390000</Data></Cell>
    <Cell ss:StyleID="s18"><Data ss:Type="Number">9.5917579936733503E-6</Data></Cell>
    <Cell><Data ss:Type="Number">3.6590719775358499E-3</Data></Cell>
    <Cell><Data ss:Type="Number">-26.498727735368998</Data></Cell>
    <Cell ss:Index="8"><Data ss:Type="String">chrC03</Data></Cell>
    <Cell><Data ss:Type="Number">58461001</Data></Cell>
    <Cell><Data ss:Type="Number">58462000</Data></Cell>
    <Cell ss:StyleID="s18"><Data ss:Type="Number">1.63818896556028E-6</Data></Cell>
    <Cell><Data ss:Type="Number">6.8298170254513799E-4</Data></Cell>
    <Cell><Data ss:Type="Number">-27.544787439019402</Data></Cell>
   </Row>
   <Row>
    <Cell><Data ss:Type="String">chrC04</Data></Cell>
    <Cell><Data ss:Type="Number">1580001</Data></Cell>
    <Cell><Data ss:Type="Number">1581000</Data></Cell>
    <Cell ss:StyleID="s18"><Data ss:Type="Number">1.4226768530806701E-6</Data></Cell>
    <Cell><Data ss:Type="Number">9.4384503942473497E-4</Data></Cell>
    <Cell><Data ss:Type="Number">-51.9298245614035</Data></Cell>
    <Cell ss:Index="8"><Data ss:Type="String">chrC03_random</Data></Cell>
    <Cell><Data ss:Type="Number">536001</Data></Cell>
    <Cell><Data ss:Type="Number">537000</Data></Cell>
    <Cell ss:StyleID="s18"><Data ss:Type="Number">1.2886355418125201E-7</Data></Cell>
    <Cell><Data ss:Type="Number">1.01067133221724E-4</Data></Cell>
    <Cell><Data ss:Type="Number">28.901404434305299</Data></Cell>
   </Row>
   <Row>
    <Cell><Data ss:Type="String">chrC04</Data></Cell>
    <Cell><Data ss:Type="Number">2356001</Data></Cell>
    <Cell><Data ss:Type="Number">2357000</Data></Cell>
    <Cell ss:StyleID="s18"><Data ss:Type="Number">7.4019353927895906E-8</Data></Cell>
    <Cell ss:StyleID="s18"><Data ss:Type="Number">9.2802685067867096E-5</Data></Cell>
    <Cell><Data ss:Type="Number">38.3720930232558</Data></Cell>
    <Cell ss:Index="8"><Data ss:Type="String">chrC04</Data></Cell>
    <Cell><Data ss:Type="Number">7602001</Data></Cell>
    <Cell><Data ss:Type="Number">7603000</Data></Cell>
    <Cell ss:StyleID="s18"><Data ss:Type="Number">3.0288535204243101E-7</Data></Cell>
    <Cell><Data ss:Type="Number">1.9024701918010601E-4</Data></Cell>
    <Cell><Data ss:Type="Number">-28.7012987012987</Data></Cell>
   </Row>
   <Row>
    <Cell><Data ss:Type="String">chrC04</Data></Cell>
    <Cell><Data ss:Type="Number">2397001</Data></Cell>
    <Cell><Data ss:Type="Number">2398000</Data></Cell>
    <Cell ss:StyleID="s18"><Data ss:Type="Number">3.4663180017090203E-17</Data></Cell>
    <Cell ss:StyleID="s18"><Data ss:Type="Number">4.5496551857613997E-13</Data></Cell>
    <Cell><Data ss:Type="Number">-25.515192036252898</Data></Cell>
    <Cell ss:Index="8"><Data ss:Type="String">chrC04</Data></Cell>
    <Cell><Data ss:Type="Number">23813001</Data></Cell>
    <Cell><Data ss:Type="Number">23814000</Data></Cell>
    <Cell ss:StyleID="s18"><Data ss:Type="Number">4.6196091795123602E-6</Data></Cell>
    <Cell><Data ss:Type="Number">1.4111175593315699E-3</Data></Cell>
    <Cell><Data ss:Type="Number">-30.8712121212121</Data></Cell>
   </Row>
   <Row>
    <Cell><Data ss:Type="String">chrC04</Data></Cell>
    <Cell><Data ss:Type="Number">17480001</Data></Cell>
    <Cell><Data ss:Type="Number">17481000</Data></Cell>
    <Cell ss:StyleID="s18"><Data ss:Type="Number">1.17103550728993E-5</Data></Cell>
    <Cell><Data ss:Type="Number">4.2291238898636598E-3</Data></Cell>
    <Cell><Data ss:Type="Number">27.476313522825201</Data></Cell>
    <Cell ss:Index="8"><Data ss:Type="String">chrC04</Data></Cell>
    <Cell><Data ss:Type="Number">29736001</Data></Cell>
    <Cell><Data ss:Type="Number">29737000</Data></Cell>
    <Cell ss:StyleID="s18"><Data ss:Type="Number">4.0481031428732603E-5</Data></Cell>
    <Cell><Data ss:Type="Number">6.3935958603832197E-3</Data></Cell>
    <Cell><Data ss:Type="Number">-29.982440737489</Data></Cell>
   </Row>
   <Row>
    <Cell><Data ss:Type="String">chrC04</Data></Cell>
    <Cell><Data ss:Type="Number">29294001</Data></Cell>
    <Cell><Data ss:Type="Number">29295000</Data></Cell>
    <Cell ss:StyleID="s18"><Data ss:Type="Number">7.9635023719246899E-7</Data></Cell>
    <Cell><Data ss:Type="Number">6.1711327107900904E-4</Data></Cell>
    <Cell><Data ss:Type="Number">-43.206256109481899</Data></Cell>
    <Cell ss:Index="8"><Data ss:Type="String">chrC04</Data></Cell>
    <Cell><Data ss:Type="Number">42599001</Data></Cell>
    <Cell><Data ss:Type="Number">42600000</Data></Cell>
    <Cell ss:StyleID="s18"><Data ss:Type="Number">4.4692956363131698E-5</Data></Cell>
    <Cell><Data ss:Type="Number">6.8212251875517001E-3</Data></Cell>
    <Cell><Data ss:Type="Number">-32.459016393442603</Data></Cell>
   </Row>
   <Row>
    <Cell><Data ss:Type="String">chrC04</Data></Cell>
    <Cell><Data ss:Type="Number">31500001</Data></Cell>
    <Cell><Data ss:Type="Number">31501000</Data></Cell>
    <Cell ss:StyleID="s18"><Data ss:Type="Number">1.82289373661437E-6</Data></Cell>
    <Cell><Data ss:Type="Number">1.1226310164973499E-3</Data></Cell>
    <Cell><Data ss:Type="Number">-27.845846367744201</Data></Cell>
    <Cell ss:Index="8"><Data ss:Type="String">chrC04</Data></Cell>
    <Cell><Data ss:Type="Number">45634001</Data></Cell>
    <Cell><Data ss:Type="Number">45635000</Data></Cell>
    <Cell ss:StyleID="s18"><Data ss:Type="Number">7.1710998247079795E-5</Data></Cell>
    <Cell><Data ss:Type="Number">9.3737714273946192E-3</Data></Cell>
    <Cell><Data ss:Type="Number">29.734012450481</Data></Cell>
   </Row>
   <Row>
    <Cell><Data ss:Type="String">chrC04</Data></Cell>
    <Cell><Data ss:Type="Number">31988001</Data></Cell>
    <Cell><Data ss:Type="Number">31989000</Data></Cell>
    <Cell ss:StyleID="s18"><Data ss:Type="Number">2.1898589420185101E-7</Data></Cell>
    <Cell><Data ss:Type="Number">2.1795594372992701E-4</Data></Cell>
    <Cell><Data ss:Type="Number">-27.3418491484185</Data></Cell>
    <Cell ss:Index="8"><Data ss:Type="String">chrC04_random</Data></Cell>
    <Cell><Data ss:Type="Number">355001</Data></Cell>
    <Cell><Data ss:Type="Number">356000</Data></Cell>
    <Cell ss:StyleID="s18"><Data ss:Type="Number">2.90116151637109E-8</Data></Cell>
    <Cell ss:StyleID="s18"><Data ss:Type="Number">3.4130528139135602E-5</Data></Cell>
    <Cell><Data ss:Type="Number">-41.1289364230541</Data></Cell>
   </Row>
   <Row>
    <Cell><Data ss:Type="String">chrC04</Data></Cell>
    <Cell><Data ss:Type="Number">32638001</Data></Cell>
    <Cell><Data ss:Type="Number">32639000</Data></Cell>
    <Cell ss:StyleID="s18"><Data ss:Type="Number">2.4885491806041601E-7</Data></Cell>
    <Cell><Data ss:Type="Number">2.4083331151079001E-4</Data></Cell>
    <Cell><Data ss:Type="Number">30.2868254739912</Data></Cell>
    <Cell ss:Index="8"><Data ss:Type="String">chrC04_random</Data></Cell>
    <Cell><Data ss:Type="Number">1623001</Data></Cell>
    <Cell><Data ss:Type="Number">1624000</Data></Cell>
    <Cell ss:StyleID="s18"><Data ss:Type="Number">2.00528493682245E-5</Data></Cell>
    <Cell><Data ss:Type="Number">3.9553276412891301E-3</Data></Cell>
    <Cell><Data ss:Type="Number">-41.025641025641001</Data></Cell>
   </Row>
   <Row>
    <Cell><Data ss:Type="String">chrC04</Data></Cell>
    <Cell><Data ss:Type="Number">34605001</Data></Cell>
    <Cell><Data ss:Type="Number">34606000</Data></Cell>
    <Cell ss:StyleID="s18"><Data ss:Type="Number">3.42309744750272E-6</Data></Cell>
    <Cell><Data ss:Type="Number">1.7469460225662699E-3</Data></Cell>
    <Cell><Data ss:Type="Number">-35.241502683363102</Data></Cell>
    <Cell ss:Index="8"><Data ss:Type="String">chrC04_random</Data></Cell>
    <Cell><Data ss:Type="Number">4191001</Data></Cell>
    <Cell><Data ss:Type="Number">4192000</Data></Cell>
    <Cell ss:StyleID="s18"><Data ss:Type="Number">4.4732370290205797E-5</Data></Cell>
    <Cell><Data ss:Type="Number">6.8241259852877502E-3</Data></Cell>
    <Cell><Data ss:Type="Number">-25.608059219680499</Data></Cell>
   </Row>
   <Row>
    <Cell><Data ss:Type="String">chrC04</Data></Cell>
    <Cell><Data ss:Type="Number">35233001</Data></Cell>
    <Cell><Data ss:Type="Number">35234000</Data></Cell>
    <Cell ss:StyleID="s18"><Data ss:Type="Number">1.0583231077388599E-12</Data></Cell>
    <Cell ss:StyleID="s18"><Data ss:Type="Number">6.5368636290710099E-9</Data></Cell>
    <Cell><Data ss:Type="Number">-36.208598376837003</Data></Cell>
    <Cell ss:Index="8"><Data ss:Type="String">chrC05</Data></Cell>
    <Cell><Data ss:Type="Number">8812001</Data></Cell>
    <Cell><Data ss:Type="Number">8813000</Data></Cell>
    <Cell ss:StyleID="s18"><Data ss:Type="Number">3.5640280400724799E-6</Data></Cell>
    <Cell><Data ss:Type="Number">1.17795354092506E-3</Data></Cell>
    <Cell><Data ss:Type="Number">-28.8491169847102</Data></Cell>
   </Row>
   <Row>
    <Cell><Data ss:Type="String">chrC04</Data></Cell>
    <Cell><Data ss:Type="Number">38110001</Data></Cell>
    <Cell><Data ss:Type="Number">38111000</Data></Cell>
    <Cell ss:StyleID="s18"><Data ss:Type="Number">3.87168794264289E-10</Data></Cell>
    <Cell ss:StyleID="s18"><Data ss:Type="Number">1.14517553254631E-6</Data></Cell>
    <Cell><Data ss:Type="Number">44.100249066002497</Data></Cell>
    <Cell ss:Index="8"><Data ss:Type="String">chrC05</Data></Cell>
    <Cell><Data ss:Type="Number">12085001</Data></Cell>
    <Cell><Data ss:Type="Number">12086000</Data></Cell>
    <Cell ss:StyleID="s18"><Data ss:Type="Number">8.2363164183057896E-8</Data></Cell>
    <Cell ss:StyleID="s18"><Data ss:Type="Number">7.34659375853934E-5</Data></Cell>
    <Cell><Data ss:Type="Number">-28.951048951049</Data></Cell>
   </Row>
   <Row>
    <Cell><Data ss:Type="String">chrC04</Data></Cell>
    <Cell><Data ss:Type="Number">40493001</Data></Cell>
    <Cell><Data ss:Type="Number">40494000</Data></Cell>
    <Cell ss:StyleID="s18"><Data ss:Type="Number">7.1536549138671403E-9</Data></Cell>
    <Cell ss:StyleID="s18"><Data ss:Type="Number">1.4445238283644701E-5</Data></Cell>
    <Cell><Data ss:Type="Number">50.365817968978597</Data></Cell>
    <Cell ss:Index="8"><Data ss:Type="String">chrC05</Data></Cell>
    <Cell><Data ss:Type="Number">13840001</Data></Cell>
    <Cell><Data ss:Type="Number">13841000</Data></Cell>
    <Cell ss:StyleID="s18"><Data ss:Type="Number">8.5585696991412199E-6</Data></Cell>
    <Cell><Data ss:Type="Number">2.15217186038323E-3</Data></Cell>
    <Cell><Data ss:Type="Number">-26.478136164645498</Data></Cell>
   </Row>
   <Row>
    <Cell><Data ss:Type="String">chrC04</Data></Cell>
    <Cell><Data ss:Type="Number">43799001</Data></Cell>
    <Cell><Data ss:Type="Number">43800000</Data></Cell>
    <Cell ss:StyleID="s18"><Data ss:Type="Number">2.89289194316044E-5</Data></Cell>
    <Cell><Data ss:Type="Number">7.8309266284931293E-3</Data></Cell>
    <Cell><Data ss:Type="Number">45.983827493261501</Data></Cell>
    <Cell ss:Index="8"><Data ss:Type="String">chrC05</Data></Cell>
    <Cell><Data ss:Type="Number">16166001</Data></Cell>
    <Cell><Data ss:Type="Number">16167000</Data></Cell>
    <Cell ss:StyleID="s18"><Data ss:Type="Number">2.6743481933813001E-5</Data></Cell>
    <Cell><Data ss:Type="Number">4.8544674861184401E-3</Data></Cell>
    <Cell><Data ss:Type="Number">-30.829787234042499</Data></Cell>
   </Row>
   <Row>
    <Cell><Data ss:Type="String">chrC04</Data></Cell>
    <Cell><Data ss:Type="Number">48390001</Data></Cell>
    <Cell><Data ss:Type="Number">48391000</Data></Cell>
    <Cell ss:StyleID="s18"><Data ss:Type="Number">1.7782629177596399E-6</Data></Cell>
    <Cell><Data ss:Type="Number">1.1048653025747699E-3</Data></Cell>
    <Cell><Data ss:Type="Number">-39.788838612367996</Data></Cell>
    <Cell ss:Index="8"><Data ss:Type="String">chrC05</Data></Cell>
    <Cell><Data ss:Type="Number">17716001</Data></Cell>
    <Cell><Data ss:Type="Number">17717000</Data></Cell>
    <Cell ss:StyleID="s18"><Data ss:Type="Number">1.1935405059163001E-7</Data></Cell>
    <Cell ss:StyleID="s18"><Data ss:Type="Number">9.5501696736920199E-5</Data></Cell>
    <Cell><Data ss:Type="Number">-25.868734398126701</Data></Cell>
   </Row>
   <Row>
    <Cell><Data ss:Type="String">chrC04_random</Data></Cell>
    <Cell><Data ss:Type="Number">2694001</Data></Cell>
    <Cell><Data ss:Type="Number">2695000</Data></Cell>
    <Cell ss:StyleID="s18"><Data ss:Type="Number">1.78375076135325E-6</Data></Cell>
    <Cell><Data ss:Type="Number">1.1066379556884001E-3</Data></Cell>
    <Cell><Data ss:Type="Number">-31.102150537634401</Data></Cell>
    <Cell ss:Index="8"><Data ss:Type="String">chrC05</Data></Cell>
    <Cell><Data ss:Type="Number">37696001</Data></Cell>
    <Cell><Data ss:Type="Number">37697000</Data></Cell>
    <Cell ss:StyleID="s18"><Data ss:Type="Number">1.22185687086918E-6</Data></Cell>
    <Cell><Data ss:Type="Number">5.4270907579927099E-4</Data></Cell>
    <Cell><Data ss:Type="Number">32.599043715847003</Data></Cell>
   </Row>
   <Row>
    <Cell><Data ss:Type="String">chrC04_random</Data></Cell>
    <Cell><Data ss:Type="Number">3689001</Data></Cell>
    <Cell><Data ss:Type="Number">3690000</Data></Cell>
    <Cell ss:StyleID="s18"><Data ss:Type="Number">2.7328372219889899E-11</Data></Cell>
    <Cell ss:StyleID="s18"><Data ss:Type="Number">1.13645553800858E-7</Data></Cell>
    <Cell><Data ss:Type="Number">30.377195508206199</Data></Cell>
    <Cell ss:Index="8"><Data ss:Type="String">chrC05</Data></Cell>
    <Cell><Data ss:Type="Number">40862001</Data></Cell>
    <Cell><Data ss:Type="Number">40863000</Data></Cell>
    <Cell ss:StyleID="s18"><Data ss:Type="Number">3.1534497734315E-5</Data></Cell>
    <Cell><Data ss:Type="Number">5.4153820074115703E-3</Data></Cell>
    <Cell><Data ss:Type="Number">26.803594351733</Data></Cell>
   </Row>
   <Row>
    <Cell><Data ss:Type="String">chrC05</Data></Cell>
    <Cell><Data ss:Type="Number">2731001</Data></Cell>
    <Cell><Data ss:Type="Number">2732000</Data></Cell>
    <Cell ss:StyleID="s18"><Data ss:Type="Number">9.2734218747628908E-6</Data></Cell>
    <Cell><Data ss:Type="Number">3.5633843938751202E-3</Data></Cell>
    <Cell><Data ss:Type="Number">-26.865671641791</Data></Cell>
    <Cell ss:Index="8"><Data ss:Type="String">chrC05_random</Data></Cell>
    <Cell><Data ss:Type="Number">3380001</Data></Cell>
    <Cell><Data ss:Type="Number">3381000</Data></Cell>
    <Cell ss:StyleID="s18"><Data ss:Type="Number">1.9363710498542199E-10</Data></Cell>
    <Cell ss:StyleID="s18"><Data ss:Type="Number">6.62640405050166E-7</Data></Cell>
    <Cell><Data ss:Type="Number">-32.600366483424999</Data></Cell>
   </Row>
   <Row>
    <Cell><Data ss:Type="String">chrC05</Data></Cell>
    <Cell><Data ss:Type="Number">4284001</Data></Cell>
    <Cell><Data ss:Type="Number">4285000</Data></Cell>
    <Cell ss:StyleID="s18"><Data ss:Type="Number">6.9871556584989095E-7</Data></Cell>
    <Cell><Data ss:Type="Number">5.5686492254206001E-4</Data></Cell>
    <Cell><Data ss:Type="Number">33.3333333333333</Data></Cell>
    <Cell ss:Index="8"><Data ss:Type="String">chrC06</Data></Cell>
    <Cell><Data ss:Type="Number">1676001</Data></Cell>
    <Cell><Data ss:Type="Number">1677000</Data></Cell>
    <Cell ss:StyleID="s18"><Data ss:Type="Number">3.1296244853475901E-5</Data></Cell>
    <Cell><Data ss:Type="Number">5.3972893971016697E-3</Data></Cell>
    <Cell><Data ss:Type="Number">-25.152807391613401</Data></Cell>
   </Row>
   <Row>
    <Cell><Data ss:Type="String">chrC05</Data></Cell>
    <Cell><Data ss:Type="Number">10522001</Data></Cell>
    <Cell><Data ss:Type="Number">10523000</Data></Cell>
    <Cell ss:StyleID="s18"><Data ss:Type="Number">3.9628794443066303E-6</Data></Cell>
    <Cell><Data ss:Type="Number">1.9242203891280099E-3</Data></Cell>
    <Cell><Data ss:Type="Number">-26.5822784810127</Data></Cell>
    <Cell ss:Index="8"><Data ss:Type="String">chrC06</Data></Cell>
    <Cell><Data ss:Type="Number">10342001</Data></Cell>
    <Cell><Data ss:Type="Number">10343000</Data></Cell>
    <Cell ss:StyleID="s18"><Data ss:Type="Number">5.0677659507587803E-9</Data></Cell>
    <Cell ss:StyleID="s18"><Data ss:Type="Number">8.0215201759445207E-6</Data></Cell>
    <Cell><Data ss:Type="Number">-34.5762711864407</Data></Cell>
   </Row>
   <Row>
    <Cell><Data ss:Type="String">chrC05</Data></Cell>
    <Cell><Data ss:Type="Number">16164001</Data></Cell>
[truncated: 46,796 more chars]
