# Supplementary material for: Global DNA methylation variations after short-term heat shock treatment in cultured microspores of Brassica napus cv. Topas
Source: Sci Rep. 2016 Dec 5;6:38401. doi: 10.1038/srep38401 (PMC5137020; doi:10.1038/srep38401)
Supplement: Supplementary Dataset 2 [file srep38401-s3.xml]

<?xml version="1.0"?>
<?mso-application progid="Excel.Sheet"?>
<Workbook xmlns="urn:schemas-microsoft-com:office:spreadsheet"
 xmlns:o="urn:schemas-microsoft-com:office:office"
 xmlns:x="urn:schemas-microsoft-com:office:excel"
 xmlns:ss="urn:schemas-microsoft-com:office:spreadsheet"
 xmlns:html="http://www.w3.org/TR/REC-html40">
 <DocumentProperties xmlns="urn:schemas-microsoft-com:office:office">
  <Created>2006-09-13T11:21:51Z</Created>
  <LastSaved>2015-11-10T08:47:57Z</LastSaved>
  <Version>12.00</Version>
 </DocumentProperties>
 <OfficeDocumentSettings xmlns="urn:schemas-microsoft-com:office:office">
  <RemovePersonalInformation/>
 </OfficeDocumentSettings>
 <ExcelWorkbook xmlns="urn:schemas-microsoft-com:office:excel">
  <WindowHeight>9435</WindowHeight>
  <WindowWidth>14025</WindowWidth>
  <WindowTopX>-345</WindowTopX>
  <WindowTopY>-135</WindowTopY>
  <TabRatio>518</TabRatio>
  <ActiveSheet>2</ActiveSheet>
  <ProtectStructure>False</ProtectStructure>
  <ProtectWindows>False</ProtectWindows>
 </ExcelWorkbook>
 <Styles>
  <Style ss:ID="Default" ss:Name="Normal">
   <Alignment ss:Vertical="Center"/>
   <Borders/>
   <Font ss:FontName="宋体" x:CharSet="134" ss:Size="11" ss:Color="#000000"/>
   <Interior/>
   <NumberFormat/>
   <Protection/>
  </Style>
  <Style ss:ID="m56792000">
   <Alignment ss:Horizontal="Left" ss:Vertical="Center"/>
   <Borders>
    <Border ss:Position="Bottom" ss:LineStyle="Continuous" ss:Weight="2"/>
    <Border ss:Position="Right" ss:LineStyle="Continuous" ss:Weight="2"/>
   </Borders>
   <Font ss:FontName="Times New Roman" x:Family="Roman" ss:Size="11"
    ss:Color="#000000" ss:Bold="1"/>
  </Style>
  <Style ss:ID="m56792040">
   <Alignment ss:Horizontal="Left" ss:Vertical="Center"/>
   <Borders>
    <Border ss:Position="Bottom" ss:LineStyle="Continuous" ss:Weight="2"/>
    <Border ss:Position="Right" ss:LineStyle="Continuous" ss:Weight="2"/>
   </Borders>
   <Font ss:FontName="Times New Roman" x:Family="Roman" ss:Size="11"
    ss:Color="#000000" ss:Bold="1"/>
  </Style>
  <Style ss:ID="m56792080">
   <Alignment ss:Horizontal="Left" ss:Vertical="Center"/>
   <Borders>
    <Border ss:Position="Bottom" ss:LineStyle="Continuous" ss:Weight="2"/>
    <Border ss:Position="Right" ss:LineStyle="Continuous" ss:Weight="2"/>
   </Borders>
   <Font ss:FontName="Times New Roman" x:Family="Roman" ss:Size="11"
    ss:Color="#000000" ss:Bold="1"/>
  </Style>
  <Style ss:ID="m56792320">
   <Alignment ss:Horizontal="Left" ss:Vertical="Center"/>
   <Borders>
    <Border ss:Position="Bottom" ss:LineStyle="Continuous" ss:Weight="2"/>
    <Border ss:Position="Right" ss:LineStyle="Continuous" ss:Weight="2"/>
   </Borders>
   <Font ss:FontName="Times New Roman" x:Family="Roman" ss:Size="11"
    ss:Color="#000000" ss:Bold="1"/>
  </Style>
  <Style ss:ID="m56792360">
   <Alignment ss:Horizontal="Left" ss:Vertical="Center"/>
   <Borders>
    <Border ss:Position="Bottom" ss:LineStyle="Continuous" ss:Weight="2"/>
    <Border ss:Position="Right" ss:LineStyle="Continuous" ss:Weight="2"/>
   </Borders>
   <Font ss:FontName="Times New Roman" x:Family="Roman" ss:Size="11"
    ss:Color="#000000" ss:Bold="1"/>
  </Style>
  <Style ss:ID="m56792400">
   <Alignment ss:Horizontal="Left" ss:Vertical="Center"/>
   <Borders>
    <Border ss:Position="Bottom" ss:LineStyle="Continuous" ss:Weight="2"/>
    <Border ss:Position="Right" ss:LineStyle="Continuous" ss:Weight="2"/>
   </Borders>
   <Font ss:FontName="Times New Roman" x:Family="Roman" ss:Size="11"
    ss:Color="#000000" ss:Bold="1"/>
  </Style>
  <Style ss:ID="m56792640">
   <Alignment ss:Horizontal="Left" ss:Vertical="Center"/>
   <Borders>
    <Border ss:Position="Bottom" ss:LineStyle="Continuous" ss:Weight="2"/>
    <Border ss:Position="Right" ss:LineStyle="Continuous" ss:Weight="2"/>
   </Borders>
   <Font ss:FontName="Times New Roman" x:Family="Roman" ss:Size="11"
    ss:Color="#000000" ss:Bold="1"/>
  </Style>
  <Style ss:ID="m56792680">
   <Alignment ss:Horizontal="Left" ss:Vertical="Center"/>
   <Borders>
    <Border ss:Position="Bottom" ss:LineStyle="Continuous" ss:Weight="2"/>
    <Border ss:Position="Right" ss:LineStyle="Continuous" ss:Weight="2"/>
   </Borders>
   <Font ss:FontName="Times New Roman" x:Family="Roman" ss:Size="11"
    ss:Color="#000000" ss:Bold="1"/>
  </Style>
  <Style ss:ID="m56792720">
   <Alignment ss:Horizontal="Left" ss:Vertical="Center"/>
   <Borders>
    <Border ss:Position="Bottom" ss:LineStyle="Continuous" ss:Weight="2"/>
    <Border ss:Position="Right" ss:LineStyle="Continuous" ss:Weight="2"/>
   </Borders>
   <Font ss:FontName="Times New Roman" x:Family="Roman" ss:Size="11"
    ss:Color="#000000" ss:Bold="1"/>
  </Style>
  <Style ss:ID="s16">
   <Alignment ss:Horizontal="Left" ss:Vertical="Center"/>
   <Borders>
    <Border ss:Position="Bottom" ss:LineStyle="Continuous" ss:Weight="2"/>
    <Border ss:Position="Top" ss:LineStyle="Continuous" ss:Weight="2"/>
   </Borders>
   <Font ss:FontName="Times New Roman" x:Family="Roman" ss:Size="11"
    ss:Color="#000000" ss:Bold="1"/>
  </Style>
  <Style ss:ID="s17">
   <Alignment ss:Horizontal="Left" ss:Vertical="Center"/>
   <Borders>
    <Border ss:Position="Bottom" ss:LineStyle="Continuous" ss:Weight="2"/>
    <Border ss:Position="Right" ss:LineStyle="Continuous" ss:Weight="2"/>
    <Border ss:Position="Top" ss:LineStyle="Continuous" ss:Weight="2"/>
   </Borders>
   <Font ss:FontName="Times New Roman" x:Family="Roman" ss:Size="11"
    ss:Color="#000000" ss:Bold="1"/>
  </Style>
  <Style ss:ID="s18">
   <Alignment ss:Horizontal="Left" ss:Vertical="Center"/>
   <Font ss:FontName="Times New Roman" x:Family="Roman" ss:Size="11"
    ss:Color="#000000"/>
  </Style>
  <Style ss:ID="s19">
   <Alignment ss:Horizontal="Left" ss:Vertical="Center"/>
   <Font ss:FontName="Times New Roman" x:Family="Roman" ss:Size="11"
    ss:Color="#000000"/>
   <NumberFormat ss:Format="Scientific"/>
  </Style>
  <Style ss:ID="s20">
   <Alignment ss:Horizontal="Left" ss:Vertical="Center"/>
   <Borders>
    <Border ss:Position="Right" ss:LineStyle="Continuous" ss:Weight="2"/>
    <Border ss:Position="Top" ss:LineStyle="Continuous" ss:Weight="2"/>
   </Borders>
   <Font ss:FontName="Times New Roman" x:Family="Roman" ss:Size="11"
    ss:Color="#000000"/>
  </Style>
  <Style ss:ID="s21">
   <Alignment ss:Horizontal="Left" ss:Vertical="Center"/>
   <Borders>
    <Border ss:Position="Right" ss:LineStyle="Continuous" ss:Weight="2"/>
   </Borders>
   <Font ss:FontName="Times New Roman" x:Family="Roman" ss:Size="11"
    ss:Color="#000000"/>
  </Style>
  <Style ss:ID="s22">
   <Alignment ss:Horizontal="Left" ss:Vertical="Center"/>
   <Borders>
    <Border ss:Position="Bottom" ss:LineStyle="Continuous" ss:Weight="2"/>
   </Borders>
   <Font ss:FontName="Times New Roman" x:Family="Roman" ss:Size="11"
    ss:Color="#000000"/>
  </Style>
  <Style ss:ID="s23">
   <Alignment ss:Horizontal="Left" ss:Vertical="Center"/>
   <Borders>
    <Border ss:Position="Bottom" ss:LineStyle="Continuous" ss:Weight="2"/>
   </Borders>
   <Font ss:FontName="Times New Roman" x:Family="Roman" ss:Size="11"
    ss:Color="#000000"/>
   <NumberFormat ss:Format="Scientific"/>
  </Style>
  <Style ss:ID="s24">
   <Alignment ss:Horizontal="Left" ss:Vertical="Center"/>
   <Borders>
    <Border ss:Position="Bottom" ss:LineStyle="Continuous" ss:Weight="2"/>
    <Border ss:Position="Right" ss:LineStyle="Continuous" ss:Weight="2"/>
   </Borders>
   <Font ss:FontName="Times New Roman" x:Family="Roman" ss:Size="11"
    ss:Color="#000000"/>
  </Style>
  <Style ss:ID="s25">
   <Alignment ss:Horizontal="Left" ss:Vertical="Center"/>
   <Borders/>
   <Font ss:FontName="Times New Roman" x:Family="Roman" ss:Size="11"
    ss:Color="#000000"/>
  </Style>
  <Style ss:ID="s29">
   <Alignment ss:Horizontal="Left" ss:Vertical="Center"/>
   <Borders>
    <Border ss:Position="Bottom" ss:LineStyle="Continuous" ss:Weight="2"/>
   </Borders>
   <Font ss:FontName="Times New Roman" x:Family="Roman" ss:Size="11"
    ss:Color="#000000" ss:Bold="1"/>
  </Style>
 </Styles>
 <Worksheet ss:Name="T18 vs. T0">
  <Table ss:ExpandedColumnCount="10" ss:ExpandedRowCount="95" x:FullColumns="1"
   x:FullRows="1" ss:StyleID="s18" ss:DefaultColumnWidth="54"
   ss:DefaultRowHeight="15">
   <Column ss:StyleID="s18" ss:Width="76.5"/>
   <Column ss:Index="7" ss:StyleID="s18" ss:Width="76.5"/>
   <Column ss:Index="10" ss:StyleID="s18" ss:Width="107.25"/>
   <Row ss:Height="15.75">
    <Cell ss:MergeAcross="5" ss:StyleID="m56792000"><Data ss:Type="String">T18 vs. T0 CG DMRs information</Data></Cell>
    <Cell ss:MergeAcross="3" ss:StyleID="s29"><Data ss:Type="String">TEs information</Data></Cell>
   </Row>
   <Row ss:Height="15.75">
    <Cell ss:StyleID="s16"><Data ss:Type="String">Chromosome</Data></Cell>
    <Cell ss:StyleID="s16"><Data ss:Type="String">Start</Data></Cell>
    <Cell ss:StyleID="s16"><Data ss:Type="String">End</Data></Cell>
    <Cell ss:StyleID="s16"><Data ss:Type="String">pvalue</Data></Cell>
    <Cell ss:StyleID="s16"><Data ss:Type="String">qvalue</Data></Cell>
    <Cell ss:StyleID="s17"><Data ss:Type="String">meth.diff</Data></Cell>
    <Cell ss:StyleID="s16"><Data ss:Type="String">Chromosome</Data></Cell>
    <Cell ss:StyleID="s16"><Data ss:Type="String">Start</Data></Cell>
    <Cell ss:StyleID="s16"><Data ss:Type="String">End</Data></Cell>
    <Cell ss:StyleID="s16"><Data ss:Type="String">Repeat class/family</Data></Cell>
   </Row>
   <Row>
    <Cell><Data ss:Type="String">chrA02</Data></Cell>
    <Cell><Data ss:Type="Number">14010001</Data></Cell>
    <Cell><Data ss:Type="Number">14011000</Data></Cell>
    <Cell ss:StyleID="s19"><Data ss:Type="Number">1.2100000000000001E-6</Data></Cell>
    <Cell><Data ss:Type="Number">6.1921299999999997E-4</Data></Cell>
    <Cell ss:StyleID="s20"><Data ss:Type="Number">-26.976597089999999</Data></Cell>
    <Cell><Data ss:Type="String">chrA02</Data></Cell>
    <Cell><Data ss:Type="Number">14010704</Data></Cell>
    <Cell><Data ss:Type="Number">14010941</Data></Cell>
    <Cell><Data ss:Type="String">RC/Helitron</Data></Cell>
   </Row>
   <Row>
    <Cell><Data ss:Type="String">chrA03</Data></Cell>
    <Cell><Data ss:Type="Number">18442001</Data></Cell>
    <Cell><Data ss:Type="Number">18443000</Data></Cell>
    <Cell ss:StyleID="s19"><Data ss:Type="Number">6.9999999999999998E-9</Data></Cell>
    <Cell ss:StyleID="s19"><Data ss:Type="Number">1.0499999999999999E-5</Data></Cell>
    <Cell ss:StyleID="s21"><Data ss:Type="Number">-35.326086959999998</Data></Cell>
    <Cell><Data ss:Type="String">chrA03</Data></Cell>
    <Cell><Data ss:Type="Number">18440889</Data></Cell>
    <Cell><Data ss:Type="Number">18442011</Data></Cell>
    <Cell><Data ss:Type="String">LINE/L1</Data></Cell>
   </Row>
   <Row>
    <Cell><Data ss:Type="String">chrA03</Data></Cell>
    <Cell><Data ss:Type="Number">18442001</Data></Cell>
    <Cell><Data ss:Type="Number">18443000</Data></Cell>
    <Cell ss:StyleID="s19"><Data ss:Type="Number">6.9999999999999998E-9</Data></Cell>
    <Cell ss:StyleID="s19"><Data ss:Type="Number">1.0499999999999999E-5</Data></Cell>
    <Cell ss:StyleID="s21"><Data ss:Type="Number">-35.326086959999998</Data></Cell>
    <Cell><Data ss:Type="String">chrA03</Data></Cell>
    <Cell><Data ss:Type="Number">18442012</Data></Cell>
    <Cell><Data ss:Type="Number">18442437</Data></Cell>
    <Cell><Data ss:Type="String">LINE/L1</Data></Cell>
   </Row>
   <Row>
    <Cell><Data ss:Type="String">chrA05</Data></Cell>
    <Cell><Data ss:Type="Number">9091001</Data></Cell>
    <Cell><Data ss:Type="Number">9092000</Data></Cell>
    <Cell ss:StyleID="s19"><Data ss:Type="Number">3.2000000000000001E-9</Data></Cell>
    <Cell ss:StyleID="s19"><Data ss:Type="Number">5.57E-6</Data></Cell>
    <Cell ss:StyleID="s21"><Data ss:Type="Number">28.82250367</Data></Cell>
    <Cell><Data ss:Type="String">chrA05</Data></Cell>
    <Cell><Data ss:Type="Number">9091481</Data></Cell>
    <Cell><Data ss:Type="Number">9091806</Data></Cell>
    <Cell><Data ss:Type="String">LINE/L1</Data></Cell>
   </Row>
   <Row>
    <Cell><Data ss:Type="String">chrA05</Data></Cell>
    <Cell><Data ss:Type="Number">9091001</Data></Cell>
    <Cell><Data ss:Type="Number">9092000</Data></Cell>
    <Cell ss:StyleID="s19"><Data ss:Type="Number">3.2000000000000001E-9</Data></Cell>
    <Cell ss:StyleID="s19"><Data ss:Type="Number">5.57E-6</Data></Cell>
    <Cell ss:StyleID="s21"><Data ss:Type="Number">28.82250367</Data></Cell>
    <Cell><Data ss:Type="String">chrA05</Data></Cell>
    <Cell><Data ss:Type="Number">9091807</Data></Cell>
    <Cell><Data ss:Type="Number">9092025</Data></Cell>
    <Cell><Data ss:Type="String">LINE/L1</Data></Cell>
   </Row>
   <Row>
    <Cell><Data ss:Type="String">chrA06</Data></Cell>
    <Cell><Data ss:Type="Number">10587001</Data></Cell>
    <Cell><Data ss:Type="Number">10588000</Data></Cell>
    <Cell ss:StyleID="s19"><Data ss:Type="Number">3.6899999999999998E-7</Data></Cell>
    <Cell><Data ss:Type="Number">2.4942999999999998E-4</Data></Cell>
    <Cell ss:StyleID="s21"><Data ss:Type="Number">-25.316641400000002</Data></Cell>
    <Cell><Data ss:Type="String">chrA06</Data></Cell>
    <Cell><Data ss:Type="Number">10586838</Data></Cell>
    <Cell><Data ss:Type="Number">10587661</Data></Cell>
    <Cell><Data ss:Type="String">DNA/PIF-Harbinger</Data></Cell>
   </Row>
   <Row>
    <Cell><Data ss:Type="String">chrA06</Data></Cell>
    <Cell><Data ss:Type="Number">10587001</Data></Cell>
    <Cell><Data ss:Type="Number">10588000</Data></Cell>
    <Cell ss:StyleID="s19"><Data ss:Type="Number">3.6899999999999998E-7</Data></Cell>
    <Cell><Data ss:Type="Number">2.4942999999999998E-4</Data></Cell>
    <Cell ss:StyleID="s21"><Data ss:Type="Number">-25.316641400000002</Data></Cell>
    <Cell><Data ss:Type="String">chrA06</Data></Cell>
    <Cell><Data ss:Type="Number">10587194</Data></Cell>
    <Cell><Data ss:Type="Number">10587608</Data></Cell>
    <Cell><Data ss:Type="String">DNA/PIF-Harbinger</Data></Cell>
   </Row>
   <Row>
    <Cell><Data ss:Type="String">chrA06</Data></Cell>
    <Cell><Data ss:Type="Number">10587001</Data></Cell>
    <Cell><Data ss:Type="Number">10588000</Data></Cell>
    <Cell ss:StyleID="s19"><Data ss:Type="Number">3.6899999999999998E-7</Data></Cell>
    <Cell><Data ss:Type="Number">2.4942999999999998E-4</Data></Cell>
    <Cell ss:StyleID="s21"><Data ss:Type="Number">-25.316641400000002</Data></Cell>
    <Cell><Data ss:Type="String">chrA06</Data></Cell>
    <Cell><Data ss:Type="Number">10587814</Data></Cell>
    <Cell><Data ss:Type="Number">10588130</Data></Cell>
    <Cell><Data ss:Type="String">LINE/L1-Tx1</Data></Cell>
   </Row>
   <Row>
    <Cell><Data ss:Type="String">chrA09</Data></Cell>
    <Cell><Data ss:Type="Number">18110001</Data></Cell>
    <Cell><Data ss:Type="Number">18111000</Data></Cell>
    <Cell ss:StyleID="s19"><Data ss:Type="Number">3.0199999999999998E-7</Data></Cell>
    <Cell><Data ss:Type="Number">2.1530099999999999E-4</Data></Cell>
    <Cell ss:StyleID="s21"><Data ss:Type="Number">-26.420454549999999</Data></Cell>
    <Cell><Data ss:Type="String">chrA09</Data></Cell>
    <Cell><Data ss:Type="Number">18110157</Data></Cell>
    <Cell><Data ss:Type="Number">18110478</Data></Cell>
    <Cell><Data ss:Type="String">LINE/L1</Data></Cell>
   </Row>
   <Row>
    <Cell><Data ss:Type="String">chrC01</Data></Cell>
    <Cell><Data ss:Type="Number">1922001</Data></Cell>
    <Cell><Data ss:Type="Number">1923000</Data></Cell>
    <Cell ss:StyleID="s19"><Data ss:Type="Number">1.33E-6</Data></Cell>
    <Cell><Data ss:Type="Number">6.6494099999999995E-4</Data></Cell>
    <Cell ss:StyleID="s21"><Data ss:Type="Number">-47.851481020000001</Data></Cell>
    <Cell><Data ss:Type="String">chrC01</Data></Cell>
    <Cell><Data ss:Type="Number">1922046</Data></Cell>
    <Cell><Data ss:Type="Number">1922071</Data></Cell>
    <Cell><Data ss:Type="String">RC/Helitron</Data></Cell>
   </Row>
   <Row>
    <Cell><Data ss:Type="String">chrC01</Data></Cell>
    <Cell><Data ss:Type="Number">1922001</Data></Cell>
    <Cell><Data ss:Type="Number">1923000</Data></Cell>
    <Cell ss:StyleID="s19"><Data ss:Type="Number">1.33E-6</Data></Cell>
    <Cell><Data ss:Type="Number">6.6494099999999995E-4</Data></Cell>
    <Cell ss:StyleID="s21"><Data ss:Type="Number">-47.851481020000001</Data></Cell>
    <Cell><Data ss:Type="String">chrC01</Data></Cell>
    <Cell><Data ss:Type="Number">1922212</Data></Cell>
    <Cell><Data ss:Type="Number">1922294</Data></Cell>
    <Cell><Data ss:Type="String">RC/Helitron</Data></Cell>
   </Row>
   <Row>
    <Cell><Data ss:Type="String">chrC01</Data></Cell>
    <Cell><Data ss:Type="Number">20185001</Data></Cell>
    <Cell><Data ss:Type="Number">20186000</Data></Cell>
    <Cell ss:StyleID="s19"><Data ss:Type="Number">2.3999999999999999E-6</Data></Cell>
    <Cell><Data ss:Type="Number">1.034667E-3</Data></Cell>
    <Cell ss:StyleID="s21"><Data ss:Type="Number">32.524271839999997</Data></Cell>
    <Cell><Data ss:Type="String">chrC01</Data></Cell>
    <Cell><Data ss:Type="Number">20185571</Data></Cell>
    <Cell><Data ss:Type="Number">20185678</Data></Cell>
    <Cell><Data ss:Type="String">LINE/L1</Data></Cell>
   </Row>
   <Row>
    <Cell><Data ss:Type="String">chrC01</Data></Cell>
    <Cell><Data ss:Type="Number">21984001</Data></Cell>
    <Cell><Data ss:Type="Number">21985000</Data></Cell>
    <Cell ss:StyleID="s19"><Data ss:Type="Number">3.1099999999999997E-5</Data></Cell>
    <Cell><Data ss:Type="Number">6.2423499999999998E-3</Data></Cell>
    <Cell ss:StyleID="s21"><Data ss:Type="Number">-37.092731829999998</Data></Cell>
    <Cell><Data ss:Type="String">chrC01</Data></Cell>
    <Cell><Data ss:Type="Number">21984239</Data></Cell>
    <Cell><Data ss:Type="Number">21984641</Data></Cell>
    <Cell><Data ss:Type="String">LINE/L1</Data></Cell>
   </Row>
   <Row>
    <Cell><Data ss:Type="String">chrC01</Data></Cell>
    <Cell><Data ss:Type="Number">24381001</Data></Cell>
    <Cell><Data ss:Type="Number">24382000</Data></Cell>
    <Cell ss:StyleID="s19"><Data ss:Type="Number">1.95E-6</Data></Cell>
    <Cell><Data ss:Type="Number">8.7671600000000004E-4</Data></Cell>
    <Cell ss:StyleID="s21"><Data ss:Type="Number">29.84965163</Data></Cell>
    <Cell><Data ss:Type="String">chrC01</Data></Cell>
    <Cell><Data ss:Type="Number">24381379</Data></Cell>
    <Cell><Data ss:Type="Number">24382866</Data></Cell>
    <Cell><Data ss:Type="String">LTR/Gypsy</Data></Cell>
   </Row>
   <Row>
    <Cell><Data ss:Type="String">chrC01</Data></Cell>
    <Cell><Data ss:Type="Number">24535001</Data></Cell>
    <Cell><Data ss:Type="Number">24536000</Data></Cell>
    <Cell ss:StyleID="s19"><Data ss:Type="Number">2.6300000000000001E-7</Data></Cell>
    <Cell><Data ss:Type="Number">1.9266300000000001E-4</Data></Cell>
    <Cell ss:StyleID="s21"><Data ss:Type="Number">34.090909089999997</Data></Cell>
    <Cell><Data ss:Type="String">chrC01</Data></Cell>
    <Cell><Data ss:Type="Number">24532236</Data></Cell>
    <Cell><Data ss:Type="Number">24535455</Data></Cell>
    <Cell><Data ss:Type="String">LTR/Gypsy</Data></Cell>
   </Row>
   <Row>
    <Cell><Data ss:Type="String">chrC02</Data></Cell>
    <Cell><Data ss:Type="Number">20994001</Data></Cell>
    <Cell><Data ss:Type="Number">20995000</Data></Cell>
    <Cell ss:StyleID="s19"><Data ss:Type="Number">1.43E-5</Data></Cell>
    <Cell><Data ss:Type="Number">3.6442979999999998E-3</Data></Cell>
    <Cell ss:StyleID="s21"><Data ss:Type="Number">-28.351063830000001</Data></Cell>
    <Cell><Data ss:Type="String">chrC02</Data></Cell>
    <Cell><Data ss:Type="Number">20994499</Data></Cell>
    <Cell><Data ss:Type="Number">20994870</Data></Cell>
    <Cell><Data ss:Type="String">DNA/MuLE-MuDR</Data></Cell>
   </Row>
   <Row>
    <Cell><Data ss:Type="String">chrC02</Data></Cell>
    <Cell><Data ss:Type="Number">20994001</Data></Cell>
    <Cell><Data ss:Type="Number">20995000</Data></Cell>
    <Cell ss:StyleID="s19"><Data ss:Type="Number">1.43E-5</Data></Cell>
    <Cell><Data ss:Type="Number">3.6442979999999998E-3</Data></Cell>
    <Cell ss:StyleID="s21"><Data ss:Type="Number">-28.351063830000001</Data></Cell>
    <Cell><Data ss:Type="String">chrC02</Data></Cell>
    <Cell><Data ss:Type="Number">20994881</Data></Cell>
    <Cell><Data ss:Type="Number">20994974</Data></Cell>
    <Cell><Data ss:Type="String">DNA/MuLE-MuDR</Data></Cell>
   </Row>
   <Row>
    <Cell><Data ss:Type="String">chrC03</Data></Cell>
    <Cell><Data ss:Type="Number">15916001</Data></Cell>
    <Cell><Data ss:Type="Number">15917000</Data></Cell>
    <Cell ss:StyleID="s19"><Data ss:Type="Number">2.23E-5</Data></Cell>
    <Cell><Data ss:Type="Number">5.0106209999999998E-3</Data></Cell>
    <Cell ss:StyleID="s21"><Data ss:Type="Number">-31.262715310000001</Data></Cell>
    <Cell><Data ss:Type="String">chrC03</Data></Cell>
    <Cell><Data ss:Type="Number">15916708</Data></Cell>
    <Cell><Data ss:Type="Number">15917181</Data></Cell>
    <Cell><Data ss:Type="String">LINE/RTE-BovB</Data></Cell>
   </Row>
   <Row>
    <Cell><Data ss:Type="String">chrC03</Data></Cell>
    <Cell><Data ss:Type="Number">28919001</Data></Cell>
    <Cell><Data ss:Type="Number">28920000</Data></Cell>
    <Cell ss:StyleID="s19"><Data ss:Type="Number">3.7000000000000002E-6</Data></Cell>
    <Cell><Data ss:Type="Number">1.40898E-3</Data></Cell>
    <Cell ss:StyleID="s21"><Data ss:Type="Number">-29.712653629999998</Data></Cell>
    <Cell><Data ss:Type="String">chrC03</Data></Cell>
    <Cell><Data ss:Type="Number">28919353</Data></Cell>
    <Cell><Data ss:Type="Number">28920891</Data></Cell>
    <Cell><Data ss:Type="String">DNA/CMC-EnSpm</Data></Cell>
   </Row>
   <Row>
    <Cell><Data ss:Type="String">chrC04</Data></Cell>
    <Cell><Data ss:Type="Number">15015001</Data></Cell>
    <Cell><Data ss:Type="Number">15016000</Data></Cell>
    <Cell ss:StyleID="s19"><Data ss:Type="Number">4.9100000000000004E-7</Data></Cell>
    <Cell><Data ss:Type="Number">3.1524599999999998E-4</Data></Cell>
    <Cell ss:StyleID="s21"><Data ss:Type="Number">30.707086870000001</Data></Cell>
    <Cell><Data ss:Type="String">chrC04</Data></Cell>
    <Cell><Data ss:Type="Number">15013635</Data></Cell>
    <Cell><Data ss:Type="Number">15015480</Data></Cell>
    <Cell><Data ss:Type="String">LTR/Copia</Data></Cell>
   </Row>
   <Row>
    <Cell><Data ss:Type="String">chrC05</Data></Cell>
    <Cell><Data ss:Type="Number">2073001</Data></Cell>
    <Cell><Data ss:Type="Number">2074000</Data></Cell>
    <Cell ss:StyleID="s19"><Data ss:Type="Number">4.2500000000000001E-7</Data></Cell>
    <Cell><Data ss:Type="Number">2.8145399999999999E-4</Data></Cell>
    <Cell ss:StyleID="s21"><Data ss:Type="Number">25.242718450000002</Data></Cell>
    <Cell><Data ss:Type="String">chrC05</Data></Cell>
    <Cell><Data ss:Type="Number">2073394</Data></Cell>
    <Cell><Data ss:Type="Number">2074099</Data></Cell>
    <Cell><Data ss:Type="String">DNA/MuLE-MuDR</Data></Cell>
   </Row>
   <Row>
    <Cell><Data ss:Type="String">chrC05</Data></Cell>
    <Cell><Data ss:Type="Number">16162001</Data></Cell>
    <Cell><Data ss:Type="Number">16163000</Data></Cell>
    <Cell ss:StyleID="s19"><Data ss:Type="Number">2.37E-11</Data></Cell>
    <Cell ss:StyleID="s19"><Data ss:Type="Number">8.4899999999999999E-8</Data></Cell>
    <Cell ss:StyleID="s21"><Data ss:Type="Number">-27.52612027</Data></Cell>
    <Cell><Data ss:Type="String">chrC05</Data></Cell>
    <Cell><Data ss:Type="Number">16162660</Data></Cell>
    <Cell><Data ss:Type="Number">16162921</Data></Cell>
    <Cell><Data ss:Type="String">LTR/Copia</Data></Cell>
   </Row>
   <Row>
    <Cell><Data ss:Type="String">chrC06</Data></Cell>
    <Cell><Data ss:Type="Number">8324001</Data></Cell>
    <Cell><Data ss:Type="Number">8325000</Data></Cell>
    <Cell ss:StyleID="s19"><Data ss:Type="Number">8.7299999999999994E-6</Data></Cell>
    <Cell><Data ss:Type="Number">2.5986730000000001E-3</Data></Cell>
    <Cell ss:StyleID="s21"><Data ss:Type="Number">27.45427398</Data></Cell>
    <Cell><Data ss:Type="String">chrC06</Data></Cell>
    <Cell><Data ss:Type="Number">8323908</Data></Cell>
    <Cell><Data ss:Type="Number">8324689</Data></Cell>
    <Cell><Data ss:Type="String">LTR/Copia</Data></Cell>
   </Row>
   <Row>
    <Cell><Data ss:Type="String">chrC06</Data></Cell>
    <Cell><Data ss:Type="Number">8324001</Data></Cell>
    <Cell><Data ss:Type="Number">8325000</Data></Cell>
    <Cell ss:StyleID="s19"><Data ss:Type="Number">8.7299999999999994E-6</Data></Cell>
    <Cell><Data ss:Type="Number">2.5986730000000001E-3</Data></Cell>
    <Cell ss:StyleID="s21"><Data ss:Type="Number">27.45427398</Data></Cell>
    <Cell><Data ss:Type="String">chrC06</Data></Cell>
    <Cell><Data ss:Type="Number">8324706</Data></Cell>
    <Cell><Data ss:Type="Number">8324925</Data></Cell>
    <Cell><Data ss:Type="String">LTR/Copia</Data></Cell>
   </Row>
   <Row>
    <Cell><Data ss:Type="String">chrC06</Data></Cell>
    <Cell><Data ss:Type="Number">11651001</Data></Cell>
    <Cell><Data ss:Type="Number">11652000</Data></Cell>
    <Cell ss:StyleID="s19"><Data ss:Type="Number">5.2E-23</Data></Cell>
    <Cell ss:StyleID="s19"><Data ss:Type="Number">1.6500000000000001E-18</Data></Cell>
    <Cell ss:StyleID="s21"><Data ss:Type="Number">30.20785699</Data></Cell>
    <Cell><Data ss:Type="String">chrC06</Data></Cell>
    <Cell><Data ss:Type="Number">11651712</Data></Cell>
    <Cell><Data ss:Type="Number">11652363</Data></Cell>
    <Cell><Data ss:Type="String">LINE/L1</Data></Cell>
   </Row>
   <Row>
    <Cell><Data ss:Type="String">chrC08</Data></Cell>
    <Cell><Data ss:Type="Number">1737001</Data></Cell>
    <Cell><Data ss:Type="Number">1738000</Data></Cell>
    <Cell ss:StyleID="s19"><Data ss:Type="Number">3.3599999999999997E-5</Data></Cell>
    <Cell><Data ss:Type="Number">6.5754009999999998E-3</Data></Cell>
    <Cell ss:StyleID="s21"><Data ss:Type="Number">26.198830409999999</Data></Cell>
    <Cell><Data ss:Type="String">chrC08</Data></Cell>
    <Cell><Data ss:Type="Number">1737514</Data></Cell>
    <Cell><Data ss:Type="Number">1737588</Data></Cell>
    <Cell><Data ss:Type="String">DNA/hAT-Tip100</Data></Cell>
   </Row>
   <Row>
    <Cell><Data ss:Type="String">chrC09</Data></Cell>
    <Cell><Data ss:Type="Number">21916001</Data></Cell>
    <Cell><Data ss:Type="Number">21917000</Data></Cell>
    <Cell ss:StyleID="s19"><Data ss:Type="Number">2.55E-5</Data></Cell>
    <Cell><Data ss:Type="Number">5.4754670000000004E-3</Data></Cell>
    <Cell ss:StyleID="s21"><Data ss:Type="Number">-29.878229879999999</Data></Cell>
    <Cell><Data ss:Type="String">chrC09</Data></Cell>
    <Cell><Data ss:Type="Number">21916845</Data></Cell>
    <Cell><Data ss:Type="Number">21916972</Data></Cell>
    <Cell><Data ss:Type="String">LINE/L1</Data></Cell>
   </Row>
   <Row>
    <Cell><Data ss:Type="String">chrC09</Data></Cell>
    <Cell><Data ss:Type="Number">21916001</Data></Cell>
    <Cell><Data ss:Type="Number">21917000</Data></Cell>
    <Cell ss:StyleID="s19"><Data ss:Type="Number">2.55E-5</Data></Cell>
    <Cell><Data ss:Type="Number">5.4754670000000004E-3</Data></Cell>
    <Cell ss:StyleID="s21"><Data ss:Type="Number">-29.878229879999999</Data></Cell>
    <Cell><Data ss:Type="String">chrC09</Data></Cell>
    <Cell><Data ss:Type="Number">21916978</Data></Cell>
    <Cell><Data ss:Type="Number">21917296</Data></Cell>
    <Cell><Data ss:Type="String">LINE/L1</Data></Cell>
   </Row>
   <Row ss:Height="15.75">
    <Cell ss:StyleID="s22"><Data ss:Type="String">chrC09</Data></Cell>
    <Cell ss:StyleID="s22"><Data ss:Type="Number">28377001</Data></Cell>
    <Cell ss:StyleID="s22"><Data ss:Type="Number">28378000</Data></Cell>
    <Cell ss:StyleID="s23"><Data ss:Type="Number">3.7000000000000002E-6</Data></Cell>
    <Cell ss:StyleID="s22"><Data ss:Type="Number">1.40898E-3</Data></Cell>
    <Cell ss:StyleID="s24"><Data ss:Type="Number">-25.427230049999999</Data></Cell>
    <Cell ss:StyleID="s22"><Data ss:Type="String">chrC09</Data></Cell>
    <Cell ss:StyleID="s22"><Data ss:Type="Number">28375219</Data></Cell>
    <Cell ss:StyleID="s22"><Data ss:Type="Number">28379906</Data></Cell>
    <Cell ss:StyleID="s22"><Data ss:Type="String">LTR/Gypsy</Data></Cell>
   </Row>
   <Row ss:Index="34" ss:Height="15.75">
    <Cell ss:MergeAcross="5" ss:StyleID="m56792040"><Data ss:Type="String">T18 vs. T0 CHG DMRs informations</Data></Cell>
    <Cell ss:MergeAcross="3" ss:StyleID="s29"><Data ss:Type="String">TEs informations</Data></Cell>
   </Row>
   <Row ss:Height="15.75">
    <Cell ss:StyleID="s16"><Data ss:Type="String">Chromosome</Data></Cell>
    <Cell ss:StyleID="s16"><Data ss:Type="String">Start</Data></Cell>
    <Cell ss:StyleID="s16"><Data ss:Type="String">End</Data></Cell>
    <Cell ss:StyleID="s16"><Data ss:Type="String">pvalue</Data></Cell>
    <Cell ss:StyleID="s16"><Data ss:Type="String">qvalue</Data></Cell>
    <Cell ss:StyleID="s17"><Data ss:Type="String">meth.diff</Data></Cell>
    <Cell ss:StyleID="s16"><Data ss:Type="String">Chromosome</Data></Cell>
    <Cell ss:StyleID="s16"><Data ss:Type="String">Start</Data></Cell>
    <Cell ss:StyleID="s16"><Data ss:Type="String">End</Data></Cell>
    <Cell ss:StyleID="s16"><Data ss:Type="String">Repeat class/family</Data></Cell>
   </Row>
   <Row>
    <Cell><Data ss:Type="String">chrA01</Data></Cell>
    <Cell><Data ss:Type="Number">14817001</Data></Cell>
    <Cell><Data ss:Type="Number">14818000</Data></Cell>
    <Cell ss:StyleID="s19"><Data ss:Type="Number">2.71148284825776E-6</Data></Cell>
    <Cell><Data ss:Type="Number">1.98535676365949E-3</Data></Cell>
    <Cell ss:StyleID="s21"><Data ss:Type="Number">-29.6512799838742</Data></Cell>
    <Cell><Data ss:Type="String">chrA01</Data></Cell>
    <Cell><Data ss:Type="Number">14814447</Data></Cell>
    <Cell><Data ss:Type="Number">14817441</Data></Cell>
    <Cell><Data ss:Type="String">LTR/Gypsy</Data></Cell>
   </Row>
   <Row>
    <Cell><Data ss:Type="String">chrA01</Data></Cell>
    <Cell><Data ss:Type="Number">14817001</Data></Cell>
    <Cell><Data ss:Type="Number">14818000</Data></Cell>
    <Cell ss:StyleID="s19"><Data ss:Type="Number">2.71148284825776E-6</Data></Cell>
    <Cell><Data ss:Type="Number">1.98535676365949E-3</Data></Cell>
    <Cell ss:StyleID="s21"><Data ss:Type="Number">-29.6512799838742</Data></Cell>
    <Cell><Data ss:Type="String">chrA01</Data></Cell>
    <Cell><Data ss:Type="Number">14816130</Data></Cell>
    <Cell><Data ss:Type="Number">14818935</Data></Cell>
    <Cell><Data ss:Type="String">LTR/Gypsy</Data></Cell>
   </Row>
   <Row>
    <Cell><Data ss:Type="String">chrA03</Data></Cell>
    <Cell><Data ss:Type="Number">24846001</Data></Cell>
    <Cell><Data ss:Type="Number">24847000</Data></Cell>
    <Cell ss:StyleID="s19"><Data ss:Type="Number">3.51509937635635E-6</Data></Cell>
    <Cell><Data ss:Type="Number">2.36325870122018E-3</Data></Cell>
    <Cell ss:StyleID="s21"><Data ss:Type="Number">26.065516026769998</Data></Cell>
    <Cell><Data ss:Type="String">chrA03</Data></Cell>
    <Cell><Data ss:Type="Number">24846121</Data></Cell>
    <Cell><Data ss:Type="Number">24846503</Data></Cell>
    <Cell><Data ss:Type="String">LINE/L1</Data></Cell>
   </Row>
   <Row>
    <Cell><Data ss:Type="String">chrA03</Data></Cell>
    <Cell><Data ss:Type="Number">28277001</Data></Cell>
    <Cell><Data ss:Type="Number">28278000</Data></Cell>
    <Cell ss:StyleID="s19"><Data ss:Type="Number">3.9165817780257698E-6</Data></Cell>
    <Cell><Data ss:Type="Number">2.47952449167965E-3</Data></Cell>
    <Cell ss:StyleID="s21"><Data ss:Type="Number">-38.004158004158</Data></Cell>
    <Cell><Data ss:Type="String">chrA03</Data></Cell>
    <Cell><Data ss:Type="Number">28275977</Data></Cell>
    <Cell><Data ss:Type="Number">28277381</Data></Cell>
    <Cell><Data ss:Type="String">LTR/Copia</Data></Cell>
   </Row>
   <Row>
    <Cell><Data ss:Type="String">chrA04</Data></Cell>
    <Cell><Data ss:Type="Number">10232001</Data></Cell>
    <Cell><Data ss:Type="Number">10233000</Data></Cell>
    <Cell ss:StyleID="s19"><Data ss:Type="Number">1.69061690852485E-8</Data></Cell>
    <Cell ss:StyleID="s19"><Data ss:Type="Number">5.9398049905723301E-5</Data></Cell>
    <Cell ss:StyleID="s21"><Data ss:Type="Number">34.352603917821298</Data></Cell>
    <Cell><Data ss:Type="String">chrA04</Data></Cell>
    <Cell><Data ss:Type="Number">10232816</Data></Cell>
    <Cell><Data ss:Type="Number">10234078</Data></Cell>
    <Cell><Data ss:Type="String">LTR/Gypsy</Data></Cell>
   </Row>
   <Row>
    <Cell><Data ss:Type="String">chrA05</Data></Cell>
    <Cell><Data ss:Type="Number">8663001</Data></Cell>
    <Cell><Data ss:Type="Number">8664000</Data></Cell>
    <Cell ss:StyleID="s19"><Data ss:Type="Number">3.5741177167323998E-9</Data></Cell>
    <Cell ss:StyleID="s19"><Data ss:Type="Number">2.0488205610328399E-5</Data></Cell>
    <Cell ss:StyleID="s21"><Data ss:Type="Number">-32.093431682472797</Data></Cell>
    <Cell><Data ss:Type="String">chrA05</Data></Cell>
    <Cell><Data ss:Type="Number">8663431</Data></Cell>
    <Cell><Data ss:Type="Number">8664433</Data></Cell>
    <Cell><Data ss:Type="String">LINE/L1</Data></Cell>
   </Row>
   <Row>
    <Cell><Data ss:Type="String">chrA06</Data></Cell>
    <Cell><Data ss:Type="Number">11001001</Data></Cell>
    <Cell><Data ss:Type="Number">11002000</Data></Cell>
    <Cell ss:StyleID="s19"><Data ss:Type="Number">5.2559504443614302E-6</Data></Cell>
    <Cell><Data ss:Type="Number">2.9978962096859798E-3</Data></Cell>
    <Cell ss:StyleID="s21"><Data ss:Type="Number">41.572327044025201</Data></Cell>
    <Cell><Data ss:Type="String">chrA06</Data></Cell>
    <Cell><Data ss:Type="Number">11000307</Data></Cell>
    <Cell><Data ss:Type="Number">11001305</Data></Cell>
    <Cell><Data ss:Type="String">LINE/L1</Data></Cell>
   </Row>
   <Row>
    <Cell><Data ss:Type="String">chrA06</Data></Cell>
    <Cell><Data ss:Type="Number">11869001</Data></Cell>
    <Cell><Data ss:Type="Number">11870000</Data></Cell>
    <Cell ss:StyleID="s19"><Data ss:Type="Number">1.6002664598932298E-8</Data></Cell>
    <Cell ss:StyleID="s19"><Data ss:Type="Number">5.7145381463518897E-5</Data></Cell>
    <Cell ss:StyleID="s21"><Data ss:Type="Number">30.6089743589744</Data></Cell>
    <Cell><Data ss:Type="String">chrA06</Data></Cell>
    <Cell><Data ss:Type="Number">11868041</Data></Cell>
    <Cell><Data ss:Type="Number">11869015</Data></Cell>
    <Cell><Data ss:Type="String">LTR/Gypsy</Data></Cell>
   </Row>
   <Row>
    <Cell><Data ss:Type="String">chrA07</Data></Cell>
    <Cell><Data ss:Type="Number">12681001</Data></Cell>
    <Cell><Data ss:Type="Number">12682000</Data></Cell>
    <Cell ss:StyleID="s19"><Data ss:Type="Number">5.5928622008863297E-7</Data></Cell>
    <Cell><Data ss:Type="Number">6.9221358702080198E-4</Data></Cell>
    <Cell ss:StyleID="s21"><Data ss:Type="Number">28.317158785876501</Data></Cell>
    <Cell><Data ss:Type="String">chrA07</Data></Cell>
    <Cell><Data ss:Type="Number">12681706</Data></Cell>
    <Cell><Data ss:Type="Number">12682802</Data></Cell>
    <Cell><Data ss:Type="String">LINE/L1</Data></Cell>
   </Row>
   <Row>
    <Cell><Data ss:Type="String">chrA08</Data></Cell>
    <Cell><Data ss:Type="Number">1948001</Data></Cell>
    <Cell><Data ss:Type="Number">1949000</Data></Cell>
    <Cell ss:StyleID="s19"><Data ss:Type="Number">1.9131685322627701E-5</Data></Cell>
    <Cell><Data ss:Type="Number">7.0263752366214998E-3</Data></Cell>
    <Cell ss:StyleID="s21"><Data ss:Type="Number">-29.479514682609501</Data></Cell>
    <Cell><Data ss:Type="String">chrA08</Data></Cell>
    <Cell><Data ss:Type="Number">1948414</Data></Cell>
    <Cell><Data ss:Type="Number">1948542</Data></Cell>
    <Cell><Data ss:Type="String">LTR/Copia</Data></Cell>
   </Row>
   <Row>
    <Cell><Data ss:Type="String">chrA08</Data></Cell>
    <Cell><Data ss:Type="Number">7062001</Data></Cell>
    <Cell><Data ss:Type="Number">7063000</Data></Cell>
    <Cell ss:StyleID="s19"><Data ss:Type="Number">4.4449938381658801E-6</Data></Cell>
    <Cell><Data ss:Type="Number">2.6933384850227199E-3</Data></Cell>
    <Cell ss:StyleID="s21"><Data ss:Type="Number">-30.952380952380999</Data></Cell>
    <Cell><Data ss:Type="String">chrA08</Data></Cell>
    <Cell><Data ss:Type="Number">7061676</Data></Cell>
    <Cell><Data ss:Type="Number">7062100</Data></Cell>
    <Cell><Data ss:Type="String">DNA/PIF-Harbinger</Data></Cell>
   </Row>
   <Row>
    <Cell><Data ss:Type="String">chrA08</Data></Cell>
    <Cell><Data ss:Type="Number">7062001</Data></Cell>
    <Cell><Data ss:Type="Number">7063000</Data></Cell>
    <Cell ss:StyleID="s19"><Data ss:Type="Number">4.4449938381658801E-6</Data></Cell>
    <Cell><Data ss:Type="Number">2.6933384850227199E-3</Data></Cell>
    <Cell ss:StyleID="s21"><Data ss:Type="Number">-30.952380952380999</Data></Cell>
    <Cell><Data ss:Type="String">chrA08</Data></Cell>
    <Cell><Data ss:Type="Number">7062374</Data></Cell>
    <Cell><Data ss:Type="Number">7063630</Data></Cell>
    <Cell><Data ss:Type="String">LTR/Copia</Data></Cell>
   </Row>
   <Row>
    <Cell><Data ss:Type="String">chrA08</Data></Cell>
    <Cell><Data ss:Type="Number">18097001</Data></Cell>
    <Cell><Data ss:Type="Number">18098000</Data></Cell>
    <Cell ss:StyleID="s19"><Data ss:Type="Number">6.9533283543924095E-11</Data></Cell>
    <Cell ss:StyleID="s19"><Data ss:Type="Number">1.1219606828635801E-6</Data></Cell>
    <Cell ss:StyleID="s21"><Data ss:Type="Number">35.114270427271997</Data></Cell>
    <Cell><Data ss:Type="String">chrA08</Data></Cell>
    <Cell><Data ss:Type="Number">18096346</Data></Cell>
    <Cell><Data ss:Type="Number">18097700</Data></Cell>
    <Cell><Data ss:Type="String">LTR/Copia</Data></Cell>
   </Row>
   <Row>
    <Cell><Data ss:Type="String">chrA09</Data></Cell>
    <Cell><Data ss:Type="Number">8080001</Data></Cell>
    <Cell><Data ss:Type="Number">8081000</Data></Cell>
    <Cell ss:StyleID="s19"><Data ss:Type="Number">1.35212263070924E-6</Data></Cell>
    <Cell><Data ss:Type="Number">1.2861726421436899E-3</Data></Cell>
    <Cell ss:StyleID="s21"><Data ss:Type="Number">-34.902574313753398</Data></Cell>
    <Cell><Data ss:Type="String">chrA09</Data></Cell>
    <Cell><Data ss:Type="Number">8080392</Data></Cell>
    <Cell><Data ss:Type="Number">8080410</Data></Cell>
    <Cell><Data ss:Type="String">LINE/L1</Data></Cell>
   </Row>
   <Row>
    <Cell><Data ss:Type="String">chrA10</Data></Cell>
    <Cell><Data ss:Type="Number">7908001</Data></Cell>
    <Cell><Data ss:Type="Number">7909000</Data></Cell>
    <Cell ss:StyleID="s19"><Data ss:Type="Number">1.1913618693374501E-6</Data></Cell>
    <Cell><Data ss:Type="Number">1.1742757449988801E-3</Data></Cell>
    <Cell ss:StyleID="s21"><Data ss:Type="Number">-28.513689700130399</Data></Cell>
    <Cell><Data ss:Type="String">chrA10</Data></Cell>
    <Cell><Data ss:Type="Number">7907228</Data></Cell>
    <Cell><Data ss:Type="Number">7908280</Data></Cell>
    <Cell><Data ss:Type="String">DNA/MuLE-MuDR</Data></Cell>
   </Row>
   <Row>
    <Cell><Data ss:Type="String">chrA10</Data></Cell>
    <Cell><Data ss:Type="Number">7908001</Data></Cell>
    <Cell><Data ss:Type="Number">7909000</Data></Cell>
    <Cell ss:StyleID="s19"><Data ss:Type="Number">1.1913618693374501E-6</Data></Cell>
    <Cell><Data ss:Type="Number">1.1742757449988801E-3</Data></Cell>
    <Cell ss:StyleID="s21"><Data ss:Type="Number">-28.513689700130399</Data></Cell>
    <Cell><Data ss:Type="String">chrA10</Data></Cell>
    <Cell><Data ss:Type="Number">7908796</Data></Cell>
    <Cell><Data ss:Type="Number">7908974</Data></Cell>
    <Cell><Data ss:Type="String">LTR/Gypsy</Data></Cell>
   </Row>
   <Row>
    <Cell><Data ss:Type="String">chrC01</Data></Cell>
    <Cell><Data ss:Type="Number">15804001</Data></Cell>
    <Cell><Data ss:Type="Number">15805000</Data></Cell>
    <Cell ss:StyleID="s19"><Data ss:Type="Number">1.16404679240971E-5</Data></Cell>
    <Cell><Data ss:Type="Number">5.1277023873802898E-3</Data></Cell>
    <Cell ss:StyleID="s21"><Data ss:Type="Number">-30.665280665280701</Data></Cell>
    <Cell><Data ss:Type="String">chrC01</Data></Cell>
    <Cell><Data ss:Type="Number">15800953</Data></Cell>
    <Cell><Data ss:Type="Number">15804509</Data></Cell>
    <Cell><Data ss:Type="String">DNA/CMC-EnSpm</Data></Cell>
   </Row>
   <Row>
    <Cell><Data ss:Type="String">chrC01</Data></Cell>
    <Cell><Data ss:Type="Number">15804001</Data></Cell>
    <Cell><Data ss:Type="Number">15805000</Data></Cell>
    <Cell ss:StyleID="s19"><Data ss:Type="Number">1.16404679240971E-5</Data></Cell>
    <Cell><Data ss:Type="Number">5.1277023873802898E-3</Data></Cell>
    <Cell ss:StyleID="s21"><Data ss:Type="Number">-30.665280665280701</Data></Cell>
    <Cell><Data ss:Type="String">chrC01</Data></Cell>
    <Cell><Data ss:Type="Number">15804521</Data></Cell>
    <Cell><Data ss:Type="Number">15805000</Data></Cell>
    <Cell><Data ss:Type="String">DNA/CMC-EnSpm</Data></Cell>
   </Row>
   <Row>
    <Cell><Data ss:Type="String">chrC01</Data></Cell>
    <Cell><Data ss:Type="Number">17343001</Data></Cell>
    <Cell><Data ss:Type="Number">17344000</Data></Cell>
    <Cell ss:StyleID="s19"><Data ss:Type="Number">3.11906125731344E-5</Data></Cell>
    <Cell><Data ss:Type="Number">9.5425090127183605E-3</Data></Cell>
    <Cell ss:StyleID="s21"><Data ss:Type="Number">-27.6098287416232</Data></Cell>
    <Cell><Data ss:Type="String">chrC01</Data></Cell>
    <Cell><Data ss:Type="Number">17339374</Data></Cell>
    <Cell><Data ss:Type="Number">17346152</Data></Cell>
    <Cell><Data ss:Type="String">LTR/Gypsy</Data></Cell>
   </Row>
   <Row>
    <Cell><Data ss:Type="String">chrC01</Data></Cell>
    <Cell><Data ss:Type="Number">20727001</Data></Cell>
    <Cell><Data ss:Type="Number">20728000</Data></Cell>
    <Cell ss:StyleID="s19"><Data ss:Type="Number">1.1304442426734001E-6</Data></Cell>
    <Cell><Data ss:Type="Number">1.13739133110873E-3</Data></Cell>
    <Cell ss:StyleID="s21"><Data ss:Type="Number">33.016608112424201</Data></Cell>
    <Cell><Data ss:Type="String">chrC01</Data></Cell>
    <Cell><Data ss:Type="Number">20724335</Data></Cell>
    <Cell><Data ss:Type="Number">20727073</Data></Cell>
    <Cell><Data ss:Type="String">LTR/Gypsy</Data></Cell>
   </Row>
   <Row>
    <Cell><Data ss:Type="String">chrC01</Data></Cell>
    <Cell><Data ss:Type="Number">20727001</Data></Cell>
    <Cell><Data ss:Type="Number">20728000</Data></Cell>
    <Cell ss:StyleID="s19"><Data ss:Type="Number">1.1304442426734001E-6</Data></Cell>
    <Cell><Data ss:Type="Number">1.13739133110873E-3</Data></Cell>
    <Cell ss:StyleID="s21"><Data ss:Type="Number">33.016608112424201</Data></Cell>
    <Cell><Data ss:Type="String">chrC01</Data></Cell>
    <Cell><Data ss:Type="Number">20727334</Data></Cell>
    <Cell><Data ss:Type="Number">20729070</Data></Cell>
    <Cell><Data ss:Type="String">LTR/Gypsy</Data></Cell>
   </Row>
   <Row>
    <Cell><Data ss:Type="String">chrC01</Data></Cell>
    <Cell><Data ss:Type="Number">25702001</Data></Cell>
    <Cell><Data ss:Type="Number">25703000</Data></Cell>
    <Cell ss:StyleID="s19"><Data ss:Type="Number">1.63230229196389E-5</Data></Cell>
    <Cell><Data ss:Type="Number">6.3664316548207398E-3</Data></Cell>
    <Cell ss:StyleID="s21"><Data ss:Type="Number">26.425333969465601</Data></Cell>
    <Cell><Data ss:Type="String">chrC01</Data></Cell>
    <Cell><Data ss:Type="Number">25697761</Data></Cell>
    <Cell><Data ss:Type="Number">25702034</Data></Cell>
    <Cell><Data ss:Type="String">LINE/L1</Data></Cell>
   </Row>
   <Row>
    <Cell><Data ss:Type="String">chrC01</Data></Cell>
    <Cell><Data ss:Type="Number">25702001</Data></Cell>
    <Cell><Data ss:Type="Number">25703000</Data></Cell>
    <Cell ss:StyleID="s19"><Data ss:Type="Number">1.63230229196389E-5</Data></Cell>
    <Cell><Data ss:Type="Number">6.3664316548207398E-3</Data></Cell>
    <Cell ss:StyleID="s21"><Data ss:Type="Number">26.425333969465601</Data></Cell>
    <Cell><Data ss:Type="String">chrC01</Data></Cell>
    <Cell><Data ss:Type="Number">25702084</Data></Cell>
    <Cell><Data ss:Type="Number">25702102</Data></Cell>
    <Cell><Data ss:Type="String">DNA/CMC-EnSpm</Data></Cell>
   </Row>
   <Row>
    <Cell><Data ss:Type="String">chrC01</Data></Cell>
    <Cell><Data ss:Type="Number">25702001</Data></Cell>
    <Cell><Data ss:Type="Number">25703000</Data></Cell>
    <Cell ss:StyleID="s19"><Data ss:Type="Number">1.63230229196389E-5</Data></Cell>
    <Cell><Data ss:Type="Number">6.3664316548207398E-3</Data></Cell>
    <Cell ss:StyleID="s21"><Data ss:Type="Number">26.425333969465601</Data></Cell>
    <Cell><Data ss:Type="String">chrC01</Data></Cell>
    <Cell><Data ss:Type="Number">25702354</Data></Cell>
    <Cell><Data ss:Type="Number">25708344</Data></Cell>
    <Cell><Data ss:Type="String">DNA/CMC-EnSpm</Data></Cell>
   </Row>
   <Row>
    <Cell><Data ss:Type="String">chrC02</Data></Cell>
    <Cell><Data ss:Type="Number">5196001</Data></Cell>
    <Cell><Data ss:Type="Number">5197000</Data></Cell>
    <Cell ss:StyleID="s19"><Data ss:Type="Number">1.2499151579123001E-5</Data></Cell>
    <Cell><Data ss:Type="Number">5.3861450282929896E-3</Data></Cell>
    <Cell ss:StyleID="s21"><Data ss:Type="Number">-25.2432551968156</Data></Cell>
    <Cell><Data ss:Type="String">chrC02</Data></Cell>
    <Cell><Data ss:Type="Number">5196783</Data></Cell>
    <Cell><Data ss:Type="Number">5199758</Data></Cell>
    <Cell><Data ss:Type="String">LTR/Copia</Data></Cell>
   </Row>
   <Row>
    <Cell><Data ss:Type="String">chrC02</Data></Cell>
    <Cell><Data ss:Type="Number">8471001</Data></Cell>
    <Cell><Data ss:Type="Number">8472000</Data></Cell>
    <Cell ss:StyleID="s19"><Data ss:Type="Number">6.8766648909028904E-7</Data></Cell>
    <Cell><Data ss:Type="Number">7.9466699313345403E-4</Data></Cell>
    <Cell ss:StyleID="s21"><Data ss:Type="Number">25.261179592062401</Data></Cell>
    <Cell><Data ss:Type="String">chrC02</Data></Cell>
    <Cell><Data ss:Type="Number">8470737</Data></Cell>
    <Cell><Data ss:Type="Number">8471246</Data></Cell>
    <Cell><Data ss:Type="String">LTR/Gypsy</Data></Cell>
   </Row>
   <Row>
    <Cell><Data ss:Type="String">chrC02</Data></Cell>
    <Cell><Data ss:Type="Number">8471001</Data></Cell>
    <Cell><Data ss:Type="Number">8472000</Data></Cell>
    <Cell ss:StyleID="s19"><Data ss:Type="Number">6.8766648909028904E-7</Data></Cell>
    <Cell><Data ss:Type="Number">7.9466699313345403E-4</Data></Cell>
    <Cell ss:StyleID="s21"><Data ss:Type="Number">25.261179592062401</Data></Cell>
    <Cell><Data ss:Type="String">chrC02</Data></Cell>
    <Cell><Data ss:Type="Number">8471533</Data></Cell>
    <Cell><Data ss:Type="Number">8471549</Data></Cell>
    <Cell><Data ss:Type="String">LTR/Gypsy</Data></Cell>
   </Row>
   <Row>
    <Cell><Data ss:Type="String">chrC02</Data></Cell>
    <Cell><Data ss:Type="Number">26315001</Data></Cell>
    <Cell><Data ss:Type="Number">26316000</Data></Cell>
    <Cell ss:StyleID="s19"><Data ss:Type="Number">5.9258151663650698E-6</Data></Cell>
    <Cell><Data ss:Type="Number">3.2139489027499398E-3</Data></Cell>
    <Cell ss:StyleID="s21"><Data ss:Type="Number">32.036082474226802</Data></Cell>
    <Cell><Data ss:Type="String">chrC02</Data></Cell>
    <Cell><Data ss:Type="Number">26314480</Data></Cell>
    <Cell><Data ss:Type="Number">26318261</Data></Cell>
    <Cell><Data ss:Type="String">LINE/L1</Data></Cell>
   </Row>
   <Row>
    <Cell><Data ss:Type="String">chrC02</Data></Cell>
    <Cell><Data ss:Type="Number">38252001</Data></Cell>
    <Cell><Data ss:Type="Number">38253000</Data></Cell>
    <Cell ss:StyleID="s19"><Data ss:Type="Number">3.7667100213244401E-7</Data></Cell>
    <Cell><Data ss:Type="Number">5.4338032400830303E-4</Data></Cell>
    <Cell ss:StyleID="s21"><Data ss:Type="Number">26.733734150842299</Data></Cell>
    <Cell><Data ss:Type="String">chrC02</Data></Cell>
    <Cell><Data ss:Type="Number">38252323</Data></Cell>
    <Cell><Data ss:Type="Number">38253233</Data></Cell>
    <Cell><Data ss:Type="String">LINE/L1</Data></Cell>
   </Row>
   <Row>
    <Cell><Data ss:Type="String">chrC02</Data></Cell>
    <Cell><Data ss:Type="Number">42004001</Data></Cell>
    <Cell><Data ss:Type="Number">42005000</Data></Cell>
    <Cell ss:StyleID="s19"><Data ss:Type="Number">5.9933767228558397E-6</Data></Cell>
    <Cell><Data ss:Type="Number">3.2315351180418101E-3</Data></Cell>
    <Cell ss:StyleID="s21"><Data ss:Type="Number">29.559748427673</Data></Cell>
    <Cell><Data ss:Type="String">chrC02</Data></Cell>
    <Cell><Data ss:Type="Number">42003418</Data></Cell>
    <Cell><Data ss:Type="Number">42005570</Data></Cell>
    <Cell><Data ss:Type="String">DNA/hAT-Ac</Data></Cell>
   </Row>
   <Row>
    <Cell><Data ss:Type="String">chrC03</Data></Cell>
    <Cell><Data ss:Type="Number">42647001</Data></Cell>
    <Cell><Data ss:Type="Number">42648000</Data></Cell>
    <Cell ss:StyleID="s19"><Data ss:Type="Number">3.5454130497057502E-6</Data></Cell>
    <Cell><Data ss:Type="Number">2.3656823306317499E-3</Data></Cell>
    <Cell ss:StyleID="s21"><Data ss:Type="Number">29.7790339157246</Data></Cell>
    <Cell><Data ss:Type="String">chrC03</Data></Cell>
    <Cell><Data ss:Type="Number">42646305</Data></Cell>
    <Cell><Data ss:Type="Number">42647224</Data></Cell>
    <Cell><Data ss:Type="String">LINE/L1</Data></Cell>
   </Row>
   <Row>
    <Cell><Data ss:Type="String">chrC03</Data></Cell>
    <Cell><Data ss:Type="Number">42647001</Data></Cell>
    <Cell><Data ss:Type="Number">42648000</Data></Cell>
    <Cell ss:StyleID="s19"><Data ss:Type="Number">3.5454130497057502E-6</Data></Cell>
    <Cell><Data ss:Type="Number">2.3656823306317499E-3</Data></Cell>
    <Cell ss:StyleID="s21"><Data ss:Type="Number">29.7790339157246</Data></Cell>
    <Cell><Data ss:Type="String">chrC03</Data></Cell>
    <Cell><Data ss:Type="Number">42647225</Data></Cell>
    <Cell><Data ss:Type="Number">42647897</Data></Cell>
    <Cell><Data ss:Type="String">LINE/L1</Data></Cell>
   </Row>
   <Row>
    <Cell><Data ss:Type="String">chrC03</Data></Cell>
    <Cell><Data ss:Type="Number">52401001</Data></Cell>
    <Cell><Data ss:Type="Number">52402000</Data></Cell>
    <Cell ss:StyleID="s19"><Data ss:Type="Number">1.86207053639041E-5</Data></Cell>
    <Cell><Data ss:Type="Number">6.9213202886063002E-3</Data></Cell>
    <Cell ss:StyleID="s21"><Data ss:Type="Number">26.9339764847754</Data></Cell>
    <Cell><Data ss:Type="String">chrC03</Data></Cell>
    <Cell><Data ss:Type="Number">52401275</Data></Cell>
    <Cell><Data ss:Type="Number">52401669</Data></Cell>
    <Cell><Data ss:Type="String">LINE/L1</Data></Cell>
   </Row>
   <Row>
    <Cell><Data ss:Type="String">chrC03</Data></Cell>
    <Cell><Data ss:Type="Number">53207001</Data></Cell>
    <Cell><Data ss:Type="Number">53208000</Data></Cell>
    <Cell ss:StyleID="s19"><Data ss:Type="Number">1.44498187305026E-11</Data></Cell>
    <Cell ss:StyleID="s19"><Data ss:Type="Number">3.1476110930169899E-7</Data></Cell>
    <Cell ss:StyleID="s21"><Data ss:Type="Number">-26.6831899984074</Data></Cell>
    <Cell><Data ss:Type="String">chrC03</Data></Cell>
    <Cell><Data ss:Type="Number">53204917</Data></Cell>
    <Cell><Data ss:Type="Number">53209097</Data></Cell>
    <Cell><Data ss:Type="String">LTR/Gypsy</Data></Cell>
   </Row>
   <Row>
    <Cell><Data ss:Type="String">chrC04</Data></Cell>
    <Cell><Data ss:Type="Number">11954001</Data></Cell>
    <Cell><Data ss:Type="Number">11955000</Data></Cell>
    <Cell ss:StyleID="s19"><Data ss:Type="Number">2.6438927521568299E-5</Data></Cell>
    <Cell><Data ss:Type="Number">8.5830171899062904E-3</Data></Cell>
    <Cell ss:StyleID="s21"><Data ss:Type="Number">-52.380952380952401</Data></Cell>
    <Cell><Data ss:Type="String">chrC04</Data></Cell>
    <Cell><Data ss:Type="Number">11953493</Data></Cell>
    <Cell><Data ss:Type="Number">11954508</Data></Cell>
    <Cell><Data ss:Type="String">DNA/MuLE-MuDR</Data></Cell>
   </Row>
   <Row>
    <Cell><Data ss:Type="String">chrC04</Data></Cell>
    <Cell><Data ss:Type="Number">36436001</Data></Cell>
    <Cell><Data ss:Type="Number">36437000</Data></Cell>
    <Cell ss:StyleID="s19"><Data ss:Type="Number">3.1194238135416399E-6</Data></Cell>
    <Cell><Data ss:Type="Number">2.1974535999912301E-3</Data></Cell>
    <Cell ss:StyleID="s21"><Data ss:Type="Number">40.4838709677419</Data></Cell>
    <Cell><Data ss:Type="String">chrC04</Data></Cell>
    <Cell><Data ss:Type="Number">36436483</Data></Cell>
    <Cell><Data ss:Type="Number">36436659</Data></Cell>
    <Cell><Data ss:Type="String">LINE/Jockey</Data></Cell>
   </Row>
   <Row>
    <Cell><Data ss:Type="String">chrC05</Data></Cell>
    <Cell><Data ss:Type="Number">6567001</Data></Cell>
    <Cell><Data ss:Type="Number">6568000</Data></Cell>
    <Cell ss:StyleID="s19"><Data ss:Type="Number">2.0701375679687102E-18</Data></Cell>
    <Cell ss:StyleID="s19"><Data ss:Type="Number">2.2546954029446401E-13</Data></Cell>
    <Cell ss:StyleID="s21"><Data ss:Type="Number">45.896750706789</Data></Cell>
    <Cell><Data ss:Type="String">chrC05</Data></Cell>
    <Cell><Data ss:Type="Number">6567973</Data></Cell>
    <Cell><Data ss:Type="Number">6568707</Data></Cell>
    <Cell><Data ss:Type="String">DNA/MuLE-MuDR</Data></Cell>
   </Row>
   <Row>
    <Cell><Data ss:Type="String">chrC05</Data></Cell>
    <Cell><Data ss:Type="Number">18239001</Data></Cell>
    <Cell><Data ss:Type="Number">18240000</Data></Cell>
    <Cell ss:StyleID="s19"><Data ss:Type="Number">1.8237484650849201E-6</Data></Cell>
    <Cell><Data ss:Type="Number">1.5599169716733799E-3</Data></Cell>
    <Cell ss:StyleID="s21"><Data ss:Type="Number">-32.773109243697498</Data></Cell>
    <Cell><Data ss:Type="String">chrC05</Data></Cell>
    <Cell><Data ss:Type="Number">18239156</Data></Cell>
    <Cell><Data ss:Type="Number">18239704</Data></Cell>
    <Cell><Data ss:Type="String">LINE/L1</Data></Cell>
   </Row>
   <Row>
    <Cell><Data ss:Type="String">chrC05</Data></Cell>
    <Cell><Data ss:Type="Number">34267001</Data></Cell>
    <Cell><Data ss:Type="Number">34268000</Data></Cell>
    <Cell ss:StyleID="s19"><Data ss:Type="Number">2.80684277958185E-5</Data></Cell>
    <Cell><Data ss:Type="Number">8.9447173780771907E-3</Data></Cell>
    <Cell ss:StyleID="s21"><Data ss:Type="Number">-57.5675675675676</Data></Cell>
    <Cell><Data ss:Type="String">chrC05</Data></Cell>
    <Cell><Data ss:Type="Number">34267697</Data></Cell>
    <Cell><Data ss:Type="Number">34268433</Data></Cell>
    <Cell><Data ss:Type="String">LTR/Copia</Data></Cell>
   </Row>
   <Row>
    <Cell><Data ss:Type="String">chrC06</Data></Cell>
    <Cell><Data ss:Type="Number">17327001</Data></Cell>
    <Cell><Data ss:Type="Number">17328000</Data></Cell>
    <Cell ss:StyleID="s19"><Data ss:Type="Number">2.9176476828746498E-6</Data></Cell>
    <Cell><Data ss:Type="Number">2.0940778389233498E-3</Data></Cell>
    <Cell ss:StyleID="s21"><Data ss:Type="Number">-29.2983526540574</Data></Cell>
    <Cell><Data ss:Type="String">chrC06</Data></Cell>
    <Cell><Data ss:Type="Number">17327630</Data></Cell>
    <Cell><Data ss:Type="Number">17327756</Data></Cell>
    <Cell><Data ss:Type="String">LINE/L1</Data></Cell>
   </Row>
   <Row>
    <Cell><Data ss:Type="String">chrC06</Data></Cell>
    <Cell><Data ss:Type="Number">19884001</Data></Cell>
    <Cell><Data ss:Type="Number">19885000</Data></Cell>
    <Cell ss:StyleID="s19"><Data ss:Type="Number">1.6597606555813101E-5</Data></Cell>
    <Cell><Data ss:Type="Number">6.4372479845273504E-3</Data></Cell>
    <Cell ss:StyleID="s21"><Data ss:Type="Number">25.761407366684999</Data></Cell>
    <Cell><Data ss:Type="String">chrC06</Data></Cell>
    <Cell><Data ss:Type="Number">19882621</Data></Cell>
    <Cell><Data ss:Type="Number">19884950</Data></Cell>
    <Cell><Data ss:Type="String">DNA/MuLE-MuDR</Data></Cell>
   </Row>
   <Row>
    <Cell><Data ss:Type="String">chrC06</Data></Cell>
    <Cell><Data ss:Type="Number">19884001</Data></Cell>
    <Cell><Data ss:Type="Number">19885000</Data></Cell>
    <Cell ss:StyleID="s19"><Data ss:Type="Number">1.6597606555813101E-5</Data></Cell>
    <Cell><Data ss:Type="Number">6.4372479845273504E-3</Data></Cell>
    <Cell ss:StyleID="s21"><Data ss:Type="Number">25.761407366684999</Data></Cell>
    <Cell><Data ss:Type="String">chrC06</Data></Cell>
    <Cell><Data ss:Type="Number">19884951</Data></Cell>
    <Cell><Data ss:Type="Number">19887709</Data></Cell>
    <Cell><Data ss:Type="String">DNA/MuLE-MuDR</Data></Cell>
   </Row>
   <Row>
    <Cell><Data ss:Type="String">chrC07</Data></Cell>
    <Cell><Data ss:Type="Number">13931001</Data></Cell>
    <Cell><Data ss:Type="Number">13932000</Data></Cell>
    <Cell ss:StyleID="s19"><Data ss:Type="Number">1.9351204071080101E-5</Data></Cell>
    <Cell><Data ss:Type="Number">7.0726212465414603E-3</Data></Cell>
    <Cell ss:StyleID="s21"><Data ss:Type="Number">30.8441558441558</Data></Cell>
    <Cell><Data ss:Type="String">chrC07</Data></Cell>
    <Cell><Data ss:Type="Number">13929426</Data></Cell>
    <Cell><Data ss:Type="Number">13931678</Data></Cell>
    <Cell><Data ss:Type="String">DNA/hAT-Ac</Data></Cell>
   </Row>
   <Row>
    <Cell><Data ss:Type="String">chrC07</Data></Cell>
    <Cell><Data ss:Type="Number">19821001</Data></Cell>
    <Cell><Data ss:Type="Number">19822000</Data></Cell>
    <Cell ss:StyleID="s19"><Data ss:Type="Number">2.1803578603872501E-5</Data></Cell>
    <Cell><Data ss:Type="Number">7.55278485420655E-3</Data></Cell>
    <Cell ss:StyleID="s21"><Data ss:Type="Number">-50.215053763440899</Data></Cell>
    <Cell><Data ss:Type="String">chrC07</Data></Cell>
    <Cell><Data ss:Type="Number">19821283</Data></Cell>
    <Cell><Data ss:Type="Number">19821445</Data></Cell>
    <Cell><Data ss:Type="String">DNA/hAT-Tag1</Data></Cell>
   </Row>
   <Row>
    <Cell><Data ss:Type="String">chrC07</Data></Cell>
    <Cell><Data ss:Type="Number">29775001</Data></Cell>
    <Cell><Data ss:Type="Number">29776000</Data></Cell>
    <Cell ss:StyleID="s19"><Data ss:Type="Number">1.38525512982108E-5</Data></Cell>
    <Cell><Data ss:Type="Number">5.7149773402275497E-3</Data></Cell>
    <Cell ss:StyleID="s21"><Data ss:Type="Number">-28.991228070175399</Data></Cell>
    <Cell><Data ss:Type="String">chrC07</Data></Cell>
    <Cell><Data ss:Type="Number">29773040</Data></Cell>
    <Cell><Data ss:Type="Number">29775174</Data></Cell>
    <Cell><Data ss:Type="String">DNA/hAT-Ac</Data></Cell>
   </Row>
   <Row>
    <Cell><Data ss:Type="String">chrC08</Data></Cell>
    <Cell><Data ss:Type="Number">12459001</Data></Cell>
    <Cell><Data ss:Type="Number">12460000</Data></Cell>
    <Cell ss:StyleID="s19"><Data ss:Type="Number">3.3581668366818002E-5</Data></Cell>
    <Cell><Data ss:Type="Number">9.98650002999232E-3</Data></Cell>
    <Cell ss:StyleID="s21"><Data ss:Type="Number">-26.050420168067198</Data></Cell>
    <Cell><Data ss:Type="String">chrC08</Data></Cell>
    <Cell><Data ss:Type="Number">12458846</Data></Cell>
    <Cell><Data ss:Type="Number">12459421</Data></Cell>
    <Cell><Data ss:Type="String">LINE/L1</Data></Cell>
   </Row>
   <Row>
    <Cell><Data ss:Type="String">chrC09</Data></Cell>
    <Cell><Data ss:Type="Number">13889001</Data></Cell>
    <Cell><Data ss:Type="Number">13890000</Data></Cell>
    <Cell ss:StyleID="s19"><Data ss:Type="Number">1.28037196544263E-15</Data></Cell>
    <Cell ss:StyleID="s19"><Data ss:Type="Number">9.2968017495100195E-11</Data></Cell>
    <Cell ss:StyleID="s21"><Data ss:Type="Number">27.258269720101801</Data></Cell>
    <Cell><Data ss:Type="String">chrC09</Data></Cell>
    <Cell><Data ss:Type="Number">13888864</Data></Cell>
    <Cell><Data ss:Type="Number">13889086</Data></Cell>
    <Cell><Data ss:Type="String">LINE/L1</Data></Cell>
   </Row>
   <Row>
    <Cell><Data ss:Type="String">chrC09</Data></Cell>
    <Cell><Data ss:Type="Number">13889001</Data></Cell>
    <Cell><Data ss:Type="Number">13890000</Data></Cell>
    <Cell ss:StyleID="s19"><Data ss:Type="Number">1.28037196544263E-15</Data></Cell>
    <Cell ss:StyleID="s19"><Data ss:Type="Number">9.2968017495100195E-11</Data></Cell>
    <Cell ss:StyleID="s21"><Data ss:Type="Number">27.258269720101801</Data></Cell>
    <Cell><Data ss:Type="String">chrC09</Data></Cell>
    <Cell><Data ss:Type="Number">13888958</Data></Cell>
    <Cell><Data ss:Type="Number">13889098</Data></Cell>
    <Cell><Data ss:Type="String">LINE/L1</Data></Cell>
   </Row>
   <Row>
    <Cell><Data ss:Type="String">chrC09</Data></Cell>
    <Cell><Data ss:Type="Number">13889001</Data></Cell>
    <Cell><Data ss:Type="Number">13890000</Data></Cell>
    <Cell ss:StyleID="s19"><Data ss:Type="Number">1.28037196544263E-15</Data></Cell>
    <Cell ss:StyleID="s19"><Data ss:Type="Number">9.2968017495100195E-11</Data></Cell>
    <Cell ss:StyleID="s21"><Data ss:Type="Number">27.258269720101801</Data></Cell>
    <Cell><Data ss:Type="String">chrC09</Data></Cell>
    <Cell><Data ss:Type="Number">13889428</Data></Cell>
    <Cell><Data ss:Type="Number">13889589</Data></Cell>
    <Cell><Data ss:Type="String">LINE/L1</Data></Cell>
   </Row>
   <Row>
    <Cell><Data ss:Type="String">chrC09</Data></Cell>
    <Cell><Data ss:Type="Number">15897001</Data></Cell>
    <Cell><Data ss:Type="Number">15898000</Data></Cell>
    <Cell ss:StyleID="s19"><Data ss:Type="Number">2.9012542703659998E-7</Data></Cell>
    <Cell><Data ss:Type="Number">4.59368190984198E-4</Data></Cell>
    <Cell ss:StyleID="s21"><Data ss:Type="Number">-38.530734632683703</Data></Cell>
    <Cell><Data ss:Type="String">chrC09</Data></Cell>
    <Cell><Data ss:Type="Number">15894631</Data></Cell>
    <Cell><Data ss:Type="Number">15898030</Data></Cell>
    <Cell><Data ss:Type="String">LTR/Gypsy</Data></Cell>
   </Row>
   <Row>
    <Cell><Data ss:Type="String">chrC09</Data></Cell>
    <Cell><Data ss:Type="Number">18341001</Data></Cell>
    <Cell><Data ss:Type="Number">18342000</Data></Cell>
    <Cell ss:StyleID="s19"><Data ss:Type="Number">9.0334535092292408E-6</Data></Cell>
    <Cell><Data ss:Type="Number">4.2777426160764296E-3</Data></Cell>
    <Cell ss:StyleID="s21"><Data ss:Type="Number">-46.690518783541997</Data></Cell>
    <Cell><Data ss:Type="String">chrC09</Data></Cell>
    <Cell><Data ss:Type="Number">18340720</Data></Cell>
    <Cell><Data ss:Type="Number">18341676</Data></Cell>
    <Cell><Data ss:Type="String">DNA/MuLE-MuDR</Data></Cell>
   </Row>
   <Row ss:Height="15.75">
    <Cell ss:StyleID="s22"><Data ss:Type="String">chrC09</Data></Cell>
    <Cell ss:StyleID="s22"><Data ss:Type="Number">44600001</Data></Cell>
    <Cell ss:StyleID="s22"><Data ss:Type="Number">44601000</Data></Cell>
    <Cell ss:StyleID="s23"><Data ss:Type="Number">8.2695134478791706E-6</Data></Cell>
    <Cell ss:StyleID="s22"><Data ss:Type="Number">4.07085235158826E-3</Data></Cell>
    <Cell ss:StyleID="s24"><Data ss:Type="Number">30.9891736837235</Data></Cell>
    <Cell ss:StyleID="s22"><Data ss:Type="String">chrC09</Data></Cell>
    <Cell ss:StyleID="s22"><Data ss:Type="Number">44600351</Data></Cell>
    <Cell ss:StyleID="s22"><Data ss:Type="Number">44646519</Data></Cell>
    <Cell ss:StyleID="s22"><Data ss:Type="String">DNA/CMC-EnSpm</Data></Cell>
   </Row>
   <Row ss:Index="90" ss:Height="15.75">
    <Cell ss:MergeAcross="5" ss:StyleID="m56792080"><Data ss:Type="String">T18 vs. T0 CHH DMRs informations</Data></Cell>
    <Cell ss:MergeAcross="3" ss:StyleID="s29"><Data ss:Type="String">TEs informations</Data></Cell>
   </Row>
   <Row ss:Height="15.75">
    <Cell ss:StyleID="s16"><Data ss:Type="String">Chromosome</Data></Cell>
    <Cell ss:StyleID="s16"><Data ss:Type="String">Start</Data></Cell>
    <Cell ss:StyleID="s16"><Data ss:Type="String">End</Data></Cell>
    <Cell ss:StyleID="s16"><Data ss:Type="String">pvalue</Data></Cell>
    <Cell ss:StyleID="s16"><Data ss:Type="String">qvalue</Data></Cell>
    <Cell ss:StyleID="s17"><Data ss:Type="String">meth.diff</Data></Cell>
    <Cell ss:StyleID="s16"><Data ss:Type="String">Chromosome</Data></Cell>
    <Cell ss:StyleID="s16"><Data ss:Type="String">Start</Data></Cell>
    <Cell ss:StyleID="s16"><Data ss:Type="String">End</Data></Cell>
    <Cell ss:StyleID="s16"><Data ss:Type="String">Repeat class/family</Data></Cell>
   </Row>
   <Row>
    <Cell><Data ss:Type="String">chrC04</Data></Cell>
    <Cell><Data ss:Type="Number">8604001</Data></Cell>
    <Cell><Data ss:Type="Number">8605000</Data></Cell>
    <Cell ss:StyleID="s19"><Data ss:Type="Number">7.1635590592382902E-5</Data></Cell>
    <Cell><Data ss:Type="Number">9.6793436779549404E-3</Data></Cell>
    <Cell ss:StyleID="s20"><Data ss:Type="Number">27.417452830188701</Data></Cell>
    <Cell><Data ss:Type="String">chrC04</Data></Cell>
    <Cell><Data ss:Type="Number">8601352</Data></Cell>
    <Cell><Data ss:Type="Number">8604305</Data></Cell>
    <Cell><Data ss:Type="String">LTR/Copia</Data></Cell>
   </Row>
   <Row>
    <Cell><Data ss:Type="String">chrC06</Data></Cell>
    <Cell><Data ss:Type="Number">8498001</Data></Cell>
    <Cell><Data ss:Type="Number">8499000</Data></Cell>
    <Cell ss:StyleID="s19"><Data ss:Type="Number">1.15137124885259E-7</Data></Cell>
    <Cell ss:StyleID="s19"><Data ss:Type="Number">8.8334358080686303E-5</Data></Cell>
    <Cell ss:StyleID="s21"><Data ss:Type="Number">-27.047619047619101</Data></Cell>
    <Cell><Data ss:Type="String">chrC06</Data></Cell>
    <Cell><Data ss:Type="Number">8498167</Data></Cell>
    <Cell><Data ss:Type="Number">8498355</Data></Cell>
    <Cell><Data ss:Type="String">LTR/Copia</Data></Cell>
   </Row>
   <Row>
    <Cell><Data ss:Type="String">chrC07</Data></Cell>
    <Cell><Data ss:Type="Number">44316001</Data></Cell>
    <Cell><Data ss:Type="Number">44317000</Data></Cell>
    <Cell ss:StyleID="s19"><Data ss:Type="Number">4.1426435210337599E-7</Data></Cell>
    <Cell><Data ss:Type="Number">2.3404561075527201E-4</Data></Cell>
    <Cell ss:StyleID="s21"><Data ss:Type="Number">36.046511627907002</Data></Cell>
    <Cell><Data ss:Type="String">chrC07</Data></Cell>
    <Cell><Data ss:Type="Number">44316317</Data></Cell>
    <Cell><Data ss:Type="Number">44316463</Data></Cell>
    <Cell><Data ss:Type="String">LINE/L1</Data></Cell>
   </Row>
   <Row ss:Height="15.75">
    <Cell ss:StyleID="s22"><Data ss:Type="String">chrC07</Data></Cell>
    <Cell ss:StyleID="s22"><Data ss:Type="Number">44316001</Data></Cell>
    <Cell ss:StyleID="s22"><Data ss:Type="Number">44317000</Data></Cell>
    <Cell ss:StyleID="s23"><Data ss:Type="Number">4.1426435210337599E-7</Data></Cell>
    <Cell ss:StyleID="s22"><Data ss:Type="Number">2.3404561075527201E-4</Data></Cell>
    <Cell ss:StyleID="s24"><Data ss:Type="Number">36.046511627907002</Data></Cell>
    <Cell ss:StyleID="s22"><Data ss:Type="String">chrC07</Data></Cell>
    <Cell ss:StyleID="s22"><Data ss:Type="Number">44316852</Data></Cell>
    <Cell ss:StyleID="s22"><Data ss:Type="Number">44317706</Data></Cell>
    <Cell ss:StyleID="s22"><Data ss:Type="String">LTR/Copia</Data></Cell>
   </Row>
  </Table>
  <WorksheetOptions xmlns="urn:schemas-microsoft-com:office:excel">
   <PageSetup>
    <Header x:Margin="0.3"/>
    <Footer x:Margin="0.3"/>
    <PageMargins x:Bottom="0.75" x:Left="0.7" x:Right="0.7" x:Top="0.75"/>
   </PageSetup>
   <Print>
    <ValidPrinterInfo/>
    <PaperSizeIndex>9</PaperSizeIndex>
    <HorizontalResolution>200</HorizontalResolution>
    <VerticalResolution>200</VerticalResolution>
   </Print>
   <Panes>
    <Pane>
     <Number>3</Number>
     <RangeSelection>R1C1:R1C6</RangeSelection>
    </Pane>
   </Panes>
   <ProtectObjects>False</ProtectObjects>
   <ProtectScenarios>False</ProtectScenarios>
  </WorksheetOptions>
 </Worksheet>
 <Worksheet ss:Name="T32 vs. T0">
  <Table ss:ExpandedColumnCount="10" ss:ExpandedRowCount="184" x:FullColumns="1"
   x:FullRows="1" ss:StyleID="s18" ss:DefaultColumnWidth="54"
   ss:DefaultRowHeight="15">
   <Column ss:StyleID="s18" ss:Width="76.5"/>
   <Column ss:Index="7" ss:StyleID="s18" ss:Width="76.5"/>
   <Column ss:Index="10" ss:StyleID="s18" ss:Width="107.25"/>
   <Row ss:Height="15.75">
    <Cell ss:MergeAcross="5" ss:StyleID="m56792320"><Data ss:Type="String">T32 vs. T0 CG DMRs information</Data></Cell>
    <Cell ss:MergeAcross="3" ss:StyleID="s29"><Data ss:Type="String">TEs information</Data></Cell>
   </Row>
   <Row ss:Height="15.75">
    <Cell ss:StyleID="s16"><Data ss:Type="String">Chromosome</Data></Cell>
    <Cell ss:StyleID="s16"><Data ss:Type="String">Start</Data></Cell>
    <Cell ss:StyleID="s16"><Data ss:Type="String">End</Data></Cell>
    <Cell ss:StyleID="s16"><Data ss:Type="String">pvalue</Data></Cell>
    <Cell ss:StyleID="s16"><Data ss:Type="String">qvalue</Data></Cell>
    <Cell ss:StyleID="s17"><Data ss:Type="String">meth.diff</Data></Cell>
    <Cell ss:StyleID="s16"><Data ss:Type="String">Chromosome</Data></Cell>
    <Cell ss:StyleID="s16"><Data ss:Type="String">Start</Data></Cell>
    <Cell ss:StyleID="s16"><Data ss:Type="String">End</Data></Cell>
    <Cell ss:StyleID="s16"><Data ss:Type="String">Repeat class/family</Data></Cell>
   </Row>
   <Row>
    <Cell><Data ss:Type="String">chrA02</Data></Cell>
    <Cell><Data ss:Type="Number">3829001</Data></Cell>
    <Cell><Data ss:Type="Number">3830000</Data></Cell>
    <Cell ss:StyleID="s19"><Data ss:Type="Number">7.9094593355001302E-8</Data></Cell>
    <Cell ss:StyleID="s19"><Data ss:Type="Number">5.8375157547367197E-5</Data></Cell>
    <Cell ss:StyleID="s20"><Data ss:Type="Number">-27.120802164571099</Data></Cell>
    <Cell><Data ss:Type="String">chrA02</Data></Cell>
    <Cell><Data ss:Type="Number">3829199</Data></Cell>
    <Cell><Data ss:Type="Number">3829355</Data></Cell>
    <Cell><Data ss:Type="String">LINE/L1</Data></Cell>
   </Row>
   <Row>
    <Cell><Data ss:Type="String">chrA02</Data></Cell>
    <Cell><Data ss:Type="Number">20808001</Data></Cell>
    <Cell><Data ss:Type="Number">20809000</Data></Cell>
    <Cell ss:StyleID="s19"><Data ss:Type="Number">3.65465161542449E-5</Data></Cell>
    <Cell><Data ss:Type="Number">7.0694138058701199E-3</Data></Cell>
    <Cell ss:StyleID="s21"><Data ss:Type="Number">25.862068965517199</Data></Cell>
    <Cell><Data ss:Type="String">chrA02</Data></Cell>
    <Cell><Data ss:Type="Number">20808226</Data></Cell>
    <Cell><Data ss:Type="Number">20808243</Data></Cell>
    <Cell><Data ss:Type="String">RC/Helitron</Data></Cell>
   </Row>
   <Row>
    <Cell><Data ss:Type="String">chrA02</Data></Cell>
    <Cell><Data ss:Type="Number">20808001</Data></Cell>
    <Cell><Data ss:Type="Number">20809000</Data></Cell>
    <Cell ss:StyleID="s19"><Data ss:Type="Number">3.65465161542449E-5</Data></Cell>
    <Cell><Data ss:Type="Number">7.0694138058701199E-3</Data></Cell>
    <Cell ss:StyleID="s21"><Data ss:Type="Number">25.862068965517199</Data></Cell>
    <Cell><Data ss:Type="String">chrA02</Data></Cell>
    <Cell><Data ss:Type="Number">20808456</Data></Cell>
    <Cell><Data ss:Type="Number">20808544</Data></Cell>
    <Cell><Data ss:Type="String">LINE/L1</Data></Cell>
   </Row>
   <Row>
    <Cell><Data ss:Type="String">chrA03</Data></Cell>
    <Cell><Data ss:Type="Number">12674001</Data></Cell>
    <Cell><Data ss:Type="Number">12675000</Data></Cell>
    <Cell ss:StyleID="s19"><Data ss:Type="Number">1.8950657864349401E-7</Data></Cell>
    <Cell><Data ss:Type="Number">1.21286536605822E-4</Data></Cell>
    <Cell ss:StyleID="s21"><Data ss:Type="Number">-25.714285714285701</Data></Cell>
    <Cell><Data ss:Type="String">chrA03</Data></Cell>
    <Cell><Data ss:Type="Number">12673401</Data></Cell>
    <Cell><Data ss:Type="Number">12674255</Data></Cell>
    <Cell><Data ss:Type="String">DNA/MuLE-MuDR</Data></Cell>
   </Row>
   <Row>
    <Cell><Data ss:Type="String">chrA03</Data></Cell>
    <Cell><Data ss:Type="Number">18207001</Data></Cell>
    <Cell><Data ss:Type="Number">18208000</Data></Cell>
    <Cell ss:StyleID="s19"><Data ss:Type="Number">2.4801318256432399E-8</Data></Cell>
    <Cell ss:StyleID="s19"><Data ss:Type="Number">2.1796461269844799E-5</Data></Cell>
    <Cell ss:StyleID="s21"><Data ss:Type="Number">-35.091575091575102</Data></Cell>
    <Cell><Data ss:Type="String">chrA03</Data></Cell>
    <Cell><Data ss:Type="Number">18207274</Data></Cell>
    <Cell><Data ss:Type="Number">18207399</Data></Cell>
    <Cell><Data ss:Type="String">LINE/L1</Data></Cell>
   </Row>
   <Row>
    <Cell><Data ss:Type="String">chrA03</Data></Cell>
    <Cell><Data ss:Type="Number">18207001</Data></Cell>
    <Cell><Data ss:Type="Number">18208000</Data></Cell>
    <Cell ss:StyleID="s19"><Data ss:Type="Number">2.4801318256432399E-8</Data></Cell>
    <Cell ss:StyleID="s19"><Data ss:Type="Number">2.1796461269844799E-5</Data></Cell>
    <Cell ss:StyleID="s21"><Data ss:Type="Number">-35.091575091575102</Data></Cell>
    <Cell><Data ss:Type="String">chrA03</Data></Cell>
    <Cell><Data ss:Type="Number">18207275</Data></Cell>
    <Cell><Data ss:Type="Number">18207428</Data></Cell>
    <Cell><Data ss:Type="String">LINE/L1</Data></Cell>
   </Row>
   <Row>
    <Cell><Data ss:Type="String">chrA04</Data></Cell>
    <Cell><Data ss:Type="Number">1154001</Data></Cell>
    <Cell><Data ss:Type="Number">1155000</Data></Cell>
    <Cell ss:StyleID="s19"><Data ss:Type="Number">3.8772192608346801E-5</Data></Cell>
    <Cell><Data ss:Type="Number">7.4183545803346001E-3</Data></Cell>
    <Cell ss:StyleID="s21"><Data ss:Type="Number">-29.933110367893001</Data></Cell>
    <Cell><Data ss:Type="String">chrA04</Data></Cell>
    <Cell><Data ss:Type="Number">1154373</Data></Cell>
    <Cell><Data ss:Type="Number">1159177</Data></Cell>
    <Cell><Data ss:Type="String">LTR/Copia</Data></Cell>
   </Row>
   <Row>
    <Cell><Data ss:Type="String">chrA04</Data></Cell>
    <Cell><Data ss:Type="Number">7093001</Data></Cell>
    <Cell><Data ss:Type="Number">7094000</Data></Cell>
    <Cell ss:StyleID="s19"><Data ss:Type="Number">4.0261561289543801E-5</Data></Cell>
    <Cell><Data ss:Type="Number">7.62033387218705E-3</Data></Cell>
    <Cell ss:StyleID="s21"><Data ss:Type="Number">25.297787861599499</Data></Cell>
    <Cell><Data ss:Type="String">chrA04</Data></Cell>
    <Cell><Data ss:Type="Number">7093640</Data></Cell>
    <Cell><Data ss:Type="Number">7094002</Data></Cell>
    <Cell><Data ss:Type="String">LINE/L1</Data></Cell>
   </Row>
   <Row>
    <Cell><Data ss:Type="String">chrA04</Data></Cell>
    <Cell><Data ss:Type="Number">7093001</Data></Cell>
    <Cell><Data ss:Type="Number">7094000</Data></Cell>
    <Cell ss:StyleID="s19"><Data ss:Type="Number">4.0261561289543801E-5</Data></Cell>
    <Cell><Data ss:Type="Number">7.62033387218705E-3</Data></Cell>
    <Cell ss:StyleID="s21"><Data ss:Type="Number">25.297787861599499</Data></Cell>
    <Cell><Data ss:Type="String">chrA04</Data></Cell>
    <Cell><Data ss:Type="Number">7093694</Data></Cell>
    <Cell><Data ss:Type="Number">7094500</Data></Cell>
    <Cell><Data ss:Type="String">LINE/L1</Data></Cell>
   </Row>
   <Row>
    <Cell><Data ss:Type="String">chrA05</Data></Cell>
    <Cell><Data ss:Type="Number">2594001</Data></Cell>
    <Cell><Data ss:Type="Number">2595000</Data></Cell>
    <Cell ss:StyleID="s19"><Data ss:Type="Number">5.41197014127315E-5</Data></Cell>
    <Cell><Data ss:Type="Number">9.3317154830695904E-3</Data></Cell>
    <Cell ss:StyleID="s21"><Data ss:Type="Number">38.3333333333333</Data></Cell>
    <Cell><Data ss:Type="String">chrA05</Data></Cell>
    <Cell><Data ss:Type="Number">2594900</Data></Cell>
    <Cell><Data ss:Type="Number">2594958</Data></Cell>
    <Cell><Data ss:Type="String">LINE/L1</Data></Cell>
   </Row>
   <Row>
    <Cell><Data ss:Type="String">chrA05</Data></Cell>
    <Cell><Data ss:Type="Number">3722001</Data></Cell>
    <Cell><Data ss:Type="Number">3723000</Data></Cell>
    <Cell ss:StyleID="s19"><Data ss:Type="Number">2.1634846024942699E-5</Data></Cell>
    <Cell><Data ss:Type="Number">4.9237249764166099E-3</Data></Cell>
    <Cell ss:StyleID="s21"><Data ss:Type="Number">52.867383512544798</Data></Cell>
    <Cell><Data ss:Type="String">chrA05</Data></Cell>
    <Cell><Data ss:Type="Number">3722038</Data></Cell>
    <Cell><Data ss:Type="Number">3722517</Data></Cell>
    <Cell><Data ss:Type="String">LINE/L1</Data></Cell>
   </Row>
   <Row>
    <Cell><Data ss:Type="String">chrA05</Data></Cell>
    <Cell><Data ss:Type="Number">9091001</Data></Cell>
    <Cell><Data ss:Type="Number">9092000</Data></Cell>
    <Cell ss:StyleID="s19"><Data ss:Type="Number">9.9189380202531197E-10</Data></Cell>
    <Cell ss:StyleID="s19"><Data ss:Type="Number">1.3723097591945401E-6</Data></Cell>
    <Cell ss:StyleID="s21"><Data ss:Type="Number">31.542327019714001</Data></Cell>
    <Cell><Data ss:Type="String">chrA05</Data></Cell>
    <Cell><Data ss:Type="Number">9091481</Data></Cell>
    <Cell><Data ss:Type="Number">9091806</Data></Cell>
    <Cell><Data ss:Type="String">LINE/L1</Data></Cell>
   </Row>
   <Row>
    <Cell><Data ss:Type="String">chrA05</Data></Cell>
    <Cell><Data ss:Type="Number">9091001</Data></Cell>
    <Cell><Data ss:Type="Number">9092000</Data></Cell>
    <Cell ss:StyleID="s19"><Data ss:Type="Number">9.9189380202531197E-10</Data></Cell>
    <Cell ss:StyleID="s19"><Data ss:Type="Number">1.3723097591945401E-6</Data></Cell>
    <Cell ss:StyleID="s21"><Data ss:Type="Number">31.542327019714001</Data></Cell>
    <Cell><Data ss:Type="String">chrA05</Data></Cell>
    <Cell><Data ss:Type="Number">9091807</Data></Cell>
    <Cell><Data ss:Type="Number">9092025</Data></Cell>
    <Cell><Data ss:Type="String">LINE/L1</Data></Cell>
   </Row>
   <Row>
    <Cell><Data ss:Type="String">chrA06</Data></Cell>
    <Cell><Data ss:Type="Number">1985001</Data></Cell>
    <Cell><Data ss:Type="Number">1986000</Data></Cell>
    <Cell ss:StyleID="s19"><Data ss:Type="Number">1.5897737928159499E-5</Data></Cell>
    <Cell><Data ss:Type="Number">3.9202703316004398E-3</Data></Cell>
    <Cell ss:StyleID="s21"><Data ss:Type="Number">-30.642034439502801</Data></Cell>
    <Cell><Data ss:Type="String">chrA06</Data></Cell>
    <Cell><Data ss:Type="Number">1985726</Data></Cell>
    <Cell><Data ss:Type="Number">1987149</Data></Cell>
    <Cell><Data ss:Type="String">LTR/Copia</Data></Cell>
   </Row>
   <Row>
    <Cell><Data ss:Type="String">chrA06</Data></Cell>
    <Cell><Data ss:Type="Number">9936001</Data></Cell>
    <Cell><Data ss:Type="Number">9937000</Data></Cell>
    <Cell ss:StyleID="s19"><Data ss:Type="Number">2.2035680174035301E-5</Data></Cell>
    <Cell><Data ss:Type="Number">4.9824888375013601E-3</Data></Cell>
    <Cell ss:StyleID="s21"><Data ss:Type="Number">-27.606837606837601</Data></Cell>
    <Cell><Data ss:Type="String">chrA06</Data></Cell>
    <Cell><Data ss:Type="Number">9936102</Data></Cell>
    <Cell><Data ss:Type="Number">9936259</Data></Cell>
    <Cell><Data ss:Type="String">DNA/MuLE-MuDR</Data></Cell>
   </Row>
   <Row>
    <Cell><Data ss:Type="String">chrA06</Data></Cell>
    <Cell><Data ss:Type="Number">14953001</Data></Cell>
    <Cell><Data ss:Type="Number">14954000</Data></Cell>
    <Cell ss:StyleID="s19"><Data ss:Type="Number">4.0144233609009402E-5</Data></Cell>
    <Cell><Data ss:Type="Number">7.6091727836563004E-3</Data></Cell>
    <Cell ss:StyleID="s21"><Data ss:Type="Number">-26.452599388379198</Data></Cell>
    <Cell><Data ss:Type="String">chrA06</Data></Cell>
    <Cell><Data ss:Type="Number">14953034</Data></Cell>
    <Cell><Data ss:Type="Number">14953121</Data></Cell>
    <Cell><Data ss:Type="String">LINE/L1</Data></Cell>
   </Row>
   <Row>
    <Cell><Data ss:Type="String">chrA06</Data></Cell>
    <Cell><Data ss:Type="Number">17048001</Data></Cell>
    <Cell><Data ss:Type="Number">17049000</Data></Cell>
    <Cell ss:StyleID="s19"><Data ss:Type="Number">1.8146279782266001E-5</Data></Cell>
    <Cell><Data ss:Type="Number">4.30944865040886E-3</Data></Cell>
    <Cell ss:StyleID="s21"><Data ss:Type="Number">-41.488372093023301</Data></Cell>
    <Cell><Data ss:Type="String">chrA06</Data></Cell>
    <Cell><Data ss:Type="Number">17047532</Data></Cell>
    <Cell><Data ss:Type="Number">17048247</Data></Cell>
    <Cell><Data ss:Type="String">LINE/L1</Data></Cell>
   </Row>
   <Row>
    <Cell><Data ss:Type="String">chrA06</Data></Cell>
    <Cell><Data ss:Type="Number">19429001</Data></Cell>
    <Cell><Data ss:Type="Number">19430000</Data></Cell>
    <Cell ss:StyleID="s19"><Data ss:Type="Number">1.6571773602670401E-20</Data></Cell>
    <Cell ss:StyleID="s19"><Data ss:Type="Number">1.3894041475989699E-16</Data></Cell>
    <Cell ss:StyleID="s21"><Data ss:Type="Number">-36.220315021348902</Data></Cell>
    <Cell><Data ss:Type="String">chrA06</Data></Cell>
    <Cell><Data ss:Type="Number">19429954</Data></Cell>
    <Cell><Data ss:Type="Number">19430042</Data></Cell>
    <Cell><Data ss:Type="String">LINE/L1</Data></Cell>
   </Row>
   <Row>
    <Cell><Data ss:Type="String">chrA07</Data></Cell>
    <Cell><Data ss:Type="Number">1349001</Data></Cell>
    <Cell><Data ss:Type="Number">1350000</Data></Cell>
    <Cell ss:StyleID="s19"><Data ss:Type="Number">9.8353008848654101E-6</Data></Cell>
    <Cell><Data ss:Type="Number">2.70540499391638E-3</Data></Cell>
    <Cell ss:StyleID="s21"><Data ss:Type="Number">-32.671394799054397</Data></Cell>
    <Cell><Data ss:Type="String">chrA07</Data></Cell>
    <Cell><Data ss:Type="Number">1349011</Data></Cell>
    <Cell><Data ss:Type="Number">1349471</Data></Cell>
    <Cell><Data ss:Type="String">DNA/hAT-Tag1</Data></Cell>
   </Row>
   <Row>
    <Cell><Data ss:Type="String">chrA07</Data></Cell>
    <Cell><Data ss:Type="Number">1349001</Data></Cell>
    <Cell><Data ss:Type="Number">1350000</Data></Cell>
    <Cell ss:StyleID="s19"><Data ss:Type="Number">9.8353008848654101E-6</Data></Cell>
    <Cell><Data ss:Type="Number">2.70540499391638E-3</Data></Cell>
    <Cell ss:StyleID="s21"><Data ss:Type="Number">-32.671394799054397</Data></Cell>
    <Cell><Data ss:Type="String">chrA07</Data></Cell>
    <Cell><Data ss:Type="Number">1349393</Data></Cell>
    <Cell><Data ss:Type="Number">1349503</Data></Cell>
    <Cell><Data ss:Type="String">DNA/hAT-Tag1</Data></Cell>
   </Row>
   <Row>
    <Cell><Data ss:Type="String">chrA07</Data></Cell>
    <Cell><Data ss:Type="Number">10908001</Data></Cell>
    <Cell><Data ss:Type="Number">10909000</Data></Cell>
    <Cell ss:StyleID="s19"><Data ss:Type="Number">7.0958019383921901E-8</Data></Cell>
    <Cell ss:StyleID="s19"><Data ss:Type="Number">5.3023479958798302E-5</Data></Cell>
    <Cell ss:StyleID="s21"><Data ss:Type="Number">57.558507273877296</Data></Cell>
    <Cell><Data ss:Type="String">chrA07</Data></Cell>
    <Cell><Data ss:Type="Number">10908611</Data></Cell>
    <Cell><Data ss:Type="Number">10908775</Data></Cell>
    <Cell><Data ss:Type="String">LTR/Copia</Data></Cell>
   </Row>
   <Row>
    <Cell><Data ss:Type="String">chrA08</Data></Cell>
    <Cell><Data ss:Type="Number">4959001</Data></Cell>
    <Cell><Data ss:Type="Number">4960000</Data></Cell>
    <Cell ss:StyleID="s19"><Data ss:Type="Number">9.4839776281612294E-12</Data></Cell>
    <Cell ss:StyleID="s19"><Data ss:Type="Number">2.1607389547485001E-8</Data></Cell>
    <Cell ss:StyleID="s21"><Data ss:Type="Number">-29.337102806490599</Data></Cell>
    <Cell><Data ss:Type="String">chrA08</Data></Cell>
    <Cell><Data ss:Type="Number">4959522</Data></Cell>
    <Cell><Data ss:Type="Number">4963501</Data></Cell>
    <Cell><Data ss:Type="String">LTR/Gypsy</Data></Cell>
   </Row>
   <Row>
    <Cell><Data ss:Type="String">chrA09</Data></Cell>
    <Cell><Data ss:Type="Number">18110001</Data></Cell>
    <Cell><Data ss:Type="Number">18111000</Data></Cell>
    <Cell ss:StyleID="s19"><Data ss:Type="Number">2.0787654849862899E-6</Data></Cell>
    <Cell><Data ss:Type="Number">8.3231633755554899E-4</Data></Cell>
    <Cell ss:StyleID="s21"><Data ss:Type="Number">-25.195511730703799</Data></Cell>
    <Cell><Data ss:Type="String">chrA09</Data></Cell>
    <Cell><Data ss:Type="Number">18110157</Data></Cell>
    <Cell><Data ss:Type="Number">18110478</Data></Cell>
    <Cell><Data ss:Type="String">LINE/L1</Data></Cell>
   </Row>
   <Row>
    <Cell><Data ss:Type="String">chrA09</Data></Cell>
    <Cell><Data ss:Type="Number">23181001</Data></Cell>
    <Cell><Data ss:Type="Number">23182000</Data></Cell>
    <Cell ss:StyleID="s19"><Data ss:Type="Number">4.3100052073673202E-6</Data></Cell>
    <Cell><Data ss:Type="Number">1.47734164931452E-3</Data></Cell>
    <Cell ss:StyleID="s21"><Data ss:Type="Number">27.487970253718299</Data></Cell>
    <Cell><Data ss:Type="String">chrA09</Data></Cell>
    <Cell><Data ss:Type="Number">23181767</Data></Cell>
    <Cell><Data ss:Type="Number">23181791</Data></Cell>
    <Cell><Data ss:Type="String">RC/Helitron</Data></Cell>
   </Row>
   <Row>
    <Cell><Data ss:Type="String">chrA09</Data></Cell>
    <Cell><Data ss:Type="Number">23181001</Data></Cell>
    <Cell><Data ss:Type="Number">23182000</Data></Cell>
    <Cell ss:StyleID="s19"><Data ss:Type="Number">4.3100052073673202E-6</Data></Cell>
    <Cell><Data ss:Type="Number">1.47734164931452E-3</Data></Cell>
    <Cell ss:StyleID="s21"><Data ss:Type="Number">27.487970253718299</Data></Cell>
    <Cell><Data ss:Type="String">chrA09</Data></Cell>
    <Cell><Data ss:Type="Number">23181846</Data></Cell>
    <Cell><Data ss:Type="Number">23182818</Data></Cell>
    <Cell><Data ss:Type="String">DNA/CMC-EnSpm</Data></Cell>
   </Row>
   <Row>
    <Cell><Data ss:Type="String">chrA09</Data></Cell>
    <Cell><Data ss:Type="Number">30894001</Data></Cell>
    <Cell><Data ss:Type="Number">30895000</Data></Cell>
    <Cell ss:StyleID="s19"><Data ss:Type="Number">6.4415821056662004E-13</Data></Cell>
    <Cell ss:StyleID="s19"><Data ss:Type="Number">1.83698164055651E-9</Data></Cell>
    <Cell ss:StyleID="s21"><Data ss:Type="Number">-28.3588456101009</Data></Cell>
    <Cell><Data ss:Type="String">chrA09</Data></Cell>
    <Cell><Data ss:Type="Number">30894305</Data></Cell>
    <Cell><Data ss:Type="Number">30894594</Data></Cell>
    <Cell><Data ss:Type="String">LTR/Pao</Data></Cell>
   </Row>
   <Row>
    <Cell><Data ss:Type="String">chrC01</Data></Cell>
    <Cell><Data ss:Type="Number">5468001</Data></Cell>
    <Cell><Data ss:Type="Number">5469000</Data></Cell>
    <Cell ss:StyleID="s19"><Data ss:Type="Number">1.14369729441572E-5</Data></Cell>
    <Cell><Data ss:Type="Number">3.0371970102905802E-3</Data></Cell>
    <Cell ss:StyleID="s21"><Data ss:Type="Number">-32.2916666666667</Data></Cell>
    <Cell><Data ss:Type="String">chrC01</Data></Cell>
    <Cell><Data ss:Type="Number">5467938</Data></Cell>
    <Cell><Data ss:Type="Number">5468077</Data></Cell>
    <Cell><Data ss:Type="String">RC/Helitron</Data></Cell>
   </Row>
   <Row>
    <Cell><Data ss:Type="String">chrC01</Data></Cell>
    <Cell><Data ss:Type="Number">9886001</Data></Cell>
    <Cell><Data ss:Type="Number">9887000</Data></Cell>
    <Cell ss:StyleID="s19"><Data ss:Type="Number">2.6128780321680201E-5</Data></Cell>
    <Cell><Data ss:Type="Number">5.6052614762198598E-3</Data></Cell>
    <Cell ss:StyleID="s21"><Data ss:Type="Number">36.203208556149697</Data></Cell>
    <Cell><Data ss:Type="String">chrC01</Data></Cell>
    <Cell><Data ss:Type="Number">9885908</Data></Cell>
    <Cell><Data ss:Type="Number">9886075</Data></Cell>
    <Cell><Data ss:Type="String">DNA/PIF-Harbinger</Data></Cell>
   </Row>
   <Row>
    <Cell><Data ss:Type="String">chrC01</Data></Cell>
    <Cell><Data ss:Type="Number">21674001</Data></Cell>
    <Cell><Data ss:Type="Number">21675000</Data></Cell>
    <Cell ss:StyleID="s19"><Data ss:Type="Number">2.2608659074031602E-5</Data></Cell>
    <Cell><Data ss:Type="Number">5.0710174781101198E-3</Data></Cell>
    <Cell ss:StyleID="s21"><Data ss:Type="Number">31.578947368421101</Data></Cell>
    <Cell><Data ss:Type="String">chrC01</Data></Cell>
    <Cell><Data ss:Type="Number">21672790</Data></Cell>
    <Cell><Data ss:Type="Number">21675071</Data></Cell>
    <Cell><Data ss:Type="String">LTR/Copia</Data></Cell>
   </Row>
   <Row>
    <Cell><Data ss:Type="String">chrC01</Data></Cell>
    <Cell><Data ss:Type="Number">24437001</Data></Cell>
    <Cell><Data ss:Type="Number">24438000</Data></Cell>
    <Cell ss:StyleID="s19"><Data ss:Type="Number">4.0761944350925002E-123</Data></Cell>
    <Cell ss:StyleID="s19"><Data ss:Type="Number">4.2719337036024603E-118</Data></Cell>
    <Cell ss:StyleID="s21"><Data ss:Type="Number">-31.7636915950246</Data></Cell>
    <Cell><Data ss:Type="String">chrC01</Data></Cell>
    <Cell><Data ss:Type="Number">24436838</Data></Cell>
    <Cell><Data ss:Type="Number">24437134</Data></Cell>
    <Cell><Data ss:Type="String">LINE/L1</Data></Cell>
   </Row>
   <Row>
    <Cell><Data ss:Type="String">chrC01</Data></Cell>
    <Cell><Data ss:Type="Number">29909001</Data></Cell>
    <Cell><Data ss:Type="Number">29910000</Data></Cell>
    <Cell ss:StyleID="s19"><Data ss:Type="Number">3.5682582669429303E-14</Data></Cell>
    <Cell ss:StyleID="s19"><Data ss:Type="Number">1.3598568688551501E-10</Data></Cell>
    <Cell ss:StyleID="s21"><Data ss:Type="Number">-29.353830452254901</Data></Cell>
    <Cell><Data ss:Type="String">chrC01</Data></Cell>
    <Cell><Data ss:Type="Number">29904622</Data></Cell>
    <Cell><Data ss:Type="Number">29909530</Data></Cell>
    <Cell><Data ss:Type="String">LTR/Gypsy</Data></Cell>
   </Row>
   <Row>
    <Cell><Data ss:Type="String">chrC02</Data></Cell>
    <Cell><Data ss:Type="Number">33792001</Data></Cell>
    <Cell><Data ss:Type="Number">33793000</Data></Cell>
    <Cell ss:StyleID="s19"><Data ss:Type="Number">4.3034443929980301E-7</Data></Cell>
    <Cell><Data ss:Type="Number">2.3613069253618601E-4</Data></Cell>
    <Cell ss:StyleID="s21"><Data ss:Type="Number">44.827586206896598</Data></Cell>
    <Cell><Data ss:Type="String">chrC02</Data></Cell>
    <Cell><Data ss:Type="Number">33792225</Data></Cell>
    <Cell><Data ss:Type="Number">33792345</Data></Cell>
    <Cell><Data ss:Type="String">LINE/L1</Data></Cell>
   </Row>
   <Row>
    <Cell><Data ss:Type="String">chrC02</Data></Cell>
    <Cell><Data ss:Type="Number">33792001</Data></Cell>
    <Cell><Data ss:Type="Number">33793000</Data></Cell>
    <Cell ss:StyleID="s19"><Data ss:Type="Number">4.3034443929980301E-7</Data></Cell>
    <Cell><Data ss:Type="Number">2.3613069253618601E-4</Data></Cell>
    <Cell ss:StyleID="s21"><Data ss:Type="Number">44.827586206896598</Data></Cell>
    <Cell><Data ss:Type="String">chrC02</Data></Cell>
    <Cell><Data ss:Type="Number">33792397</Data></Cell>
    <Cell><Data ss:Type="Number">33792514</Data></Cell>
    <Cell><Data ss:Type="String">LINE/L1</Data></Cell>
   </Row>
   <Row>
    <Cell><Data ss:Type="String">chrC02</Data></Cell>
    <Cell><Data ss:Type="Number">33792001</Data></Cell>
    <Cell><Data ss:Type="Number">33793000</Data></Cell>
    <Cell ss:StyleID="s19"><Data ss:Type="Number">4.3034443929980301E-7</Data></Cell>
    <Cell><Data ss:Type="Number">2.3613069253618601E-4</Data></Cell>
    <Cell ss:StyleID="s21"><Data ss:Type="Number">44.827586206896598</Data></Cell>
    <Cell><Data ss:Type="String">chrC02</Data></Cell>
    <Cell><Data ss:Type="Number">33792515</Data></Cell>
    <Cell><Data ss:Type="Number">33792778</Data></Cell>
    <Cell><Data ss:Type="String">LINE/L1</Data></Cell>
   </Row>
   <Row>
    <Cell><Data ss:Type="String">chrC02</Data></Cell>
    <Cell><Data ss:Type="Number">44649001</Data></Cell>
    <Cell><Data ss:Type="Number">44650000</Data></Cell>
    <Cell ss:StyleID="s19"><Data ss:Type="Number">7.7004887427653904E-11</Data></Cell>
    <Cell ss:StyleID="s19"><Data ss:Type="Number">1.4009251493395599E-7</Data></Cell>
    <Cell ss:StyleID="s21"><Data ss:Type="Number">-27.072186238618201</Data></Cell>
    <Cell><Data ss:Type="String">chrC02</Data></Cell>
    <Cell><Data ss:Type="Number">44649242</Data></Cell>
    <Cell><Data ss:Type="Number">44649344</Data></Cell>
    <Cell><Data ss:Type="String">DNA/CMC-EnSpm</Data></Cell>
   </Row>
   <Row>
    <Cell><Data ss:Type="String">chrC03</Data></Cell>
    <Cell><Data ss:Type="Number">32982001</Data></Cell>
    <Cell><Data ss:Type="Number">32983000</Data></Cell>
    <Cell ss:StyleID="s19"><Data ss:Type="Number">5.9193734262440902E-5</Data></Cell>
    <Cell><Data ss:Type="Number">9.9536660025492905E-3</Data></Cell>
    <Cell ss:StyleID="s21"><Data ss:Type="Number">-27.477652545666501</Data></Cell>
    <Cell><Data ss:Type="String">chrC03</Data></Cell>
    <Cell><Data ss:Type="Number">32982221</Data></Cell>
    <Cell><Data ss:Type="Number">32982461</Data></Cell>
    <Cell><Data ss:Type="String">LINE/L1</Data></Cell>
   </Row>
   <Row>
    <Cell><Data ss:Type="String">chrC03</Data></Cell>
    <Cell><Data ss:Type="Number">32982001</Data></Cell>
    <Cell><Data ss:Type="Number">32983000</Data></Cell>
    <Cell ss:StyleID="s19"><Data ss:Type="Number">5.9193734262440902E-5</Data></Cell>
    <Cell><Data ss:Type="Number">9.9536660025492905E-3</Data></Cell>
    <Cell ss:StyleID="s21"><Data ss:Type="Number">-27.477652545666501</Data></Cell>
    <Cell><Data ss:Type="String">chrC03</Data></Cell>
    <Cell><Data ss:Type="Number">32982458</Data></Cell>
    <Cell><Data ss:Type="Number">32982888</Data></Cell>
    <Cell><Data ss:Type="String">LINE/L1</Data></Cell>
   </Row>
   <Row>
    <Cell><Data ss:Type="String">chrC04</Data></Cell>
    <Cell><Data ss:Type="Number">5312001</Data></Cell>
    <Cell><Data ss:Type="Number">5313000</Data></Cell>
    <Cell ss:StyleID="s19"><Data ss:Type="Number">3.4564269366518599E-14</Data></Cell>
    <Cell ss:StyleID="s19"><Data ss:Type="Number">1.34163144714219E-10</Data></Cell>
    <Cell ss:StyleID="s21"><Data ss:Type="Number">-31.197583081571</Data></Cell>
    <Cell><Data ss:Type="String">chrC04</Data></Cell>
    <Cell><Data ss:Type="Number">5311452</Data></Cell>
    <Cell><Data ss:Type="Number">5312156</Data></Cell>
    <Cell><Data ss:Type="String">LINE/L1</Data></Cell>
   </Row>
   <Row>
    <Cell><Data ss:Type="String">chrC04</Data></Cell>
    <Cell><Data ss:Type="Number">15146001</Data></Cell>
    <Cell><Data ss:Type="Number">15147000</Data></Cell>
    <Cell ss:StyleID="s19"><Data ss:Type="Number">7.6654086406753702E-17</Data></Cell>
    <Cell ss:StyleID="s19"><Data ss:Type="Number">4.2845345802049698E-13</Data></Cell>
    <Cell ss:StyleID="s21"><Data ss:Type="Number">-35.875430880779703</Data></Cell>
    <Cell><Data ss:Type="String">chrC04</Data></Cell>
    <Cell><Data ss:Type="Number">15145694</Data></Cell>
    <Cell><Data ss:Type="Number">15146528</Data></Cell>
    <Cell><Data ss:Type="String">LINE/L1</Data></Cell>
   </Row>
   <Row>
    <Cell><Data ss:Type="String">chrC04</Data></Cell>
    <Cell><Data ss:Type="Number">15146001</Data></Cell>
    <Cell><Data ss:Type="Number">15147000</Data></Cell>
    <Cell ss:StyleID="s19"><Data ss:Type="Number">7.6654086406753702E-17</Data></Cell>
    <Cell ss:StyleID="s19"><Data ss:Type="Number">4.2845345802049698E-13</Data></Cell>
    <Cell ss:StyleID="s21"><Data ss:Type="Number">-35.875430880779703</Data></Cell>
    <Cell><Data ss:Type="String">chrC04</Data></Cell>
    <Cell><Data ss:Type="Number">15146459</Data></Cell>
    <Cell><Data ss:Type="Number">15146556</Data></Cell>
    <Cell><Data ss:Type="String">LINE/L1</Data></Cell>
   </Row>
   <Row>
    <Cell><Data ss:Type="String">chrC04</Data></Cell>
    <Cell><Data ss:Type="Number">15146001</Data></Cell>
    <Cell><Data ss:Type="Number">15147000</Data></Cell>
    <Cell ss:StyleID="s19"><Data ss:Type="Number">7.6654086406753702E-17</Data></Cell>
    <Cell ss:StyleID="s19"><Data ss:Type="Number">4.2845345802049698E-13</Data></Cell>
    <Cell ss:StyleID="s21"><Data ss:Type="Number">-35.875430880779703</Data></Cell>
    <Cell><Data ss:Type="String">chrC04</Data></Cell>
    <Cell><Data ss:Type="Number">15146722</Data></Cell>
    <Cell><Data ss:Type="Number">15147705</Data></Cell>
    <Cell><Data ss:Type="String">LINE/L1</Data></Cell>
   </Row>
   <Row>
    <Cell><Data ss:Type="String">chrC04</Data></Cell>
    <Cell><Data ss:Type="Number">15146001</Data></Cell>
    <Cell><Data ss:Type="Number">15147000</Data></Cell>
    <Cell ss:StyleID="s19"><Data ss:Type="Number">7.6654086406753702E-17</Data></Cell>
    <Cell ss:StyleID="s19"><Data ss:Type="Number">4.2845345802049698E-13</Data></Cell>
    <Cell ss:StyleID="s21"><Data ss:Type="Number">-35.875430880779703</Data></Cell>
    <Cell><Data ss:Type="String">chrC04</Data></Cell>
    <Cell><Data ss:Type="Number">15146970</Data></Cell>
    <Cell><Data ss:Type="Number">15147778</Data></Cell>
    <Cell><Data ss:Type="String">LINE/L1</Data></Cell>
   </Row>
   <Row>
    <Cell><Data ss:Type="String">chrC04</Data></Cell>
    <Cell><Data ss:Type="Number">18449001</Data></Cell>
    <Cell><Data ss:Type="Number">18450000</Data></Cell>
    <Cell ss:StyleID="s19"><Data ss:Type="Number">1.1116733519236699E-9</Data></Cell>
    <Cell ss:StyleID="s19"><Data ss:Type="Number">1.50329808848165E-6</Data></Cell>
    <Cell ss:StyleID="s21"><Data ss:Type="Number">-25.178590854697799</Data></Cell>
    <Cell><Data ss:Type="String">chrC04</Data></Cell>
    <Cell><Data ss:Type="Number">18446575</Data></Cell>
    <Cell><Data ss:Type="Number">18449002</Data></Cell>
    <Cell><Data ss:Type="String">LTR/Gypsy</Data></Cell>
   </Row>
   <Row>
    <Cell><Data ss:Type="String">chrC04</Data></Cell>
    <Cell><Data ss:Type="Number">30139001</Data></Cell>
    <Cell><Data ss:Type="Number">30140000</Data></Cell>
    <Cell ss:StyleID="s19"><Data ss:Type="Number">3.4645823554444698E-6</Data></Cell>
    <Cell><Data ss:Type="Number">1.24989740107082E-3</Data></Cell>
    <Cell ss:StyleID="s21"><Data ss:Type="Number">-31.612244897959201</Data></Cell>
    <Cell><Data ss:Type="String">chrC04</Data></Cell>
    <Cell><Data ss:Type="Number">30139008</Data></Cell>
    <Cell><Data ss:Type="Number">30139557</Data></Cell>
    <Cell><Data ss:Type="String">LINE/L1</Data></Cell>
   </Row>
   <Row>
    <Cell><Data ss:Type="String">chrC04</Data></Cell>
    <Cell><Data ss:Type="Number">30139001</Data></Cell>
    <Cell><Data ss:Type="Number">30140000</Data></Cell>
    <Cell ss:StyleID="s19"><Data ss:Type="Number">3.4645823554444698E-6</Data></Cell>
    <Cell><Data ss:Type="Number">1.24989740107082E-3</Data></Cell>
    <Cell ss:StyleID="s21"><Data ss:Type="Number">-31.612244897959201</Data></Cell>
    <Cell><Data ss:Type="String">chrC04</Data></Cell>
    <Cell><Data ss:Type="Number">30139680</Data></Cell>
    <Cell><Data ss:Type="Number">30139735</Data></Cell>
    <Cell><Data ss:Type="String">LINE/L1</Data></Cell>
   </Row>
   <Row>
    <Cell><Data ss:Type="String">chrC04</Data></Cell>
    <Cell><Data ss:Type="Number">34408001</Data></Cell>
    <Cell><Data ss:Type="Number">34409000</Data></Cell>
    <Cell ss:StyleID="s19"><Data ss:Type="Number">3.3971199438227398E-5</Data></Cell>
    <Cell><Data ss:Type="Number">6.7149809377280104E-3</Data></Cell>
    <Cell ss:StyleID="s21"><Data ss:Type="Number">-25.362872421695901</Data></Cell>
    <Cell><Data ss:Type="String">chrC04</Data></Cell>
    <Cell><Data ss:Type="Number">34408393</Data></Cell>
    <Cell><Data ss:Type="Number">34408523</Data></Cell>
    <Cell><Data ss:Type="String">DNA/CMC-EnSpm</Data></Cell>
   </Row>
   <Row>
    <Cell><Data ss:Type="String">chrC04</Data></Cell>
    <Cell><Data ss:Type="Number">34408001</Data></Cell>
    <Cell><Data ss:Type="Number">34409000</Data></Cell>
    <Cell ss:StyleID="s19"><Data ss:Type="Number">3.3971199438227398E-5</Data></Cell>
    <Cell><Data ss:Type="Number">6.7149809377280104E-3</Data></Cell>
    <Cell ss:StyleID="s21"><Data ss:Type="Number">-25.362872421695901</Data></Cell>
    <Cell><Data ss:Type="String">chrC04</Data></Cell>
    <Cell><Data ss:Type="Number">34408523</Data></Cell>
    <Cell><Data ss:Type="Number">34412582</Data></Cell>
    <Cell><Data ss:Type="String">DNA/CMC-EnSpm</Data></Cell>
   </Row>
   <Row>
    <Cell><Data ss:Type="String">chrC05</Data></Cell>
    <Cell><Data ss:Type="Number">3951001</Data></Cell>
    <Cell><Data ss:Type="Number">3952000</Data></Cell>
    <Cell ss:StyleID="s19"><Data ss:Type="Number">1.0988905491650999E-18</Data></Cell>
    <Cell ss:StyleID="s19"><Data ss:Type="Number">7.8078602327800206E-15</Data></Cell>
    <Cell ss:StyleID="s21"><Data ss:Type="Number">-25.429908087115699</Data></Cell>
    <Cell><Data ss:Type="String">chrC05</Data></Cell>
    <Cell><Data ss:Type="Number">3951272</Data></Cell>
    <Cell><Data ss:Type="Number">3951851</Data></Cell>
    <Cell><Data ss:Type="String">LINE/L1</Data></Cell>
   </Row>
   <Row>
    <Cell><Data ss:Type="String">chrC05</Data></Cell>
    <Cell><Data ss:Type="Number">3951001</Data></Cell>
    <Cell><Data ss:Type="Number">3952000</Data></Cell>
    <Cell ss:StyleID="s19"><Data ss:Type="Number">1.0988905491650999E-18</Data></Cell>
    <Cell ss:StyleID="s19"><Data ss:Type="Number">7.8078602327800206E-15</Data></Cell>
    <Cell ss:StyleID="s21"><Data ss:Type="Number">-25.429908087115699</Data></Cell>
    <Cell><Data ss:Type="String">chrC05</Data></Cell>
    <Cell><Data ss:Type="Number">3951283</Data></Cell>
    <Cell><Data ss:Type="Number">3952226</Data></Cell>
    <Cell><Data ss:Type="String">LINE/L1</Data></Cell>
   </Row>
   <Row>
    <Cell><Data ss:Type="String">chrC05</Data></Cell>
    <Cell><Data ss:Type="Number">6738001</Data></Cell>
    <Cell><Data ss:Type="Number">6739000</Data></Cell>
    <Cell ss:StyleID="s19"><Data ss:Type="Number">1.24234098444086E-12</Data></Cell>
    <Cell ss:StyleID="s19"><Data ss:Type="Number">3.4039171869351702E-9</Data></Cell>
    <Cell ss:StyleID="s21"><Data ss:Type="Number">-26.707366161277299</Data></Cell>
    <Cell><Data ss:Type="String">chrC05</Data></Cell>
    <Cell><Data ss:Type="Number">6738928</Data></Cell>
    <Cell><Data ss:Type="Number">6739774</Data></Cell>
    <Cell><Data ss:Type="String">LINE/L1</Data></Cell>
   </Row>
   <Row>
    <Cell><Data ss:Type="String">chrC05</Data></Cell>
    <Cell><Data ss:Type="Number">10266001</Data></Cell>
    <Cell><Data ss:Type="Number">10267000</Data></Cell>
    <Cell ss:StyleID="s19"><Data ss:Type="Number">1.03752888420589E-5</Data></Cell>
    <Cell><Data ss:Type="Number">2.8206254890437198E-3</Data></Cell>
    <Cell ss:StyleID="s21"><Data ss:Type="Number">30.389908256880702</Data></Cell>
    <Cell><Data ss:Type="String">chrC05</Data></Cell>
    <Cell><Data ss:Type="Number">10266368</Data></Cell>
    <Cell><Data ss:Type="Number">10266657</Data></Cell>
    <Cell><Data ss:Type="String">LINE/L1</Data></Cell>
   </Row>
   <Row>
    <Cell><Data ss:Type="String">chrC05</Data></Cell>
    <Cell><Data ss:Type="Number">11377001</Data></Cell>
    <Cell><Data ss:Type="Number">11378000</Data></Cell>
    <Cell ss:StyleID="s19"><Data ss:Type="Number">2.9398986193078399E-9</Data></Cell>
    <Cell ss:StyleID="s19"><Data ss:Type="Number">3.6141616984943901E-6</Data></Cell>
    <Cell ss:StyleID="s21"><Data ss:Type="Number">-30.838323353293401</Data></Cell>
    <Cell><Data ss:Type="String">chrC05</Data></Cell>
    <Cell><Data ss:Type="Number">11377663</Data></Cell>
    <Cell><Data ss:Type="Number">11378076</Data></Cell>
    <Cell><Data ss:Type="String">LTR/Copia</Data></Cell>
   </Row>
   <Row>
    <Cell><Data ss:Type="String">chrC05</Data></Cell>
    <Cell><Data ss:Type="Number">17153001</Data></Cell>
    <Cell><Data ss:Type="Number">17154000</Data></Cell>
    <Cell ss:StyleID="s19"><Data ss:Type="Number">3.5921623513987302E-12</Data></Cell>
    <Cell ss:StyleID="s19"><Data ss:Type="Number">8.7550194194362406E-9</Data></Cell>
    <Cell ss:StyleID="s21"><Data ss:Type="Number">-38.578088578088597</Data></Cell>
    <Cell><Data ss:Type="String">chrC05</Data></Cell>
    <Cell><Data ss:Type="Number">17153661</Data></Cell>
    <Cell><Data ss:Type="Number">17155871</Data></Cell>
    <Cell><Data ss:Type="String">LTR/Gypsy</Data></Cell>
   </Row>
   <Row>
    <Cell><Data ss:Type="String">chrC05</Data></Cell>
    <Cell><Data ss:Type="Number">28668001</Data></Cell>
    <Cell><Data ss:Type="Number">28669000</Data></Cell>
    <Cell ss:StyleID="s19"><Data ss:Type="Number">1.7063005405414501E-5</Data></Cell>
    <Cell><Data ss:Type="Number">4.12273721003306E-3</Data></Cell>
    <Cell ss:StyleID="s21"><Data ss:Type="Number">-44.022847817217503</Data></Cell>
    <Cell><Data ss:Type="String">chrC05</Data></Cell>
    <Cell><Data ss:Type="Number">28668872</Data></Cell>
    <Cell><Data ss:Type="Number">28668955</Data></Cell>
    <Cell><Data ss:Type="String">DNA/PIF-Harbinger</Data></Cell>
   </Row>
   <Row>
    <Cell><Data ss:Type="String">chrC05</Data></Cell>
    <Cell><Data ss:Type="Number">28668001</Data></Cell>
    <Cell><Data ss:Type="Number">28669000</Data></Cell>
    <Cell ss:StyleID="s19"><Data ss:Type="Number">1.7063005405414501E-5</Data></Cell>
    <Cell><Data ss:Type="Number">4.12273721003306E-3</Data></Cell>
    <Cell ss:StyleID="s21"><Data ss:Type="Number">-44.022847817217503</Data></Cell>
    <Cell><Data ss:Type="String">chrC05</Data></Cell>
    <Cell><Data ss:Type="Number">28668988</Data></Cell>
    <Cell><Data ss:Type="Number">28669011</Data></Cell>
    <Cell><Data ss:Type="String">DNA/PIF-Harbinger</Data></Cell>
   </Row>
   <Row>
    <Cell><Data ss:Type="String">chrC06</Data></Cell>
    <Cell><Data ss:Type="Number">1478001</Data></Cell>
    <Cell><Data ss:Type="Number">1479000</Data></Cell>
    <Cell ss:StyleID="s19"><Data ss:Type="Number">9.1140863010911797E-8</Data></Cell>
    <Cell ss:StyleID="s19"><Data ss:Type="Number">6.6102045992279306E-5</Data></Cell>
    <Cell ss:StyleID="s21"><Data ss:Type="Number">-42.393162393162399</Data></Cell>
    <Cell><Data ss:Type="String">chrC06</Data></Cell>
    <Cell><Data ss:Type="Number">1478460</Data></Cell>
    <Cell><Data ss:Type="Number">1478869</Data></Cell>
    <Cell><Data ss:Type="String">LTR/Gypsy</Data></Cell>
   </Row>
   <Row>
    <Cell><Data ss:Type="String">chrC06</Data></Cell>
    <Cell><Data ss:Type="Number">1478001</Data></Cell>
    <Cell><Data ss:Type="Number">1479000</Data></Cell>
    <Cell ss:StyleID="s19"><Data ss:Type="Number">9.1140863010911797E-8</Data></Cell>
    <Cell ss:StyleID="s19"><Data ss:Type="Number">6.6102045992279306E-5</Data></Cell>
    <Cell ss:StyleID="s21"><Data ss:Type="Number">-42.393162393162399</Data></Cell>
    <Cell><Data ss:Type="String">chrC06</Data></Cell>
    <Cell><Data ss:Type="Number">1478846</Data></Cell>
    <Cell><Data ss:Type="Number">1479596</Data></Cell>
    <Cell><Data ss:Type="String">LTR/Gypsy</Data></Cell>
   </Row>
   <Row>
    <Cell><Data ss:Type="String">chrC06</Data></Cell>
    <Cell><Data ss:Type="Number">8324001</Data></Cell>
    <Cell><Data ss:Type="Number">8325000</Data></Cell>
    <Cell ss:StyleID="s19"><Data ss:Type="Number">1.2113326374516499E-6</Data></Cell>
    <Cell><Data ss:Type="Number">5.3849457181714305E-4</Data></Cell>
    <Cell ss:StyleID="s21"><Data ss:Type="Number">32.5116588940706</Data></Cell>
    <Cell><Data ss:Type="String">chrC06</Data></Cell>
    <Cell><Data ss:Type="Number">8323908</Data></Cell>
    <Cell><Data ss:Type="Number">8324689</Data></Cell>
    <Cell><Data ss:Type="String">LTR/Copia</Data></Cell>
   </Row>
   <Row>
    <Cell><Data ss:Type="String">chrC06</Data></Cell>
    <Cell><Data ss:Type="Number">8324001</Data></Cell>
    <Cell><Data ss:Type="Number">8325000</Data></Cell>
    <Cell ss:StyleID="s19"><Data ss:Type="Number">1.2113326374516499E-6</Data></Cell>
    <Cell><Data ss:Type="Number">5.3849457181714305E-4</Data></Cell>
    <Cell ss:StyleID="s21"><Data ss:Type="Number">32.5116588940706</Data></Cell>
    <Cell><Data ss:Type="String">chrC06</Data></Cell>
    <Cell><Data ss:Type="Number">8324706</Data></Cell>
    <Cell><Data ss:Type="Number">8324925</Data></Cell>
    <Cell><Data ss:Type="String">LTR/Copia</Data></Cell>
   </Row>
   <Row>
    <Cell><Data ss:Type="String">chrC06</Data></Cell>
    <Cell><Data ss:Type="Number">32334001</Data></Cell>
    <Cell><Data ss:Type="Number">32335000</Data></Cell>
    <Cell ss:StyleID="s19"><Data ss:Type="Number">5.0494217089778797E-8</Data></Cell>
    <Cell ss:StyleID="s19"><Data ss:Type="Number">4.0550922984563998E-5</Data></Cell>
    <Cell ss:StyleID="s21"><Data ss:Type="Number">-27.5382817784884</Data></Cell>
    <Cell><Data ss:Type="String">chrC06</Data></Cell>
    <Cell><Data ss:Type="Number">32333915</Data></Cell>
    <Cell><Data ss:Type="Number">32334263</Data></Cell>
    <Cell><Data ss:Type="String">LTR/Copia</Data></Cell>
   </Row>
   <Row>
    <Cell><Data ss:Type="String">chrC06</Data></Cell>
    <Cell><Data ss:Type="Number">32334001</Data></Cell>
    <Cell><Data ss:Type="Number">32335000</Data></Cell>
    <Cell ss:StyleID="s19"><Data ss:Type="Number">5.0494217089778797E-8</Data></Cell>
    <Cell ss:StyleID="s19"><Data ss:Type="Number">4.0550922984563998E-5</Data></Cell>
    <Cell ss:StyleID="s21"><Data ss:Type="Number">-27.5382817784884</Data></Cell>
    <Cell><Data ss:Type="String">chrC06</Data></Cell>
    <Cell><Data ss:Type="Number">32334255</Data></Cell>
    <Cell><Data ss:Type="Number">32334330</Data></Cell>
    <Cell><Data ss:Type="String">LTR/Copia</Data></Cell>
   </Row>
   <Row>
    <Cell><Data ss:Type="String">chrC07</Data></Cell>
    <Cell><Data ss:Type="Number">746001</Data></Cell>
    <Cell><Data ss:Type="Number">747000</Data></Cell>
    <Cell ss:StyleID="s19"><Data ss:Type="Number">2.4697786535702102E-8</Data></Cell>
    <Cell ss:StyleID="s19"><Data ss:Type="Number">2.1751072890649099E-5</Data></Cell>
    <Cell ss:StyleID="s21"><Data ss:Type="Number">-27.071748270717499</Data></Cell>
    <Cell><Data ss:Type="String">chrC07</Data></Cell>
    <Cell><Data ss:Type="Number">745951</Data></Cell>
    <Cell><Data ss:Type="Number">746141</Data></Cell>
    <Cell><Data ss:Type="String">LINE/L1</Data></Cell>
   </Row>
   <Row>
    <Cell><Data ss:Type="String">chrC07</Data></Cell>
    <Cell><Data ss:Type="Number">746001</Data></Cell>
    <Cell><Data ss:Type="Number">747000</Data></Cell>
    <Cell ss:StyleID="s19"><Data ss:Type="Number">2.4697786535702102E-8</Data></Cell>
    <Cell ss:StyleID="s19"><Data ss:Type="Number">2.1751072890649099E-5</Data></Cell>
    <Cell ss:StyleID="s21"><Data ss:Type="Number">-27.071748270717499</Data></Cell>
    <Cell><Data ss:Type="String">chrC07</Data></Cell>
    <Cell><Data ss:Type="Number">746741</Data></Cell>
    <Cell><Data ss:Type="Number">746789</Data></Cell>
    <Cell><Data ss:Type="String">LTR/Copia</Data></Cell>
   </Row>
   <Row>
    <Cell><Data ss:Type="String">chrC07</Data></Cell>
    <Cell><Data ss:Type="Number">746001</Data></Cell>
    <Cell><Data ss:Type="Number">747000</Data></Cell>
    <Cell ss:StyleID="s19"><Data ss:Type="Number">2.4697786535702102E-8</Data></Cell>
    <Cell ss:StyleID="s19"><Data ss:Type="Number">2.1751072890649099E-5</Data></Cell>
    <Cell ss:StyleID="s21"><Data ss:Type="Number">-27.071748270717499</Data></Cell>
    <Cell><Data ss:Type="String">chrC07</Data></Cell>
    <Cell><Data ss:Type="Number">746790</Data></Cell>
    <Cell><Data ss:Type="Number">746886</Data></Cell>
    <Cell><Data ss:Type="String">LTR/Copia</Data></Cell>
   </Row>
   <Row>
    <Cell><Data ss:Type="String">chrC07</Data></Cell>
    <Cell><Data ss:Type="Number">2475001</Data></Cell>
    <Cell><Data ss:Type="Number">2476000</Data></Cell>
    <Cell ss:StyleID="s19"><Data ss:Type="Number">5.8478502343833097E-9</Data></Cell>
    <Cell ss:StyleID="s19"><Data ss:Type="Number">6.3840256180524404E-6</Data></Cell>
    <Cell ss:StyleID="s21"><Data ss:Type="Number">26.7581998474447</Data></Cell>
    <Cell><Data ss:Type="String">chrC07</Data></Cell>
    <Cell><Data ss:Type="Number">2475365</Data></Cell>
    <Cell><Data ss:Type="Number">2475551</Data></Cell>
    <Cell><Data ss:Type="String">LINE/L1-Tx1</Data></Cell>
   </Row>
   <Row>
    <Cell><Data ss:Type="String">chrC07</Data></Cell>
    <Cell><Data ss:Type="Number">9865001</Data></Cell>
    <Cell><Data ss:Type="Number">9866000</Data></Cell>
    <Cell ss:StyleID="s19"><Data ss:Type="Number">1.21791944176715E-5</Data></Cell>
    <Cell><Data ss:Type="Number">3.1871372818826301E-3</Data></Cell>
    <Cell ss:StyleID="s21"><Data ss:Type="Number">-38.4072580645161</Data></Cell>
    <Cell><Data ss:Type="String">chrC07</Data></Cell>
    <Cell><Data ss:Type="Number">9865692</Data></Cell>
    <Cell><Data ss:Type="Number">9866941</Data></Cell>
    <Cell><Data ss:Type="String">LINE/L1</Data></Cell>
   </Row>
   <Row>
    <Cell><Data ss:Type="String">chrC07</Data></Cell>
    <Cell><Data ss:Type="Number">30546001</Data></Cell>
    <Cell><Data ss:Type="Number">30547000</Data></Cell>
    <Cell ss:StyleID="s19"><Data ss:Type="Number">5.27225889005755E-6</Data></Cell>
    <Cell><Data ss:Type="Number">1.6988265317477401E-3</Data></Cell>
    <Cell ss:StyleID="s21"><Data ss:Type="Number">35.924764890282098</Data></Cell>
    <Cell><Data ss:Type="String">chrC07</Data></Cell>
    <Cell><Data ss:Type="Number">30546509</Data></Cell>
    <Cell><Data ss:Type="Number">30546549</Data></Cell>
    <Cell><Data ss:Type="String">LTR/Caulimovirus</Data></Cell>
   </Row>
   <Row>
    <Cell><Data ss:Type="String">chrC08</Data></Cell>
    <Cell><Data ss:Type="Number">19300001</Data></Cell>
    <Cell><Data ss:Type="Number">19301000</Data></Cell>
    <Cell ss:StyleID="s19"><Data ss:Type="Number">1.47568925908746E-8</Data></Cell>
    <Cell ss:StyleID="s19"><Data ss:Type="Number">1.41686356092477E-5</Data></Cell>
    <Cell ss:StyleID="s21"><Data ss:Type="Number">25.4561951809658</Data></Cell>
    <Cell><Data ss:Type="String">chrC08</Data></Cell>
    <Cell><Data ss:Type="Number">19297256</Data></Cell>
    <Cell><Data ss:Type="Number">19302947</Data></Cell>
    <Cell><Data ss:Type="String">LTR/Copia</Data></Cell>
   </Row>
   <Row>
    <Cell><Data ss:Type="String">chrC08</Data></Cell>
    <Cell><Data ss:Type="Number">29440001</Data></Cell>
    <Cell><Data ss:Type="Number">29441000</Data></Cell>
    <Cell ss:StyleID="s19"><Data ss:Type="Number">8.0809881773792399E-9</Data></Cell>
    <Cell ss:StyleID="s19"><Data ss:Type="Number">8.3029784763906196E-6</Data></Cell>
    <Cell ss:StyleID="s21"><Data ss:Type="Number">-38.192987713515102</Data></Cell>
    <Cell><Data ss:Type="String">chrC08</Data></Cell>
    <Cell><Data ss:Type="Number">29440896</Data></Cell>
    <Cell><Data ss:Type="Number">29441437</Data></Cell>
    <Cell><Data ss:Type="String">LINE/L1</Data></Cell>
   </Row>
   <Row>
    <Cell><Data ss:Type="String">chrC09</Data></Cell>
    <Cell><Data ss:Type="Number">10285001</Data></Cell>
    <Cell><Data ss:Type="Number">10286000</Data></Cell>
    <Cell ss:StyleID="s19"><Data ss:Type="Number">4.18382260588179E-5</Data></Cell>
    <Cell><Data ss:Type="Number">7.7846962983126201E-3</Data></Cell>
    <Cell ss:StyleID="s21"><Data ss:Type="Number">-25.6523712275925</Data></Cell>
    <Cell><Data ss:Type="String">chrC09</Data></Cell>
    <Cell><Data ss:Type="Number">10285922</Data></Cell>
    <Cell><Data ss:Type="Number">10292632</Data></Cell>
    <Cell><Data ss:Type="String">LTR/Gypsy</Data></Cell>
   </Row>
   <Row>
    <Cell><Data ss:Type="String">chrC09</Data></Cell>
    <Cell><Data ss:Type="Number">10769001</Data></Cell>
    <Cell><Data ss:Type="Number">10770000</Data></Cell>
    <Cell ss:StyleID="s19"><Data ss:Type="Number">1.64748202746774E-32</Data></Cell>
    <Cell ss:StyleID="s19"><Data ss:Type="Number">2.7625508493425201E-28</Data></Cell>
    <Cell ss:StyleID="s21"><Data ss:Type="Number">-27.665992847146601</Data></Cell>
    <Cell><Data ss:Type="String">chrC09</Data></Cell>
    <Cell><Data ss:Type="Number">10769209</Data></Cell>
    <Cell><Data ss:Type="Number">10769237</Data></Cell>
    <Cell><Data ss:Type="String">LINE/L1</Data></Cell>
   </Row>
   <Row ss:Height="15.75">
    <Cell ss:StyleID="s22"><Data ss:Type="String">chrC09</Data></Cell>
    <Cell ss:StyleID="s22"><Data ss:Type="Number">10769001</Data></Cell>
    <Cell ss:StyleID="s22"><Data ss:Type="Number">10770000</Data></Cell>
    <Cell ss:StyleID="s23"><Data ss:Type="Number">1.64748202746774E-32</Data></Cell>
    <Cell ss:StyleID="s23"><Data ss:Type="Number">2.7625508493425201E-28</Data></Cell>
    <Cell ss:StyleID="s24"><Data ss:Type="Number">-27.665992847146601</Data></Cell>
    <Cell ss:StyleID="s22"><Data ss:Type="String">chrC09</Data></Cell>
    <Cell ss:StyleID="s22"><Data ss:Type="Number">10769238</Data></Cell>
    <Cell ss:StyleID="s22"><Data ss:Type="Number">10769473</Data></Cell>
    <Cell ss:StyleID="s22"><Data ss:Type="String">LINE/L1</Data></Cell>
   </Row>
   <Row ss:Index="77" ss:Height="15.75">
    <Cell ss:MergeAcross="5" ss:StyleID="m56792360"><Data ss:Type="String">T32 vs. T0 CHG DMRs informations</Data></Cell>
    <Cell ss:MergeAcross="3" ss:StyleID="s29"><Data ss:Type="String">TEs informations</Data></Cell>
   </Row>
   <Row ss:Height="15.75">
    <Cell ss:StyleID="s16"><Data ss:Type="String">Chromosome</Data></Cell>
    <Cell ss:StyleID="s16"><Data ss:Type="String">Start</Data></Cell>
    <Cell ss:StyleID="s16"><Data ss:Type="String">End</Data></Cell>
    <Cell ss:StyleID="s16"><Data ss:Type="String">pvalue</Data></Cell>
    <Cell ss:StyleID="s16"><Data ss:Type="String">qvalue</Data></Cell>
    <Cell ss:StyleID="s17"><Data ss:Type="String">meth.diff</Data></Cell>
    <Cell ss:StyleID="s16"><Data ss:Type="String">Chromosome</Data></Cell>
    <Cell ss:StyleID="s16"><Data ss:Type="String">Start</Data></Cell>
    <Cell ss:StyleID="s16"><Data ss:Type="String">End</Data></Cell>
    <Cell ss:StyleID="s16"><Data ss:Type="String">Repeat class/family</Data></Cell>
   </Row>
   <Row>
    <Cell><Data ss:Type="String">chrA01</Data></Cell>
    <Cell><Data ss:Type="Number">7150001</Data></Cell>
    <Cell><Data ss:Type="Number">7151000</Data></Cell>
    <Cell ss:StyleID="s19"><Data ss:Type="Number">4.4344584392634003E-6</Data></Cell>
    <Cell><Data ss:Type="Number">1.1524313154337401E-3</Data></Cell>
    <Cell ss:StyleID="s20"><Data ss:Type="Number">-34.971264367816097</Data></Cell>
    <Cell><Data ss:Type="String">chrA01</Data></Cell>
    <Cell><Data ss:Type="Number">7148680</Data></Cell>
    <Cell><Data ss:Type="Number">7151162</Data></Cell>
    <Cell><Data ss:Type="String">LTR/Copia</Data></Cell>
   </Row>
   <Row>
    <Cell><Data ss:Type="String">chrA01</Data></Cell>
    <Cell><Data ss:Type="Number">9412001</Data></Cell>
    <Cell><Data ss:Type="Number">9413000</Data></Cell>
    <Cell ss:StyleID="s19"><Data ss:Type="Number">1.0772556438097101E-10</Data></Cell>
    <Cell ss:StyleID="s19"><Data ss:Type="Number">3.3986105797276E-7</Data></Cell>
    <Cell ss:StyleID="s21"><Data ss:Type="Number">-25.9154215089467</Data></Cell>
    <Cell><Data ss:Type="String">chrA01</Data></Cell>
    <Cell><Data ss:Type="Number">9412676</Data></Cell>
    <Cell><Data ss:Type="Number">9412926</Data></Cell>
    <Cell><Data ss:Type="String">LINE/L1</Data></Cell>
   </Row>
   <Row>
    <Cell><Data ss:Type="String">chrA01</Data></Cell>
    <Cell><Data ss:Type="Number">14817001</Data></Cell>
    <Cell><Data ss:Type="Number">14818000</Data></Cell>
    <Cell ss:StyleID="s19"><Data ss:Type="Number">1.308972030445E-6</Data></Cell>
    <Cell><Data ss:Type="Number">4.8291665907829E-4</Data></Cell>
    <Cell ss:StyleID="s21"><Data ss:Type="Number">-26.667928098391702</Data></Cell>
    <Cell><Data ss:Type="String">chrA01</Data></Cell>
    <Cell><Data ss:Type="Number">14814447</Data></Cell>
    <Cell><Data ss:Type="Number">14817441</Data></Cell>
    <Cell><Data ss:Type="String">LTR/Gypsy</Data></Cell>
   </Row>
   <Row>
    <Cell><Data ss:Type="String">chrA01</Data></Cell>
    <Cell><Data ss:Type="Number">14817001</Data></Cell>
    <Cell><Data ss:Type="Number">14818000</Data></Cell>
    <Cell ss:StyleID="s19"><Data ss:Type="Number">1.308972030445E-6</Data></Cell>
    <Cell><Data ss:Type="Number">4.8291665907829E-4</Data></Cell>
    <Cell ss:StyleID="s21"><Data ss:Type="Number">-26.667928098391702</Data></Cell>
    <Cell><Data ss:Type="String">chrA01</Data></Cell>
    <Cell><Data ss:Type="Number">14816130</Data></Cell>
    <Cell><Data ss:Type="Number">14818935</Data></Cell>
    <Cell><Data ss:Type="String">LTR/Gypsy</Data></Cell>
   </Row>
   <Row>
    <Cell><Data ss:Type="String">chrA02</Data></Cell>
    <Cell><Data ss:Type="Number">9773001</Data></Cell>
    <Cell><Data ss:Type="Number">9774000</Data></Cell>
    <Cell ss:StyleID="s19"><Data ss:Type="Number">2.2204750688713099E-5</Data></Cell>
    <Cell><Data ss:Type="Number">3.5377821248088401E-3</Data></Cell>
    <Cell ss:StyleID="s21"><Data ss:Type="Number">-27.678571428571399</Data></Cell>
    <Cell><Data ss:Type="String">chrA02</Data></Cell>
    <Cell><Data ss:Type="Number">9771714</Data></Cell>
    <Cell><Data ss:Type="Number">9773355</Data></Cell>
    <Cell><Data ss:Type="String">LTR/Copia</Data></Cell>
   </Row>
   <Row>
    <Cell><Data ss:Type="String">chrA03</Data></Cell>
    <Cell><Data ss:Type="Number">28277001</Data></Cell>
    <Cell><Data ss:Type="Number">28278000</Data></Cell>
    <Cell ss:StyleID="s19"><Data ss:Type="Number">1.69170896027862E-5</Data></Cell>
    <Cell><Data ss:Type="Number">2.9458218655463099E-3</Data></Cell>
    <Cell ss:StyleID="s21"><Data ss:Type="Number">-32.0116054158607</Data></Cell>
    <Cell><Data ss:Type="String">chrA03</Data></Cell>
    <Cell><Data ss:Type="Number">28275977</Data></Cell>
    <Cell><Data ss:Type="Number">28277381</Data></Cell>
    <Cell><Data ss:Type="String">LTR/Copia</Data></Cell>
   </Row>
   <Row>
    <Cell><Data ss:Type="String">chrA04</Data></Cell>
    <Cell><Data ss:Type="Number">10994001</Data></Cell>
    <Cell><Data ss:Type="Number">10995000</Data></Cell>
    <Cell ss:StyleID="s19"><Data ss:Type="Number">2.28219242031484E-6</Data></Cell>
    <Cell><Data ss:Type="Number">7.1894668638046097E-4</Data></Cell>
    <Cell ss:StyleID="s21"><Data ss:Type="Number">-26.921663877209401</Data></Cell>
    <Cell><Data ss:Type="String">chrA04</Data></Cell>
    <Cell><Data ss:Type="Number">10994140</Data></Cell>
    <Cell><Data ss:Type="Number">10994683</Data></Cell>
    <Cell><Data ss:Type="String">LINE/L1</Data></Cell>
   </Row>
   <Row>
    <Cell><Data ss:Type="String">chrA04</Data></Cell>
    <Cell><Data ss:Type="Number">11579001</Data></Cell>
    <Cell><Data ss:Type="Number">11580000</Data></Cell>
    <Cell ss:StyleID="s19"><Data ss:Type="Number">1.2677732080024099E-7</Data></Cell>
    <Cell ss:StyleID="s19"><Data ss:Type="Number">8.73122255235119E-5</Data></Cell>
    <Cell ss:StyleID="s21"><Data ss:Type="Number">30.846681922196801</Data></Cell>
    <Cell><Data ss:Type="String">chrA04</Data></Cell>
    <Cell><Data ss:Type="Number">11577791</Data></Cell>
    <Cell><Data ss:Type="Number">11581910</Data></Cell>
    <Cell><Data ss:Type="String">LTR/Copia</Data></Cell>
   </Row>
   <Row>
    <Cell><Data ss:Type="String">chrA05</Data></Cell>
    <Cell><Data ss:Type="Number">8663001</Data></Cell>
    <Cell><Data ss:Type="Number">8664000</Data></Cell>
    <Cell ss:StyleID="s19"><Data ss:Type="Number">2.0511816779122399E-6</Data></Cell>
    <Cell><Data ss:Type="Number">6.61875337704931E-4</Data></Cell>
    <Cell ss:StyleID="s21"><Data ss:Type="Number">-27.6267281105991</Data></Cell>
    <Cell><Data ss:Type="String">chrA05</Data></Cell>
    <Cell><Data ss:Type="Number">8663431</Data></Cell>
    <Cell><Data ss:Type="Number">8664433</Data></Cell>
    <Cell><Data ss:Type="String">LINE/L1</Data></Cell>
   </Row>
   <Row>
    <Cell><Data ss:Type="String">chrA05</Data></Cell>
    <Cell><Data ss:Type="Number">9882001</Data></Cell>
    <Cell><Data ss:Type="Number">9883000</Data></Cell>
    <Cell ss:StyleID="s19"><Data ss:Type="Number">3.5584441791502399E-7</Data></Cell>
    <Cell><Data ss:Type="Number">1.9037386387247499E-4</Data></Cell>
    <Cell ss:StyleID="s21"><Data ss:Type="Number">-35.463984425697603</Data></Cell>
    <Cell><Data ss:Type="String">chrA05</Data></Cell>
    <Cell><Data ss:Type="Number">9881691</Data></Cell>
    <Cell><Data ss:Type="Number">9882640</Data></Cell>
    <Cell><Data ss:Type="String">DNA/MuLE-MuDR</Data></Cell>
   </Row>
   <Row>
    <Cell><Data ss:Type="String">chrA05</Data></Cell>
    <Cell><Data ss:Type="Number">9882001</Data></Cell>
    <Cell><Data ss:Type="Number">9883000</Data></Cell>
    <Cell ss:StyleID="s19"><Data ss:Type="Number">3.5584441791502399E-7</Data></Cell>
    <Cell><Data ss:Type="Number">1.9037386387247499E-4</Data></Cell>
    <Cell ss:StyleID="s21"><Data ss:Type="Number">-35.463984425697603</Data></Cell>
    <Cell><Data ss:Type="String">chrA05</Data></Cell>
    <Cell><Data ss:Type="Number">9882949</Data></Cell>
    <Cell><Data ss:Type="Number">9883010</Data></Cell>
    <Cell><Data ss:Type="String">LINE/L1</Data></Cell>
   </Row>
   <Row>
    <Cell><Data ss:Type="String">chrA05</Data></Cell>
    <Cell><Data ss:Type="Number">14881001</Data></Cell>
    <Cell><Data ss:Type="Number">14882000</Data></Cell>
    <Cell ss:StyleID="s19"><Data ss:Type="Number">7.0050321382143197E-5</Data></Cell>
    <Cell><Data ss:Type="Number">7.6917058872689103E-3</Data></Cell>
    <Cell ss:StyleID="s21"><Data ss:Type="Number">-26.932203389830502</Data></Cell>
    <Cell><Data ss:Type="String">chrA05</Data></Cell>
    <Cell><Data ss:Type="Number">14880042</Data></Cell>
    <Cell><Data ss:Type="Number">14881401</Data></Cell>
    <Cell><Data ss:Type="String">DNA/PIF-Harbinger</Data></Cell>
   </Row>
   <Row>
    <Cell><Data ss:Type="String">chrA05</Data></Cell>
    <Cell><Data ss:Type="Number">17972001</Data></Cell>
    <Cell><Data ss:Type="Number">17973000</Data></Cell>
    <Cell ss:StyleID="s19"><Data ss:Type="Number">1.60373487930273E-5</Data></Cell>
    <Cell><Data ss:Type="Number">2.8375424481979698E-3</Data></Cell>
    <Cell ss:StyleID="s21"><Data ss:Type="Number">-36.909785011050801</Data></Cell>
    <Cell><Data ss:Type="String">chrA05</Data></Cell>
    <Cell><Data ss:Type="Number">17972095</Data></Cell>
    <Cell><Data ss:Type="Number">17972322</Data></Cell>
    <Cell><Data ss:Type="String">RC/Helitron</Data></Cell>
   </Row>
   <Row>
    <Cell><Data ss:Type="String">chrA06</Data></Cell>
    <Cell><Data ss:Type="Number">1840001</Data></Cell>
    <Cell><Data ss:Type="Number">1841000</Data></Cell>
    <Cell ss:StyleID="s19"><Data ss:Type="Number">5.6223731929671903E-13</Data></Cell>
    <Cell ss:StyleID="s19"><Data ss:Type="Number">4.3860998576543803E-9</Data></Cell>
    <Cell ss:StyleID="s21"><Data ss:Type="Number">-33.449275362318801</Data></Cell>
    <Cell><Data ss:Type="String">chrA06</Data></Cell>
    <Cell><Data ss:Type="Number">1839942</Data></Cell>
    <Cell><Data ss:Type="Number">1840352</Data></Cell>
    <Cell><Data ss:Type="String">LTR/Copia</Data></Cell>
   </Row>
   <Row>
    <Cell><Data ss:Type="String">chrA06</Data></Cell>
    <Cell><Data ss:Type="Number">1840001</Data></Cell>
    <Cell><Data ss:Type="Number">1841000</Data></Cell>
    <Cell ss:StyleID="s19"><Data ss:Type="Number">5.6223731929671903E-13</Data></Cell>
    <Cell ss:StyleID="s19"><Data ss:Type="Number">4.3860998576543803E-9</Data></Cell>
    <Cell ss:StyleID="s21"><Data ss:Type="Number">-33.449275362318801</Data></Cell>
    <Cell><Data ss:Type="String">chrA06</Data></Cell>
    <Cell><Data ss:Type="Number">1840504</Data></Cell>
    <Cell><Data ss:Type="Number">1840634</Data></Cell>
    <Cell><Data ss:Type="String">LINE/L1</Data></Cell>
   </Row>
   <Row>
    <Cell><Data ss:Type="String">chrA06</Data></Cell>
    <Cell><Data ss:Type="Number">17734001</Data></Cell>
    <Cell><Data ss:Type="Number">17735000</Data></Cell>
    <Cell ss:StyleID="s19"><Data ss:Type="Number">8.8170030635429192E-9</Data></Cell>
    <Cell ss:StyleID="s19"><Data ss:Type="Number">1.16401657915145E-5</Data></Cell>
    <Cell ss:StyleID="s21"><Data ss:Type="Number">-34.661753092919199</Data></Cell>
    <Cell><Data ss:Type="String">chrA06</Data></Cell>
    <Cell><Data ss:Type="Number">17732089</Data></Cell>
    <Cell><Data ss:Type="Number">17735105</Data></Cell>
    <Cell><Data ss:Type="String">LINE/L1</Data></Cell>
   </Row>
   <Row>
    <Cell><Data ss:Type="String">chrA06</Data></Cell>
    <Cell><Data ss:Type="Number">22272001</Data></Cell>
    <Cell><Data ss:Type="Number">22273000</Data></Cell>
    <Cell ss:StyleID="s19"><Data ss:Type="Number">5.7689445794297599E-7</Data></Cell>
    <Cell><Data ss:Type="Number">2.6904819006560602E-4</Data></Cell>
    <Cell ss:StyleID="s21"><Data ss:Type="Number">-37.752983912817903</Data></Cell>
    <Cell><Data ss:Type="String">chrA06</Data></Cell>
    <Cell><Data ss:Type="Number">22272929</Data></Cell>
    <Cell><Data ss:Type="Number">22273173</Data></Cell>
    <Cell><Data ss:Type="String">LTR/Copia</Data></Cell>
   </Row>
   <Row>
    <Cell><Data ss:Type="String">chrA07</Data></Cell>
    <Cell><Data ss:Type="Number">8780001</Data></Cell>
    <Cell><Data ss:Type="Number">8781000</Data></Cell>
    <Cell ss:StyleID="s19"><Data ss:Type="Number">8.9161065591043795E-5</Data></Cell>
    <Cell><Data ss:Type="Number">9.0077126710769798E-3</Data></Cell>
    <Cell ss:StyleID="s21"><Data ss:Type="Number">-59</Data></Cell>
    <Cell><Data ss:Type="String">chrA07</Data></Cell>
    <Cell><Data ss:Type="Number">8780958</Data></Cell>
    <Cell><Data ss:Type="Number">8781180</Data></Cell>
    <Cell><Data ss:Type="String">LINE/L1</Data></Cell>
   </Row>
   <Row>
    <Cell><Data ss:Type="String">chrA07</Data></Cell>
    <Cell><Data ss:Type="Number">12681001</Data></Cell>
    <Cell><Data ss:Type="Number">12682000</Data></Cell>
    <Cell ss:StyleID="s19"><Data ss:Type="Number">1.43545785808214E-6</Data></Cell>
    <Cell><Data ss:Type="Number">5.1453844773827499E-4</Data></Cell>
    <Cell ss:StyleID="s21"><Data ss:Type="Number">34.326269492203103</Data></Cell>
    <Cell><Data ss:Type="String">chrA07</Data></Cell>
    <Cell><Data ss:Type="Number">12681706</Data></Cell>
    <Cell><Data ss:Type="Number">12682802</Data></Cell>
    <Cell><Data ss:Type="String">LINE/L1</Data></Cell>
   </Row>
   <Row>
    <Cell><Data ss:Type="String">chrA07</Data></Cell>
    <Cell><Data ss:Type="Number">15136001</Data></Cell>
    <Cell><Data ss:Type="Number">15137000</Data></Cell>
    <Cell ss:StyleID="s19"><Data ss:Type="Number">8.4342440494181902E-5</Data></Cell>
    <Cell><Data ss:Type="Number">8.6824039671717698E-3</Data></Cell>
    <Cell ss:StyleID="s21"><Data ss:Type="Number">-29.924242424242401</Data></Cell>
    <Cell><Data ss:Type="String">chrA07</Data></Cell>
    <Cell><Data ss:Type="Number">15133950</Data></Cell>
    <Cell><Data ss:Type="Number">15136372</Data></Cell>
    <Cell><Data ss:Type="String">LINE/L1</Data></Cell>
   </Row>
   <Row>
    <Cell><Data ss:Type="String">chrA08</Data></Cell>
    <Cell><Data ss:Type="Number">3491001</Data></Cell>
    <Cell><Data ss:Type="Number">3492000</Data></Cell>
    <Cell ss:StyleID="s19"><Data ss:Type="Number">6.5065126473340301E-6</Data></Cell>
    <Cell><Data ss:Type="Number">1.51312024890579E-3</Data></Cell>
    <Cell ss:StyleID="s21"><Data ss:Type="Number">28.427128427128402</Data></Cell>
    <Cell><Data ss:Type="String">chrA08</Data></Cell>
    <Cell><Data ss:Type="Number">3490617</Data></Cell>
    <Cell><Data ss:Type="Number">3493166</Data></Cell>
    <Cell><Data ss:Type="String">DNA/MuLE-MuDR</Data></Cell>
   </Row>
   <Row>
    <Cell><Data ss:Type="String">chrA09</Data></Cell>
    <Cell><Data ss:Type="Number">19755001</Data></Cell>
    <Cell><Data ss:Type="Number">19756000</Data></Cell>
    <Cell ss:StyleID="s19"><Data ss:Type="Number">2.9192091468616201E-5</Data></Cell>
    <Cell><Data ss:Type="Number">4.2832994242403104E-3</Data></Cell>
    <Cell ss:StyleID="s21"><Data ss:Type="Number">-28.686687584043</Data></Cell>
    <Cell><Data ss:Type="String">chrA09</Data></Cell>
    <Cell><Data ss:Type="Number">19751210</Data></Cell>
    <Cell><Data ss:Type="Number">19755763</Data></Cell>
    <Cell><Data ss:Type="String">DNA/CMC-EnSpm</Data></Cell>
   </Row>
   <Row>
    <Cell><Data ss:Type="String">chrA09</Data></Cell>
    <Cell><Data ss:Type="Number">22082001</Data></Cell>
    <Cell><Data ss:Type="Number">22083000</Data></Cell>
    <Cell ss:StyleID="s19"><Data ss:Type="Number">8.2843699535590498E-5</Data></Cell>
    <Cell><Data ss:Type="Number">8.5816525221803792E-3</Data></Cell>
    <Cell ss:StyleID="s21"><Data ss:Type="Number">-39.947894051237498</Data></Cell>
    <Cell><Data ss:Type="String">chrA09</Data></Cell>
    <Cell><Data ss:Type="Number">22081838</Data></Cell>
    <Cell><Data ss:Type="Number">22082516</Data></Cell>
    <Cell><Data ss:Type="String">LINE/L1</Data></Cell>
   </Row>
   <Row>
    <Cell><Data ss:Type="String">chrA09</Data></Cell>
    <Cell><Data ss:Type="Number">25478001</Data></Cell>
    <Cell><Data ss:Type="Number">25479000</Data></Cell>
    <Cell ss:StyleID="s19"><Data ss:Type="Number">3.4420930525830901E-6</Data></Cell>
    <Cell><Data ss:Type="Number">9.6464818470073498E-4</Data></Cell>
    <Cell ss:StyleID="s21"><Data ss:Type="Number">29.789227166276302</Data></Cell>
    <Cell><Data ss:Type="String">chrA09</Data></Cell>
    <Cell><Data ss:Type="Number">25478573</Data></Cell>
    <Cell><Data ss:Type="Number">25478771</Data></Cell>
    <Cell><Data ss:Type="String">DNA/MuLE-MuDR</Data></Cell>
   </Row>
   <Row>
    <Cell><Data ss:Type="String">chrA10</Data></Cell>
    <Cell><Data ss:Type="Number">5074001</Data></Cell>
    <Cell><Data ss:Type="Number">5075000</Data></Cell>
    <Cell ss:StyleID="s19"><Data ss:Type="Number">4.8273905237388001E-6</Data></Cell>
    <Cell><Data ss:Type="Number">1.22351053678305E-3</Data></Cell>
    <Cell ss:StyleID="s21"><Data ss:Type="Number">-31.146543330087599</Data></Cell>
    <Cell><Data ss:Type="String">chrA10</Data></Cell>
    <Cell><Data ss:Type="Number">5073884</Data></Cell>
    <Cell><Data ss:Type="Number">5076195</Data></Cell>
    <Cell><Data ss:Type="String">LINE/L1</Data></Cell>
   </Row>
   <Row>
    <Cell><Data ss:Type="String">chrC01</Data></Cell>
    <Cell><Data ss:Type="Number">7393001</Data></Cell>
    <Cell><Data ss:Type="Number">7394000</Data></Cell>
    <Cell ss:StyleID="s19"><Data ss:Type="Number">9.9182000639126095E-5</Data></Cell>
    <Cell><Data ss:Type="Number">9.6914991630132792E-3</Data></Cell>
    <Cell ss:StyleID="s21"><Data ss:Type="Number">-26.430976430976401</Data></Cell>
    <Cell><Data ss:Type="String">chrC01</Data></Cell>
    <Cell><Data ss:Type="Number">7392905</Data></Cell>
    <Cell><Data ss:Type="Number">7393888</Data></Cell>
    <Cell><Data ss:Type="String">DNA/CMC-EnSpm</Data></Cell>
   </Row>
   <Row>
    <Cell><Data ss:Type="String">chrC01</Data></Cell>
    <Cell><Data ss:Type="Number">13810001</Data></Cell>
    <Cell><Data ss:Type="Number">13811000</Data></Cell>
    <Cell ss:StyleID="s19"><Data ss:Type="Number">8.3610692731054299E-8</Data></Cell>
    <Cell ss:StyleID="s19"><Data ss:Type="Number">6.4522110619922907E-5</Data></Cell>
    <Cell ss:StyleID="s21"><Data ss:Type="Number">-27.740641711229902</Data></Cell>
    <Cell><Data ss:Type="String">chrC01</Data></Cell>
    <Cell><Data ss:Type="Number">13809555</Data></Cell>
    <Cell><Data ss:Type="Number">13816192</Data></Cell>
    <Cell><Data ss:Type="String">DNA/CMC-EnSpm</Data></Cell>
   </Row>
   <Row>
    <Cell><Data ss:Type="String">chrC01</Data></Cell>
    <Cell><Data ss:Type="Number">15610001</Data></Cell>
    <Cell><Data ss:Type="Number">15611000</Data></Cell>
    <Cell ss:StyleID="s19"><Data ss:Type="Number">3.23484655302414E-8</Data></Cell>
    <Cell ss:StyleID="s19"><Data ss:Type="Number">3.19805177336454E-5</Data></Cell>
    <Cell ss:StyleID="s21"><Data ss:Type="Number">-25.445692295609799</Data></Cell>
    <Cell><Data ss:Type="String">chrC01</Data></Cell>
    <Cell><Data ss:Type="Number">15608557</Data></Cell>
    <Cell><Data ss:Type="Number">15610090</Data></Cell>
    <Cell><Data ss:Type="String">LTR/Gypsy</Data></Cell>
   </Row>
   <Row>
    <Cell><Data ss:Type="String">chrC01</Data></Cell>
    <Cell><Data ss:Type="Number">15610001</Data></Cell>
    <Cell><Data ss:Type="Number">15611000</Data></Cell>
    <Cell ss:StyleID="s19"><Data ss:Type="Number">3.23484655302414E-8</Data></Cell>
    <Cell ss:StyleID="s19"><Data ss:Type="Number">3.19805177336454E-5</Data></Cell>
    <Cell ss:StyleID="s21"><Data ss:Type="Number">-25.445692295609799</Data></Cell>
    <Cell><Data ss:Type="String">chrC01</Data></Cell>
    <Cell><Data ss:Type="Number">15610949</Data></Cell>
    <Cell><Data ss:Type="Number">15614646</Data></Cell>
    <Cell><Data ss:Type="String">LTR/Gypsy</Data></Cell>
   </Row>
   <Row>
    <Cell><Data ss:Type="String">chrC01</Data></Cell>
    <Cell><Data ss:Type="Number">18687001</Data></Cell>
    <Cell><Data ss:Type="Number">18688000</Data></Cell>
    <Cell ss:StyleID="s19"><Data ss:Type="Number">1.14600549334222E-6</Data></Cell>
    <Cell><Data ss:Type="Number">4.40599540750265E-4</Data></Cell>
    <Cell ss:StyleID="s21"><Data ss:Type="Number">-28.921568627450998</Data></Cell>
    <Cell><Data ss:Type="String">chrC01</Data></Cell>
    <Cell><Data ss:Type="Number">18686446</Data></Cell>
    <Cell><Data ss:Type="Number">18689589</Data></Cell>
    <Cell><Data ss:Type="String">LTR/Gypsy</Data></Cell>
   </Row>
   <Row>
    <Cell><Data ss:Type="String">chrC01</Data></Cell>
    <Cell><Data ss:Type="Number">36818001</Data></Cell>
    <Cell><Data ss:Type="Number">36819000</Data></Cell>
    <Cell ss:StyleID="s19"><Data ss:Type="Number">2.3342050253750801E-10</Data></Cell>
    <Cell ss:StyleID="s19"><Data ss:Type="Number">6.4200134319398702E-7</Data></Cell>
    <Cell ss:StyleID="s21"><Data ss:Type="Number">-28.3634245777519</Data></Cell>
    <Cell><Data ss:Type="String">chrC01</Data></Cell>
    <Cell><Data ss:Type="Number">36813276</Data></Cell>
    <Cell><Data ss:Type="Number">36819271</Data></Cell>
    <Cell><Data ss:Type="String">LTR/Copia</Data></Cell>
   </Row>
   <Row>
    <Cell><Data ss:Type="String">chrC02</Data></Cell>
    <Cell><Data ss:Type="Number">9632001</Data></Cell>
    <Cell><Data ss:Type="Number">9633000</Data></Cell>
    <Cell ss:StyleID="s19"><Data ss:Type="Number">7.3693910577840805E-5</Data></Cell>
    <Cell><Data ss:Type="Number">7.9625697798728599E-3</Data></Cell>
    <Cell ss:StyleID="s21"><Data ss:Type="Number">-44.5528455284553</Data></Cell>
    <Cell><Data ss:Type="String">chrC02</Data></Cell>
    <Cell><Data ss:Type="Number">9628441</Data></Cell>
    <Cell><Data ss:Type="Number">9632107</Data></Cell>
    <Cell><Data ss:Type="String">LTR/Copia</Data></Cell>
   </Row>
   <Row>
    <Cell><Data ss:Type="String">chrC02</Data></Cell>
    <Cell><Data ss:Type="Number">9632001</Data></Cell>
    <Cell><Data ss:Type="Number">9633000</Data></Cell>
    <Cell ss:StyleID="s19"><Data ss:Type="Number">7.3693910577840805E-5</Data></Cell>
    <Cell><Data ss:Type="Number">7.9625697798728599E-3</Data></Cell>
    <Cell ss:StyleID="s21"><Data ss:Type="Number">-44.5528455284553</Data></Cell>
    <Cell><Data ss:Type="String">chrC02</Data></Cell>
    <Cell><Data ss:Type="Number">9632102</Data></Cell>
    <Cell><Data ss:Type="Number">9633161</Data></Cell>
    <Cell><Data ss:Type="String">LTR/Copia</Data></Cell>
   </Row>
   <Row>
    <Cell><Data ss:Type="String">chrC02</Data></Cell>
    <Cell><Data ss:Type="Number">16327001</Data></Cell>
    <Cell><Data ss:Type="Number">16328000</Data></Cell>
    <Cell ss:StyleID="s19"><Data ss:Type="Number">2.52890352641527E-12</Data></Cell>
    <Cell ss:StyleID="s19"><Data ss:Type="Number">1.6440304678793901E-8</Data></Cell>
    <Cell ss:StyleID="s21"><Data ss:Type="Number">-27.462283598153899</Data></Cell>
    <Cell><Data ss:Type="String">chrC02</Data></Cell>
    <Cell><Data ss:Type="Number">16327278</Data></Cell>
    <Cell><Data ss:Type="Number">16330084</Data></Cell>
    <Cell><Data ss:Type="String">LINE/L1</Data></Cell>
   </Row>
   <Row>
    <Cell><Data ss:Type="String">chrC02</Data></Cell>
    <Cell><Data ss:Type="Number">19318001</Data></Cell>
    <Cell><Data ss:Type="Number">19319000</Data></Cell>
    <Cell ss:StyleID="s19"><Data ss:Type="Number">8.7210917253455306E-5</Data></Cell>
    <Cell><Data ss:Type="Number">8.8860171721120099E-3</Data></Cell>
    <Cell ss:StyleID="s21"><Data ss:Type="Number">-29.9434229137199</Data></Cell>
    <Cell><Data ss:Type="String">chrC02</Data></Cell>
    <Cell><Data ss:Type="Number">19317744</Data></Cell>
    <Cell><Data ss:Type="Number">19318080</Data></Cell>
    <Cell><Data ss:Type="String">LTR/Gypsy</Data></Cell>
   </Row>
   <Row>
    <Cell><Data ss:Type="String">chrC02</Data></Cell>
    <Cell><Data ss:Type="Number">19318001</Data></Cell>
    <Cell><Data ss:Type="Number">19319000</Data></Cell>
    <Cell ss:StyleID="s19"><Data ss:Type="Number">8.7210917253455306E-5</Data></Cell>
    <Cell><Data ss:Type="Number">8.8860171721120099E-3</Data></Cell>
    <Cell ss:StyleID="s21"><Data ss:Type="Number">-29.9434229137199</Data></Cell>
    <Cell><Data ss:Type="String">chrC02</Data></Cell>
    <Cell><Data ss:Type="Number">19318132</Data></Cell>
    <Cell><Data ss:Type="Number">19318897</Data></Cell>
    <Cell><Data ss:Type="String">LTR/Gypsy</Data></Cell>
   </Row>
   <Row>
    <Cell><Data ss:Type="String">chrC02</Data></Cell>
    <Cell><Data ss:Type="Number">19318001</Data></Cell>
    <Cell><Data ss:Type="Number">19319000</Data></Cell>
    <Cell ss:StyleID="s19"><Data ss:Type="Number">8.7210917253455306E-5</Data></Cell>
    <Cell><Data ss:Type="Number">8.8860171721120099E-3</Data></Cell>
    <Cell ss:StyleID="s21"><Data ss:Type="Number">-29.9434229137199</Data></Cell>
    <Cell><Data ss:Type="String">chrC02</Data></Cell>
    <Cell><Data ss:Type="Number">19318890</Data></Cell>
    <Cell><Data ss:Type="Number">19320640</Data></Cell>
    <Cell><Data ss:Type="String">LTR/Gypsy</Data></Cell>
   </Row>
   <Row>
    <Cell><Data ss:Type="String">chrC02</Data></Cell>
    <Cell><Data ss:Type="Number">26093001</Data></Cell>
    <Cell><Data ss:Type="Number">26094000</Data></Cell>
    <Cell ss:StyleID="s19"><Data ss:Type="Number">9.9559448601905704E-5</Data></Cell>
    <Cell><Data ss:Type="Number">9.7151061986411793E-3</Data></Cell>
    <Cell ss:StyleID="s21"><Data ss:Type="Number">43.204134366925103</Data></Cell>
    <Cell><Data ss:Type="String">chrC02</Data></Cell>
    <Cell><Data ss:Type="Number">26090212</Data></Cell>
    <Cell><Data ss:Type="Number">26098333</Data></Cell>
    <Cell><Data ss:Type="String">LTR/Gypsy</Data></Cell>
   </Row>
   <Row>
    <Cell><Data ss:Type="String">chrC02</Data></Cell>
    <Cell><Data ss:Type="Number">31652001</Data></Cell>
    <Cell><Data ss:Type="Number">31653000</Data></Cell>
    <Cell ss:StyleID="s19"><Data ss:Type="Number">4.1966210049716698E-6</Data></Cell>
    <Cell><Data ss:Type="Number">1.1046728516572199E-3</Data></Cell>
    <Cell ss:StyleID="s21"><Data ss:Type="Number">-29.958183990442102</Data></Cell>
    <Cell><Data ss:Type="String">chrC02</Data></Cell>
    <Cell><Data ss:Type="Number">31651974</Data></Cell>
    <Cell><Data ss:Type="Number">31653390</Data></Cell>
    <Cell><Data ss:Type="String">LTR/Gypsy</Data></Cell>
   </Row>
   <Row>
    <Cell><Data ss:Type="String">chrC02</Data></Cell>
    <Cell><Data ss:Type="Number">33472001</Data></Cell>
    <Cell><Data ss:Type="Number">33473000</Data></Cell>
    <Cell ss:StyleID="s19"><Data ss:Type="Number">3.2254315301605898E-11</Data></Cell>
    <Cell ss:StyleID="s19"><Data ss:Type="Number">1.3055800257647599E-7</Data></Cell>
    <Cell ss:StyleID="s21"><Data ss:Type="Number">-26.086015581962702</Data></Cell>
    <Cell><Data ss:Type="String">chrC02</Data></Cell>
    <Cell><Data ss:Type="Number">33471569</Data></Cell>
    <Cell><Data ss:Type="Number">33473022</Data></Cell>
    <Cell><Data ss:Type="String">LINE/L1</Data></Cell>
   </Row>
   <Row>
    <Cell><Data ss:Type="String">chrC02</Data></Cell>
    <Cell><Data ss:Type="Number">37476001</Data></Cell>
    <Cell><Data ss:Type="Number">37477000</Data></Cell>
    <Cell ss:StyleID="s19"><Data ss:Type="Number">3.2113635343583099E-7</Data></Cell>
    <Cell><Data ss:Type="Number">1.77105239626105E-4</Data></Cell>
    <Cell ss:StyleID="s21"><Data ss:Type="Number">-30.885910098770399</Data></Cell>
    <Cell><Data ss:Type="String">chrC02</Data></Cell>
    <Cell><Data ss:Type="Number">37474448</Data></Cell>
    <Cell><Data ss:Type="Number">37477329</Data></Cell>
    <Cell><Data ss:Type="String">LTR/Copia</Data></Cell>
   </Row>
   <Row>
    <Cell><Data ss:Type="String">chrC02</Data></Cell>
    <Cell><Data ss:Type="Number">43110001</Data></Cell>
    <Cell><Data ss:Type="Number">43111000</Data></Cell>
    <Cell ss:StyleID="s19"><Data ss:Type="Number">1.39270238901344E-7</Data></Cell>
    <Cell ss:StyleID="s19"><Data ss:Type="Number">9.3222732020517305E-5</Data></Cell>
    <Cell ss:StyleID="s21"><Data ss:Type="Number">-37.7152988855117</Data></Cell>
    <Cell><Data ss:Type="String">chrC02</Data></Cell>
    <Cell><Data ss:Type="Number">43106058</Data></Cell>
    <Cell><Data ss:Type="Number">43112993</Data></Cell>
    <Cell><Data ss:Type="String">LTR/Gypsy</Data></Cell>
   </Row>
   <Row>
    <Cell><Data ss:Type="String">chrC03</Data></Cell>
    <Cell><Data ss:Type="Number">12692001</Data></Cell>
    <Cell><Data ss:Type="Number">12693000</Data></Cell>
    <Cell ss:StyleID="s19"><Data ss:Type="Number">7.7219512966745395E-5</Data></Cell>
    <Cell><Data ss:Type="Number">8.1919031241072908E-3</Data></Cell>
    <Cell ss:StyleID="s21"><Data ss:Type="Number">-29.365079365079399</Data></Cell>
    <Cell><Data ss:Type="String">chrC03</Data></Cell>
    <Cell><Data ss:Type="Number">12688771</Data></Cell>
    <Cell><Data ss:Type="Number">12694786</Data></Cell>
    <Cell><Data ss:Type="String">DNA/CMC-EnSpm</Data></Cell>
   </Row>
   <Row>
    <Cell><Data ss:Type="String">chrC03</Data></Cell>
    <Cell><Data ss:Type="Number">24656001</Data></Cell>
    <Cell><Data ss:Type="Number">24657000</Data></Cell>
    <Cell ss:StyleID="s19"><Data ss:Type="Number">3.76205830921595E-8</Data></Cell>
    <Cell ss:StyleID="s19"><Data ss:Type="Number">3.5398284481452103E-5</Data></Cell>
    <Cell ss:StyleID="s21"><Data ss:Type="Number">-25.551839464882899</Data></Cell>
    <Cell><Data ss:Type="String">chrC03</Data></Cell>
    <Cell><Data ss:Type="Number">24656093</Data></Cell>
    <Cell><Data ss:Type="Number">24657847</Data></Cell>
    <Cell><Data ss:Type="String">DNA/CMC-EnSpm</Data></Cell>
   </Row>
   <Row>
    <Cell><Data ss:Type="String">chrC03</Data></Cell>
    <Cell><Data ss:Type="Number">30658001</Data></Cell>
    <Cell><Data ss:Type="Number">30659000</Data></Cell>
    <Cell ss:StyleID="s19"><Data ss:Type="Number">1.9260065300495901E-7</Data></Cell>
    <Cell><Data ss:Type="Number">1.19246613955958E-4</Data></Cell>
    <Cell ss:StyleID="s21"><Data ss:Type="Number">-44.576905095839201</Data></Cell>
    <Cell><Data ss:Type="String">chrC03</Data></Cell>
    <Cell><Data ss:Type="Number">30658675</Data></Cell>
    <Cell><Data ss:Type="Number">30658772</Data></Cell>
    <Cell><Data ss:Type="String">LTR/Gypsy</Data></Cell>
   </Row>
   <Row>
    <Cell><Data ss:Type="String">chrC03</Data></Cell>
    <Cell><Data ss:Type="Number">32441001</Data></Cell>
    <Cell><Data ss:Type="Number">32442000</Data></Cell>
    <Cell ss:StyleID="s19"><Data ss:Type="Number">3.1742854338051098E-5</Data></Cell>
    <Cell><Data ss:Type="Number">4.5248169634725102E-3</Data></Cell>
    <Cell ss:StyleID="s21"><Data ss:Type="Number">-25.922266139657399</Data></Cell>
    <Cell><Data ss:Type="String">chrC03</Data></Cell>
    <Cell><Data ss:Type="Number">32438878</Data></Cell>
    <Cell><Data ss:Type="Number">32444671</Data></Cell>
    <Cell><Data ss:Type="String">LTR/Copia</Data></Cell>
   </Row>
   <Row>
    <Cell><Data ss:Type="String">chrC03</Data></Cell>
    <Cell><Data ss:Type="Number">37748001</Data></Cell>
    <Cell><Data ss:Type="Number">37749000</Data></Cell>
    <Cell ss:StyleID="s19"><Data ss:Type="Number">1.9848047110955599E-5</Data></Cell>
    <Cell><Data ss:Type="Number">3.2769994561668999E-3</Data></Cell>
    <Cell ss:StyleID="s21"><Data ss:Type="Number">-34.146341463414601</Data></Cell>
    <Cell><Data ss:Type="String">chrC03</Data></Cell>
    <Cell><Data ss:Type="Number">37748271</Data></Cell>
    <Cell><Data ss:Type="Number">37749190</Data></Cell>
    <Cell><Data ss:Type="String">DNA/MuLE-MuDR</Data></Cell>
   </Row>
   <Row>
    <Cell><Data ss:Type="String">chrC04</Data></Cell>
    <Cell><Data ss:Type="Number">16208001</Data></Cell>
    <Cell><Data ss:Type="Number">16209000</Data></Cell>
    <Cell ss:StyleID="s19"><Data ss:Type="Number">4.5281620886418503E-8</Data></Cell>
    <Cell ss:StyleID="s19"><Data ss:Type="Number">4.0560937666668897E-5</Data></Cell>
    <Cell ss:StyleID="s21"><Data ss:Type="Number">-27.566066144021601</Data></Cell>
    <Cell><Data ss:Type="String">chrC04</Data></Cell>
    <Cell><Data ss:Type="Number">16205398</Data></Cell>
    <Cell><Data ss:Type="Number">16214105</Data></Cell>
    <Cell><Data ss:Type="String">LTR/Gypsy</Data></Cell>
   </Row>
   <Row>
    <Cell><Data ss:Type="String">chrC04</Data></Cell>
    <Cell><Data ss:Type="Number">17665001</Data></Cell>
    <Cell><Data ss:Type="Number">17666000</Data></Cell>
    <Cell ss:StyleID="s19"><Data ss:Type="Number">1.19725345758438E-5</Data></Cell>
    <Cell><Data ss:Type="Number">2.31604020095181E-3</Data></Cell>
    <Cell ss:StyleID="s21"><Data ss:Type="Number">26.651376146789001</Data></Cell>
    <Cell><Data ss:Type="String">chrC04</Data></Cell>
    <Cell><Data ss:Type="Number">17664282</Data></Cell>
    <Cell><Data ss:Type="Number">17666664</Data></Cell>
    <Cell><Data ss:Type="String">LTR/Gypsy</Data></Cell>
   </Row>
   <Row>
    <Cell><Data ss:Type="String">chrC04</Data></Cell>
    <Cell><Data ss:Type="Number">37243001</Data></Cell>
    <Cell><Data ss:Type="Number">37244000</Data></Cell>
    <Cell ss:StyleID="s19"><Data ss:Type="Number">1.70482315926937E-6</Data></Cell>
    <Cell><Data ss:Type="Number">5.8146051774693702E-4</Data></Cell>
    <Cell ss:StyleID="s21"><Data ss:Type="Number">-32.914046121593302</Data></Cell>
    <Cell><Data ss:Type="String">chrC04</Data></Cell>
    <Cell><Data ss:Type="Number">37243555</Data></Cell>
    <Cell><Data ss:Type="Number">37243651</Data></Cell>
    <Cell><Data ss:Type="String">LINE/L1</Data></Cell>
   </Row>
   <Row>
    <Cell><Data ss:Type="String">chrC05</Data></Cell>
    <Cell><Data ss:Type="Number">6567001</Data></Cell>
    <Cell><Data ss:Type="Number">6568000</Data></Cell>
    <Cell ss:StyleID="s19"><Data ss:Type="Number">1.21140635956792E-6</Data></Cell>
    <Cell><Data ss:Type="Number">4.5875570143951501E-4</Data></Cell>
    <Cell ss:StyleID="s21"><Data ss:Type="Number">33.261494252873597</Data></Cell>
    <Cell><Data ss:Type="String">chrC05</Data></Cell>
    <Cell><Data ss:Type="Number">6567973</Data></Cell>
    <Cell><Data ss:Type="Number">6568707</Data></Cell>
    <Cell><Data ss:Type="String">DNA/MuLE-MuDR</Data></Cell>
   </Row>
   <Row>
    <Cell><Data ss:Type="String">chrC05</Data></Cell>
    <Cell><Data ss:Type="Number">8812001</Data></Cell>
    <Cell><Data ss:Type="Number">8813000</Data></Cell>
    <Cell ss:StyleID="s19"><Data ss:Type="Number">2.7064721583932099E-7</Data></Cell>
    <Cell><Data ss:Type="Number">1.5462694024625701E-4</Data></Cell>
    <Cell ss:StyleID="s21"><Data ss:Type="Number">-27.637951026532999</Data></Cell>
    <Cell><Data ss:Type="String">chrC05</Data></Cell>
    <Cell><Data ss:Type="Number">8810738</Data></Cell>
    <Cell><Data ss:Type="Number">8814618</Data></Cell>
    <Cell><Data ss:Type="String">DNA/CMC-EnSpm</Data></Cell>
   </Row>
   <Row>
    <Cell><Data ss:Type="String">chrC05</Data></Cell>
    <Cell><Data ss:Type="Number">11872001</Data></Cell>
    <Cell><Data ss:Type="Number">11873000</Data></Cell>
    <Cell ss:StyleID="s19"><Data ss:Type="Number">6.9721179543524204E-7</Data></Cell>
    <Cell><Data ss:Type="Number">3.09356885772314E-4</Data></Cell>
    <Cell ss:StyleID="s21"><Data ss:Type="Number">-26.584547202398401</Data></Cell>
    <Cell><Data ss:Type="String">chrC05</Data></Cell>
    <Cell><Data ss:Type="Number">11872168</Data></Cell>
    <Cell><Data ss:Type="Number">11872294</Data></Cell>
    <Cell><Data ss:Type="String">LTR/Gypsy</Data></Cell>
   </Row>
   <Row>
    <Cell><Data ss:Type="String">chrC05</Data></Cell>
    <Cell><Data ss:Type="Number">11872001</Data></Cell>
    <Cell><Data ss:Type="Number">11873000</Data></Cell>
    <Cell ss:StyleID="s19"><Data ss:Type="Number">6.9721179543524204E-7</Data></Cell>
    <Cell><Data ss:Type="Number">3.09356885772314E-4</Data></Cell>
    <Cell ss:StyleID="s21"><Data ss:Type="Number">-26.584547202398401</Data></Cell>
    <Cell><Data ss:Type="String">chrC05</Data></Cell>
    <Cell><Data ss:Type="Number">11872272</Data></Cell>
    <Cell><Data ss:Type="Number">11875491</Data></Cell>
    <Cell><Data ss:Type="String">LTR/Gypsy</Data></Cell>
   </Row>
   <Row>
    <Cell><Data ss:Type="String">chrC05</Data></Cell>
    <Cell><Data ss:Type="Number">27764001</Data></Cell>
    <Cell><Data ss:Type="Number">27765000</Data></Cell>
    <Cell ss:StyleID="s19"><Data ss:Type="Number">1.8536863273503999E-6</Data></Cell>
    <Cell><Data ss:Type="Number">6.1943074609091997E-4</Data></Cell>
    <Cell ss:StyleID="s21"><Data ss:Type="Number">-39.482200647249201</Data></Cell>
    <Cell><Data ss:Type="String">chrC05</Data></Cell>
    <Cell><Data ss:Type="Number">27764050</Data></Cell>
    <Cell><Data ss:Type="Number">27764629</Data></Cell>
    <Cell><Data ss:Type="String">DNA/PIF-Harbinger</Data></Cell>
   </Row>
   <Row>
    <Cell><Data ss:Type="String">chrC05</Data></Cell>
    <Cell><Data ss:Type="Number">33113001</Data></Cell>
    <Cell><Data ss:Type="Number">33114000</Data></Cell>
    <Cell ss:StyleID="s19"><Data ss:Type="Number">3.3544868609124097E-5</Data></Cell>
    <Cell><Data ss:Type="Number">4.7066309831724096E-3</Data></Cell>
    <Cell ss:StyleID="s21"><Data ss:Type="Number">-25.9874492432632</Data></Cell>
    <Cell><Data ss:Type="String">chrC05</Data></Cell>
    <Cell><Data ss:Type="Number">33111727</Data></Cell>
    <Cell><Data ss:Type="Number">33113005</Data></Cell>
    <Cell><Data ss:Type="String">DNA/CMC-EnSpm</Data></Cell>
   </Row>
   <Row>
    <Cell><Data ss:Type="String">chrC05</Data></Cell>
    <Cell><Data ss:Type="Number">33113001</Data></Cell>
    <Cell><Data ss:Type="Number">33114000</Data></Cell>
    <Cell ss:StyleID="s19"><Data ss:Type="Number">3.3544868609124097E-5</Data></Cell>
    <Cell><Data ss:Type="Number">4.7066309831724096E-3</Data></Cell>
    <Cell ss:StyleID="s21"><Data ss:Type="Number">-25.9874492432632</Data></Cell>
    <Cell><Data ss:Type="String">chrC05</Data></Cell>
    <Cell><Data ss:Type="Number">33113409</Data></Cell>
    <Cell><Data ss:Type="Number">33118692</Data></Cell>
    <Cell><Data ss:Type="String">DNA/CMC-EnSpm</Data></Cell>
   </Row>
   <Row>
    <Cell><Data ss:Type="String">chrC05</Data></Cell>
    <Cell><Data ss:Type="Number">40075001</Data></Cell>
    <Cell><Data ss:Type="Number">40076000</Data></Cell>
    <Cell ss:StyleID="s19"><Data ss:Type="Number">1.22947580669004E-9</Data></Cell>
    <Cell ss:StyleID="s19"><Data ss:Type="Number">2.3984809814741601E-6</Data></Cell>
    <Cell ss:StyleID="s21"><Data ss:Type="Number">-29.825315005727401</Data></Cell>
    <Cell><Data ss:Type="String">chrC05</Data></Cell>
    <Cell><Data ss:Type="Number">40071562</Data></Cell>
    <Cell><Data ss:Type="Number">40075535</Data></Cell>
    <Cell><Data ss:Type="String">LTR/Copia</Data></Cell>
   </Row>
   <Row>
    <Cell><Data ss:Type="String">chrC05</Data></Cell>
    <Cell><Data ss:Type="Number">40075001</Data></Cell>
    <Cell><Data ss:Type="Number">40076000</Data></Cell>
    <Cell ss:StyleID="s19"><Data ss:Type="Number">1.22947580669004E-9</Data></Cell>
    <Cell ss:StyleID="s19"><Data ss:Type="Number">2.3984809814741601E-6</Data></Cell>
    <Cell ss:StyleID="s21"><Data ss:Type="Number">-29.825315005727401</Data></Cell>
    <Cell><Data ss:Type="String">chrC05</Data></Cell>
    <Cell><Data ss:Type="Number">40074141</Data></Cell>
    <Cell><Data ss:Type="Number">40076008</Data></Cell>
    <Cell><Data ss:Type="String">LTR/Copia</Data></Cell>
   </Row>
   <Row>
    <Cell><Data ss:Type="String">chrC05</Data></Cell>
    <Cell><Data ss:Type="Number">40075001</Data></Cell>
    <Cell><Data ss:Type="Number">40076000</Data></Cell>
    <Cell ss:StyleID="s19"><Data ss:Type="Number">1.22947580669004E-9</Data></Cell>
    <Cell ss:StyleID="s19"><Data ss:Type="Number">2.3984809814741601E-6</Data></Cell>
    <Cell ss:StyleID="s21"><Data ss:Type="Number">-29.825315005727401</Data></Cell>
    <Cell><Data ss:Type="String">chrC05</Data></Cell>
    <Cell><Data ss:Type="Number">40075841</Data></Cell>
    <Cell><Data ss:Type="Number">40076040</Data></Cell>
    <Cell><Data ss:Type="String">LTR/Copia</Data></Cell>
   </Row>
   <Row>
    <Cell><Data ss:Type="String">chrC06</Data></Cell>
    <Cell><Data ss:Type="Number">1676001</Data></Cell>
    <Cell><Data ss:Type="Number">1677000</Data></Cell>
    <Cell ss:StyleID="s19"><Data ss:Type="Number">8.69618265408312E-6</Data></Cell>
    <Cell><Data ss:Type="Number">1.87387579392282E-3</Data></Cell>
    <Cell ss:StyleID="s21"><Data ss:Type="Number">-29.508196721311499</Data></Cell>
    <Cell><Data ss:Type="String">chrC06</Data></Cell>
    <Cell><Data ss:Type="Number">1674221</Data></Cell>
    <Cell><Data ss:Type="Number">1676737</Data></Cell>
    <Cell><Data ss:Type="String">RC/Helitron</Data></Cell>
   </Row>
   <Row>
    <Cell><Data ss:Type="String">chrC06</Data></Cell>
    <Cell><Data ss:Type="Number">6819001</Data></Cell>
    <Cell><Data ss:Type="Number">6820000</Data></Cell>
    <Cell ss:StyleID="s19"><Data ss:Type="Number">4.78037357498378E-5</Data></Cell>
    <Cell><Data ss:Type="Number">5.9314005904029399E-3</Data></Cell>
    <Cell ss:StyleID="s21"><Data ss:Type="Number">-26.6590389016018</Data></Cell>
    <Cell><Data ss:Type="String">chrC06</Data></Cell>
    <Cell><Data ss:Type="Number">6819937</Data></Cell>
    <Cell><Data ss:Type="Number">6820185</Data></Cell>
    <Cell><Data ss:Type="String">DNA/CMC-EnSpm</Data></Cell>
   </Row>
   <Row>
    <Cell><Data ss:Type="String">chrC06</Data></Cell>
    <Cell><Data ss:Type="Number">18153001</Data></Cell>
    <Cell><Data ss:Type="Number">18154000</Data></Cell>
    <Cell ss:StyleID="s19"><Data ss:Type="Number">4.8423536193691797E-7</Data></Cell>
    <Cell><Data ss:Type="Number">2.3744880239655899E-4</Data></Cell>
    <Cell ss:StyleID="s21"><Data ss:Type="Number">-25.9128088371701</Data></Cell>
    <Cell><Data ss:Type="String">chrC06</Data></Cell>
    <Cell><Data ss:Type="Number">18153144</Data></Cell>
    <Cell><Data ss:Type="Number">18153937</Data></Cell>
    <Cell><Data ss:Type="String">LINE/L1</Data></Cell>
   </Row>
   <Row>
    <Cell><Data ss:Type="String">chrC06</Data></Cell>
    <Cell><Data ss:Type="Number">26289001</Data></Cell>
    <Cell><Data ss:Type="Number">26290000</Data></Cell>
    <Cell ss:StyleID="s19"><Data ss:Type="Number">1.4027580986386201E-8</Data></Cell>
    <Cell ss:StyleID="s19"><Data ss:Type="Number">1.6179361555450901E-5</Data></Cell>
    <Cell ss:StyleID="s21"><Data ss:Type="Number">-34.962686567164198</Data></Cell>
    <Cell><Data ss:Type="String">chrC06</Data></Cell>
    <Cell><Data ss:Type="Number">26289051</Data></Cell>
    <Cell><Data ss:Type="Number">26289724</Data></Cell>
    <Cell><Data ss:Type="String">LINE/L1</Data></Cell>
   </Row>
   <Row>
    <Cell><Data ss:Type="String">chrC06</Data></Cell>
    <Cell><Data ss:Type="Number">31871001</Data></Cell>
    <Cell><Data ss:Type="Number">31872000</Data></Cell>
    <Cell ss:StyleID="s19"><Data ss:Type="Number">8.5281375909007801E-11</Data></Cell>
    <Cell ss:StyleID="s19"><Data ss:Type="Number">2.8586814544794099E-7</Data></Cell>
    <Cell ss:StyleID="s21"><Data ss:Type="Number">-29.293510478780899</Data></Cell>
    <Cell><Data ss:Type="String">chrC06</Data></Cell>
    <Cell><Data ss:Type="Number">31869016</Data></Cell>
    <Cell><Data ss:Type="Number">31871451</Data></Cell>
    <Cell><Data ss:Type="String">DNA/CMC-EnSpm</Data></Cell>
   </Row>
   <Row>
    <Cell><Data ss:Type="String">chrC06</Data></Cell>
    <Cell><Data ss:Type="Number">31871001</Data></Cell>
    <Cell><Data ss:Type="Number">31872000</Data></Cell>
    <Cell ss:StyleID="s19"><Data ss:Type="Number">8.5281375909007801E-11</Data></Cell>
    <Cell ss:StyleID="s19"><Data ss:Type="Number">2.8586814544794099E-7</Data></Cell>
    <Cell ss:StyleID="s21"><Data ss:Type="Number">-29.293510478780899</Data></Cell>
    <Cell><Data ss:Type="String">chrC06</Data></Cell>
    <Cell><Data ss:Type="Number">31871442</Data></Cell>
    <Cell><Data ss:Type="Number">31872191</Data></Cell>
    <Cell><Data ss:Type="String">LINE/L1</Data></Cell>
   </Row>
   <Row>
    <Cell><Data ss:Type="String">chrC07</Data></Cell>
    <Cell><Data ss:Type="Number">15324001</Data></Cell>
    <Cell><Data ss:Type="Number">15325000</Data></Cell>
    <Cell ss:StyleID="s19"><Data ss:Type="Number">7.0131689700927602E-6</Data></Cell>
    <Cell><Data ss:Type="Number">1.6014340481421399E-3</Data></Cell>
    <Cell ss:StyleID="s21"><Data ss:Type="Number">-28.341384863123999</Data></Cell>
    <Cell><Data ss:Type="String">chrC07</Data></Cell>
    <Cell><Data ss:Type="Number">15324920</Data></Cell>
    <Cell><Data ss:Type="Number">15325915</Data></Cell>
    <Cell><Data ss:Type="String">DNA/MuLE-MuDR</Data></Cell>
   </Row>
   <Row>
    <Cell><Data ss:Type="String">chrC07</Data></Cell>
    <Cell><Data ss:Type="Number">17638001</Data></Cell>
    <Cell><Data ss:Type="Number">17639000</Data></Cell>
    <Cell ss:StyleID="s19"><Data ss:Type="Number">2.6781334052103902E-10</Data></Cell>
    <Cell ss:StyleID="s19"><Data ss:Type="Number">7.0931431952160701E-7</Data></Cell>
    <Cell ss:StyleID="s21"><Data ss:Type="Number">-26.435714285714301</Data></Cell>
    <Cell><Data ss:Type="String">chrC07</Data></Cell>
    <Cell><Data ss:Type="Number">17638469</Data></Cell>
    <Cell><Data ss:Type="Number">17641041</Data></Cell>
    <Cell><Data ss:Type="String">LINE/L1</Data></Cell>
   </Row>
   <Row>
    <Cell><Data ss:Type="String">chrC07</Data></Cell>
    <Cell><Data ss:Type="Number">21538001</Data></Cell>
    <Cell><Data ss:Type="Number">21539000</Data></Cell>
    <Cell ss:StyleID="s19"><Data ss:Type="Number">1.76557595273007E-7</Data></Cell>
    <Cell><Data ss:Type="Number">1.11239961141681E-4</Data></Cell>
    <Cell ss:StyleID="s21"><Data ss:Type="Number">-32.365354330708698</Data></Cell>
    <Cell><Data ss:Type="String">chrC07</Data></Cell>
    <Cell><Data ss:Type="Number">21538111</Data></Cell>
    <Cell><Data ss:Type="Number">21538177</Data></Cell>
    <Cell><Data ss:Type="String">DNA/P</Data></Cell>
   </Row>
   <Row>
    <Cell><Data ss:Type="String">chrC07</Data></Cell>
    <Cell><Data ss:Type="Number">21538001</Data></Cell>
    <Cell><Data ss:Type="Number">21539000</Data></Cell>
    <Cell ss:StyleID="s19"><Data ss:Type="Number">1.76557595273007E-7</Data></Cell>
    <Cell><Data ss:Type="Number">1.11239961141681E-4</Data></Cell>
    <Cell ss:StyleID="s21"><Data ss:Type="Number">-32.365354330708698</Data></Cell>
    <Cell><Data ss:Type="String">chrC07</Data></Cell>
    <Cell><Data ss:Type="Number">21538697</Data></Cell>
    <Cell><Data ss:Type="Number">21540291</Data></Cell>
    <Cell><Data ss:Type="String">DNA/MuLE-MuDR</Data></Cell>
   </Row>
   <Row>
    <Cell><Data ss:Type="String">chrC07</Data></Cell>
    <Cell><Data ss:Type="Number">32571001</Data></Cell>
    <Cell><Data ss:Type="Number">32572000</Data></Cell>
    <Cell ss:StyleID="s19"><Data ss:Type="Number">8.1378849052946104E-7</Data></Cell>
    <Cell><Data ss:Type="Number">3.4434606433529299E-4</Data></Cell>
    <Cell ss:StyleID="s21"><Data ss:Type="Number">-31.0254536597248</Data></Cell>
    <Cell><Data ss:Type="String">chrC07</Data></Cell>
    <Cell><Data ss:Type="Number">32570780</Data></Cell>
    <Cell><Data ss:Type="Number">32571407</Data></Cell>
    <Cell><Data ss:Type="String">LINE/L1</Data></Cell>
   </Row>
   <Row>
    <Cell><Data ss:Type="String">chrC07</Data></Cell>
    <Cell><Data ss:Type="Number">32571001</Data></Cell>
    <Cell><Data ss:Type="Number">32572000</Data></Cell>
    <Cell ss:StyleID="s19"><Data ss:Type="Number">8.1378849052946104E-7</Data></Cell>
    <Cell><Data ss:Type="Number">3.4434606433529299E-4</Data></Cell>
    <Cell ss:StyleID="s21"><Data ss:Type="Number">-31.0254536597248</Data></Cell>
    <Cell><Data ss:Type="String">chrC07</Data></Cell>
    <Cell><Data ss:Type="Number">32570919</Data></Cell>
    <Cell><Data ss:Type="Number">32574826</Data></Cell>
    <Cell><Data ss:Type="String">LINE/L1</Data></Cell>
   </Row>
   <Row>
    <Cell><Data ss:Type="String">chrC07</Data></Cell>
    <Cell><Data ss:Type="Number">35609001</Data></Cell>
    <Cell><Data ss:Type="Number">35610000</Data></Cell>
    <Cell ss:StyleID="s19"><Data ss:Type="Number">3.1950618375677098E-5</Data></Cell>
    <Cell><Data ss:Type="Number">4.5498686783567201E-3</Data></Cell>
    <Cell ss:StyleID="s21"><Data ss:Type="Number">-26.829268292682901</Data></Cell>
    <Cell><Data ss:Type="String">chrC07</Data></Cell>
    <Cell><Data ss:Type="Number">35608935</Data></Cell>
    <Cell><Data ss:Type="Number">35609518</Data></Cell>
    <Cell><Data ss:Type="String">LINE/L1</Data></Cell>
   </Row>
   <Row>
    <Cell><Data ss:Type="String">chrC08</Data></Cell>
    <Cell><Data ss:Type="Number">3530001</Data></Cell>
    <Cell><Data ss:Type="Number">3531000</Data></Cell>
    <Cell ss:StyleID="s19"><Data ss:Type="Number">2.8061938171785401E-5</Data></Cell>
    <Cell><Data ss:Type="Number">4.1705411903987296E-3</Data></Cell>
    <Cell ss:StyleID="s21"><Data ss:Type="Number">-28.475440222428201</Data></Cell>
    <Cell><Data ss:Type="String">chrC08</Data></Cell>
    <Cell><Data ss:Type="Number">3528454</Data></Cell>
    <Cell><Data ss:Type="Number">3533371</Data></Cell>
    <Cell><Data ss:Type="String">LINE/L1</Data></Cell>
   </Row>
   <Row>
    <Cell><Data ss:Type="String">chrC08</Data></Cell>
    <Cell><Data ss:Type="Number">27311001</Data></Cell>
    <Cell><Data ss:Type="Number">27312000</Data></Cell>
    <Cell ss:StyleID="s19"><Data ss:Type="Number">5.91002442810254E-5</Data></Cell>
    <Cell><Data ss:Type="Number">6.8264471696923602E-3</Data></Cell>
    <Cell ss:StyleID="s21"><Data ss:Type="Number">-27.708978328173401</Data></Cell>
    <Cell><Data ss:Type="String">chrC08</Data></Cell>
    <Cell><Data ss:Type="Number">27310557</Data></Cell>
    <Cell><Data ss:Type="Number">27311587</Data></Cell>
    <Cell><Data ss:Type="String">LTR/Copia</Data></Cell>
   </Row>
   <Row>
    <Cell><Data ss:Type="String">chrC08</Data></Cell>
    <Cell><Data ss:Type="Number">27311001</Data></Cell>
    <Cell><Data ss:Type="Number">27312000</Data></Cell>
    <Cell ss:StyleID="s19"><Data ss:Type="Number">5.91002442810254E-5</Data></Cell>
    <Cell><Data ss:Type="Number">6.8264471696923602E-3</Data></Cell>
    <Cell ss:StyleID="s21"><Data ss:Type="Number">-27.708978328173401</Data></Cell>
    <Cell><Data ss:Type="String">chrC08</Data></Cell>
    <Cell><Data ss:Type="Number">27311304</Data></Cell>
    <Cell><Data ss:Type="Number">27311625</Data></Cell>
    <Cell><Data ss:Type="String">LTR/Copia</Data></Cell>
   </Row>
   <Row>
    <Cell><Data ss:Type="String">chrC08</Data></Cell>
    <Cell><Data ss:Type="Number">28946001</Data></Cell>
    <Cell><Data ss:Type="Number">28947000</Data></Cell>
    <Cell ss:StyleID="s19"><Data ss:Type="Number">3.77777884749047E-7</Data></Cell>
    <Cell><Data ss:Type="Number">1.9864054913877301E-4</Data></Cell>
    <Cell ss:StyleID="s21"><Data ss:Type="Number">-25.172532781228401</Data></Cell>
    <Cell><Data ss:Type="String">chrC08</Data></Cell>
    <Cell><Data ss:Type="Number">28946606</Data></Cell>
    <Cell><Data ss:Type="Number">28947691</Data></Cell>
    <Cell><Data ss:Type="String">DNA/PIF-Harbinger</Data></Cell>
   </Row>
   <Row>
    <Cell><Data ss:Type="String">chrC08</Data></Cell>
    <Cell><Data ss:Type="Number">33884001</Data></Cell>
    <Cell><Data ss:Type="Number">33885000</Data></Cell>
    <Cell ss:StyleID="s19"><Data ss:Type="Number">8.8437012965230405E-5</Data></Cell>
    <Cell><Data ss:Type="Number">8.95353732558897E-3</Data></Cell>
    <Cell ss:StyleID="s21"><Data ss:Type="Number">-34.090909090909101</Data></Cell>
    <Cell><Data ss:Type="String">chrC08</Data></Cell>
    <Cell><Data ss:Type="Number">33884590</Data></Cell>
    <Cell><Data ss:Type="Number">33884801</Data></Cell>
    <Cell><Data ss:Type="String">LTR/Copia</Data></Cell>
   </Row>
   <Row>
    <Cell><Data ss:Type="String">chrC08</Data></Cell>
    <Cell><Data ss:Type="Number">33884001</Data></Cell>
    <Cell><Data ss:Type="Number">33885000</Data></Cell>
    <Cell ss:StyleID="s19"><Data ss:Type="Number">8.8437012965230405E-5</Data></Cell>
    <Cell><Data ss:Type="Number">8.95353732558897E-3</Data></Cell>
    <Cell ss:StyleID="s21"><Data ss:Type="Number">-34.090909090909101</Data></Cell>
    <Cell><Data ss:Type="String">chrC08</Data></Cell>
    <Cell><Data ss:Type="Number">33884802</Data></Cell>
    <Cell><Data ss:Type="Number">33884930</Data></Cell>
    <Cell><Data ss:Type="String">LTR/Copia</Data></Cell>
   </Row>
   <Row>
    <Cell><Data ss:Type="String">chrC08</Data></Cell>
    <Cell><Data ss:Type="Number">33884001</Data></Cell>
    <Cell><Data ss:Type="Number">33885000</Data></Cell>
    <Cell ss:StyleID="s19"><Data ss:Type="Number">8.8437012965230405E-5</Data></Cell>
    <Cell><Data ss:Type="Number">8.95353732558897E-3</Data></Cell>
    <Cell ss:StyleID="s21"><Data ss:Type="Number">-34.090909090909101</Data></Cell>
    <Cell><Data ss:Type="String">chrC08</Data></Cell>
    <Cell><Data ss:Type="Number">33884931</Data></Cell>
    <Cell><Data ss:Type="Number">33886160</Data></Cell>
    <Cell><Data ss:Type="String">LTR/Copia</Data></Cell>
   </Row>
   <Row>
    <Cell><Data ss:Type="String">chrC09</Data></Cell>
    <Cell><Data ss:Type="Number">1084001</Data></Cell>
    <Cell><Data ss:Type="Number">1085000</Data></Cell>
    <Cell ss:StyleID="s19"><Data ss:Type="Number">2.1701974233321699E-5</Data></Cell>
    <Cell><Data ss:Type="Number">3.48485189154839E-3</Data></Cell>
    <Cell ss:StyleID="s21"><Data ss:Type="Number">-30.692479523454899</Data></Cell>
    <Cell><Data ss:Type="String">chrC09</Data></Cell>
    <Cell><Data ss:Type="Number">1084015</Data></Cell>
    <Cell><Data ss:Type="Number">1084284</Data></Cell>
    <Cell><Data ss:Type="String">DNA/MuLE-MuDR</Data></Cell>
   </Row>
   <Row>
    <Cell><Data ss:Type="String">chrC09</Data></Cell>
    <Cell><Data ss:Type="Number">1084001</Data></Cell>
    <Cell><Data ss:Type="Number">1085000</Data></Cell>
    <Cell ss:StyleID="s19"><Data ss:Type="Number">2.1701974233321699E-5</Data></Cell>
    <Cell><Data ss:Type="Number">3.48485189154839E-3</Data></Cell>
    <Cell ss:StyleID="s21"><Data ss:Type="Number">-30.692479523454899</Data></Cell>
    <Cell><Data ss:Type="String">chrC09</Data></Cell>
    <Cell><Data ss:Type="Number">1084285</Data></Cell>
    <Cell><Data ss:Type="Number">1084719</Data></Cell>
    <Cell><Data ss:Type="String">DNA/MuLE-MuDR</Data></Cell>
   </Row>
   <Row>
    <Cell><Data ss:Type="String">chrC09</Data></Cell>
    <Cell><Data ss:Type="Number">4337001</Data></Cell>
    <Cell><Data ss:Type="Number">4338000</Data></Cell>
    <Cell ss:StyleID="s19"><Data ss:Type="Number">1.6951828599752201E-5</Data></Cell>
    <Cell><Data ss:Type="Number">2.9475653073355698E-3</Data></Cell>
    <Cell ss:StyleID="s21"><Data ss:Type="Number">-45.294117647058798</Data></Cell>
    <Cell><Data ss:Type="String">chrC09</Data></Cell>
    <Cell><Data ss:Type="Number">4336767</Data></Cell>
    <Cell><Data ss:Type="Number">4337081</Data></Cell>
    <Cell><Data ss:Type="String">DNA/PIF-Harbinger</Data></Cell>
   </Row>
   <Row>
    <Cell><Data ss:Type="String">chrC09</Data></Cell>
    <Cell><Data ss:Type="Number">4337001</Data></Cell>
    <Cell><Data ss:Type="Number">4338000</Data></Cell>
    <Cell ss:StyleID="s19"><Data ss:Type="Number">1.6951828599752201E-5</Data></Cell>
    <Cell><Data ss:Type="Number">2.9475653073355698E-3</Data></Cell>
    <Cell ss:StyleID="s21"><Data ss:Type="Number">-45.294117647058798</Data></Cell>
    <Cell><Data ss:Type="String">chrC09</Data></Cell>
    <Cell><Data ss:Type="Number">4337062</Data></Cell>
    <Cell><Data ss:Type="Number">4337477</Data></Cell>
    <Cell><Data ss:Type="String">DNA/PIF-Harbinger</Data></Cell>
   </Row>
   <Row>
    <Cell><Data ss:Type="String">chrC09</Data></Cell>
    <Cell><Data ss:Type="Number">6604001</Data></Cell>
    <Cell><Data ss:Type="Number">6605000</Data></Cell>
    <Cell ss:StyleID="s19"><Data ss:Type="Number">3.7532159703860697E-5</Data></Cell>
    <Cell><Data ss:Type="Number">5.0928774440869304E-3</Data></Cell>
    <Cell ss:StyleID="s21"><Data ss:Type="Number">-32.971014492753604</Data></Cell>
    <Cell><Data ss:Type="String">chrC09</Data></Cell>
    <Cell><Data ss:Type="Number">6603291</Data></Cell>
    <Cell><Data ss:Type="Number">6604056</Data></Cell>
    <Cell><Data ss:Type="String">LTR/Copia</Data></Cell>
   </Row>
   <Row>
    <Cell><Data ss:Type="String">chrC09</Data></Cell>
    <Cell><Data ss:Type="Number">6604001</Data></Cell>
    <Cell><Data ss:Type="Number">6605000</Data></Cell>
    <Cell ss:StyleID="s19"><Data ss:Type="Number">3.7532159703860697E-5</Data></Cell>
    <Cell><Data ss:Type="Number">5.0928774440869304E-3</Data></Cell>
    <Cell ss:StyleID="s21"><Data ss:Type="Number">-32.971014492753604</Data></Cell>
    <Cell><Data ss:Type="String">chrC09</Data></Cell>
    <Cell><Data ss:Type="Number">6604888</Data></Cell>
    <Cell><Data ss:Type="Number">6607007</Data></Cell>
    <Cell><Data ss:Type="String">DNA/hAT-Ac</Data></Cell>
   </Row>
   <Row>
    <Cell><Data ss:Type="String">chrC09</Data></Cell>
    <Cell><Data ss:Type="Number">14606001</Data></Cell>
    <Cell><Data ss:Type="Number">14607000</Data></Cell>
    <Cell ss:StyleID="s19"><Data ss:Type="Number">4.5645737556520098E-5</Data></Cell>
    <Cell><Data ss:Type="Number">5.7772620360896001E-3</Data></Cell>
    <Cell ss:StyleID="s21"><Data ss:Type="Number">-57.738095238095198</Data></Cell>
    <Cell><Data ss:Type="String">chrC09</Data></Cell>
    <Cell><Data ss:Type="Number">14603579</Data></Cell>
    <Cell><Data ss:Type="Number">14606264</Data></Cell>
    <Cell><Data ss:Type="String">LINE/L1</Data></Cell>
   </Row>
   <Row>
    <Cell><Data ss:Type="String">chrC09</Data></Cell>
    <Cell><Data ss:Type="Number">15937001</Data></Cell>
    <Cell><Data ss:Type="Number">15938000</Data></Cell>
    <Cell ss:StyleID="s19"><Data ss:Type="Number">1.37887448578698E-5</Data></Cell>
    <Cell><Data ss:Type="Number">2.5468130184432701E-3</Data></Cell>
    <Cell ss:StyleID="s21"><Data ss:Type="Number">-25.827205882352899</Data></Cell>
    <Cell><Data ss:Type="String">chrC09</Data></Cell>
    <Cell><Data ss:Type="Number">15933782</Data></Cell>
    <Cell><Data ss:Type="Number">15937053</Data></Cell>
    <Cell><Data ss:Type="String">LTR/Gypsy</Data></Cell>
   </Row>
   <Row>
    <Cell><Data ss:Type="String">chrC09</Data></Cell>
    <Cell><Data ss:Type="Number">15937001</Data></Cell>
    <Cell><Data ss:Type="Number">15938000</Data></Cell>
    <Cell ss:StyleID="s19"><Data ss:Type="Number">1.37887448578698E-5</Data></Cell>
    <Cell><Data ss:Type="Number">2.5468130184432701E-3</Data></Cell>
    <Cell ss:StyleID="s21"><Data ss:Type="Number">-25.827205882352899</Data></Cell>
    <Cell><Data ss:Type="String">chrC09</Data></Cell>
    <Cell><Data ss:Type="Number">15937048</Data></Cell>
    <Cell><Data ss:Type="Number">15937402</Data></Cell>
    <Cell><Data ss:Type="String">LTR/Gypsy</Data></Cell>
   </Row>
   <Row>
    <Cell><Data ss:Type="String">chrC09</Data></Cell>
    <Cell><Data ss:Type="Number">24734001</Data></Cell>
    <Cell><Data ss:Type="Number">24735000</Data></Cell>
    <Cell ss:StyleID="s19"><Data ss:Type="Number">1.03537171429641E-6</Data></Cell>
    <Cell><Data ss:Type="Number">4.1095298328674301E-4</Data></Cell>
    <Cell ss:StyleID="s21"><Data ss:Type="Number">-26.955060155697101</Data></Cell>
    <Cell><Data ss:Type="String">chrC09</Data></Cell>
    <Cell><Data ss:Type="Number">24734460</Data></Cell>
    <Cell><Data ss:Type="Number">24734949</Data></Cell>
    <Cell><Data ss:Type="String">LTR/Gypsy</Data></Cell>
   </Row>
   <Row>
    <Cell><Data ss:Type="String">chrC09</Data></Cell>
    <Cell><Data ss:Type="Number">30349001</Data></Cell>
    <Cell><Data ss:Type="Number">30350000</Data></Cell>
    <Cell ss:StyleID="s19"><Data ss:Type="Number">1.99675976383619E-6</Data></Cell>
    <Cell><Data ss:Type="Number">6.51510769838944E-4</Data></Cell>
    <Cell ss:StyleID="s21"><Data ss:Type="Number">-40.110226576852398</Data></Cell>
    <Cell><Data ss:Type="String">chrC09</Data></Cell>
    <Cell><Data ss:Type="Number">30348450</Data></Cell>
    <Cell><Data ss:Type="Number">30349602</Data></Cell>
    <Cell><Data ss:Type="String">LTR/Copia</Data></Cell>
   </Row>
   <Row>
    <Cell><Data ss:Type="String">chrC09</Data></Cell>
    <Cell><Data ss:Type="Number">40950001</Data></Cell>
    <Cell><Data ss:Type="Number">40951000</Data></Cell>
    <Cell ss:StyleID="s19"><Data ss:Type="Number">5.5740324427199398E-5</Data></Cell>
    <Cell><Data ss:Type="Number">6.5396481267370604E-3</Data></Cell>
    <Cell ss:StyleID="s21"><Data ss:Type="Number">-40.121580547112501</Data></Cell>
    <Cell><Data ss:Type="String">chrC09</Data></Cell>
    <Cell><Data ss:Type="Number">40949586</Data></Cell>
    <Cell><Data ss:Type="Number">40950724</Data></Cell>
    <Cell><Data ss:Type="String">DNA/CMC-EnSpm</Data></Cell>
   </Row>
   <Row>
    <Cell><Data ss:Type="String">chrC09</Data></Cell>
    <Cell><Data ss:Type="Number">43780001</Data></Cell>
    <Cell><Data ss:Type="Number">43781000</Data></Cell>
    <Cell ss:StyleID="s19"><Data ss:Type="Number">1.2855238657138799E-7</Data></Cell>
    <Cell ss:StyleID="s19"><Data ss:Type="Number">8.7969908087545898E-5</Data></Cell>
    <Cell ss:StyleID="s21"><Data ss:Type="Number">33.7935612346499</Data></Cell>
    <Cell><Data ss:Type="String">chrC09</Data></Cell>
    <Cell><Data ss:Type="Number">43779958</Data></Cell>
    <Cell><Data ss:Type="Number">43780177</Data></Cell>
    <Cell><Data ss:Type="String">DNA/MuLE-MuDR</Data></Cell>
   </Row>
   <Row ss:Height="15.75">
    <Cell ss:StyleID="s22"><Data ss:Type="String">chrC09</Data></Cell>
    <Cell ss:StyleID="s22"><Data ss:Type="Number">43780001</Data></Cell>
    <Cell ss:StyleID="s22"><Data ss:Type="Number">43781000</Data></Cell>
    <Cell ss:StyleID="s23"><Data ss:Type="Number">1.2855238657138799E-7</Data></Cell>
    <Cell ss:StyleID="s23"><Data ss:Type="Number">8.7969908087545898E-5</Data></Cell>
    <Cell ss:StyleID="s24"><Data ss:Type="Number">33.7935612346499</Data></Cell>
    <Cell ss:StyleID="s22"><Data ss:Type="String">chrC09</Data></Cell>
    <Cell ss:StyleID="s22"><Data ss:Type="Number">43780208</Data></Cell>
    <Cell ss:StyleID="s22"><Data ss:Type="Number">43780322</Data></Cell>
    <Cell ss:StyleID="s22"><Data ss:Type="String">DNA/MuLE-MuDR</Data></Cell>
   </Row>
   <Row ss:Index="175" ss:Height="15.75">
    <Cell ss:MergeAcross="5" ss:StyleID="m56792400"><Data ss:Type="String">T32 vs. T0 CHH DMRs informations</Data></Cell>
    <Cell ss:MergeAcross="3" ss:StyleID="s29"><Data ss:Type="String">TEs informations</Data></Cell>
   </Row>
   <Row ss:Height="15.75">
    <Cell ss:StyleID="s16"><Data ss:Type="String">Chromosome</Data></Cell>
    <Cell ss:StyleID="s16"><Data ss:Type="String">Start</Data></Cell>
    <Cell ss:StyleID="s16"><Data ss:Type="String">End</Data></Cell>
    <Cell ss:StyleID="s16"><Data ss:Type="String">pvalue</Data></Cell>
    <Cell ss:StyleID="s16"><Data ss:Type="String">qvalue</Data></Cell>
    <Cell ss:StyleID="s17"><Data ss:Type="String">meth.diff</Data></Cell>
    <Cell ss:StyleID="s16"><Data ss:Type="String">Chromosome</Data></Cell>
    <Cell ss:StyleID="s16"><Data ss:Type="String">Start</Data></Cell>
    <Cell ss:StyleID="s16"><Data ss:Type="String">End</Data></Cell>
    <Cell ss:StyleID="s16"><Data ss:Type="String">Repeat class/family</Data></Cell>
   </Row>
   <Row>
    <Cell><Data ss:Type="String">chrA05</Data></Cell>
    <Cell><Data ss:Type="Number">10987001</Data></Cell>
    <Cell><Data ss:Type="Number">10988000</Data></Cell>
    <Cell ss:StyleID="s19"><Data ss:Type="Number">4.4284356669292799E-7</Data></Cell>
    <Cell><Data ss:Type="Number">2.43387522637434E-4</Data></Cell>
    <Cell ss:StyleID="s20"><Data ss:Type="Number">26.024590163934398</Data></Cell>
    <Cell><Data ss:Type="String">chrA05</Data></Cell>
    <Cell><Data ss:Type="Number">10987372</Data></Cell>
    <Cell><Data ss:Type="Number">10988101</Data></Cell>
    <Cell><Data ss:Type="String">LTR/Gypsy</Data></Cell>
   </Row>
   <Row>
    <Cell><Data ss:Type="String">chrA06</Data></Cell>
    <Cell><Data ss:Type="Number">9613001</Data></Cell>
    <Cell><Data ss:Type="Number">9614000</Data></Cell>
    <Cell ss:StyleID="s19"><Data ss:Type="Number">2.0190821622441301E-5</Data></Cell>
    <Cell><Data ss:Type="Number">4.2085781520820398E-3</Data></Cell>
    <Cell ss:StyleID="s21"><Data ss:Type="Number">26.5706188001889</Data></Cell>
    <Cell><Data ss:Type="String">chrA06</Data></Cell>
    <Cell><Data ss:Type="Number">9613398</Data></Cell>
    <Cell><Data ss:Type="Number">9613874</Data></Cell>
    <Cell><Data ss:Type="String">DNA/MuLE-MuDR</Data></Cell>
   </Row>
   <Row>
    <Cell><Data ss:Type="String">chrC02</Data></Cell>
    <Cell><Data ss:Type="Number">26166001</Data></Cell>
    <Cell><Data ss:Type="Number">26167000</Data></Cell>
    <Cell ss:StyleID="s19"><Data ss:Type="Number">4.0700494044179E-7</Data></Cell>
    <Cell><Data ss:Type="Number">2.28042988958897E-4</Data></Cell>
    <Cell ss:StyleID="s21"><Data ss:Type="Number">30.904028824107399</Data></Cell>
    <Cell><Data ss:Type="String">chrC02</Data></Cell>
    <Cell><Data ss:Type="Number">26166779</Data></Cell>
    <Cell><Data ss:Type="Number">26167929</Data></Cell>
    <Cell><Data ss:Type="String">LTR/Copia</Data></Cell>
   </Row>
   <Row>
    <Cell><Data ss:Type="String">chrC05</Data></Cell>
    <Cell><Data ss:Type="Number">12235001</Data></Cell>
    <Cell><Data ss:Type="Number">12236000</Data></Cell>
    <Cell ss:StyleID="s19"><Data ss:Type="Number">2.4789754435636101E-6</Data></Cell>
    <Cell><Data ss:Type="Number">8.9971672507064096E-4</Data></Cell>
    <Cell ss:StyleID="s21"><Data ss:Type="Number">41.629711751663002</Data></Cell>
    <Cell><Data ss:Type="String">chrC05</Data></Cell>
    <Cell><Data ss:Type="Number">12235676</Data></Cell>
    <Cell><Data ss:Type="Number">12236809</Data></Cell>
    <Cell><Data ss:Type="String">LTR/Gypsy</Data></Cell>
   </Row>
   <Row>
    <Cell><Data ss:Type="String">chrC06</Data></Cell>
    <Cell><Data ss:Type="Number">16056001</Data></Cell>
    <Cell><Data ss:Type="Number">16057000</Data></Cell>
    <Cell ss:StyleID="s19"><Data ss:Type="Number">5.5014883405437998E-7</Data></Cell>
    <Cell><Data ss:Type="Number">2.9136058937496301E-4</Data></Cell>
    <Cell ss:StyleID="s21"><Data ss:Type="Number">25.629175081559701</Data></Cell>
    <Cell><Data ss:Type="String">chrC06</Data></Cell>
    <Cell><Data ss:Type="Number">16053666</Data></Cell>
    <Cell><Data ss:Type="Number">16056168</Data></Cell>
    <Cell><Data ss:Type="String">LTR/Copia</Data></Cell>
   </Row>
   <Row>
    <Cell><Data ss:Type="String">chrC07</Data></Cell>
    <Cell><Data ss:Type="Number">8234001</Data></Cell>
    <Cell><Data ss:Type="Number">8235000</Data></Cell>
    <Cell ss:StyleID="s19"><Data ss:Type="Number">8.3458615813228901E-6</Data></Cell>
    <Cell><Data ss:Type="Number">2.2061406592677798E-3</Data></Cell>
    <Cell ss:StyleID="s21"><Data ss:Type="Number">30.508474576271201</Data></Cell>
    <Cell><Data ss:Type="String">chrC07</Data></Cell>
    <Cell><Data ss:Type="Number">8234072</Data></Cell>
    <Cell><Data ss:Type="Number">8234319</Data></Cell>
    <Cell><Data ss:Type="String">DNA/PIF-Harbinger</Data></Cell>
   </Row>
   <Row>
    <Cell><Data ss:Type="String">chrC07</Data></Cell>
    <Cell><Data ss:Type="Number">19969001</Data></Cell>
    <Cell><Data ss:Type="Number">19970000</Data></Cell>
    <Cell ss:StyleID="s19"><Data ss:Type="Number">2.15139332527426E-6</Data></Cell>
    <Cell><Data ss:Type="Number">8.1055557663575598E-4</Data></Cell>
    <Cell ss:StyleID="s21"><Data ss:Type="Number">25.7108287961283</Data></Cell>
    <Cell><Data ss:Type="String">chrC07</Data></Cell>
    <Cell><Data ss:Type="Number">19968820</Data></Cell>
    <Cell><Data ss:Type="Number">19969404</Data></Cell>
    <Cell><Data ss:Type="String">LTR/Copia</Data></Cell>
   </Row>
   <Row ss:Height="15.75">
    <Cell ss:StyleID="s22"><Data ss:Type="String">chrC09</Data></Cell>
    <Cell ss:StyleID="s22"><Data ss:Type="Number">42511001</Data></Cell>
    <Cell ss:StyleID="s22"><Data ss:Type="Number">42512000</Data></Cell>
    <Cell ss:StyleID="s23"><Data ss:Type="Number">4.7198356826781402E-6</Data></Cell>
    <Cell ss:StyleID="s22"><Data ss:Type="Number">1.44229403934378E-3</Data></Cell>
    <Cell ss:StyleID="s24"><Data ss:Type="Number">35.878084179970998</Data></Cell>
    <Cell ss:StyleID="s22"><Data ss:Type="String">chrC09</Data></Cell>
    <Cell ss:StyleID="s22"><Data ss:Type="Number">42511552</Data></Cell>
    <Cell ss:StyleID="s22"><Data ss:Type="Number">42511610</Data></Cell>
    <Cell ss:StyleID="s22"><Data ss:Type="String">LTR/Copia</Data></Cell>
   </Row>
  </Table>
  <WorksheetOptions xmlns="urn:schemas-microsoft-com:office:excel">
   <PageSetup>
    <Header x:Margin="0.3"/>
    <Footer x:Margin="0.3"/>
    <PageMargins x:Bottom="0.75" x:Left="0.7" x:Right="0.7" x:Top="0.75"/>
   </PageSetup>
   <Print>
    <ValidPrinterInfo/>
    <PaperSizeIndex>9</PaperSizeIndex>
    <HorizontalResolution>200</HorizontalResolution>
    <VerticalResolution>200</VerticalResolution>
   </Print>
   <Panes>
    <Pane>
     <Number>3</Number>
     <ActiveCol>6</ActiveCol>
     <RangeSelection>R1C7:R1C10</RangeSelection>
    </Pane>
   </Panes>
   <ProtectObjects>False</ProtectObjects>
   <ProtectScenarios>False</ProtectScenarios>
  </WorksheetOptions>
 </Worksheet>
 <Worksheet ss:Name="T32 vs. T18">
  <Table ss:ExpandedColumnCount="11" ss:ExpandedRowCount="148" x:FullColumns="1"
   x:FullRows="1" ss:StyleID="s18" ss:DefaultColumnWidth="54"
   ss:DefaultRowHeight="15">
   <Column ss:StyleID="s18" ss:Width="76.5"/>
   <Column ss:Index="7" ss:StyleID="s18" ss:Width="76.5"/>
   <Column ss:Index="10" ss:StyleID="s18" ss:Width="107.25"/>
   <Row ss:Height="15.75">
    <Cell ss:MergeAcross="5" ss:StyleID="m56792640"><Data ss:Type="String">T32 vs. T18 CG DMRs information</Data></Cell>
    <Cell ss:MergeAcross="3" ss:StyleID="s29"><Data ss:Type="String">TEs information</Data></Cell>
   </Row>
   <Row ss:Height="15.75">
    <Cell ss:StyleID="s16"><Data ss:Type="String">Chromosome</Data></Cell>
    <Cell ss:StyleID="s16"><Data ss:Type="String">Start</Data></Cell>
    <Cell ss:StyleID="s16"><Data ss:Type="String">End</Data></Cell>
    <Cell ss:StyleID="s16"><Data ss:Type="String">pvalue</Data></Cell>
    <Cell ss:StyleID="s16"><Data ss:Type="String">qvalue</Data></Cell>
    <Cell ss:StyleID="s17"><Data ss:Type="String">meth.diff</Data></Cell>
    <Cell ss:StyleID="s16"><Data ss:Type="String">Chromosome</Data></Cell>
    <Cell ss:StyleID="s16"><Data ss:Type="String">Start</Data></Cell>
    <Cell ss:StyleID="s16"><Data ss:Type="String">End</Data></Cell>
    <Cell ss:StyleID="s16"><Data ss:Type="String">Repeat class/family</Data></Cell>
   </Row>
   <Row>
    <Cell><Data ss:Type="String">chrA03</Data></Cell>
    <Cell><Data ss:Type="Number">27703001</Data></Cell>
    <Cell><Data ss:Type="Number">27704000</Data></Cell>
    <Cell ss:StyleID="s19"><Data ss:Type="Number">7.51889837081308E-7</Data></Cell>
    <Cell><Data ss:Type="Number">5.9138869262404697E-4</Data></Cell>
    <Cell ss:StyleID="s20"><Data ss:Type="Number">-36.635944700460797</Data></Cell>
    <Cell><Data ss:Type="String">chrA03</Data></Cell>
    <Cell><Data ss:Type="Number">27699797</Data></Cell>
    <Cell><Data ss:Type="Number">27703346</Data></Cell>
    <Cell><Data ss:Type="String">LINE/L1</Data></Cell>
   </Row>
   <Row>
    <Cell><Data ss:Type="String">chrA04</Data></Cell>
    <Cell><Data ss:Type="Number">1154001</Data></Cell>
    <Cell><Data ss:Type="Number">1155000</Data></Cell>
    <Cell ss:StyleID="s19"><Data ss:Type="Number">4.93982040084397E-8</Data></Cell>
    <Cell ss:StyleID="s19"><Data ss:Type="Number">6.8188043844470702E-5</Data></Cell>
    <Cell ss:StyleID="s21"><Data ss:Type="Number">-40.531400966183597</Data></Cell>
    <Cell><Data ss:Type="String">chrA04</Data></Cell>
    <Cell><Data ss:Type="Number">1154373</Data></Cell>
    <Cell><Data ss:Type="Number">1159177</Data></Cell>
    <Cell><Data ss:Type="String">LTR/Copia</Data></Cell>
   </Row>
   <Row>
    <Cell><Data ss:Type="String">chrA07</Data></Cell>
    <Cell><Data ss:Type="Number">11179001</Data></Cell>
    <Cell><Data ss:Type="Number">11180000</Data></Cell>
    <Cell ss:StyleID="s19"><Data ss:Type="Number">7.4792292802648994E-12</Data></Cell>
    <Cell ss:StyleID="s19"><Data ss:Type="Number">3.6957108087795897E-8</Data></Cell>
    <Cell ss:StyleID="s21"><Data ss:Type="Number">28.2973138995923</Data></Cell>
    <Cell><Data ss:Type="String">chrA07</Data></Cell>
    <Cell><Data ss:Type="Number">11179043</Data></Cell>
    <Cell><Data ss:Type="Number">11179182</Data></Cell>
    <Cell><Data ss:Type="String">DNA/PIF-Harbinger</Data></Cell>
   </Row>
   <Row>
    <Cell><Data ss:Type="String">chrA07</Data></Cell>
    <Cell><Data ss:Type="Number">11179001</Data></Cell>
    <Cell><Data ss:Type="Number">11180000</Data></Cell>
    <Cell ss:StyleID="s19"><Data ss:Type="Number">7.4792292802648994E-12</Data></Cell>
    <Cell ss:StyleID="s19"><Data ss:Type="Number">3.6957108087795897E-8</Data></Cell>
    <Cell ss:StyleID="s21"><Data ss:Type="Number">28.2973138995923</Data></Cell>
    <Cell><Data ss:Type="String">chrA07</Data></Cell>
    <Cell><Data ss:Type="Number">11179165</Data></Cell>
    <Cell><Data ss:Type="Number">11179235</Data></Cell>
    <Cell><Data ss:Type="String">DNA/PIF-Harbinger</Data></Cell>
   </Row>
   <Row>
    <Cell><Data ss:Type="String">chrA08</Data></Cell>
    <Cell><Data ss:Type="Number">5664001</Data></Cell>
    <Cell><Data ss:Type="Number">5665000</Data></Cell>
    <Cell ss:StyleID="s19"><Data ss:Type="Number">5.5122447222837798E-13</Data></Cell>
    <Cell ss:StyleID="s19"><Data ss:Type="Number">3.6175002947738101E-9</Data></Cell>
    <Cell ss:StyleID="s21"><Data ss:Type="Number">-34.683451924831203</Data></Cell>
    <Cell><Data ss:Type="String">chrA08</Data></Cell>
    <Cell><Data ss:Type="Number">5664103</Data></Cell>
    <Cell><Data ss:Type="Number">5664460</Data></Cell>
    <Cell><Data ss:Type="String">LINE/L1</Data></Cell>
   </Row>
   <Row>
    <Cell><Data ss:Type="String">chrA08</Data></Cell>
    <Cell><Data ss:Type="Number">5664001</Data></Cell>
    <Cell><Data ss:Type="Number">5665000</Data></Cell>
    <Cell ss:StyleID="s19"><Data ss:Type="Number">5.5122447222837798E-13</Data></Cell>
    <Cell ss:StyleID="s19"><Data ss:Type="Number">3.6175002947738101E-9</Data></Cell>
    <Cell ss:StyleID="s21"><Data ss:Type="Number">-34.683451924831203</Data></Cell>
    <Cell><Data ss:Type="String">chrA08</Data></Cell>
    <Cell><Data ss:Type="Number">5664376</Data></Cell>
    <Cell><Data ss:Type="Number">5664545</Data></Cell>
    <Cell><Data ss:Type="String">LTR/Gypsy</Data></Cell>
   </Row>
   <Row>
    <Cell><Data ss:Type="String">chrA09</Data></Cell>
    <Cell><Data ss:Type="Number">13470001</Data></Cell>
    <Cell><Data ss:Type="Number">13471000</Data></Cell>
    <Cell ss:StyleID="s19"><Data ss:Type="Number">1.1073883034553101E-5</Data></Cell>
    <Cell><Data ss:Type="Number">4.0621364187740103E-3</Data></Cell>
    <Cell ss:StyleID="s21"><Data ss:Type="Number">40.625</Data></Cell>
    <Cell><Data ss:Type="String">chrA09</Data></Cell>
    <Cell><Data ss:Type="Number">13470531</Data></Cell>
    <Cell><Data ss:Type="Number">13471268</Data></Cell>
    <Cell><Data ss:Type="String">LINE/L1</Data></Cell>
   </Row>
   <Row>
    <Cell><Data ss:Type="String">chrA09</Data></Cell>
    <Cell><Data ss:Type="Number">13470001</Data></Cell>
    <Cell><Data ss:Type="Number">13471000</Data></Cell>
    <Cell ss:StyleID="s19"><Data ss:Type="Number">1.1073883034553101E-5</Data></Cell>
    <Cell><Data ss:Type="Number">4.0621364187740103E-3</Data></Cell>
    <Cell ss:StyleID="s21"><Data ss:Type="Number">40.625</Data></Cell>
    <Cell><Data ss:Type="String">chrA09</Data></Cell>
    <Cell><Data ss:Type="Number">13470607</Data></Cell>
    <Cell><Data ss:Type="Number">13471362</Data></Cell>
    <Cell><Data ss:Type="String">LINE/L1</Data></Cell>
   </Row>
   <Row>
    <Cell><Data ss:Type="String">chrA10</Data></Cell>
    <Cell><Data ss:Type="Number">4201001</Data></Cell>
    <Cell><Data ss:Type="Number">4202000</Data></Cell>
    <Cell ss:StyleID="s19"><Data ss:Type="Number">8.5511891605025896E-6</Data></Cell>
    <Cell><Data ss:Type="Number">3.3472399820170299E-3</Data></Cell>
    <Cell ss:StyleID="s21"><Data ss:Type="Number">28.620971032231701</Data></Cell>
    <Cell><Data ss:Type="String">chrA10</Data></Cell>
    <Cell><Data ss:Type="Number">4200781</Data></Cell>
    <Cell><Data ss:Type="Number">4202112</Data></Cell>
    <Cell><Data ss:Type="String">LINE/L1</Data></Cell>
   </Row>
   <Row>
    <Cell><Data ss:Type="String">chrC01</Data></Cell>
    <Cell><Data ss:Type="Number">24436001</Data></Cell>
    <Cell><Data ss:Type="Number">24437000</Data></Cell>
    <Cell ss:StyleID="s19"><Data ss:Type="Number">2.3860031268493198E-96</Data></Cell>
    <Cell ss:StyleID="s19"><Data ss:Type="Number">2.50536540362674E-91</Data></Cell>
    <Cell ss:StyleID="s21"><Data ss:Type="Number">-33.075624583140602</Data></Cell>
    <Cell><Data ss:Type="String">chrC01</Data></Cell>
    <Cell><Data ss:Type="Number">24436555</Data></Cell>
    <Cell><Data ss:Type="Number">24436742</Data></Cell>
    <Cell><Data ss:Type="String">LINE/L1</Data></Cell>
   </Row>
   <Row>
    <Cell><Data ss:Type="String">chrC01</Data></Cell>
    <Cell><Data ss:Type="Number">24436001</Data></Cell>
    <Cell><Data ss:Type="Number">24437000</Data></Cell>
    <Cell ss:StyleID="s19"><Data ss:Type="Number">2.3860031268493198E-96</Data></Cell>
    <Cell ss:StyleID="s19"><Data ss:Type="Number">2.50536540362674E-91</Data></Cell>
    <Cell ss:StyleID="s21"><Data ss:Type="Number">-33.075624583140602</Data></Cell>
    <Cell><Data ss:Type="String">chrC01</Data></Cell>
    <Cell><Data ss:Type="Number">24436776</Data></Cell>
    <Cell><Data ss:Type="Number">24436898</Data></Cell>
    <Cell><Data ss:Type="String">LINE/L1</Data></Cell>
   </Row>
   <Row>
    <Cell><Data ss:Type="String">chrC01</Data></Cell>
    <Cell><Data ss:Type="Number">24436001</Data></Cell>
    <Cell><Data ss:Type="Number">24437000</Data></Cell>
    <Cell ss:StyleID="s19"><Data ss:Type="Number">2.3860031268493198E-96</Data></Cell>
    <Cell ss:StyleID="s19"><Data ss:Type="Number">2.50536540362674E-91</Data></Cell>
    <Cell ss:StyleID="s21"><Data ss:Type="Number">-33.075624583140602</Data></Cell>
    <Cell><Data ss:Type="String">chrC01</Data></Cell>
    <Cell><Data ss:Type="Number">24436838</Data></Cell>
    <Cell><Data ss:Type="Number">24437134</Data></Cell>
    <Cell><Data ss:Type="String">LINE/L1</Data></Cell>
   </Row>
   <Row>
    <Cell><Data ss:Type="String">chrC01</Data></Cell>
    <Cell><Data ss:Type="Number">24437001</Data></Cell>
    <Cell><Data ss:Type="Number">24438000</Data></Cell>
    <Cell ss:StyleID="s19"><Data ss:Type="Number">9.5534148528593693E-80</Data></Cell>
    <Cell ss:StyleID="s19"><Data ss:Type="Number">8.0250674576284099E-75</Data></Cell>
    <Cell ss:StyleID="s21"><Data ss:Type="Number">-25.658051908608599</Data></Cell>
    <Cell><Data ss:Type="String">chrC01</Data></Cell>
    <Cell><Data ss:Type="Number">24436838</Data></Cell>
    <Cell><Data ss:Type="Number">24437134</Data></Cell>
    <Cell><Data ss:Type="String">LINE/L1</Data></Cell>
   </Row>
   <Row>
    <Cell><Data ss:Type="String">chrC01</Data></Cell>
    <Cell><Data ss:Type="Number">32534001</Data></Cell>
    <Cell><Data ss:Type="Number">32535000</Data></Cell>
    <Cell ss:StyleID="s19"><Data ss:Type="Number">4.3492343537763201E-7</Data></Cell>
    <Cell><Data ss:Type="Number">3.7977624160658198E-4</Data></Cell>
    <Cell ss:StyleID="s21"><Data ss:Type="Number">-27.240896358543399</Data></Cell>
    <Cell><Data ss:Type="String">chrC01</Data></Cell>
    <Cell><Data ss:Type="Number">32533817</Data></Cell>
    <Cell><Data ss:Type="Number">32534033</Data></Cell>
    <Cell><Data ss:Type="String">LINE/L1</Data></Cell>
   </Row>
   <Row>
    <Cell><Data ss:Type="String">chrC03</Data></Cell>
    <Cell><Data ss:Type="Number">16346001</Data></Cell>
    <Cell><Data ss:Type="Number">16347000</Data></Cell>
    <Cell ss:StyleID="s19"><Data ss:Type="Number">1.7889895301064101E-5</Data></Cell>
    <Cell><Data ss:Type="Number">5.7053472546290699E-3</Data></Cell>
    <Cell ss:StyleID="s21"><Data ss:Type="Number">-46.207497820401002</Data></Cell>
    <Cell><Data ss:Type="String">chrC03</Data></Cell>
    <Cell><Data ss:Type="Number">16345736</Data></Cell>
    <Cell><Data ss:Type="Number">16346208</Data></Cell>
    <Cell><Data ss:Type="String">LTR/Gypsy</Data></Cell>
   </Row>
   <Row>
    <Cell><Data ss:Type="String">chrC03</Data></Cell>
    <Cell><Data ss:Type="Number">16346001</Data></Cell>
    <Cell><Data ss:Type="Number">16347000</Data></Cell>
    <Cell ss:StyleID="s19"><Data ss:Type="Number">1.7889895301064101E-5</Data></Cell>
    <Cell><Data ss:Type="Number">5.7053472546290699E-3</Data></Cell>
    <Cell ss:StyleID="s21"><Data ss:Type="Number">-46.207497820401002</Data></Cell>
    <Cell><Data ss:Type="String">chrC03</Data></Cell>
    <Cell><Data ss:Type="Number">16346472</Data></Cell>
    <Cell><Data ss:Type="Number">16346663</Data></Cell>
    <Cell><Data ss:Type="String">LTR/Gypsy</Data></Cell>
   </Row>
   <Row>
    <Cell><Data ss:Type="String">chrC03</Data></Cell>
    <Cell><Data ss:Type="Number">29352001</Data></Cell>
    <Cell><Data ss:Type="Number">29353000</Data></Cell>
    <Cell ss:StyleID="s19"><Data ss:Type="Number">6.9126521879400103E-6</Data></Cell>
    <Cell><Data ss:Type="Number">2.85766329554354E-3</Data></Cell>
    <Cell ss:StyleID="s21"><Data ss:Type="Number">-25.946969696969699</Data></Cell>
    <Cell><Data ss:Type="String">chrC03</Data></Cell>
    <Cell><Data ss:Type="Number">29350007</Data></Cell>
    <Cell><Data ss:Type="Number">29352115</Data></Cell>
    <Cell><Data ss:Type="String">LINE/L1</Data></Cell>
   </Row>
   <Row>
    <Cell><Data ss:Type="String">chrC03</Data></Cell>
    <Cell><Data ss:Type="Number">29352001</Data></Cell>
    <Cell><Data ss:Type="Number">29353000</Data></Cell>
    <Cell ss:StyleID="s19"><Data ss:Type="Number">6.9126521879400103E-6</Data></Cell>
    <Cell><Data ss:Type="Number">2.85766329554354E-3</Data></Cell>
    <Cell ss:StyleID="s21"><Data ss:Type="Number">-25.946969696969699</Data></Cell>
    <Cell><Data ss:Type="String">chrC03</Data></Cell>
    <Cell><Data ss:Type="Number">29352568</Data></Cell>
    <Cell><Data ss:Type="Number">29352831</Data></Cell>
    <Cell><Data ss:Type="String">LINE/L1</Data></Cell>
   </Row>
   <Row>
    <Cell><Data ss:Type="String">chrC04</Data></Cell>
    <Cell><Data ss:Type="Number">2356001</Data></Cell>
    <Cell><Data ss:Type="Number">2357000</Data></Cell>
    <Cell ss:StyleID="s19"><Data ss:Type="Number">7.4019353927895906E-8</Data></Cell>
    <Cell ss:StyleID="s19"><Data ss:Type="Number">9.2802685067867096E-5</Data></Cell>
    <Cell ss:StyleID="s21"><Data ss:Type="Number">38.3720930232558</Data></Cell>
    <Cell><Data ss:Type="String">chrC04</Data></Cell>
    <Cell><Data ss:Type="Number">2355615</Data></Cell>
    <Cell><Data ss:Type="Number">2356213</Data></Cell>
    <Cell><Data ss:Type="String">LINE/L1</Data></Cell>
   </Row>
   <Row>
    <Cell><Data ss:Type="String">chrC04</Data></Cell>
    <Cell><Data ss:Type="Number">2356001</Data></Cell>
    <Cell><Data ss:Type="Number">2357000</Data></Cell>
    <Cell ss:StyleID="s19"><Data ss:Type="Number">7.4019353927895906E-8</Data></Cell>
    <Cell ss:StyleID="s19"><Data ss:Type="Number">9.2802685067867096E-5</Data></Cell>
    <Cell ss:StyleID="s21"><Data ss:Type="Number">38.3720930232558</Data></Cell>
    <Cell><Data ss:Type="String">chrC04</Data></Cell>
    <Cell><Data ss:Type="Number">2355892</Data></Cell>
    <Cell><Data ss:Type="Number">2356305</Data></Cell>
    <Cell><Data ss:Type="String">LINE/L1</Data></Cell>
   </Row>
   <Row>
    <Cell><Data ss:Type="String">chrC04</Data></Cell>
    <Cell><Data ss:Type="Number">2356001</Data></Cell>
    <Cell><Data ss:Type="Number">2357000</Data></Cell>
    <Cell ss:StyleID="s19"><Data ss:Type="Number">7.4019353927895906E-8</Data></Cell>
    <Cell ss:StyleID="s19"><Data ss:Type="Number">9.2802685067867096E-5</Data></Cell>
    <Cell ss:StyleID="s21"><Data ss:Type="Number">38.3720930232558</Data></Cell>
    <Cell><Data ss:Type="String">chrC04</Data></Cell>
    <Cell><Data ss:Type="Number">2356855</Data></Cell>
    <Cell><Data ss:Type="Number">2356878</Data></Cell>
    <Cell><Data ss:Type="String">DNA/PIF-Harbinger</Data></Cell>
   </Row>
   <Row>
    <Cell><Data ss:Type="String">chrC04</Data></Cell>
    <Cell><Data ss:Type="Number">35233001</Data></Cell>
    <Cell><Data ss:Type="Number">35234000</Data></Cell>
    <Cell ss:StyleID="s19"><Data ss:Type="Number">1.0583231077388599E-12</Data></Cell>
    <Cell ss:StyleID="s19"><Data ss:Type="Number">6.5368636290710099E-9</Data></Cell>
    <Cell ss:StyleID="s21"><Data ss:Type="Number">-36.208598376837003</Data></Cell>
    <Cell><Data ss:Type="String">chrC04</Data></Cell>
    <Cell><Data ss:Type="Number">35231860</Data></Cell>
    <Cell><Data ss:Type="Number">35233007</Data></Cell>
    <Cell><Data ss:Type="String">LINE/L1</Data></Cell>
   </Row>
   <Row>
    <Cell><Data ss:Type="String">chrC04</Data></Cell>
    <Cell><Data ss:Type="Number">40493001</Data></Cell>
    <Cell><Data ss:Type="Number">40494000</Data></Cell>
    <Cell ss:StyleID="s19"><Data ss:Type="Number">7.1536549138671403E-9</Data></Cell>
    <Cell ss:StyleID="s19"><Data ss:Type="Number">1.4445238283644701E-5</Data></Cell>
    <Cell ss:StyleID="s21"><Data ss:Type="Number">50.365817968978597</Data></Cell>
    <Cell><Data ss:Type="String">chrC04</Data></Cell>
    <Cell><Data ss:Type="Number">40492934</Data></Cell>
    <Cell><Data ss:Type="Number">40493045</Data></Cell>
    <Cell><Data ss:Type="String">LTR/Gypsy</Data></Cell>
   </Row>
   <Row>
    <Cell><Data ss:Type="String">chrC04</Data></Cell>
    <Cell><Data ss:Type="Number">40493001</Data></Cell>
    <Cell><Data ss:Type="Number">40494000</Data></Cell>
    <Cell ss:StyleID="s19"><Data ss:Type="Number">7.1536549138671403E-9</Data></Cell>
    <Cell ss:StyleID="s19"><Data ss:Type="Number">1.4445238283644701E-5</Data></Cell>
    <Cell ss:StyleID="s21"><Data ss:Type="Number">50.365817968978597</Data></Cell>
    <Cell><Data ss:Type="String">chrC04</Data></Cell>
    <Cell><Data ss:Type="Number">40493189</Data></Cell>
    <Cell><Data ss:Type="Number">40493293</Data></Cell>
    <Cell><Data ss:Type="String">LTR/Gypsy</Data></Cell>
   </Row>
   <Row>
    <Cell><Data ss:Type="String">chrC05</Data></Cell>
    <Cell><Data ss:Type="Number">17153001</Data></Cell>
    <Cell><Data ss:Type="Number">17154000</Data></Cell>
    <Cell ss:StyleID="s19"><Data ss:Type="Number">1.5997607520537301E-5</Data></Cell>
    <Cell><Data ss:Type="Number">5.2616771808713199E-3</Data></Cell>
    <Cell ss:StyleID="s21"><Data ss:Type="Number">-28.367003367003399</Data></Cell>
    <Cell><Data ss:Type="String">chrC05</Data></Cell>
    <Cell><Data ss:Type="Number">17153661</Data></Cell>
    <Cell><Data ss:Type="Number">17155871</Data></Cell>
    <Cell><Data ss:Type="String">LTR/Gypsy</Data></Cell>
   </Row>
   <Row>
    <Cell><Data ss:Type="String">chrC05</Data></Cell>
    <Cell><Data ss:Type="Number">27770001</Data></Cell>
    <Cell><Data ss:Type="Number">27771000</Data></Cell>
    <Cell ss:StyleID="s19"><Data ss:Type="Number">8.6566366690542501E-6</Data></Cell>
    <Cell><Data ss:Type="Number">3.37906835728739E-3</Data></Cell>
    <Cell ss:StyleID="s21"><Data ss:Type="Number">41.402439024390198</Data></Cell>
    <Cell><Data ss:Type="String">chrC05</Data></Cell>
    <Cell><Data ss:Type="Number">27770071</Data></Cell>
    <Cell><Data ss:Type="Number">27770390</Data></Cell>
    <Cell><Data ss:Type="String">LINE/L1</Data></Cell>
   </Row>
   <Row>
    <Cell><Data ss:Type="String">chrC05</Data></Cell>
    <Cell><Data ss:Type="Number">27770001</Data></Cell>
    <Cell><Data ss:Type="Number">27771000</Data></Cell>
    <Cell ss:StyleID="s19"><Data ss:Type="Number">8.6566366690542501E-6</Data></Cell>
    <Cell><Data ss:Type="Number">3.37906835728739E-3</Data></Cell>
    <Cell ss:StyleID="s21"><Data ss:Type="Number">41.402439024390198</Data></Cell>
    <Cell><Data ss:Type="String">chrC05</Data></Cell>
    <Cell><Data ss:Type="Number">27770266</Data></Cell>
    <Cell><Data ss:Type="Number">27770410</Data></Cell>
    <Cell><Data ss:Type="String">LINE/L1</Data></Cell>
   </Row>
   <Row>
    <Cell><Data ss:Type="String">chrC05</Data></Cell>
    <Cell><Data ss:Type="Number">27770001</Data></Cell>
    <Cell><Data ss:Type="Number">27771000</Data></Cell>
    <Cell ss:StyleID="s19"><Data ss:Type="Number">8.6566366690542501E-6</Data></Cell>
    <Cell><Data ss:Type="Number">3.37906835728739E-3</Data></Cell>
    <Cell ss:StyleID="s21"><Data ss:Type="Number">41.402439024390198</Data></Cell>
    <Cell><Data ss:Type="String">chrC05</Data></Cell>
    <Cell><Data ss:Type="Number">27770737</Data></Cell>
    <Cell><Data ss:Type="Number">27770813</Data></Cell>
    <Cell><Data ss:Type="String">LINE/L1</Data></Cell>
   </Row>
   <Row>
    <Cell><Data ss:Type="String">chrC05</Data></Cell>
    <Cell><Data ss:Type="Number">27770001</Data></Cell>
    <Cell><Data ss:Type="Number">27771000</Data></Cell>
    <Cell ss:StyleID="s19"><Data ss:Type="Number">8.6566366690542501E-6</Data></Cell>
    <Cell><Data ss:Type="Number">3.37906835728739E-3</Data></Cell>
    <Cell ss:StyleID="s21"><Data ss:Type="Number">41.402439024390198</Data></Cell>
    <Cell><Data ss:Type="String">chrC05</Data></Cell>
    <Cell><Data ss:Type="Number">27770838</Data></Cell>
    <Cell><Data ss:Type="Number">27771113</Data></Cell>
    <Cell><Data ss:Type="String">LTR/Copia</Data></Cell>
   </Row>
   <Row>
    <Cell><Data ss:Type="String">chrC05</Data></Cell>
    <Cell><Data ss:Type="Number">27770001</Data></Cell>
    <Cell><Data ss:Type="Number">27771000</Data></Cell>
    <Cell ss:StyleID="s19"><Data ss:Type="Number">8.6566366690542501E-6</Data></Cell>
    <Cell><Data ss:Type="Number">3.37906835728739E-3</Data></Cell>
    <Cell ss:StyleID="s21"><Data ss:Type="Number">41.402439024390198</Data></Cell>
    <Cell><Data ss:Type="String">chrC05</Data></Cell>
    <Cell><Data ss:Type="Number">27770966</Data></Cell>
    <Cell><Data ss:Type="Number">27771132</Data></Cell>
    <Cell><Data ss:Type="String">LTR/Copia</Data></Cell>
   </Row>
   <Row>
    <Cell><Data ss:Type="String">chrC05</Data></Cell>
    <Cell><Data ss:Type="Number">34618001</Data></Cell>
    <Cell><Data ss:Type="Number">34619000</Data></Cell>
    <Cell ss:StyleID="s19"><Data ss:Type="Number">2.8993723641077501E-6</Data></Cell>
    <Cell><Data ss:Type="Number">1.56123921461419E-3</Data></Cell>
    <Cell ss:StyleID="s21"><Data ss:Type="Number">25.679666792881498</Data></Cell>
    <Cell><Data ss:Type="String">chrC05</Data></Cell>
    <Cell><Data ss:Type="Number">34614722</Data></Cell>
    <Cell><Data ss:Type="Number">34618522</Data></Cell>
    <Cell><Data ss:Type="String">LTR/Copia</Data></Cell>
   </Row>
   <Row>
    <Cell><Data ss:Type="String">chrC06</Data></Cell>
    <Cell><Data ss:Type="Number">1320001</Data></Cell>
    <Cell><Data ss:Type="Number">1321000</Data></Cell>
    <Cell ss:StyleID="s19"><Data ss:Type="Number">8.1533762769290008E-6</Data></Cell>
    <Cell><Data ss:Type="Number">3.2336773315786399E-3</Data></Cell>
    <Cell ss:StyleID="s21"><Data ss:Type="Number">-25.8912655971479</Data></Cell>
    <Cell><Data ss:Type="String">chrC06</Data></Cell>
    <Cell><Data ss:Type="Number">1319200</Data></Cell>
    <Cell><Data ss:Type="Number">1320730</Data></Cell>
    <Cell><Data ss:Type="String">LINE/L1</Data></Cell>
   </Row>
   <Row>
    <Cell><Data ss:Type="String">chrC06</Data></Cell>
    <Cell><Data ss:Type="Number">1478001</Data></Cell>
    <Cell><Data ss:Type="Number">1479000</Data></Cell>
    <Cell ss:StyleID="s19"><Data ss:Type="Number">1.1433679638663901E-5</Data></Cell>
    <Cell><Data ss:Type="Number">4.1650169299180199E-3</Data></Cell>
    <Cell ss:StyleID="s21"><Data ss:Type="Number">-36.904541241890598</Data></Cell>
    <Cell><Data ss:Type="String">chrC06</Data></Cell>
    <Cell><Data ss:Type="Number">1478460</Data></Cell>
    <Cell><Data ss:Type="Number">1478869</Data></Cell>
    <Cell><Data ss:Type="String">LTR/Gypsy</Data></Cell>
   </Row>
   <Row>
    <Cell><Data ss:Type="String">chrC06</Data></Cell>
    <Cell><Data ss:Type="Number">1478001</Data></Cell>
    <Cell><Data ss:Type="Number">1479000</Data></Cell>
    <Cell ss:StyleID="s19"><Data ss:Type="Number">1.1433679638663901E-5</Data></Cell>
    <Cell><Data ss:Type="Number">4.1650169299180199E-3</Data></Cell>
    <Cell ss:StyleID="s21"><Data ss:Type="Number">-36.904541241890598</Data></Cell>
    <Cell><Data ss:Type="String">chrC06</Data></Cell>
    <Cell><Data ss:Type="Number">1478846</Data></Cell>
    <Cell><Data ss:Type="Number">1479596</Data></Cell>
    <Cell><Data ss:Type="String">LTR/Gypsy</Data></Cell>
   </Row>
   <Row>
    <Cell><Data ss:Type="String">chrC06</Data></Cell>
    <Cell><Data ss:Type="Number">2975001</Data></Cell>
    <Cell><Data ss:Type="Number">2976000</Data></Cell>
    <Cell ss:StyleID="s19"><Data ss:Type="Number">3.6159943356224499E-6</Data></Cell>
    <Cell><Data ss:Type="Number">1.81669291679162E-3</Data></Cell>
    <Cell ss:StyleID="s21"><Data ss:Type="Number">28.544183089637599</Data></Cell>
    <Cell><Data ss:Type="String">chrC06</Data></Cell>
    <Cell><Data ss:Type="Number">2975692</Data></Cell>
    <Cell><Data ss:Type="Number">2976073</Data></Cell>
    <Cell><Data ss:Type="String">LINE/L1</Data></Cell>
   </Row>
   <Row>
    <Cell><Data ss:Type="String">chrC07</Data></Cell>
    <Cell><Data ss:Type="Number">746001</Data></Cell>
    <Cell><Data ss:Type="Number">747000</Data></Cell>
    <Cell ss:StyleID="s19"><Data ss:Type="Number">3.7589871305202998E-13</Data></Cell>
    <Cell ss:StyleID="s19"><Data ss:Type="Number">2.5853508820795E-9</Data></Cell>
    <Cell ss:StyleID="s21"><Data ss:Type="Number">-39.099656357388298</Data></Cell>
    <Cell><Data ss:Type="String">chrC07</Data></Cell>
    <Cell><Data ss:Type="Number">745951</Data></Cell>
    <Cell><Data ss:Type="Number">746141</Data></Cell>
    <Cell><Data ss:Type="String">LINE/L1</Data></Cell>
   </Row>
   <Row>
    <Cell><Data ss:Type="String">chrC07</Data></Cell>
    <Cell><Data ss:Type="Number">746001</Data></Cell>
    <Cell><Data ss:Type="Number">747000</Data></Cell>
    <Cell ss:StyleID="s19"><Data ss:Type="Number">3.7589871305202998E-13</Data></Cell>
    <Cell ss:StyleID="s19"><Data ss:Type="Number">2.5853508820795E-9</Data></Cell>
    <Cell ss:StyleID="s21"><Data ss:Type="Number">-39.099656357388298</Data></Cell>
    <Cell><Data ss:Type="String">chrC07</Data></Cell>
    <Cell><Data ss:Type="Number">746741</Data></Cell>
    <Cell><Data ss:Type="Number">746789</Data></Cell>
    <Cell><Data ss:Type="String">LTR/Copia</Data></Cell>
   </Row>
   <Row>
    <Cell><Data ss:Type="String">chrC07</Data></Cell>
    <Cell><Data ss:Type="Number">746001</Data></Cell>
    <Cell><Data ss:Type="Number">747000</Data></Cell>
    <Cell ss:StyleID="s19"><Data ss:Type="Number">3.7589871305202998E-13</Data></Cell>
    <Cell ss:StyleID="s19"><Data ss:Type="Number">2.5853508820795E-9</Data></Cell>
    <Cell ss:StyleID="s21"><Data ss:Type="Number">-39.099656357388298</Data></Cell>
    <Cell><Data ss:Type="String">chrC07</Data></Cell>
    <Cell><Data ss:Type="Number">746790</Data></Cell>
    <Cell><Data ss:Type="Number">746886</Data></Cell>
    <Cell><Data ss:Type="String">LTR/Copia</Data></Cell>
   </Row>
   <Row>
    <Cell><Data ss:Type="String">chrC07</Data></Cell>
    <Cell><Data ss:Type="Number">24095001</Data></Cell>
    <Cell><Data ss:Type="Number">24096000</Data></Cell>
    <Cell ss:StyleID="s19"><Data ss:Type="Number">3.1116854717956498E-5</Data></Cell>
    <Cell><Data ss:Type="Number">8.2142076515203406E-3</Data></Cell>
    <Cell ss:StyleID="s21"><Data ss:Type="Number">-33.2151898734177</Data></Cell>
    <Cell><Data ss:Type="String">chrC07</Data></Cell>
    <Cell><Data ss:Type="Number">24094562</Data></Cell>
    <Cell><Data ss:Type="Number">24095473</Data></Cell>
    <Cell><Data ss:Type="String">LINE/L1</Data></Cell>
   </Row>
   <Row>
    <Cell><Data ss:Type="String">chrC08</Data></Cell>
    <Cell><Data ss:Type="Number">9343001</Data></Cell>
    <Cell><Data ss:Type="Number">9344000</Data></Cell>
    <Cell ss:StyleID="s19"><Data ss:Type="Number">3.11768433548862E-12</Data></Cell>
    <Cell ss:StyleID="s19"><Data ss:Type="Number">1.7459465185476999E-8</Data></Cell>
    <Cell ss:StyleID="s21"><Data ss:Type="Number">-36.271880293619397</Data></Cell>
    <Cell><Data ss:Type="String">chrC08</Data></Cell>
    <Cell><Data ss:Type="Number">9331180</Data></Cell>
    <Cell><Data ss:Type="Number">9343142</Data></Cell>
    <Cell><Data ss:Type="String">LTR/Gypsy</Data></Cell>
   </Row>
   <Row>
    <Cell><Data ss:Type="String">chrC08</Data></Cell>
    <Cell><Data ss:Type="Number">29440001</Data></Cell>
    <Cell><Data ss:Type="Number">29441000</Data></Cell>
    <Cell ss:StyleID="s19"><Data ss:Type="Number">2.71973256972841E-19</Data></Cell>
    <Cell ss:StyleID="s19"><Data ss:Type="Number">4.7596500123563401E-15</Data></Cell>
    <Cell ss:StyleID="s21"><Data ss:Type="Number">-47.1757428252713</Data></Cell>
    <Cell><Data ss:Type="String">chrC08</Data></Cell>
    <Cell><Data ss:Type="Number">29440896</Data></Cell>
    <Cell><Data ss:Type="Number">29441437</Data></Cell>
    <Cell><Data ss:Type="String">LINE/L1</Data></Cell>
   </Row>
   <Row>
    <Cell><Data ss:Type="String">chrC09</Data></Cell>
    <Cell><Data ss:Type="Number">5653001</Data></Cell>
    <Cell><Data ss:Type="Number">5654000</Data></Cell>
    <Cell ss:StyleID="s19"><Data ss:Type="Number">3.8943667282431203E-8</Data></Cell>
    <Cell ss:StyleID="s19"><Data ss:Type="Number">5.7392090608699602E-5</Data></Cell>
    <Cell ss:StyleID="s21"><Data ss:Type="Number">-26.816781442551601</Data></Cell>
    <Cell><Data ss:Type="String">chrC09</Data></Cell>
    <Cell><Data ss:Type="Number">5649843</Data></Cell>
    <Cell><Data ss:Type="Number">5653016</Data></Cell>
    <Cell><Data ss:Type="String">LINE/L1</Data></Cell>
   </Row>
   <Row>
    <Cell><Data ss:Type="String">chrC09</Data></Cell>
    <Cell><Data ss:Type="Number">5653001</Data></Cell>
    <Cell><Data ss:Type="Number">5654000</Data></Cell>
    <Cell ss:StyleID="s19"><Data ss:Type="Number">3.8943667282431203E-8</Data></Cell>
    <Cell ss:StyleID="s19"><Data ss:Type="Number">5.7392090608699602E-5</Data></Cell>
    <Cell ss:StyleID="s21"><Data ss:Type="Number">-26.816781442551601</Data></Cell>
    <Cell><Data ss:Type="String">chrC09</Data></Cell>
    <Cell><Data ss:Type="Number">5653282</Data></Cell>
    <Cell><Data ss:Type="Number">5653627</Data></Cell>
    <Cell><Data ss:Type="String">DNA/CMC-EnSpm</Data></Cell>
   </Row>
   <Row>
    <Cell><Data ss:Type="String">chrC09</Data></Cell>
    <Cell><Data ss:Type="Number">6077001</Data></Cell>
    <Cell><Data ss:Type="Number">6078000</Data></Cell>
    <Cell ss:StyleID="s19"><Data ss:Type="Number">5.2437552731777299E-6</Data></Cell>
    <Cell><Data ss:Type="Number">2.3480083410912598E-3</Data></Cell>
    <Cell ss:StyleID="s21"><Data ss:Type="Number">-43.970315398886797</Data></Cell>
    <Cell><Data ss:Type="String">chrC09</Data></Cell>
    <Cell><Data ss:Type="Number">6077513</Data></Cell>
    <Cell><Data ss:Type="Number">6077847</Data></Cell>
    <Cell><Data ss:Type="String">RC/Helitron</Data></Cell>
   </Row>
   <Row>
    <Cell><Data ss:Type="String">chrC09</Data></Cell>
    <Cell><Data ss:Type="Number">6077001</Data></Cell>
    <Cell><Data ss:Type="Number">6078000</Data></Cell>
    <Cell ss:StyleID="s19"><Data ss:Type="Number">5.2437552731777299E-6</Data></Cell>
    <Cell><Data ss:Type="Number">2.3480083410912598E-3</Data></Cell>
    <Cell ss:StyleID="s21"><Data ss:Type="Number">-43.970315398886797</Data></Cell>
    <Cell><Data ss:Type="String">chrC09</Data></Cell>
    <Cell><Data ss:Type="Number">6077867</Data></Cell>
    <Cell><Data ss:Type="Number">6077958</Data></Cell>
    <Cell><Data ss:Type="String">RC/Helitron</Data></Cell>
   </Row>
   <Row>
    <Cell><Data ss:Type="String">chrC09</Data></Cell>
    <Cell><Data ss:Type="Number">6077001</Data></Cell>
    <Cell><Data ss:Type="Number">6078000</Data></Cell>
    <Cell ss:StyleID="s19"><Data ss:Type="Number">5.2437552731777299E-6</Data></Cell>
    <Cell><Data ss:Type="Number">2.3480083410912598E-3</Data></Cell>
    <Cell ss:StyleID="s21"><Data ss:Type="Number">-43.970315398886797</Data></Cell>
    <Cell><Data ss:Type="String">chrC09</Data></Cell>
    <Cell><Data ss:Type="Number">6077895</Data></Cell>
    <Cell><Data ss:Type="Number">6077979</Data></Cell>
    <Cell><Data ss:Type="String">RC/Helitron</Data></Cell>
   </Row>
   <Row>
    <Cell><Data ss:Type="String">chrC09</Data></Cell>
    <Cell><Data ss:Type="Number">10285001</Data></Cell>
    <Cell><Data ss:Type="Number">10286000</Data></Cell>
    <Cell ss:StyleID="s19"><Data ss:Type="Number">2.2270946663854002E-6</Data></Cell>
    <Cell><Data ss:Type="Number">1.30014164680476E-3</Data></Cell>
    <Cell ss:StyleID="s21"><Data ss:Type="Number">-30.3052866716307</Data></Cell>
    <Cell><Data ss:Type="String">chrC09</Data></Cell>
    <Cell><Data ss:Type="Number">10285922</Data></Cell>
    <Cell><Data ss:Type="Number">10292632</Data></Cell>
    <Cell><Data ss:Type="String">LTR/Gypsy</Data></Cell>
   </Row>
   <Row>
    <Cell><Data ss:Type="String">chrC09</Data></Cell>
    <Cell><Data ss:Type="Number">10769001</Data></Cell>
    <Cell><Data ss:Type="Number">10770000</Data></Cell>
    <Cell ss:StyleID="s19"><Data ss:Type="Number">6.9634351320691699E-33</Data></Cell>
    <Cell ss:StyleID="s19"><Data ss:Type="Number">1.8279470460420299E-28</Data></Cell>
    <Cell ss:StyleID="s21"><Data ss:Type="Number">-29.510593135488001</Data></Cell>
    <Cell><Data ss:Type="String">chrC09</Data></Cell>
    <Cell><Data ss:Type="Number">10769209</Data></Cell>
    <Cell><Data ss:Type="Number">10769237</Data></Cell>
    <Cell><Data ss:Type="String">LINE/L1</Data></Cell>
   </Row>
   <Row>
    <Cell><Data ss:Type="String">chrC09</Data></Cell>
    <Cell><Data ss:Type="Number">10769001</Data></Cell>
    <Cell><Data ss:Type="Number">10770000</Data></Cell>
    <Cell ss:StyleID="s19"><Data ss:Type="Number">6.9634351320691699E-33</Data></Cell>
    <Cell ss:StyleID="s19"><Data ss:Type="Number">1.8279470460420299E-28</Data></Cell>
    <Cell ss:StyleID="s21"><Data ss:Type="Number">-29.510593135488001</Data></Cell>
    <Cell><Data ss:Type="String">chrC09</Data></Cell>
    <Cell><Data ss:Type="Number">10769238</Data></Cell>
    <Cell><Data ss:Type="Number">10769473</Data></Cell>
    <Cell><Data ss:Type="String">LINE/L1</Data></Cell>
   </Row>
   <Row>
    <Cell><Data ss:Type="String">chrC09</Data></Cell>
    <Cell><Data ss:Type="Number">25451001</Data></Cell>
    <Cell><Data ss:Type="Number">25452000</Data></Cell>
    <Cell ss:StyleID="s19"><Data ss:Type="Number">3.7441627065613698E-5</Data></Cell>
    <Cell><Data ss:Type="Number">9.3445088146707402E-3</Data></Cell>
    <Cell ss:StyleID="s21"><Data ss:Type="Number">30.4709748083242</Data></Cell>
    <Cell><Data ss:Type="String">chrC09</Data></Cell>
    <Cell><Data ss:Type="Number">25451050</Data></Cell>
    <Cell><Data ss:Type="Number">25451464</Data></Cell>
    <Cell><Data ss:Type="String">LINE/L1</Data></Cell>
   </Row>
   <Row ss:Height="15.75">
    <Cell ss:StyleID="s22"><Data ss:Type="String">chrC09</Data></Cell>
    <Cell ss:StyleID="s22"><Data ss:Type="Number">25451001</Data></Cell>
    <Cell ss:StyleID="s22"><Data ss:Type="Number">25452000</Data></Cell>
    <Cell ss:StyleID="s23"><Data ss:Type="Number">3.7441627065613698E-5</Data></Cell>
    <Cell ss:StyleID="s22"><Data ss:Type="Number">9.3445088146707402E-3</Data></Cell>
    <Cell ss:StyleID="s24"><Data ss:Type="Number">30.4709748083242</Data></Cell>
    <Cell ss:StyleID="s22"><Data ss:Type="String">chrC09</Data></Cell>
    <Cell ss:StyleID="s22"><Data ss:Type="Number">25451556</Data></Cell>
    <Cell ss:StyleID="s22"><Data ss:Type="Number">25452651</Data></Cell>
    <Cell ss:StyleID="s22"><Data ss:Type="String">LINE/L1</Data></Cell>
   </Row>
   <Row ss:Index="56" ss:Height="15.75">
    <Cell ss:MergeAcross="5" ss:StyleID="m56792680"><Data ss:Type="String">T32 vs. T18 CHG DMRs informations</Data></Cell>
    <Cell ss:MergeAcross="3" ss:StyleID="s29"><Data ss:Type="String">TEs informations</Data></Cell>
   </Row>
   <Row ss:Height="15.75">
    <Cell ss:StyleID="s16"><Data ss:Type="String">Chromosome</Data></Cell>
    <Cell ss:StyleID="s16"><Data ss:Type="String">Start</Data></Cell>
    <Cell ss:StyleID="s16"><Data ss:Type="String">End</Data></Cell>
    <Cell ss:StyleID="s16"><Data ss:Type="String">pvalue</Data></Cell>
    <Cell ss:StyleID="s16"><Data ss:Type="String">qvalue</Data></Cell>
    <Cell ss:StyleID="s17"><Data ss:Type="String">meth.diff</Data></Cell>
    <Cell ss:StyleID="s16"><Data ss:Type="String">Chromosome</Data></Cell>
    <Cell ss:StyleID="s16"><Data ss:Type="String">Start</Data></Cell>
    <Cell ss:StyleID="s16"><Data ss:Type="String">End</Data></Cell>
    <Cell ss:StyleID="s16"><Data ss:Type="String">Repeat class/family</Data></Cell>
   </Row>
   <Row>
    <Cell><Data ss:Type="String">chrA01</Data></Cell>
    <Cell><Data ss:Type="Number">6874001</Data></Cell>
    <Cell><Data ss:Type="Number">6875000</Data></Cell>
    <Cell ss:StyleID="s19"><Data ss:Type="Number">2.7994233340099701E-5</Data></Cell>
    <Cell><Data ss:Type="Number">5.0022353277719101E-3</Data></Cell>
    <Cell ss:StyleID="s20"><Data ss:Type="Number">43.443839683325102</Data></Cell>
    <Cell><Data ss:Type="String">chrA01</Data></Cell>
    <Cell><Data ss:Type="Number">6874611</Data></Cell>
    <Cell><Data ss:Type="Number">6874716</Data></Cell>
    <Cell><Data ss:Type="String">DNA/hAT-Tip100</Data></Cell>
   </Row>
   <Row>
    <Cell><Data ss:Type="String">chrA01</Data></Cell>
    <Cell><Data ss:Type="Number">6874001</Data></Cell>
    <Cell><Data ss:Type="Number">6875000</Data></Cell>
    <Cell ss:StyleID="s19"><Data ss:Type="Number">2.7994233340099701E-5</Data></Cell>
    <Cell><Data ss:Type="Number">5.0022353277719101E-3</Data></Cell>
    <Cell ss:StyleID="s21"><Data ss:Type="Number">43.443839683325102</Data></Cell>
    <Cell><Data ss:Type="String">chrA01</Data></Cell>
    <Cell><Data ss:Type="Number">6874716</Data></Cell>
    <Cell><Data ss:Type="Number">6875059</Data></Cell>
    <Cell><Data ss:Type="String">DNA/hAT-Tip100</Data></Cell>
   </Row>
   <Row>
    <Cell><Data ss:Type="String">chrA02</Data></Cell>
    <Cell><Data ss:Type="Number">9773001</Data></Cell>
    <Cell><Data ss:Type="Number">9774000</Data></Cell>
    <Cell ss:StyleID="s19"><Data ss:Type="Number">7.7095807082715492E-6</Data></Cell>
    <Cell><Data ss:Type="Number">2.0119053138572601E-3</Data></Cell>
    <Cell ss:StyleID="s21"><Data ss:Type="Number">-26.829268292682901</Data></Cell>
    <Cell><Data ss:Type="String">chrA02</Data></Cell>
    <Cell><Data ss:Type="Number">9771714</Data></Cell>
    <Cell><Data ss:Type="Number">9773355</Data></Cell>
    <Cell><Data ss:Type="String">LTR/Copia</Data></Cell>
   </Row>
   <Row>
    <Cell><Data ss:Type="String">chrA02</Data></Cell>
    <Cell><Data ss:Type="Number">21231001</Data></Cell>
    <Cell><Data ss:Type="Number">21232000</Data></Cell>
    <Cell ss:StyleID="s19"><Data ss:Type="Number">1.08980100732766E-6</Data></Cell>
    <Cell><Data ss:Type="Number">5.0092193639990096E-4</Data></Cell>
    <Cell ss:StyleID="s21"><Data ss:Type="Number">-26.7881888924422</Data></Cell>
    <Cell><Data ss:Type="String">chrA02</Data></Cell>
    <Cell><Data ss:Type="Number">21231285</Data></Cell>
    <Cell><Data ss:Type="Number">21231614</Data></Cell>
    <Cell><Data ss:Type="String">DNA/MuLE-MuDR</Data></Cell>
   </Row>
   <Row>
    <Cell><Data ss:Type="String">chrA03</Data></Cell>
    <Cell><Data ss:Type="Number">14434001</Data></Cell>
    <Cell><Data ss:Type="Number">14435000</Data></Cell>
    <Cell ss:StyleID="s19"><Data ss:Type="Number">6.8949345910030796E-5</Data></Cell>
    <Cell><Data ss:Type="Number">9.1334617902003295E-3</Data></Cell>
    <Cell ss:StyleID="s21"><Data ss:Type="Number">-29.645406401105198</Data></Cell>
    <Cell><Data ss:Type="String">chrA03</Data></Cell>
    <Cell><Data ss:Type="Number">14432224</Data></Cell>
    <Cell><Data ss:Type="Number">14434983</Data></Cell>
    <Cell><Data ss:Type="String">LINE/L1</Data></Cell>
   </Row>
   <Row>
    <Cell><Data ss:Type="String">chrA03</Data></Cell>
    <Cell><Data ss:Type="Number">14434001</Data></Cell>
    <Cell><Data ss:Type="Number">14435000</Data></Cell>
    <Cell ss:StyleID="s19"><Data ss:Type="Number">6.8949345910030796E-5</Data></Cell>
    <Cell><Data ss:Type="Number">9.1334617902003295E-3</Data></Cell>
    <Cell ss:StyleID="s21"><Data ss:Type="Number">-29.645406401105198</Data></Cell>
    <Cell><Data ss:Type="String">chrA03</Data></Cell>
    <Cell><Data ss:Type="Number">14434020</Data></Cell>
    <Cell><Data ss:Type="Number">14435980</Data></Cell>
    <Cell><Data ss:Type="String">LINE/L1</Data></Cell>
   </Row>
   <Row>
    <Cell><Data ss:Type="String">chrA03</Data></Cell>
    <Cell><Data ss:Type="Number">16974001</Data></Cell>
    <Cell><Data ss:Type="Number">16975000</Data></Cell>
    <Cell ss:StyleID="s19"><Data ss:Type="Number">2.62447484331175E-6</Data></Cell>
    <Cell><Data ss:Type="Number">9.4961947282981899E-4</Data></Cell>
    <Cell ss:StyleID="s21"><Data ss:Type="Number">-25.9186351706037</Data></Cell>
    <Cell><Data ss:Type="String">chrA03</Data></Cell>
    <Cell><Data ss:Type="Number">16974288</Data></Cell>
    <Cell><Data ss:Type="Number">16974575</Data></Cell>
    <Cell><Data ss:Type="String">LINE/L1</Data></Cell>
   </Row>
   <Row>
    <Cell><Data ss:Type="String">chrA04</Data></Cell>
    <Cell><Data ss:Type="Number">4653001</Data></Cell>
    <Cell><Data ss:Type="Number">4654000</Data></Cell>
    <Cell ss:StyleID="s19"><Data ss:Type="Number">3.8699269063527003E-5</Data></Cell>
    <Cell><Data ss:Type="Number">6.2166323151389199E-3</Data></Cell>
    <Cell ss:StyleID="s21"><Data ss:Type="Number">25.56505360765</Data></Cell>
    <Cell><Data ss:Type="String">chrA04</Data></Cell>
    <Cell><Data ss:Type="Number">4651311</Data></Cell>
    <Cell><Data ss:Type="Number">4653521</Data></Cell>
    <Cell><Data ss:Type="String">LTR/Gypsy</Data></Cell>
   </Row>
   <Row>
    <Cell><Data ss:Type="String">chrA04</Data></Cell>
    <Cell><Data ss:Type="Number">5068001</Data></Cell>
    <Cell><Data ss:Type="Number">5069000</Data></Cell>
    <Cell ss:StyleID="s19"><Data ss:Type="Number">3.8797694227509998E-7</Data></Cell>
    <Cell><Data ss:Type="Number">2.3071065897374701E-4</Data></Cell>
    <Cell ss:StyleID="s21"><Data ss:Type="Number">-27.627372627372601</Data></Cell>
    <Cell><Data ss:Type="String">chrA04</Data></Cell>
    <Cell><Data ss:Type="Number">5067861</Data></Cell>
    <Cell><Data ss:Type="Number">5069038</Data></Cell>
    <Cell><Data ss:Type="String">LTR/Gypsy</Data></Cell>
   </Row>
   <Row>
    <Cell><Data ss:Type="String">chrA05</Data></Cell>
    <Cell><Data ss:Type="Number">6723001</Data></Cell>
    <Cell><Data ss:Type="Number">6724000</Data></Cell>
    <Cell ss:StyleID="s19"><Data ss:Type="Number">3.2658100177507299E-5</Data></Cell>
    <Cell><Data ss:Type="Number">5.5314791352575896E-3</Data></Cell>
    <Cell ss:StyleID="s21"><Data ss:Type="Number">-25.489655172413801</Data></Cell>
    <Cell><Data ss:Type="String">chrA05</Data></Cell>
    <Cell><Data ss:Type="Number">6720694</Data></Cell>
    <Cell><Data ss:Type="Number">6724405</Data></Cell>
    <Cell><Data ss:Type="String">LINE/L1</Data></Cell>
   </Row>
   <Row>
    <Cell><Data ss:Type="String">chrA05</Data></Cell>
    <Cell><Data ss:Type="Number">11732001</Data></Cell>
    <Cell><Data ss:Type="Number">11733000</Data></Cell>
    <Cell ss:StyleID="s19"><Data ss:Type="Number">3.5336201784667902E-5</Data></Cell>
    <Cell><Data ss:Type="Number">5.8328735460042996E-3</Data></Cell>
    <Cell ss:StyleID="s21"><Data ss:Type="Number">-30.760233918128701</Data></Cell>
    <Cell><Data ss:Type="String">chrA05</Data></Cell>
    <Cell><Data ss:Type="Number">11732503</Data></Cell>
    <Cell><Data ss:Type="Number">11733178</Data></Cell>
    <Cell><Data ss:Type="String">LTR/Copia</Data></Cell>
   </Row>
   <Row>
    <Cell><Data ss:Type="String">chrA05</Data></Cell>
    <Cell><Data ss:Type="Number">12060001</Data></Cell>
    <Cell><Data ss:Type="Number">12061000</Data></Cell>
    <Cell ss:StyleID="s19"><Data ss:Type="Number">8.0917066408658603E-6</Data></Cell>
    <Cell><Data ss:Type="Number">2.0801582116972699E-3</Data></Cell>
    <Cell ss:StyleID="s21"><Data ss:Type="Number">-27.334525939177102</Data></Cell>
    <Cell><Data ss:Type="String">chrA05</Data></Cell>
    <Cell><Data ss:Type="Number">12057966</Data></Cell>
    <Cell><Data ss:Type="Number">12061599</Data></Cell>
    <Cell><Data ss:Type="String">LINE/L1</Data></Cell>
   </Row>
   <Row>
    <Cell><Data ss:Type="String">chrA05</Data></Cell>
    <Cell><Data ss:Type="Number">14881001</Data></Cell>
    <Cell><Data ss:Type="Number">14882000</Data></Cell>
    <Cell ss:StyleID="s19"><Data ss:Type="Number">6.3196546915361804E-5</Data></Cell>
    <Cell><Data ss:Type="Number">8.5972510949998797E-3</Data></Cell>
    <Cell ss:StyleID="s21"><Data ss:Type="Number">-28.183865683865701</Data></Cell>
    <Cell><Data ss:Type="String">chrA05</Data></Cell>
    <Cell><Data ss:Type="Number">14880042</Data></Cell>
    <Cell><Data ss:Type="Number">14881401</Data></Cell>
    <Cell><Data ss:Type="String">DNA/PIF-Harbinger</Data></Cell>
   </Row>
   <Row>
    <Cell><Data ss:Type="String">chrA06</Data></Cell>
    <Cell><Data ss:Type="Number">1840001</Data></Cell>
    <Cell><Data ss:Type="Number">1841000</Data></Cell>
    <Cell ss:StyleID="s19"><Data ss:Type="Number">8.2191573540742105E-11</Data></Cell>
    <Cell ss:StyleID="s19"><Data ss:Type="Number">3.3751591377097502E-7</Data></Cell>
    <Cell ss:StyleID="s21"><Data ss:Type="Number">-27.654726096071499</Data></Cell>
    <Cell><Data ss:Type="String">chrA06</Data></Cell>
    <Cell><Data ss:Type="Number">1839942</Data></Cell>
    <Cell><Data ss:Type="Number">1840352</Data></Cell>
    <Cell><Data ss:Type="String">LTR/Copia</Data></Cell>
   </Row>
   <Row>
    <Cell><Data ss:Type="String">chrA06</Data></Cell>
    <Cell><Data ss:Type="Number">1840001</Data></Cell>
    <Cell><Data ss:Type="Number">1841000</Data></Cell>
    <Cell ss:StyleID="s19"><Data ss:Type="Number">8.2191573540742105E-11</Data></Cell>
    <Cell ss:StyleID="s19"><Data ss:Type="Number">3.3751591377097502E-7</Data></Cell>
    <Cell ss:StyleID="s21"><Data ss:Type="Number">-27.654726096071499</Data></Cell>
    <Cell><Data ss:Type="String">chrA06</Data></Cell>
    <Cell><Data ss:Type="Number">1840504</Data></Cell>
    <Cell><Data ss:Type="Number">1840634</Data></Cell>
    <Cell><Data ss:Type="String">LINE/L1</Data></Cell>
   </Row>
   <Row>
    <Cell><Data ss:Type="String">chrA06</Data></Cell>
    <Cell><Data ss:Type="Number">11434001</Data></Cell>
    <Cell><Data ss:Type="Number">11435000</Data></Cell>
    <Cell ss:StyleID="s19"><Data ss:Type="Number">8.7936205445032205E-17</Data></Cell>
    <Cell ss:StyleID="s19"><Data ss:Type="Number">2.7340881364192399E-12</Data></Cell>
    <Cell ss:StyleID="s21"><Data ss:Type="Number">-32.476265822784796</Data></Cell>
    <Cell><Data ss:Type="String">chrA06</Data></Cell>
    <Cell><Data ss:Type="Number">11433594</Data></Cell>
    <Cell><Data ss:Type="Number">11434061</Data></Cell>
    <Cell><Data ss:Type="String">LTR/Gypsy</Data></Cell>
   </Row>
   <Row>
    <Cell><Data ss:Type="String">chrA06</Data></Cell>
    <Cell><Data ss:Type="Number">11869001</Data></Cell>
    <Cell><Data ss:Type="Number">11870000</Data></Cell>
    <Cell ss:StyleID="s19"><Data ss:Type="Number">1.6837008284887301E-5</Data></Cell>
    <Cell><Data ss:Type="Number">3.50161603207281E-3</Data></Cell>
    <Cell ss:StyleID="s21"><Data ss:Type="Number">-25.3421309872923</Data></Cell>
    <Cell><Data ss:Type="String">chrA06</Data></Cell>
    <Cell><Data ss:Type="Number">11868041</Data></Cell>
    <Cell><Data ss:Type="Number">11869015</Data></Cell>
    <Cell><Data ss:Type="String">LTR/Gypsy</Data></Cell>
   </Row>
   <Row>
    <Cell><Data ss:Type="String">chrA06</Data></Cell>
    <Cell><Data ss:Type="Number">20988001</Data></Cell>
    <Cell><Data ss:Type="Number">20989000</Data></Cell>
    <Cell ss:StyleID="s19"><Data ss:Type="Number">4.3129529731287198E-6</Data></Cell>
    <Cell><Data ss:Type="Number">1.3457777381631101E-3</Data></Cell>
    <Cell ss:StyleID="s21"><Data ss:Type="Number">-26.741440377804</Data></Cell>
    <Cell><Data ss:Type="String">chrA06</Data></Cell>
    <Cell><Data ss:Type="Number">20987984</Data></Cell>
    <Cell><Data ss:Type="Number">20988511</Data></Cell>
    <Cell><Data ss:Type="String">LINE/L1</Data></Cell>
   </Row>
   <Row>
    <Cell><Data ss:Type="String">chrA06</Data></Cell>
    <Cell><Data ss:Type="Number">22899001</Data></Cell>
    <Cell><Data ss:Type="Number">22900000</Data></Cell>
    <Cell ss:StyleID="s19"><Data ss:Type="Number">1.9363816184174199E-5</Data></Cell>
    <Cell><Data ss:Type="Number">3.8618333345981498E-3</Data></Cell>
    <Cell ss:StyleID="s21"><Data ss:Type="Number">49.618849618849602</Data></Cell>
    <Cell><Data ss:Type="String">chrA06</Data></Cell>
    <Cell><Data ss:Type="Number">22896435</Data></Cell>
    <Cell><Data ss:Type="Number">22899216</Data></Cell>
    <Cell><Data ss:Type="String">LINE/L1</Data></Cell>
   </Row>
   <Row>
    <Cell><Data ss:Type="String">chrA06</Data></Cell>
    <Cell><Data ss:Type="Number">22899001</Data></Cell>
    <Cell><Data ss:Type="Number">22900000</Data></Cell>
    <Cell ss:StyleID="s19"><Data ss:Type="Number">1.9363816184174199E-5</Data></Cell>
    <Cell><Data ss:Type="Number">3.8618333345981498E-3</Data></Cell>
    <Cell ss:StyleID="s21"><Data ss:Type="Number">49.618849618849602</Data></Cell>
    <Cell><Data ss:Type="String">chrA06</Data></Cell>
    <Cell><Data ss:Type="Number">22899851</Data></Cell>
    <Cell><Data ss:Type="Number">22901043</Data></Cell>
    <Cell><Data ss:Type="String">LINE/L1</Data></Cell>
   </Row>
   <Row>
    <Cell><Data ss:Type="String">chrA07</Data></Cell>
    <Cell><Data ss:Type="Number">7983001</Data></Cell>
    <Cell><Data ss:Type="Number">7984000</Data></Cell>
    <Cell ss:StyleID="s19"><Data ss:Type="Number">4.8204271652514903E-5</Data></Cell>
    <Cell><Data ss:Type="Number">7.1490814395009598E-3</Data></Cell>
    <Cell ss:StyleID="s21"><Data ss:Type="Number">-26.379258365993401</Data></Cell>
    <Cell><Data ss:Type="String">chrA07</Data></Cell>
    <Cell><Data ss:Type="Number">7983140</Data></Cell>
    <Cell><Data ss:Type="Number">7983193</Data></Cell>
    <Cell><Data ss:Type="String">DNA/MuLE-MuDR</Data></Cell>
   </Row>
   <Row>
    <Cell><Data ss:Type="String">chrA07</Data></Cell>
    <Cell><Data ss:Type="Number">7983001</Data></Cell>
    <Cell><Data ss:Type="Number">7984000</Data></Cell>
    <Cell ss:StyleID="s19"><Data ss:Type="Number">4.8204271652514903E-5</Data></Cell>
    <Cell><Data ss:Type="Number">7.1490814395009598E-3</Data></Cell>
    <Cell ss:StyleID="s21"><Data ss:Type="Number">-26.379258365993401</Data></Cell>
    <Cell><Data ss:Type="String">chrA07</Data></Cell>
    <Cell><Data ss:Type="Number">7983395</Data></Cell>
    <Cell><Data ss:Type="Number">7983471</Data></Cell>
    <Cell><Data ss:Type="String">DNA/MuLE-MuDR</Data></Cell>
   </Row>
   <Row>
    <Cell><Data ss:Type="String">chrA07</Data></Cell>
    <Cell><Data ss:Type="Number">14483001</Data></Cell>
    <Cell><Data ss:Type="Number">14484000</Data></Cell>
    <Cell ss:StyleID="s19"><Data ss:Type="Number">4.5575366225994602E-5</Data></Cell>
    <Cell><Data ss:Type="Number">6.9074628261151299E-3</Data></Cell>
    <Cell ss:StyleID="s21"><Data ss:Type="Number">-28.8292780215397</Data></Cell>
    <Cell><Data ss:Type="String">chrA07</Data></Cell>
    <Cell><Data ss:Type="Number">14482237</Data></Cell>
    <Cell><Data ss:Type="Number">14484150</Data></Cell>
    <Cell><Data ss:Type="String">LINE/L1</Data></Cell>
   </Row>
   <Row>
    <Cell><Data ss:Type="String">chrA09</Data></Cell>
    <Cell><Data ss:Type="Number">18932001</Data></Cell>
    <Cell><Data ss:Type="Number">18933000</Data></Cell>
    <Cell ss:StyleID="s19"><Data ss:Type="Number">1.03165157020426E-5</Data></Cell>
    <Cell><Data ss:Type="Number">2.4472018917355001E-3</Data></Cell>
    <Cell ss:StyleID="s21"><Data ss:Type="Number">-28.540100250626601</Data></Cell>
    <Cell><Data ss:Type="String">chrA09</Data></Cell>
    <Cell><Data ss:Type="Number">18932286</Data></Cell>
    <Cell><Data ss:Type="Number">18932822</Data></Cell>
    <Cell><Data ss:Type="String">LINE/L1</Data></Cell>
   </Row>
   <Row>
    <Cell><Data ss:Type="String">chrA09</Data></Cell>
    <Cell><Data ss:Type="Number">18932001</Data></Cell>
    <Cell><Data ss:Type="Number">18933000</Data></Cell>
    <Cell ss:StyleID="s19"><Data ss:Type="Number">1.03165157020426E-5</Data></Cell>
    <Cell><Data ss:Type="Number">2.4472018917355001E-3</Data></Cell>
    <Cell ss:StyleID="s21"><Data ss:Type="Number">-28.540100250626601</Data></Cell>
    <Cell><Data ss:Type="String">chrA09</Data></Cell>
    <Cell><Data ss:Type="Number">18932616</Data></Cell>
    <Cell><Data ss:Type="Number">18932824</Data></Cell>
    <Cell><Data ss:Type="String">LINE/L1</Data></Cell>
   </Row>
   <Row>
    <Cell><Data ss:Type="String">chrA09</Data></Cell>
    <Cell><Data ss:Type="Number">18932001</Data></Cell>
    <Cell><Data ss:Type="Number">18933000</Data></Cell>
    <Cell ss:StyleID="s19"><Data ss:Type="Number">1.03165157020426E-5</Data></Cell>
    <Cell><Data ss:Type="Number">2.4472018917355001E-3</Data></Cell>
    <Cell ss:StyleID="s21"><Data ss:Type="Number">-28.540100250626601</Data></Cell>
    <Cell><Data ss:Type="String">chrA09</Data></Cell>
    <Cell><Data ss:Type="Number">18932825</Data></Cell>
    <Cell><Data ss:Type="Number">18934766</Data></Cell>
    <Cell><Data ss:Type="String">LTR/Gypsy</Data></Cell>
   </Row>
   <Row>
    <Cell><Data ss:Type="String">chrA10</Data></Cell>
    <Cell><Data ss:Type="Number">582001</Data></Cell>
    <Cell><Data ss:Type="Number">583000</Data></Cell>
    <Cell ss:StyleID="s19"><Data ss:Type="Number">2.6633447954468299E-5</Data></Cell>
    <Cell><Data ss:Type="Number">4.8405498904841304E-3</Data></Cell>
    <Cell ss:StyleID="s21"><Data ss:Type="Number">-37.574671445639197</Data></Cell>
    <Cell><Data ss:Type="String">chrA10</Data></Cell>
    <Cell><Data ss:Type="Number">581671</Data></Cell>
    <Cell><Data ss:Type="Number">582316</Data></Cell>
    <Cell><Data ss:Type="String">LINE/L1</Data></Cell>
   </Row>
   <Row>
    <Cell><Data ss:Type="String">chrC01</Data></Cell>
    <Cell><Data ss:Type="Number">12729001</Data></Cell>
    <Cell><Data ss:Type="Number">12730000</Data></Cell>
    <Cell ss:StyleID="s19"><Data ss:Type="Number">2.3781899952787701E-7</Data></Cell>
    <Cell><Data ss:Type="Number">1.59259744949289E-4</Data></Cell>
    <Cell ss:StyleID="s21"><Data ss:Type="Number">-32.398081534772203</Data></Cell>
    <Cell><Data ss:Type="String">chrC01</Data></Cell>
    <Cell><Data ss:Type="Number">12725761</Data></Cell>
    <Cell><Data ss:Type="Number">12729274</Data></Cell>
    <Cell><Data ss:Type="String">DNA/CMC-EnSpm</Data></Cell>
   </Row>
   <Row>
    <Cell><Data ss:Type="String">chrC01</Data></Cell>
    <Cell><Data ss:Type="Number">12729001</Data></Cell>
    <Cell><Data ss:Type="Number">12730000</Data></Cell>
    <Cell ss:StyleID="s19"><Data ss:Type="Number">2.3781899952787701E-7</Data></Cell>
    <Cell><Data ss:Type="Number">1.59259744949289E-4</Data></Cell>
    <Cell ss:StyleID="s21"><Data ss:Type="Number">-32.398081534772203</Data></Cell>
    <Cell><Data ss:Type="String">chrC01</Data></Cell>
    <Cell><Data ss:Type="Number">12729263</Data></Cell>
    <Cell><Data ss:Type="Number">12729586</Data></Cell>
    <Cell><Data ss:Type="String">DNA/CMC-EnSpm</Data></Cell>
   </Row>
   <Row>
    <Cell><Data ss:Type="String">chrC01</Data></Cell>
    <Cell><Data ss:Type="Number">12729001</Data></Cell>
    <Cell><Data ss:Type="Number">12730000</Data></Cell>
    <Cell ss:StyleID="s19"><Data ss:Type="Number">2.3781899952787701E-7</Data></Cell>
    <Cell><Data ss:Type="Number">1.59259744949289E-4</Data></Cell>
    <Cell ss:StyleID="s21"><Data ss:Type="Number">-32.398081534772203</Data></Cell>
    <Cell><Data ss:Type="String">chrC01</Data></Cell>
    <Cell><Data ss:Type="Number">12729766</Data></Cell>
    <Cell><Data ss:Type="Number">12732636</Data></Cell>
    <Cell><Data ss:Type="String">LINE/L1</Data></Cell>
   </Row>
   <Row>
    <Cell><Data ss:Type="String">chrC01</Data></Cell>
    <Cell><Data ss:Type="Number">13367001</Data></Cell>
    <Cell><Data ss:Type="Number">13368000</Data></Cell>
    <Cell ss:StyleID="s19"><Data ss:Type="Number">6.56076965586076E-11</Data></Cell>
    <Cell ss:StyleID="s19"><Data ss:Type="Number">2.8275236179470299E-7</Data></Cell>
    <Cell ss:StyleID="s21"><Data ss:Type="Number">-26.827972786655501</Data></Cell>
    <Cell><Data ss:Type="String">chrC01</Data></Cell>
    <Cell><Data ss:Type="Number">13367082</Data></Cell>
    <Cell><Data ss:Type="Number">13367659</Data></Cell>
    <Cell><Data ss:Type="String">LINE/L1</Data></Cell>
   </Row>
   <Row>
    <Cell><Data ss:Type="String">chrC01</Data></Cell>
    <Cell><Data ss:Type="Number">14769001</Data></Cell>
    <Cell><Data ss:Type="Number">14770000</Data></Cell>
    <Cell ss:StyleID="s19"><Data ss:Type="Number">1.16524664468728E-5</Data></Cell>
    <Cell><Data ss:Type="Number">2.6765876608341801E-3</Data></Cell>
    <Cell ss:StyleID="s21"><Data ss:Type="Number">-25.6696428571429</Data></Cell>
    <Cell><Data ss:Type="String">chrC01</Data></Cell>
    <Cell><Data ss:Type="Number">14768489</Data></Cell>
    <Cell><Data ss:Type="Number">14769021</Data></Cell>
    <Cell><Data ss:Type="String">LTR/Gypsy</Data></Cell>
   </Row>
   <Row>
    <Cell><Data ss:Type="String">chrC01</Data></Cell>
    <Cell><Data ss:Type="Number">15836001</Data></Cell>
    <Cell><Data ss:Type="Number">15837000</Data></Cell>
    <Cell ss:StyleID="s19"><Data ss:Type="Number">1.6452956957634099E-6</Data></Cell>
    <Cell><Data ss:Type="Number">6.8315185454341097E-4</Data></Cell>
    <Cell ss:StyleID="s21"><Data ss:Type="Number">-30.175438596491201</Data></Cell>
    <Cell><Data ss:Type="String">chrC01</Data></Cell>
    <Cell><Data ss:Type="Number">15830125</Data></Cell>
    <Cell><Data ss:Type="Number">15836367</Data></Cell>
    <Cell><Data ss:Type="String">DNA/MuLE-MuDR</Data></Cell>
   </Row>
   <Row>
    <Cell><Data ss:Type="String">chrC01</Data></Cell>
    <Cell><Data ss:Type="Number">18687001</Data></Cell>
    <Cell><Data ss:Type="Number">18688000</Data></Cell>
    <Cell ss:StyleID="s19"><Data ss:Type="Number">2.1948220826130998E-6</Data></Cell>
    <Cell><Data ss:Type="Number">8.3075756647582599E-4</Data></Cell>
    <Cell ss:StyleID="s21"><Data ss:Type="Number">-34.325396825396801</Data></Cell>
    <Cell><Data ss:Type="String">chrC01</Data></Cell>
    <Cell><Data ss:Type="Number">18686446</Data></Cell>
    <Cell><Data ss:Type="Number">18689589</Data></Cell>
    <Cell><Data ss:Type="String">LTR/Gypsy</Data></Cell>
   </Row>
   <Row>
    <Cell><Data ss:Type="String">chrC01</Data></Cell>
    <Cell><Data ss:Type="Number">19520001</Data></Cell>
    <Cell><Data ss:Type="Number">19521000</Data></Cell>
    <Cell ss:StyleID="s19"><Data ss:Type="Number">6.0126625716107598E-6</Data></Cell>
    <Cell><Data ss:Type="Number">1.6885268023410301E-3</Data></Cell>
    <Cell ss:StyleID="s21"><Data ss:Type="Number">34.2270771267792</Data></Cell>
    <Cell><Data ss:Type="String">chrC01</Data></Cell>
    <Cell><Data ss:Type="Number">19517659</Data></Cell>
    <Cell><Data ss:Type="Number">19521114</Data></Cell>
    <Cell><Data ss:Type="String">LTR/Gypsy</Data></Cell>
   </Row>
   <Row>
    <Cell><Data ss:Type="String">chrC01</Data></Cell>
    <Cell><Data ss:Type="Number">20154001</Data></Cell>
    <Cell><Data ss:Type="Number">20155000</Data></Cell>
    <Cell ss:StyleID="s19"><Data ss:Type="Number">5.1018143809055799E-7</Data></Cell>
    <Cell><Data ss:Type="Number">2.8253674165138002E-4</Data></Cell>
    <Cell ss:StyleID="s21"><Data ss:Type="Number">-25.016174948240199</Data></Cell>
    <Cell><Data ss:Type="String">chrC01</Data></Cell>
    <Cell><Data ss:Type="Number">20154418</Data></Cell>
    <Cell><Data ss:Type="Number">20156750</Data></Cell>
    <Cell><Data ss:Type="String">LINE/L1</Data></Cell>
   </Row>
   <Row>
    <Cell><Data ss:Type="String">chrC01</Data></Cell>
    <Cell><Data ss:Type="Number">22357001</Data></Cell>
    <Cell><Data ss:Type="Number">22358000</Data></Cell>
    <Cell ss:StyleID="s19"><Data ss:Type="Number">3.7788906021988999E-5</Data></Cell>
    <Cell><Data ss:Type="Number">6.1034919292574799E-3</Data></Cell>
    <Cell ss:StyleID="s21"><Data ss:Type="Number">25.760869565217401</Data></Cell>
    <Cell><Data ss:Type="String">chrC01</Data></Cell>
    <Cell><Data ss:Type="Number">22356977</Data></Cell>
    <Cell><Data ss:Type="Number">22357461</Data></Cell>
    <Cell><Data ss:Type="String">LTR/Gypsy</Data></Cell>
   </Row>
   <Row>
    <Cell><Data ss:Type="String">chrC01</Data></Cell>
    <Cell><Data ss:Type="Number">29616001</Data></Cell>
    <Cell><Data ss:Type="Number">29617000</Data></Cell>
    <Cell ss:StyleID="s19"><Data ss:Type="Number">3.29748270470278E-6</Data></Cell>
    <Cell><Data ss:Type="Number">1.1126681095571401E-3</Data></Cell>
    <Cell ss:StyleID="s21"><Data ss:Type="Number">-27.734553775743699</Data></Cell>
    <Cell><Data ss:Type="String">chrC01</Data></Cell>
    <Cell><Data ss:Type="Number">29615372</Data></Cell>
    <Cell><Data ss:Type="Number">29619439</Data></Cell>
    <Cell><Data ss:Type="String">LTR/Gypsy</Data></Cell>
   </Row>
   <Row>
    <Cell><Data ss:Type="String">chrC02</Data></Cell>
    <Cell><Data ss:Type="Number">138001</Data></Cell>
    <Cell><Data ss:Type="Number">139000</Data></Cell>
    <Cell ss:StyleID="s19"><Data ss:Type="Number">1.47859309105944E-5</Data></Cell>
    <Cell><Data ss:Type="Number">3.1751756007504799E-3</Data></Cell>
    <Cell ss:StyleID="s21"><Data ss:Type="Number">27.294069613146899</Data></Cell>
    <Cell><Data ss:Type="String">chrC02</Data></Cell>
    <Cell><Data ss:Type="Number">134853</Data></Cell>
    <Cell><Data ss:Type="Number">138927</Data></Cell>
    <Cell><Data ss:Type="String">LINE/L1</Data></Cell>
   </Row>
   <Row>
    <Cell><Data ss:Type="String">chrC02</Data></Cell>
    <Cell><Data ss:Type="Number">2555001</Data></Cell>
    <Cell><Data ss:Type="Number">2556000</Data></Cell>
    <Cell ss:StyleID="s19"><Data ss:Type="Number">4.7544829153287002E-5</Data></Cell>
    <Cell><Data ss:Type="Number">7.0710462200828097E-3</Data></Cell>
    <Cell ss:StyleID="s21"><Data ss:Type="Number">-36.554501006614899</Data></Cell>
    <Cell><Data ss:Type="String">chrC02</Data></Cell>
    <Cell><Data ss:Type="Number">2555468</Data></Cell>
    <Cell><Data ss:Type="Number">2555964</Data></Cell>
    <Cell><Data ss:Type="String">LINE/L1</Data></Cell>
   </Row>
   <Row>
    <Cell><Data ss:Type="String">chrC02</Data></Cell>
    <Cell><Data ss:Type="Number">11475001</Data></Cell>
    <Cell><Data ss:Type="Number">11476000</Data></Cell>
    <Cell ss:StyleID="s19"><Data ss:Type="Number">1.52417418754978E-5</Data></Cell>
    <Cell><Data ss:Type="Number">3.2490147982458498E-3</Data></Cell>
    <Cell ss:StyleID="s21"><Data ss:Type="Number">-31.572871572871598</Data></Cell>
    <Cell><Data ss:Type="String">chrC02</Data></Cell>
    <Cell><Data ss:Type="Number">11474722</Data></Cell>
    <Cell><Data ss:Type="Number">11475333</Data></Cell>
    <Cell><Data ss:Type="String">LTR/Copia</Data></Cell>
   </Row>
   <Row>
    <Cell><Data ss:Type="String">chrC02</Data></Cell>
    <Cell><Data ss:Type="Number">11475001</Data></Cell>
    <Cell><Data ss:Type="Number">11476000</Data></Cell>
    <Cell ss:StyleID="s19"><Data ss:Type="Number">1.52417418754978E-5</Data></Cell>
    <Cell><Data ss:Type="Number">3.2490147982458498E-3</Data></Cell>
    <Cell ss:StyleID="s21"><Data ss:Type="Number">-31.572871572871598</Data></Cell>
    <Cell><Data ss:Type="String">chrC02</Data></Cell>
    <Cell><Data ss:Type="Number">11475334</Data></Cell>
    <Cell><Data ss:Type="Number">11475433</Data></Cell>
    <Cell><Data ss:Type="String">LTR/Copia</Data></Cell>
   </Row>
   <Row>
    <Cell><Data ss:Type="String">chrC02</Data></Cell>
    <Cell><Data ss:Type="Number">23338001</Data></Cell>
    <Cell><Data ss:Type="Number">23339000</Data></Cell>
    <Cell ss:StyleID="s19"><Data ss:Type="Number">3.3436874616314698E-6</Data></Cell>
    <Cell><Data ss:Type="Number">1.1213051296951001E-3</Data></Cell>
    <Cell ss:StyleID="s21"><Data ss:Type="Number">40.668202764977003</Data></Cell>
    <Cell><Data ss:Type="String">chrC02</Data></Cell>
    <Cell><Data ss:Type="Number">23335850</Data></Cell>
    <Cell><Data ss:Type="Number">23339537</Data></Cell>
    <Cell><Data ss:Type="String">LTR/Gypsy</Data></Cell>
   </Row>
   <Row>
    <Cell><Data ss:Type="String">chrC02</Data></Cell>
    <Cell><Data ss:Type="Number">30854001</Data></Cell>
    <Cell><Data ss:Type="Number">30855000</Data></Cell>
    <Cell ss:StyleID="s19"><Data ss:Type="Number">7.7285118795286097E-6</Data></Cell>
    <Cell><Data ss:Type="Number">2.0134008519511501E-3</Data></Cell>
    <Cell ss:StyleID="s21"><Data ss:Type="Number">-42.051282051282101</Data></Cell>
    <Cell><Data ss:Type="String">chrC02</Data></Cell>
    <Cell><Data ss:Type="Number">30854505</Data></Cell>
    <Cell><Data ss:Type="Number">30859007</Data></Cell>
    <Cell><Data ss:Type="String">LTR/Copia</Data></Cell>
   </Row>
   <Row>
    <Cell><Data ss:Type="String">chrC02</Data></Cell>
    <Cell><Data ss:Type="Number">32270001</Data></Cell>
    <Cell><Data ss:Type="Number">32271000</Data></Cell>
    <Cell ss:StyleID="s19"><Data ss:Type="Number">1.5070038647352301E-6</Data></Cell>
    <Cell><Data ss:Type="Number">6.36251069761924E-4</Data></Cell>
    <Cell ss:StyleID="s21"><Data ss:Type="Number">-31.518550474546998</Data></Cell>
    <Cell><Data ss:Type="String">chrC02</Data></Cell>
    <Cell><Data ss:Type="Number">32270364</Data></Cell>
    <Cell><Data ss:Type="Number">32271577</Data></Cell>
    <Cell><Data ss:Type="String">LTR/Gypsy</Data></Cell>
   </Row>
   <Row>
    <Cell><Data ss:Type="String">chrC02</Data></Cell>
    <Cell><Data ss:Type="Number">43019001</Data></Cell>
    <Cell><Data ss:Type="Number">43020000</Data></Cell>
    <Cell ss:StyleID="s19"><Data ss:Type="Number">8.6900958226017802E-7</Data></Cell>
    <Cell><Data ss:Type="Number">4.24541046396222E-4</Data></Cell>
    <Cell ss:StyleID="s21"><Data ss:Type="Number">-33.516483516483497</Data></Cell>
    <Cell><Data ss:Type="String">chrC02</Data></Cell>
    <Cell><Data ss:Type="Number">43018846</Data></Cell>
    <Cell><Data ss:Type="Number">43019891</Data></Cell>
    <Cell><Data ss:Type="String">DNA/CMC-EnSpm</Data></Cell>
   </Row>
   <Row>
    <Cell><Data ss:Type="String">chrC03</Data></Cell>
    <Cell><Data ss:Type="Number">27046001</Data></Cell>
    <Cell><Data ss:Type="Number">27047000</Data></Cell>
    <Cell ss:StyleID="s19"><Data ss:Type="Number">2.2322911673026801E-6</Data></Cell>
    <Cell><Data ss:Type="Number">8.4128216367872395E-4</Data></Cell>
    <Cell ss:StyleID="s21"><Data ss:Type="Number">-30.147873102729498</Data></Cell>
    <Cell><Data ss:Type="String">chrC03</Data></Cell>
    <Cell><Data ss:Type="Number">27046144</Data></Cell>
    <Cell><Data ss:Type="Number">27046856</Data></Cell>
    <Cell><Data ss:Type="String">LINE/L1</Data></Cell>
   </Row>
   <Row>
    <Cell><Data ss:Type="String">chrC03</Data></Cell>
    <Cell><Data ss:Type="Number">32539001</Data></Cell>
    <Cell><Data ss:Type="Number">32540000</Data></Cell>
    <Cell ss:StyleID="s19"><Data ss:Type="Number">1.9068430264681999E-6</Data></Cell>
    <Cell><Data ss:Type="Number">7.5395182314579804E-4</Data></Cell>
    <Cell ss:StyleID="s21"><Data ss:Type="Number">-28.4188034188034</Data></Cell>
    <Cell><Data ss:Type="String">chrC03</Data></Cell>
    <Cell><Data ss:Type="Number">32538988</Data></Cell>
    <Cell><Data ss:Type="Number">32539012</Data></Cell>
    <Cell><Data ss:Type="String">LTR/Copia</Data></Cell>
   </Row>
   <Row>
    <Cell><Data ss:Type="String">chrC03</Data></Cell>
    <Cell><Data ss:Type="Number">32539001</Data></Cell>
    <Cell><Data ss:Type="Number">32540000</Data></Cell>
    <Cell ss:StyleID="s19"><Data ss:Type="Number">1.9068430264681999E-6</Data></Cell>
    <Cell><Data ss:Type="Number">7.5395182314579804E-4</Data></Cell>
    <Cell ss:StyleID="s21"><Data ss:Type="Number">-28.4188034188034</Data></Cell>
    <Cell><Data ss:Type="String">chrC03</Data></Cell>
    <Cell><Data ss:Type="Number">32539160</Data></Cell>
    <Cell><Data ss:Type="Number">32542238</Data></Cell>
    <Cell><Data ss:Type="String">LTR/Copia</Data></Cell>
   </Row>
   <Row>
    <Cell><Data ss:Type="String">chrC03</Data></Cell>
    <Cell><Data ss:Type="Number">33702001</Data></Cell>
    <Cell><Data ss:Type="Number">33703000</Data></Cell>
    <Cell ss:StyleID="s19"><Data ss:Type="Number">7.6127043918048802E-5</Data></Cell>
    <Cell><Data ss:Type="Number">9.7720122124283094E-3</Data></Cell>
    <Cell ss:StyleID="s21"><Data ss:Type="Number">-33.817126269956503</Data></Cell>
    <Cell><Data ss:Type="String">chrC03</Data></Cell>
    <Cell><Data ss:Type="Number">33702886</Data></Cell>
    <Cell><Data ss:Type="Number">33702929</Data></Cell>
    <Cell><Data ss:Type="String">LINE/L1</Data></Cell>
   </Row>
   <Row>
    <Cell><Data ss:Type="String">chrC03</Data></Cell>
    <Cell><Data ss:Type="Number">43503001</Data></Cell>
    <Cell><Data ss:Type="Number">43504000</Data></Cell>
    <Cell ss:StyleID="s19"><Data ss:Type="Number">3.88514122280142E-5</Data></Cell>
    <Cell><Data ss:Type="Number">6.2310623276318399E-3</Data></Cell>
    <Cell ss:StyleID="s21"><Data ss:Type="Number">-29.071123202487399</Data></Cell>
    <Cell><Data ss:Type="String">chrC03</Data></Cell>
    <Cell><Data ss:Type="Number">43503061</Data></Cell>
    <Cell><Data ss:Type="Number">43503547</Data></Cell>
    <Cell><Data ss:Type="String">RC/Helitron</Data></Cell>
   </Row>
   <Row>
    <Cell><Data ss:Type="String">chrC03</Data></Cell>
    <Cell><Data ss:Type="Number">52401001</Data></Cell>
    <Cell><Data ss:Type="Number">52402000</Data></Cell>
    <Cell ss:StyleID="s19"><Data ss:Type="Number">5.4243336196495003E-5</Data></Cell>
    <Cell><Data ss:Type="Number">7.7388603500180104E-3</Data></Cell>
    <Cell ss:StyleID="s21"><Data ss:Type="Number">-26.859211458251401</Data></Cell>
    <Cell><Data ss:Type="String">chrC03</Data></Cell>
    <Cell><Data ss:Type="Number">52401275</Data></Cell>
    <Cell><Data ss:Type="Number">52401669</Data></Cell>
    <Cell><Data ss:Type="String">LINE/L1</Data></Cell>
   </Row>
   <Row>
    <Cell><Data ss:Type="String">chrC03</Data></Cell>
    <Cell><Data ss:Type="Number">58461001</Data></Cell>
    <Cell><Data ss:Type="Number">58462000</Data></Cell>
    <Cell ss:StyleID="s19"><Data ss:Type="Number">1.63818896556028E-6</Data></Cell>
    <Cell><Data ss:Type="Number">6.8298170254513799E-4</Data></Cell>
    <Cell ss:StyleID="s21"><Data ss:Type="Number">-27.544787439019402</Data></Cell>
    <Cell><Data ss:Type="String">chrC03</Data></Cell>
    <Cell><Data ss:Type="Number">58460966</Data></Cell>
    <Cell><Data ss:Type="Number">58462699</Data></Cell>
    <Cell><Data ss:Type="String">LTR/Gypsy</Data></Cell>
   </Row>
   <Row>
    <Cell><Data ss:Type="String">chrC04</Data></Cell>
    <Cell><Data ss:Type="Number">7602001</Data></Cell>
    <Cell><Data ss:Type="Number">7603000</Data></Cell>
    <Cell ss:StyleID="s19"><Data ss:Type="Number">3.0288535204243101E-7</Data></Cell>
    <Cell><Data ss:Type="Number">1.9024701918010601E-4</Data></Cell>
    <Cell ss:StyleID="s21"><Data ss:Type="Number">-28.7012987012987</Data></Cell>
    <Cell><Data ss:Type="String">chrC04</Data></Cell>
    <Cell><Data ss:Type="Number">7602490</Data></Cell>
    <Cell><Data ss:Type="Number">7603116</Data></Cell>
    <Cell><Data ss:Type="String">DNA/CMC-EnSpm</Data></Cell>
   </Row>
   <Row>
    <Cell><Data ss:Type="String">chrC04</Data></Cell>
    <Cell><Data ss:Type="Number">45634001</Data></Cell>
    <Cell><Data ss:Type="Number">45635000</Data></Cell>
    <Cell ss:StyleID="s19"><Data ss:Type="Number">7.1710998247079795E-5</Data></Cell>
    <Cell><Data ss:Type="Number">9.3737714273946192E-3</Data></Cell>
    <Cell ss:StyleID="s21"><Data ss:Type="Number">29.734012450481</Data></Cell>
    <Cell><Data ss:Type="String">chrC04</Data></Cell>
    <Cell><Data ss:Type="Number">45632494</Data></Cell>
    <Cell><Data ss:Type="Number">45634319</Data></Cell>
    <Cell><Data ss:Type="String">LTR/Copia</Data></Cell>
   </Row>
   <Row>
    <Cell><Data ss:Type="String">chrC04</Data></Cell>
    <Cell><Data ss:Type="Number">45634001</Data></Cell>
    <Cell><Data ss:Type="Number">45635000</Data></Cell>
    <Cell ss:StyleID="s19"><Data ss:Type="Number">7.1710998247079795E-5</Data></Cell>
    <Cell><Data ss:Type="Number">9.3737714273946192E-3</Data></Cell>
    <Cell ss:StyleID="s21"><Data ss:Type="Number">29.734012450481</Data></Cell>
    <Cell><Data ss:Type="String">chrC04</Data></Cell>
    <Cell><Data ss:Type="Number">45632688</Data></Cell>
    <Cell><Data ss:Type="Number">45637190</Data></Cell>
    <Cell><Data ss:Type="String">LTR/Copia</Data></Cell>
   </Row>
   <Row>
    <Cell><Data ss:Type="String">chrC05</Data></Cell>
    <Cell><Data ss:Type="Number">8812001</Data></Cell>
    <Cell><Data ss:Type="Number">8813000</Data></Cell>
    <Cell ss:StyleID="s19"><Data ss:Type="Number">3.5640280400724799E-6</Data></Cell>
    <Cell><Data ss:Type="Number">1.17795354092506E-3</Data></Cell>
    <Cell ss:StyleID="s21"><Data ss:Type="Number">-28.8491169847102</Data></Cell>
    <Cell><Data ss:Type="String">chrC05</Data></Cell>
    <Cell><Data ss:Type="Number">8810738</Data></Cell>
    <Cell><Data ss:Type="Number">8814618</Data></Cell>
    <Cell><Data ss:Type="String">DNA/CMC-EnSpm</Data></Cell>
   </Row>
   <Row>
    <Cell><Data ss:Type="String">chrC05</Data></Cell>
    <Cell><Data ss:Type="Number">12085001</Data></Cell>
    <Cell><Data ss:Type="Number">12086000</Data></Cell>
    <Cell ss:StyleID="s19"><Data ss:Type="Number">8.2363164183057896E-8</Data></Cell>
    <Cell ss:StyleID="s19"><Data ss:Type="Number">7.34659375853934E-5</Data></Cell>
    <Cell ss:StyleID="s21"><Data ss:Type="Number">-28.951048951049</Data></Cell>
    <Cell><Data ss:Type="String">chrC05</Data></Cell>
    <Cell><Data ss:Type="Number">12083196</Data></Cell>
    <Cell><Data ss:Type="Number">12085659</Data></Cell>
    <Cell><Data ss:Type="String">LTR/Copia</Data></Cell>
   </Row>
   <Row>
    <Cell><Data ss:Type="String">chrC06</Data></Cell>
    <Cell><Data ss:Type="Number">1676001</Data></Cell>
    <Cell><Data ss:Type="Number">1677000</Data></Cell>
    <Cell ss:StyleID="s19"><Data ss:Type="Number">3.1296244853475901E-5</Data></Cell>
    <Cell><Data ss:Type="Number">5.3972893971016697E-3</Data></Cell>
    <Cell ss:StyleID="s21"><Data ss:Type="Number">-25.152807391613401</Data></Cell>
    <Cell><Data ss:Type="String">chrC06</Data></Cell>
    <Cell><Data ss:Type="Number">1674221</Data></Cell>
    <Cell><Data ss:Type="Number">1676737</Data></Cell>
    <Cell><Data ss:Type="String">RC/Helitron</Data></Cell>
   </Row>
   <Row>
    <Cell><Data ss:Type="String">chrC06</Data></Cell>
    <Cell><Data ss:Type="Number">11132001</Data></Cell>
    <Cell><Data ss:Type="Number">11133000</Data></Cell>
    <Cell ss:StyleID="s19"><Data ss:Type="Number">2.17980233804285E-5</Data></Cell>
    <Cell><Data ss:Type="Number">4.2151636833900902E-3</Data></Cell>
    <Cell ss:StyleID="s21"><Data ss:Type="Number">-25.981104651162799</Data></Cell>
    <Cell><Data ss:Type="String">chrC06</Data></Cell>
    <Cell><Data ss:Type="Number">11129683</Data></Cell>
    <Cell><Data ss:Type="Number">11134236</Data></Cell>
    <Cell><Data ss:Type="String">LTR/Copia</Data></Cell>
   </Row>
   <Row>
    <Cell><Data ss:Type="String">chrC06</Data></Cell>
    <Cell><Data ss:Type="Number">12144001</Data></Cell>
    <Cell><Data ss:Type="Number">12145000</Data></Cell>
    <Cell ss:StyleID="s19"><Data ss:Type="Number">3.0855470473084701E-8</Data></Cell>
    <Cell ss:StyleID="s19"><Data ss:Type="Number">3.5625719759849403E-5</Data></Cell>
    <Cell ss:StyleID="s21"><Data ss:Type="Number">-28.214285714285701</Data></Cell>
    <Cell><Data ss:Type="String">chrC06</Data></Cell>
    <Cell><Data ss:Type="Number">12139439</Data></Cell>
    <Cell><Data ss:Type="Number">12144475</Data></Cell>
    <Cell><Data ss:Type="String">LTR/Copia</Data></Cell>
   </Row>
   <Row>
    <Cell><Data ss:Type="String">chrC06</Data></Cell>
    <Cell><Data ss:Type="Number">12881001</Data></Cell>
    <Cell><Data ss:Type="Number">12882000</Data></Cell>
    <Cell ss:StyleID="s19"><Data ss:Type="Number">2.9304395453619699E-5</Data></Cell>
    <Cell><Data ss:Type="Number">5.1764315892170497E-3</Data></Cell>
    <Cell ss:StyleID="s21"><Data ss:Type="Number">-40.270935960591103</Data></Cell>
    <Cell><Data ss:Type="String">chrC06</Data></Cell>
    <Cell><Data ss:Type="Number">12880125</Data></Cell>
    <Cell><Data ss:Type="Number">12883945</Data></Cell>
    <Cell><Data ss:Type="String">LINE/L1</Data></Cell>
   </Row>
   <Row>
    <Cell><Data ss:Type="String">chrC06</Data></Cell>
    <Cell><Data ss:Type="Number">31871001</Data></Cell>
    <Cell><Data ss:Type="Number">31872000</Data></Cell>
    <Cell ss:StyleID="s19"><Data ss:Type="Number">2.9870105942224401E-5</Data></Cell>
    <Cell><Data ss:Type="Number">5.23008158309497E-3</Data></Cell>
    <Cell ss:StyleID="s21"><Data ss:Type="Number">-27.139959432048698</Data></Cell>
    <Cell><Data ss:Type="String">chrC06</Data></Cell>
    <Cell><Data ss:Type="Number">31869016</Data></Cell>
    <Cell><Data ss:Type="Number">31871451</Data></Cell>
    <Cell><Data ss:Type="String">DNA/CMC-EnSpm</Data></Cell>
   </Row>
   <Row>
    <Cell><Data ss:Type="String">chrC06</Data></Cell>
    <Cell><Data ss:Type="Number">31871001</Data></Cell>
    <Cell><Data ss:Type="Number">31872000</Data></Cell>
    <Cell ss:StyleID="s19"><Data ss:Type="Number">2.9870105942224401E-5</Data></Cell>
    <Cell><Data ss:Type="Number">5.23008158309497E-3</Data></Cell>
    <Cell ss:StyleID="s21"><Data ss:Type="Number">-27.139959432048698</Data></Cell>
    <Cell><Data ss:Type="String">chrC06</Data></Cell>
    <Cell><Data ss:Type="Number">31871442</Data></Cell>
    <Cell><Data ss:Type="Number">31872191</Data></Cell>
    <Cell><Data ss:Type="String">LINE/L1</Data></Cell>
   </Row>
   <Row>
    <Cell><Data ss:Type="String">chrC07</Data></Cell>
    <Cell><Data ss:Type="Number">5803001</Data></Cell>
    <Cell><Data ss:Type="Number">5804000</Data></Cell>
    <Cell ss:StyleID="s19"><Data ss:Type="Number">1.2620835485924999E-5</Data></Cell>
    <Cell><Data ss:Type="Number">2.8347003526592398E-3</Data></Cell>
    <Cell ss:StyleID="s21"><Data ss:Type="Number">-27.340569877883301</Data></Cell>
    <Cell><Data ss:Type="String">chrC07</Data></Cell>
    <Cell><Data ss:Type="Number">5802854</Data></Cell>
    <Cell><Data ss:Type="Number">5803527</Data></Cell>
    <Cell><Data ss:Type="String">LTR/Gypsy</Data></Cell>
   </Row>
   <Row>
    <Cell><Data ss:Type="String">chrC07</Data></Cell>
    <Cell><Data ss:Type="Number">5803001</Data></Cell>
    <Cell><Data ss:Type="Number">5804000</Data></Cell>
    <Cell ss:StyleID="s19"><Data ss:Type="Number">1.2620835485924999E-5</Data></Cell>
    <Cell><Data ss:Type="Number">2.8347003526592398E-3</Data></Cell>
    <Cell ss:StyleID="s21"><Data ss:Type="Number">-27.340569877883301</Data></Cell>
    <Cell><Data ss:Type="String">chrC07</Data></Cell>
    <Cell><Data ss:Type="Number">5803528</Data></Cell>
    <Cell><Data ss:Type="Number">5803619</Data></Cell>
    <Cell><Data ss:Type="String">LTR/Gypsy</Data></Cell>
   </Row>
   <Row>
    <Cell><Data ss:Type="String">chrC07</Data></Cell>
    <Cell><Data ss:Type="Number">20892001</Data></Cell>
    <Cell><Data ss:Type="Number">20893000</Data></Cell>
    <Cell ss:StyleID="s19"><Data ss:Type="Number">2.59226745012863E-6</Data></Cell>
    <Cell><Data ss:Type="Number">9.4266738427404098E-4</Data></Cell>
    <Cell ss:StyleID="s21"><Data ss:Type="Number">-25.820105820105798</Data></Cell>
    <Cell><Data ss:Type="String">chrC07</Data></Cell>
    <Cell><Data ss:Type="Number">20891899</Data></Cell>
    <Cell><Data ss:Type="Number">20892835</Data></Cell>
    <Cell><Data ss:Type="String">DNA/MuLE-MuDR</Data></Cell>
   </Row>
   <Row>
    <Cell><Data ss:Type="String">chrC07</Data></Cell>
    <Cell><Data ss:Type="Number">20892001</Data></Cell>
    <Cell><Data ss:Type="Number">20893000</Data></Cell>
    <Cell ss:StyleID="s19"><Data ss:Type="Number">2.59226745012863E-6</Data></Cell>
    <Cell><Data ss:Type="Number">9.4266738427404098E-4</Data></Cell>
    <Cell ss:StyleID="s21"><Data ss:Type="Number">-25.820105820105798</Data></Cell>
    <Cell><Data ss:Type="String">chrC07</Data></Cell>
    <Cell><Data ss:Type="Number">20892836</Data></Cell>
    <Cell><Data ss:Type="Number">20895125</Data></Cell>
    <Cell><Data ss:Type="String">DNA/MuLE-MuDR</Data></Cell>
   </Row>
   <Row>
    <Cell><Data ss:Type="String">chrC07</Data></Cell>
    <Cell><Data ss:Type="Number">23021001</Data></Cell>
    <Cell><Data ss:Type="Number">23022000</Data></Cell>
    <Cell ss:StyleID="s19"><Data ss:Type="Number">2.1421447672888699E-5</Data></Cell>
    <Cell><Data ss:Type="Number">4.1552656084602397E-3</Data></Cell>
    <Cell ss:StyleID="s21"><Data ss:Type="Number">38</Data></Cell>
    <Cell><Data ss:Type="String">chrC07</Data></Cell>
    <Cell><Data ss:Type="Number">23014914</Data></Cell>
    <Cell><Data ss:Type="Number">23021114</Data></Cell>
    <Cell><Data ss:Type="String">LTR/Gypsy</Data></Cell>
   </Row>
   <Row>
    <Cell><Data ss:Type="String">chrC07</Data></Cell>
    <Cell><Data ss:Type="Number">23021001</Data></Cell>
    <Cell><Data ss:Type="Number">23022000</Data></Cell>
    <Cell ss:StyleID="s19"><Data ss:Type="Number">2.1421447672888699E-5</Data></Cell>
    <Cell><Data ss:Type="Number">4.1552656084602397E-3</Data></Cell>
    <Cell ss:StyleID="s21"><Data ss:Type="Number">38</Data></Cell>
    <Cell><Data ss:Type="String">chrC07</Data></Cell>
    <Cell><Data ss:Type="Number">23021084</Data></Cell>
    <Cell><Data ss:Type="Number">23021136</Data></Cell>
    <Cell><Data ss:Type="String">LTR/Gypsy</Data></Cell>
   </Row>
   <Row>
    <Cell><Data ss:Type="String">chrC07</Data></Cell>
    <Cell><Data ss:Type="Number">23021001</Data></Cell>
    <Cell><Data ss:Type="Number">23022000</Data></Cell>
    <Cell ss:StyleID="s19"><Data ss:Type="Number">2.1421447672888699E-5</Data></Cell>
    <Cell><Data ss:Type="Number">4.1552656084602397E-3</Data></Cell>
    <Cell ss:StyleID="s21"><Data ss:Type="Number">38</Data></Cell>
    <Cell><Data ss:Type="String">chrC07</Data></Cell>
    <Cell><Data ss:Type="Number">23021103</Data></Cell>
    <Cell><Data ss:Type="Number">23022797</Data></Cell>
    <Cell><Data ss:Type="String">LTR/Gypsy</Data></Cell>
   </Row>
   <Row>
    <Cell><Data ss:Type="String">chrC07</Data></Cell>
    <Cell><Data ss:Type="Number">26631001</Data></Cell>
    <Cell><Data ss:Type="Number">26632000</Data></Cell>
    <Cell ss:StyleID="s19"><Data ss:Type="Number">7.3631111482710203E-5</Data></Cell>
    <Cell><Data ss:Type="Number">9.5388254927450105E-3</Data></Cell>
    <Cell ss:StyleID="s21"><Data ss:Type="Number">-32.2027972027972</Data></Cell>
    <Cell><Data ss:Type="String">chrC07</Data></Cell>
    <Cell><Data ss:Type="Number">26631073</Data></Cell>
    <Cell><Data ss:Type="Number">26631516</Data></Cell>
    <Cell><Data ss:Type="String">DNA/MuLE-MuDR</Data></Cell>
   </Row>
   <Row>
    <Cell><Data ss:Type="String">chrC07</Data></Cell>
    <Cell><Data ss:Type="Number">26631001</Data></Cell>
    <Cell><Data ss:Type="Number">26632000</Data></Cell>
    <Cell ss:StyleID="s19"><Data ss:Type="Number">7.3631111482710203E-5</Data></Cell>
    <Cell><Data ss:Type="Number">9.5388254927450105E-3</Data></Cell>
    <Cell ss:StyleID="s21"><Data ss:Type="Number">-32.2027972027972</Data></Cell>
    <Cell><Data ss:Type="String">chrC07</Data></Cell>
    <Cell><Data ss:Type="Number">26631793</Data></Cell>
    <Cell><Data ss:Type="Number">26632297</Data></Cell>
    <Cell><Data ss:Type="String">DNA/MuLE-MuDR</Data></Cell>
   </Row>
   <Row>
    <Cell><Data ss:Type="String">chrC07</Data></Cell>
    <Cell><Data ss:Type="Number">33000001</Data></Cell>
    <Cell><Data ss:Type="Number">33001000</Data></Cell>
    <Cell ss:StyleID="s19"><Data ss:Type="Number">1.7087885680721001E-5</Data></Cell>
    <Cell><Data ss:Type="Number">3.5352116453925002E-3</Data></Cell>
    <Cell ss:StyleID="s21"><Data ss:Type="Number">-51.052631578947398</Data></Cell>
    <Cell><Data ss:Type="String">chrC07</Data></Cell>
    <Cell><Data ss:Type="Number">32999649</Data></Cell>
    <Cell><Data ss:Type="Number">33002623</Data></Cell>
    <Cell><Data ss:Type="String">LINE/L1</Data></Cell>
   </Row>
   <Row>
    <Cell><Data ss:Type="String">chrC07</Data></Cell>
    <Cell><Data ss:Type="Number">39164001</Data></Cell>
    <Cell><Data ss:Type="Number">39165000</Data></Cell>
    <Cell ss:StyleID="s19"><Data ss:Type="Number">8.3762385453705794E-6</Data></Cell>
    <Cell><Data ss:Type="Number">2.1222605554625899E-3</Data></Cell>
    <Cell ss:StyleID="s21"><Data ss:Type="Number">-31.2912482065997</Data></Cell>
    <Cell><Data ss:Type="String">chrC07</Data></Cell>
    <Cell><Data ss:Type="Number">39163963</Data></Cell>
    <Cell><Data ss:Type="Number">39165483</Data></Cell>
    <Cell><Data ss:Type="String">LINE/L1</Data></Cell>
   </Row>
   <Row>
    <Cell><Data ss:Type="String">chrC08</Data></Cell>
    <Cell><Data ss:Type="Number">26368001</Data></Cell>
    <Cell><Data ss:Type="Number">26369000</Data></Cell>
    <Cell ss:StyleID="s19"><Data ss:Type="Number">1.3047758600641399E-5</Data></Cell>
    <Cell><Data ss:Type="Number">2.8963293657381399E-3</Data></Cell>
    <Cell ss:StyleID="s21"><Data ss:Type="Number">-25.714285714285701</Data></Cell>
    <Cell><Data ss:Type="String">chrC08</Data></Cell>
    <Cell><Data ss:Type="Number">26366252</Data></Cell>
    <Cell><Data ss:Type="Number">26368986</Data></Cell>
    <Cell><Data ss:Type="String">LTR/Copia</Data></Cell>
   </Row>
   <Row>
    <Cell><Data ss:Type="String">chrC08</Data></Cell>
    <Cell><Data ss:Type="Number">28946001</Data></Cell>
    <Cell><Data ss:Type="Number">28947000</Data></Cell>
    <Cell ss:StyleID="s19"><Data ss:Type="Number">3.2017609991954001E-7</Data></Cell>
    <Cell><Data ss:Type="Number">1.9881251396091501E-4</Data></Cell>
    <Cell ss:StyleID="s21"><Data ss:Type="Number">-25.2895042328492</Data></Cell>
    <Cell><Data ss:Type="String">chrC08</Data></Cell>
    <Cell><Data ss:Type="Number">28946606</Data></Cell>
    <Cell><Data ss:Type="Number">28947691</Data></Cell>
    <Cell><Data ss:Type="String">DNA/PIF-Harbinger</Data></Cell>
   </Row>
   <Row>
    <Cell><Data ss:Type="String">chrC09</Data></Cell>
    <Cell><Data ss:Type="Number">31810001</Data></Cell>
    <Cell><Data ss:Type="Number">31811000</Data></Cell>
    <Cell ss:StyleID="s19"><Data ss:Type="Number">5.9343731025528698E-9</Data></Cell>
    <Cell ss:StyleID="s19"><Data ss:Type="Number">9.0004821633783004E-6</Data></Cell>
    <Cell ss:StyleID="s21"><Data ss:Type="Number">-28.6871023713129</Data></Cell>
    <Cell><Data ss:Type="String">chrC09</Data></Cell>
    <Cell><Data ss:Type="Number">31809899</Data></Cell>
    <Cell><Data ss:Type="Number">31811337</Data></Cell>
    <Cell><Data ss:Type="String">DNA/PIF-Harbinger</Data></Cell>
   </Row>
   <Row>
    <Cell><Data ss:Type="String">chrC09</Data></Cell>
    <Cell><Data ss:Type="Number">31810001</Data></Cell>
    <Cell><Data ss:Type="Number">31811000</Data></Cell>
    <Cell ss:StyleID="s19"><Data ss:Type="Number">5.9343731025528698E-9</Data></Cell>
    <Cell ss:StyleID="s19"><Data ss:Type="Number">9.0004821633783004E-6</Data></Cell>
    <Cell ss:StyleID="s21"><Data ss:Type="Number">-28.6871023713129</Data></Cell>
    <Cell><Data ss:Type="String">chrC09</Data></Cell>
    <Cell><Data ss:Type="Number">31810933</Data></Cell>
    <Cell><Data ss:Type="Number">31811476</Data></Cell>
    <Cell><Data ss:Type="String">DNA/PIF-Harbinger</Data></Cell>
   </Row>
   <Row ss:Height="15.75">
    <Cell ss:StyleID="s22"><Data ss:Type="String">chrC09</Data></Cell>
    <Cell ss:StyleID="s22"><Data ss:Type="Number">36830001</Data></Cell>
    <Cell ss:StyleID="s22"><Data ss:Type="Number">36831000</Data></Cell>
    <Cell ss:StyleID="s23"><Data ss:Type="Number">2.7776136102975301E-5</Data></Cell>
    <Cell ss:StyleID="s22"><Data ss:Type="Number">4.9796173781927102E-3</Data></Cell>
    <Cell ss:StyleID="s24"><Data ss:Type="Number">-28.681415929203499</Data></Cell>
    <Cell ss:StyleID="s22"><Data ss:Type="String">chrC09</Data></Cell>
    <Cell ss:StyleID="s22"><Data ss:Type="Number">36829267</Data></Cell>
    <Cell ss:StyleID="s22"><Data ss:Type="Number">36833664</Data></Cell>
    <Cell ss:StyleID="s22"><Data ss:Type="String">DNA/CMC-EnSpm</Data></Cell>
   </Row>
   <Row ss:Index="140" ss:Height="15.75">
    <Cell ss:MergeAcross="5" ss:StyleID="m56792720"><Data ss:Type="String">T32 vs. T18 CHH DMRs informations</Data></Cell>
    <Cell ss:MergeAcross="3" ss:StyleID="s29"><Data ss:Type="String">TEs informations</Data></Cell>
   </Row>
   <Row ss:Height="15.75">
    <Cell ss:StyleID="s16"><Data ss:Type="String">Chromosome</Data></Cell>
    <Cell ss:StyleID="s16"><Data ss:Type="String">Start</Data></Cell>
    <Cell ss:StyleID="s16"><Data ss:Type="String">End</Data></Cell>
    <Cell ss:StyleID="s16"><Data ss:Type="String">pvalue</Data></Cell>
    <Cell ss:StyleID="s16"><Data ss:Type="String">qvalue</Data></Cell>
    <Cell ss:StyleID="s17"><Data ss:Type="String">meth.diff</Data></Cell>
    <Cell ss:StyleID="s16"><Data ss:Type="String">Chromosome</Data></Cell>
    <Cell ss:StyleID="s16"><Data ss:Type="String">Start</Data></Cell>
    <Cell ss:StyleID="s16"><Data ss:Type="String">End</Data></Cell>
    <Cell ss:StyleID="s16"><Data ss:Type="String">Repeat class/family</Data></Cell>
   </Row>
   <Row>
    <Cell><Data ss:Type="String">chrC03</Data></Cell>
    <Cell><Data ss:Type="Number">23450001</Data></Cell>
    <Cell><Data ss:Type="Number">23451000</Data></Cell>
    <Cell ss:StyleID="s19"><Data ss:Type="Number">3.7067611012616498E-7</Data></Cell>
    <Cell><Data ss:Type="Number">3.3328475952277002E-4</Data></Cell>
    <Cell ss:StyleID="s20"><Data ss:Type="Number">-25.975269246110901</Data></Cell>
    <Cell><Data ss:Type="String">chrC03</Data></Cell>
    <Cell><Data ss:Type="Number">23450016</Data></Cell>
    <Cell><Data ss:Type="Number">23450421</Data></Cell>
    <Cell><Data ss:Type="String">LINE/L1</Data></Cell>
   </Row>
   <Row>
    <Cell><Data ss:Type="String">chrC06</Data></Cell>
    <Cell><Data ss:Type="Number">5155001</Data></Cell>
    <Cell><Data ss:Type="Number">5156000</Data></Cell>
    <Cell ss:StyleID="s19"><Data ss:Type="Number">1.76413336213405E-6</Data></Cell>
    <Cell><Data ss:Type="Number">1.0747767822013299E-3</Data></Cell>
    <Cell ss:StyleID="s21"><Data ss:Type="Number">-28.540706605222699</Data></Cell>
    <Cell><Data ss:Type="String">chrC06</Data></Cell>
    <Cell><Data ss:Type="Number">5155206</Data></Cell>
    <Cell><Data ss:Type="Number">5155435</Data></Cell>
    <Cell><Data ss:Type="String">DNA/PIF-Harbinger</Data></Cell>
   </Row>
   <Row>
    <Cell><Data ss:Type="String">chrC06</Data></Cell>
    <Cell><Data ss:Type="Number">21864001</Data></Cell>
    <Cell><Data ss:Type="Number">21865000</Data></Cell>
    <Cell ss:StyleID="s19"><Data ss:Type="Number">1.4411457145488601E-6</Data></Cell>
    <Cell><Data ss:Type="Number">9.2962932563740198E-4</Data></Cell>
    <Cell ss:StyleID="s21"><Data ss:Type="Number">28.6904761904762</Data></Cell>
    <Cell><Data ss:Type="String">chrC06</Data></Cell>
    <Cell><Data ss:Type="Number">21863911</Data></Cell>
    <Cell><Data ss:Type="Number">21864229</Data></Cell>
    <Cell><Data ss:Type="String">DNA/PIF-Harbinger</Data></Cell>
   </Row>
   <Row>
    <Cell><Data ss:Type="String">chrC06</Data></Cell>
    <Cell><Data ss:Type="Number">31740001</Data></Cell>
    <Cell><Data ss:Type="Number">31741000</Data></Cell>
    <Cell ss:StyleID="s19"><Data ss:Type="Number">8.27324049139239E-6</Data></Cell>
    <Cell><Data ss:Type="Number">3.2182453055018601E-3</Data></Cell>
    <Cell ss:StyleID="s21"><Data ss:Type="Number">35.897435897435898</Data></Cell>
    <Cell><Data ss:Type="String">chrC06</Data></Cell>
    <Cell><Data ss:Type="Number">31739951</Data></Cell>
    <Cell><Data ss:Type="Number">31741949</Data></Cell>
    <Cell><Data ss:Type="String">DNA/CMC-EnSpm</Data></Cell>
   </Row>
   <Row>
    <Cell><Data ss:Type="String">chrC07</Data></Cell>
    <Cell><Data ss:Type="Number">43501001</Data></Cell>
    <Cell><Data ss:Type="Number">43502000</Data></Cell>
    <Cell ss:StyleID="s19"><Data ss:Type="Number">4.2020220685232303E-5</Data></Cell>
    <Cell><Data ss:Type="Number">9.8307684652665407E-3</Data></Cell>
    <Cell ss:StyleID="s21"><Data ss:Type="Number">-26.6666666666667</Data></Cell>
    <Cell><Data ss:Type="String">chrC07</Data></Cell>
    <Cell><Data ss:Type="Number">43501154</Data></Cell>
    <Cell><Data ss:Type="Number">43501424</Data></Cell>
    <Cell><Data ss:Type="String">DNA/PIF-Harbinger</Data></Cell>
   </Row>
   <Row ss:Height="15.75">
    <Cell ss:StyleID="s22"><Data ss:Type="String">chrC07</Data></Cell>
    <Cell ss:StyleID="s22"><Data ss:Type="Number">43501001</Data></Cell>
    <Cell ss:StyleID="s22"><Data ss:Type="Number">43502000</Data></Cell>
    <Cell ss:StyleID="s23"><Data ss:Type="Number">4.2020220685232303E-5</Data></Cell>
    <Cell ss:StyleID="s22"><Data ss:Type="Number">9.8307684652665407E-3</Data></Cell>
    <Cell ss:StyleID="s24"><Data ss:Type="Number">-26.6666666666667</Data></Cell>
    <Cell ss:StyleID="s22"><Data ss:Type="String">chrC07</Data></Cell>
    <Cell ss:StyleID="s22"><Data ss:Type="Number">43501425</Data></Cell>
    <Cell ss:StyleID="s22"><Data ss:Type="Number">43501546</Data></Cell>
    <Cell ss:StyleID="s22"><Data ss:Type="String">DNA/PIF-Harbinger</Data></Cell>
   </Row>
   <Row>
    <Cell ss:Index="11" ss:StyleID="s25"/>
   </Row>
  </Table>
  <WorksheetOptions xmlns="urn:schemas-microsoft-com:office:excel">
   <PageSetup>
    <Header x:Margin="0.3"/>
    <Footer x:Margin="0.3"/>
    <PageMargins x:Bottom="0.75" x:Left="0.7" x:Right="0.7" x:Top="0.75"/>
   </PageSetup>
   <Print>
    <ValidPrinterInfo/>
    <PaperSizeIndex>9</PaperSizeIndex>
    <HorizontalResolution>200</HorizontalResolution>
    <VerticalResolution>200</VerticalResolution>
   </Print>
   <Selected/>
   <Panes>
    <Pane>
     <Number>3</Number>
     <ActiveRow>22</ActiveRow>
     <ActiveCol>12</ActiveCol>
    </Pane>
   </Panes>
   <ProtectObjects>False</ProtectObjects>
   <ProtectScenarios>False</ProtectScenarios>
  </WorksheetOptions>
 </Worksheet>
</Workbook>
