# Supplementary material for: Global DNA methylation variations after short-term heat shock treatment in cultured microspores of Brassica napus cv. Topas
Source: Sci Rep. 2016 Dec 5;6:38401. doi: 10.1038/srep38401 (PMC5137020; doi:10.1038/srep38401)
Supplement: Supplementary Dataset 3 [file srep38401-s4.xml]

<?xml version="1.0"?>
<?mso-application progid="Excel.Sheet"?>
<Workbook xmlns="urn:schemas-microsoft-com:office:spreadsheet"
 xmlns:o="urn:schemas-microsoft-com:office:office"
 xmlns:x="urn:schemas-microsoft-com:office:excel"
 xmlns:ss="urn:schemas-microsoft-com:office:spreadsheet"
 xmlns:html="http://www.w3.org/TR/REC-html40">
 <DocumentProperties xmlns="urn:schemas-microsoft-com:office:office">
  <Created>2006-09-13T11:21:51Z</Created>
  <LastSaved>2016-01-11T09:07:40Z</LastSaved>
  <Version>12.00</Version>
 </DocumentProperties>
 <OfficeDocumentSettings xmlns="urn:schemas-microsoft-com:office:office">
  <RemovePersonalInformation/>
 </OfficeDocumentSettings>
 <ExcelWorkbook xmlns="urn:schemas-microsoft-com:office:excel">
  <WindowHeight>9435</WindowHeight>
  <WindowWidth>16605</WindowWidth>
  <WindowTopX>9780</WindowTopX>
  <WindowTopY>210</WindowTopY>
  <TabRatio>767</TabRatio>
  <ProtectStructure>False</ProtectStructure>
  <ProtectWindows>False</ProtectWindows>
 </ExcelWorkbook>
 <Styles>
  <Style ss:ID="Default" ss:Name="Normal">
   <Alignment ss:Vertical="Center"/>
   <Borders/>
   <Font ss:FontName="宋体" x:CharSet="134" ss:Size="11" ss:Color="#000000"/>
   <Interior/>
   <NumberFormat/>
   <Protection/>
  </Style>
  <Style ss:ID="m61445056">
   <Alignment ss:Horizontal="Left" ss:Vertical="Center"/>
   <Borders>
    <Border ss:Position="Bottom" ss:LineStyle="Continuous" ss:Weight="2"/>
    <Border ss:Position="Right" ss:LineStyle="Continuous" ss:Weight="2"/>
   </Borders>
   <Font ss:FontName="Times New Roman" x:Family="Roman" ss:Size="11" ss:Bold="1"/>
   <Interior/>
  </Style>
  <Style ss:ID="m61445156">
   <Alignment ss:Horizontal="Left" ss:Vertical="Center"/>
   <Borders>
    <Border ss:Position="Bottom" ss:LineStyle="Continuous" ss:Weight="2"/>
    <Border ss:Position="Right" ss:LineStyle="Continuous" ss:Weight="2"/>
   </Borders>
   <Font ss:FontName="Times New Roman" x:Family="Roman" ss:Size="11" ss:Bold="1"/>
   <Interior/>
  </Style>
  <Style ss:ID="m61445196">
   <Alignment ss:Horizontal="Left" ss:Vertical="Center"/>
   <Borders>
    <Border ss:Position="Bottom" ss:LineStyle="Continuous" ss:Weight="2"/>
    <Border ss:Position="Right" ss:LineStyle="Continuous" ss:Weight="2"/>
   </Borders>
   <Font ss:FontName="Times New Roman" x:Family="Roman" ss:Size="11" ss:Bold="1"/>
   <Interior/>
  </Style>
  <Style ss:ID="m61445396">
   <Alignment ss:Horizontal="Left" ss:Vertical="Center"/>
   <Borders>
    <Border ss:Position="Bottom" ss:LineStyle="Continuous" ss:Weight="2"/>
    <Border ss:Position="Right" ss:LineStyle="Continuous" ss:Weight="2"/>
   </Borders>
   <Font ss:FontName="Times New Roman" x:Family="Roman" ss:Size="11" ss:Bold="1"/>
   <Interior/>
  </Style>
  <Style ss:ID="m61445476">
   <Alignment ss:Horizontal="Left" ss:Vertical="Center"/>
   <Borders>
    <Border ss:Position="Bottom" ss:LineStyle="Continuous" ss:Weight="2"/>
    <Border ss:Position="Right" ss:LineStyle="Continuous" ss:Weight="2"/>
   </Borders>
   <Font ss:FontName="Times New Roman" x:Family="Roman" ss:Size="11" ss:Bold="1"/>
   <Interior/>
  </Style>
  <Style ss:ID="m61445516">
   <Alignment ss:Horizontal="Left" ss:Vertical="Center"/>
   <Borders>
    <Border ss:Position="Bottom" ss:LineStyle="Continuous" ss:Weight="2"/>
    <Border ss:Position="Right" ss:LineStyle="Continuous" ss:Weight="2"/>
   </Borders>
   <Font ss:FontName="Times New Roman" x:Family="Roman" ss:Size="11" ss:Bold="1"/>
   <Interior/>
  </Style>
  <Style ss:ID="m61445716">
   <Alignment ss:Horizontal="Left" ss:Vertical="Center"/>
   <Borders>
    <Border ss:Position="Bottom" ss:LineStyle="Continuous" ss:Weight="2"/>
    <Border ss:Position="Right" ss:LineStyle="Continuous" ss:Weight="2"/>
   </Borders>
   <Font ss:FontName="Times New Roman" x:Family="Roman" ss:Size="11" ss:Bold="1"/>
   <Interior/>
  </Style>
  <Style ss:ID="m61445796">
   <Alignment ss:Horizontal="Left" ss:Vertical="Center"/>
   <Borders>
    <Border ss:Position="Bottom" ss:LineStyle="Continuous" ss:Weight="2"/>
    <Border ss:Position="Right" ss:LineStyle="Continuous" ss:Weight="2"/>
   </Borders>
   <Font ss:FontName="Times New Roman" x:Family="Roman" ss:Size="11" ss:Bold="1"/>
   <Interior/>
  </Style>
  <Style ss:ID="m61445836">
   <Alignment ss:Horizontal="Left" ss:Vertical="Center"/>
   <Borders>
    <Border ss:Position="Bottom" ss:LineStyle="Continuous" ss:Weight="2"/>
    <Border ss:Position="Right" ss:LineStyle="Continuous" ss:Weight="2"/>
   </Borders>
   <Font ss:FontName="Times New Roman" x:Family="Roman" ss:Size="11" ss:Bold="1"/>
   <Interior/>
  </Style>
  <Style ss:ID="s16">
   <Alignment ss:Horizontal="Left" ss:Vertical="Center"/>
   <Font ss:FontName="Times New Roman" x:Family="Roman" ss:Size="11"/>
   <Interior/>
  </Style>
  <Style ss:ID="s17">
   <Alignment ss:Horizontal="Left" ss:Vertical="Center"/>
   <Borders>
    <Border ss:Position="Bottom" ss:LineStyle="Continuous" ss:Weight="2"/>
   </Borders>
   <Font ss:FontName="Times New Roman" x:Family="Roman" ss:Size="11"/>
   <Interior/>
  </Style>
  <Style ss:ID="s18">
   <Alignment ss:Horizontal="Left" ss:Vertical="Center"/>
   <Borders>
    <Border ss:Position="Bottom" ss:LineStyle="Continuous" ss:Weight="2"/>
    <Border ss:Position="Top" ss:LineStyle="Continuous" ss:Weight="2"/>
   </Borders>
   <Font ss:FontName="Times New Roman" x:Family="Roman" ss:Size="11" ss:Bold="1"/>
   <Interior/>
  </Style>
  <Style ss:ID="s19">
   <Alignment ss:Horizontal="Left" ss:Vertical="Center"/>
   <Borders>
    <Border ss:Position="Bottom" ss:LineStyle="Continuous" ss:Weight="2"/>
    <Border ss:Position="Right" ss:LineStyle="Continuous" ss:Weight="2"/>
    <Border ss:Position="Top" ss:LineStyle="Continuous" ss:Weight="2"/>
   </Borders>
   <Font ss:FontName="Times New Roman" x:Family="Roman" ss:Size="11" ss:Bold="1"/>
   <Interior/>
  </Style>
  <Style ss:ID="s20">
   <Alignment ss:Horizontal="Left" ss:Vertical="Center"/>
   <Font ss:FontName="Times New Roman" x:Family="Roman" ss:Size="11"/>
   <Interior/>
   <NumberFormat ss:Format="Scientific"/>
  </Style>
  <Style ss:ID="s21">
   <Alignment ss:Horizontal="Left" ss:Vertical="Center"/>
   <Borders>
    <Border ss:Position="Right" ss:LineStyle="Continuous" ss:Weight="2"/>
   </Borders>
   <Font ss:FontName="Times New Roman" x:Family="Roman" ss:Size="11"/>
   <Interior/>
  </Style>
  <Style ss:ID="s22">
   <Alignment ss:Horizontal="Left" ss:Vertical="Center"/>
   <Font ss:FontName="Times New Roman" x:Family="Roman" ss:Size="11"/>
   <Interior/>
   <NumberFormat/>
  </Style>
  <Style ss:ID="s23">
   <Alignment ss:Horizontal="Left" ss:Vertical="Center"/>
   <Borders/>
   <Font ss:FontName="Times New Roman" x:Family="Roman" ss:Size="11"/>
   <Interior/>
  </Style>
  <Style ss:ID="s24">
   <Alignment ss:Horizontal="Left" ss:Vertical="Center"/>
   <Borders>
    <Border ss:Position="Bottom" ss:LineStyle="Continuous" ss:Weight="2"/>
    <Border ss:Position="Right" ss:LineStyle="Continuous" ss:Weight="2"/>
   </Borders>
   <Font ss:FontName="Times New Roman" x:Family="Roman" ss:Size="11" ss:Bold="1"/>
   <Interior/>
  </Style>
  <Style ss:ID="s25">
   <Alignment ss:Horizontal="Left" ss:Vertical="Center"/>
   <Borders>
    <Border ss:Position="Right" ss:LineStyle="Continuous" ss:Weight="2"/>
    <Border ss:Position="Top" ss:LineStyle="Continuous" ss:Weight="2"/>
   </Borders>
   <Font ss:FontName="Times New Roman" x:Family="Roman" ss:Size="11"/>
   <Interior/>
  </Style>
  <Style ss:ID="s26">
   <Font ss:FontName="宋体" x:CharSet="134" ss:Size="11"/>
   <Interior/>
  </Style>
  <Style ss:ID="s27">
   <Alignment ss:Horizontal="Left" ss:Vertical="Center"/>
   <Borders>
    <Border ss:Position="Bottom" ss:LineStyle="Continuous" ss:Weight="2"/>
   </Borders>
   <Font ss:FontName="Times New Roman" x:Family="Roman" ss:Size="11" ss:Bold="1"/>
   <Interior/>
  </Style>
  <Style ss:ID="s41">
   <Alignment ss:Horizontal="Left" ss:Vertical="Center"/>
   <Borders>
    <Border ss:Position="Left" ss:LineStyle="Continuous" ss:Weight="2"/>
   </Borders>
   <Font ss:FontName="Times New Roman" x:Family="Roman" ss:Size="11"/>
   <Interior/>
  </Style>
  <Style ss:ID="s49">
   <Alignment ss:Vertical="Center"/>
   <Font ss:FontName="Times New Roman" x:Family="Roman" ss:Size="11"/>
   <Interior/>
  </Style>
  <Style ss:ID="s50">
   <Alignment ss:Vertical="Center"/>
   <Borders>
    <Border ss:Position="Right" ss:LineStyle="Continuous" ss:Weight="2"/>
   </Borders>
   <Font ss:FontName="Times New Roman" x:Family="Roman" ss:Size="11"/>
   <Interior/>
  </Style>
  <Style ss:ID="s51">
   <Alignment ss:Vertical="Center"/>
   <Borders>
    <Border ss:Position="Left" ss:LineStyle="Continuous" ss:Weight="2"/>
   </Borders>
   <Font ss:FontName="Times New Roman" x:Family="Roman" ss:Size="11"/>
   <Interior/>
  </Style>
  <Style ss:ID="s60">
   <Alignment ss:Horizontal="Left" ss:Vertical="Center"/>
   <Borders>
    <Border ss:Position="Bottom" ss:LineStyle="Continuous" ss:Weight="2"/>
    <Border ss:Position="Left" ss:LineStyle="Continuous" ss:Weight="2"/>
   </Borders>
   <Font ss:FontName="Times New Roman" x:Family="Roman" ss:Size="11" ss:Bold="1"/>
   <Interior/>
  </Style>
  <Style ss:ID="s61">
   <Alignment ss:Horizontal="Center" ss:Vertical="Center"/>
   <Font ss:FontName="Times New Roman" x:Family="Roman" ss:Size="11" ss:Bold="1"/>
   <Interior/>
  </Style>
 </Styles>
 <Worksheet ss:Name="T18 vs.T0">
  <Table ss:ExpandedColumnCount="35" ss:ExpandedRowCount="63" x:FullColumns="1"
   x:FullRows="1" ss:StyleID="s16" ss:DefaultColumnWidth="54"
   ss:DefaultRowHeight="15">
   <Column ss:Index="7" ss:StyleID="s16" ss:Width="88.5"/>
   <Column ss:StyleID="s16" ss:Width="309"/>
   <Column ss:Index="10" ss:StyleID="s16" ss:Width="130.5"/>
   <Column ss:StyleID="s16" ss:Width="72.75"/>
   <Column ss:StyleID="s16" ss:AutoFitWidth="0" ss:Width="78.75"/>
   <Column ss:StyleID="s16" ss:AutoFitWidth="0" ss:Width="72.75"/>
   <Column ss:StyleID="s16" ss:AutoFitWidth="0" ss:Width="116.25"/>
   <Column ss:StyleID="s16" ss:AutoFitWidth="0" ss:Width="67.5"/>
   <Row>
    <Cell ss:MergeAcross="5" ss:StyleID="s61"><Data ss:Type="String">T18 vs.T0 CG</Data></Cell>
   </Row>
   <Row ss:Height="15.75">
    <Cell ss:MergeAcross="5" ss:StyleID="m61445196"><Data ss:Type="String">The Information of DMR</Data></Cell>
    <Cell ss:MergeAcross="5" ss:StyleID="s60"><Data ss:Type="String">The Information of DMR-related Gene</Data></Cell>
    <Cell ss:StyleID="s17"/>
    <Cell ss:StyleID="s17"/>
    <Cell ss:StyleID="s17"/>
    <Cell ss:StyleID="s17"/>
    <Cell ss:StyleID="s23"/>
    <Cell ss:StyleID="s23"/>
    <Cell ss:StyleID="s23"/>
    <Cell ss:StyleID="s23"/>
    <Cell ss:StyleID="s23"/>
    <Cell ss:StyleID="s23"/>
    <Cell ss:StyleID="s23"/>
    <Cell ss:StyleID="s23"/>
    <Cell ss:StyleID="s23"/>
    <Cell ss:StyleID="s23"/>
    <Cell ss:StyleID="s23"/>
    <Cell ss:StyleID="s23"/>
    <Cell ss:StyleID="s23"/>
    <Cell ss:StyleID="s23"/>
    <Cell ss:StyleID="s23"/>
    <Cell ss:StyleID="s23"/>
    <Cell ss:StyleID="s23"/>
    <Cell ss:StyleID="s23"/>
    <Cell ss:StyleID="s23"/>
   </Row>
   <Row ss:Height="15.75">
    <Cell ss:StyleID="s18"><Data ss:Type="String">chr</Data></Cell>
    <Cell ss:StyleID="s18"><Data ss:Type="String">start</Data></Cell>
    <Cell ss:StyleID="s18"><Data ss:Type="String">end</Data></Cell>
    <Cell ss:StyleID="s18"><Data ss:Type="String">p value</Data></Cell>
    <Cell ss:StyleID="s18"><Data ss:Type="String">q value</Data></Cell>
    <Cell ss:StyleID="s19"><Data ss:Type="String">meth.diff</Data></Cell>
    <Cell ss:StyleID="s18"><Data ss:Type="String">Locus</Data></Cell>
    <Cell ss:StyleID="s18"><Data ss:Type="String">Distance from DMR to transcriptional start site</Data></Cell>
    <Cell ss:StyleID="s18"><Data ss:Type="String">Strand</Data></Cell>
    <Cell ss:StyleID="s18"><Data ss:Type="String">Gene ID</Data></Cell>
    <Cell ss:StyleID="s18"><Data ss:Type="String">Similar to At. Locus</Data></Cell>
    <Cell ss:StyleID="s18"><Data ss:Type="String">Other names</Data></Cell>
    <Cell ss:StyleID="s18"><Data ss:Type="String">Description</Data></Cell>
    <Cell ss:StyleID="s18"><Data ss:Type="String">GO Biological Process</Data></Cell>
    <Cell ss:StyleID="s18"><Data ss:Type="String">GO Cellular Component</Data></Cell>
    <Cell ss:StyleID="s18"><Data ss:Type="String">GO Molecular Function</Data></Cell>
    <Cell ss:StyleID="s23"/>
    <Cell ss:StyleID="s23"/>
    <Cell ss:StyleID="s23"/>
    <Cell ss:StyleID="s23"/>
    <Cell ss:StyleID="s23"/>
    <Cell ss:StyleID="s23"/>
    <Cell ss:StyleID="s23"/>
    <Cell ss:StyleID="s23"/>
    <Cell ss:StyleID="s23"/>
    <Cell ss:StyleID="s23"/>
    <Cell ss:StyleID="s23"/>
    <Cell ss:StyleID="s23"/>
    <Cell ss:StyleID="s23"/>
    <Cell ss:StyleID="s23"/>
    <Cell ss:StyleID="s23"/>
    <Cell ss:StyleID="s23"/>
    <Cell ss:StyleID="s23"/>
    <Cell ss:StyleID="s23"/>
    <Cell ss:StyleID="s23"/>
   </Row>
   <Row>
    <Cell><Data ss:Type="String">chrA01</Data></Cell>
    <Cell><Data ss:Type="Number">21413001</Data></Cell>
    <Cell><Data ss:Type="Number">21414000</Data></Cell>
    <Cell ss:StyleID="s20"><Data ss:Type="Number">5.9956447599744702E-9</Data></Cell>
    <Cell ss:StyleID="s20"><Data ss:Type="Number">9.5838865089117992E-6</Data></Cell>
    <Cell ss:StyleID="s21"><Data ss:Type="Number">32.681061628430001</Data></Cell>
    <Cell><Data ss:Type="String">BnaA01g31490D</Data></Cell>
    <Cell><Data ss:Type="Number">-1895</Data></Cell>
    <Cell><Data ss:Type="String">-</Data></Cell>
    <Cell><Data ss:Type="String">GSBRNA2T00060234001</Data></Cell>
    <Cell><Data ss:Type="String">AT3G10710</Data></Cell>
    <Cell><Data ss:Type="String">RHS12, ROOT HAIR SPECIFIC 12</Data></Cell>
    <Cell><Data ss:Type="String">root hair specific 12 (RHS12); FUNCTIONS IN: enzyme inhibitor activity, pectinesterase activity; INVOLVED IN: cell wall modification; LOCATED IN: cell wall, plant-type cell wall; EXPRESSED IN: root hair, flower; CONTAINS InterPro DOMAIN/s: Pectinesterase, active site (InterPro:IPR018040), Pectin lyase fold/virulence factor (InterPro:IPR011050), Pectinesterase, catalytic (InterPro:IPR000070), Pectinesterase inhibitor (InterPro:IPR006501), Pectin lyase fold (InterPro:IPR012334); BEST Arabidopsis thaliana protein match is: Plant invertase/pectin methylesterase inhibitor superfamily (TAIR:AT5G04960.1); Has 2830 Blast hits to 2766 proteins in 319 species: Archae - 6; Bacteria - 575; Metazoa - 1; Fungi - 191; Plants - 2032; Viruses - 0; Other Eukaryotes - 25 (source: NCBI BLink).</Data></Cell>
    <Cell><Data ss:Type="String">cell wall modification(GO:0042545), pectin catabolic process(GO:0045490), trichoblast differentiation(GO:0010054) </Data></Cell>
    <Cell><Data ss:Type="String">cell wall(GO:0005618), integral component of membrane(GO:0016021), mitochondrion(GO:0005739), plant-type cell wall(GO:0009505) </Data></Cell>
    <Cell><Data ss:Type="String">aspartyl esterase activity(GO:0045330), enzyme inhibitor activity(GO:0004857), pectinesterase activity(GO:0030599) </Data></Cell>
    <Cell ss:StyleID="s23"/>
    <Cell ss:StyleID="s23"/>
    <Cell ss:StyleID="s23"/>
    <Cell ss:StyleID="s23"/>
    <Cell ss:StyleID="s23"/>
    <Cell ss:StyleID="s23"/>
    <Cell ss:StyleID="s23"/>
    <Cell ss:StyleID="s23"/>
    <Cell ss:StyleID="s23"/>
    <Cell ss:StyleID="s23"/>
    <Cell ss:StyleID="s23"/>
    <Cell ss:StyleID="s23"/>
    <Cell ss:StyleID="s23"/>
    <Cell ss:StyleID="s23"/>
    <Cell ss:StyleID="s23"/>
    <Cell ss:StyleID="s23"/>
    <Cell ss:StyleID="s23"/>
    <Cell ss:StyleID="s23"/>
    <Cell ss:StyleID="s23"/>
   </Row>
   <Row>
    <Cell><Data ss:Type="String">chrA02</Data></Cell>
    <Cell><Data ss:Type="Number">13571001</Data></Cell>
    <Cell><Data ss:Type="Number">13572000</Data></Cell>
    <Cell ss:StyleID="s20"><Data ss:Type="Number">1.2578924547709301E-14</Data></Cell>
    <Cell ss:StyleID="s20"><Data ss:Type="Number">1.0586999854765899E-10</Data></Cell>
    <Cell ss:StyleID="s21"><Data ss:Type="Number">-49.2555271469394</Data></Cell>
    <Cell><Data ss:Type="String">BnaA02g21210D</Data></Cell>
    <Cell><Data ss:Type="Number">0</Data></Cell>
    <Cell><Data ss:Type="String">-</Data></Cell>
    <Cell><Data ss:Type="String">GSBRNA2T00104404001</Data></Cell>
    <Cell><Data ss:Type="String">/</Data></Cell>
   </Row>
   <Row>
    <Cell><Data ss:Type="String">chrA02</Data></Cell>
    <Cell><Data ss:Type="Number">13592001</Data></Cell>
    <Cell><Data ss:Type="Number">13593000</Data></Cell>
    <Cell ss:StyleID="s20"><Data ss:Type="Number">3.2243512230866501E-9</Data></Cell>
    <Cell ss:StyleID="s20"><Data ss:Type="Number">5.5871568120204898E-6</Data></Cell>
    <Cell ss:StyleID="s21"><Data ss:Type="Number">-28.504031566306399</Data></Cell>
    <Cell><Data ss:Type="String">BnaA02g21240D</Data></Cell>
    <Cell><Data ss:Type="Number">-507</Data></Cell>
    <Cell><Data ss:Type="String">-</Data></Cell>
    <Cell><Data ss:Type="String">GSBRNA2T00104407001</Data></Cell>
    <Cell><Data ss:Type="String">AT4G12560</Data></Cell>
    <Cell><Data ss:Type="String">CONSTITUTIVE EXPRESSER OF PR GENES 1, CONSTITUTIVE EXPRESSER OF PR GENES 30, CPR1, CPR30</Data></Cell>
    <Cell><Data ss:Type="String">Encodes CPR1 (Constitutive Expresser of PR Genes 1, also known as CPR30), a F-Box protein that functions as a negative regulator of defense response and targets resistance proteins.</Data></Cell>
    <Cell><Data ss:Type="String">negative regulation of defense response(GO:0031348), negative regulation of protein catabolic process(GO:0042177), plant-type hypersensitive response(GO:0009626), protein ubiquitination(GO:0016567) </Data></Cell>
    <Cell><Data ss:Type="String">cytoplasm(GO:0005737), nucleus(GO:0005634) </Data></Cell>
    <Cell><Data ss:Type="String">protein binding(GO:0005515) </Data></Cell>
   </Row>
   <Row>
    <Cell><Data ss:Type="String">chrA03</Data></Cell>
    <Cell><Data ss:Type="Number">8119001</Data></Cell>
    <Cell><Data ss:Type="Number">8120000</Data></Cell>
    <Cell><Data ss:Type="Number">8.6595306155822094E-11</Data></Cell>
    <Cell><Data ss:Type="Number">2.5149623198169698E-7</Data></Cell>
    <Cell ss:StyleID="s21"><Data ss:Type="Number">-29.795615013006302</Data></Cell>
    <Cell ss:StyleID="s41"><Data ss:Type="String">BnaA03g17310D</Data></Cell>
    <Cell><Data ss:Type="Number">51</Data></Cell>
    <Cell><Data ss:Type="String">-</Data></Cell>
    <Cell><Data ss:Type="String">GSBRNA2T00124913001</Data></Cell>
    <Cell><Data ss:Type="String">AT2G37600</Data></Cell>
    <Cell ss:Index="13"><Data ss:Type="String">Ribosomal protein L36e family protein; FUNCTIONS IN: structural constituent of ribosome; INVOLVED IN: translation; LOCATED IN: ribosome, cytosolic large ribosomal subunit; EXPRESSED IN: 22 plant structures; EXPRESSED DURING: 13 growth stages; CONTAINS InterPro DOMAIN/s: Ribosomal protein L36e (InterPro:IPR000509); BEST Arabidopsis thaliana protein match is: Ribosomal protein L36e family protein (TAIR:AT3G53740.4); Has 755 Blast hits to 754 proteins in 262 species: Archae - 0; Bacteria - 0; Metazoa - 355; Fungi - 139; Plants - 140; Viruses - 0; Other Eukaryotes - 121 (source: NCBI BLink).</Data></Cell>
    <Cell><Data ss:Type="String">translation(GO:0006412) </Data></Cell>
    <Cell><Data ss:Type="String">cytoplasm(GO:0005737), cytosolic large ribosomal subunit(GO:0022625), ribosome(GO:0005840) </Data></Cell>
    <Cell><Data ss:Type="String">structural constituent of ribosome(GO:0003735) </Data></Cell>
   </Row>
   <Row>
    <Cell><Data ss:Type="String">chrA03</Data></Cell>
    <Cell><Data ss:Type="Number">12049001</Data></Cell>
    <Cell><Data ss:Type="Number">12050000</Data></Cell>
    <Cell ss:StyleID="s20"><Data ss:Type="Number">1.3040133779530301E-6</Data></Cell>
    <Cell><Data ss:Type="Number">6.5663438366929795E-4</Data></Cell>
    <Cell ss:StyleID="s21"><Data ss:Type="Number">37.521367521367502</Data></Cell>
    <Cell><Data ss:Type="String">BnaA03g24920D</Data></Cell>
    <Cell><Data ss:Type="Number">-382</Data></Cell>
    <Cell><Data ss:Type="String">-</Data></Cell>
    <Cell><Data ss:Type="String">GSBRNA2T00151521001</Data></Cell>
    <Cell><Data ss:Type="String">AT4G11960</Data></Cell>
    <Cell><Data ss:Type="String">PGR5-LIKE B, PGRL1B</Data></Cell>
    <Cell><Data ss:Type="String">Encodes PGRL1B, a transmembrane protein present in thylakoids. PGRL1B has a highly homologous isoform PGRL1A encoded by At4g22890. Plants lacking PGRL1 show perturbation of cyclic electron flow, similar to PGR5-deficient plants. PGRL1 and PGR5 interact physically and associate with PSI (photosystem I).</Data></Cell>
    <Cell><Data ss:Type="String">chlorophyll catabolic process(GO:0015996), photosynthesis(GO:0015979), photosynthetic electron transport in photosystem I(GO:0009773) </Data></Cell>
    <Cell><Data ss:Type="String">chloroplast(GO:0009507), chloroplast thylakoid membrane(GO:0009535), integral component of membrane(GO:0016021) </Data></Cell>
   </Row>
   <Row>
    <Cell><Data ss:Type="String">chrA03</Data></Cell>
    <Cell><Data ss:Type="Number">18086001</Data></Cell>
    <Cell><Data ss:Type="Number">18087000</Data></Cell>
    <Cell ss:StyleID="s20"><Data ss:Type="Number">1.2120157167713601E-7</Data></Cell>
    <Cell><Data ss:Type="Number">1.04133985227544E-4</Data></Cell>
    <Cell ss:StyleID="s21"><Data ss:Type="Number">-29.6831314072693</Data></Cell>
    <Cell><Data ss:Type="String">BnaA03g36810D</Data></Cell>
    <Cell><Data ss:Type="Number">9</Data></Cell>
    <Cell><Data ss:Type="String">-</Data></Cell>
    <Cell><Data ss:Type="String">GSBRNA2T00154830001</Data></Cell>
    <Cell><Data ss:Type="String">AT3G22840</Data></Cell>
    <Cell><Data ss:Type="String">EARLY LIGHT-INDUCABLE PROTEIN, ELIP, ELIP1</Data></Cell>
    <Cell><Data ss:Type="String">Encodes an early light-inducible protein.</Data></Cell>
    <Cell><Data ss:Type="String">anthocyanin-containing compound biosynthetic process(GO:0009718), cellular response to UV-A(GO:0071492), cellular response to blue light(GO:0071483), cellular response to far red light(GO:0071490), cellular response to heat(GO:0034605), cellular response to high light intensity(GO:0071486), cellular response to red light(GO:0071491 ), flavonoid biosynthetic process(GO:0009813), photoprotection(GO:0010117), photosynthesis(GO:0015979), positive regulation of seed germination(GO:0010030), regulation of chlorophyll biosynthetic process(GO:0010380), response to UV(GO:0009411), response to UV-B(GO:0010224), response to cold(GO:0009409), response to karrikin(GO:0080167), response to sucrose(GO:0009744) </Data></Cell>
    <Cell><Data ss:Type="String">chloroplast(GO:0009507), chloroplast thylakoid membrane(GO:0009535), integral component of membrane(GO:0016021), photosystem I(GO:0009522), photosystem II(GO:0009523) </Data></Cell>
    <Cell><Data ss:Type="String">chlorophyll binding(GO:0016168) </Data></Cell>
   </Row>
   <Row>
    <Cell><Data ss:Type="String">chrA03</Data></Cell>
    <Cell><Data ss:Type="Number">18885001</Data></Cell>
    <Cell><Data ss:Type="Number">18886000</Data></Cell>
    <Cell><Data ss:Type="Number">6.1583818239557705E-8</Data></Cell>
    <Cell><Data ss:Type="Number">6.2865260845706094E-5</Data></Cell>
    <Cell ss:StyleID="s21"><Data ss:Type="Number">-32.577523486614403</Data></Cell>
    <Cell ss:StyleID="s41"><Data ss:Type="String">BnaA03g38010D</Data></Cell>
    <Cell><Data ss:Type="Number">0</Data></Cell>
    <Cell><Data ss:Type="String">+</Data></Cell>
    <Cell><Data ss:Type="String">GSBRNA2T00154988001</Data></Cell>
    <Cell><Data ss:Type="String">AT2G05160</Data></Cell>
    <Cell ss:Index="13"><Data ss:Type="String">CCCH-type zinc fingerfamily protein with RNA-binding domain; FUNCTIONS IN: RNA binding, nucleotide binding, zinc ion binding, nucleic acid binding; INVOLVED IN: biological_process unknown; LOCATED IN: cellular_component unknown; EXPRESSED IN: 6 plant structures; EXPRESSED DURING: 4 anthesis, petal differentiation and expansion stage; CONTAINS InterPro DOMAIN/s: Zinc finger, CCCH-type (InterPro:IPR000571), RNA recognition motif, RNP-1 (InterPro:IPR000504), Nucleotide-binding, alpha-beta plait (InterPro:IPR012677); BEST Arabidopsis thaliana protein match is: Zinc finger (CCCH-type) family protein / RNA recognition motif (RRM)-containing protein (TAIR:AT3G52980.1); Has 286 Blast hits to 218 proteins in 21 species: Archae - 0; Bacteria - 0; Metazoa - 6; Fungi - 0; Plants - 277; Viruses - 0; Other Eukaryotes - 3 (source: NCBI BLink).</Data></Cell>
    <Cell ss:Index="15"><Data ss:Type="String">nucleus(GO:0005634)</Data></Cell>
    <Cell><Data ss:Type="String">DNA binding(GO:0003677), RNA binding(GO:0003723), metal ion binding(GO:0046872), nuclease activity(GO:0004518), nucleotide binding(GO:0000166) </Data></Cell>
   </Row>
   <Row>
    <Cell><Data ss:Type="String">chrA03</Data></Cell>
    <Cell><Data ss:Type="Number">25064001</Data></Cell>
    <Cell><Data ss:Type="Number">25065000</Data></Cell>
    <Cell ss:StyleID="s20"><Data ss:Type="Number">4.6961746531438101E-5</Data></Cell>
    <Cell><Data ss:Type="Number">8.3551891005240898E-3</Data></Cell>
    <Cell ss:StyleID="s21"><Data ss:Type="Number">-26.893039049235998</Data></Cell>
    <Cell><Data ss:Type="String">BnaA03g48830D</Data></Cell>
    <Cell><Data ss:Type="Number">0</Data></Cell>
    <Cell><Data ss:Type="String">+</Data></Cell>
    <Cell><Data ss:Type="String">GSBRNA2T00044306001</Data></Cell>
    <Cell><Data ss:Type="String">/</Data></Cell>
   </Row>
   <Row>
    <Cell><Data ss:Type="String">chrA03</Data></Cell>
    <Cell><Data ss:Type="Number">27940001</Data></Cell>
    <Cell><Data ss:Type="Number">27941000</Data></Cell>
    <Cell ss:StyleID="s20"><Data ss:Type="Number">7.1404078998382702E-10</Data></Cell>
    <Cell ss:StyleID="s20"><Data ss:Type="Number">1.58319916679103E-6</Data></Cell>
    <Cell ss:StyleID="s21"><Data ss:Type="Number">-31.9377664882518</Data></Cell>
    <Cell><Data ss:Type="String">BnaA03g53260D</Data></Cell>
    <Cell><Data ss:Type="Number">0</Data></Cell>
    <Cell><Data ss:Type="String">-</Data></Cell>
    <Cell><Data ss:Type="String">GSBRNA2T00071491001</Data></Cell>
    <Cell><Data ss:Type="String">AT4G35320</Data></Cell>
    <Cell ss:Index="13"><Data ss:Type="String">unknown protein; BEST Arabidopsis thaliana protein match is: unknown protein (TAIR:AT2G17300.1); Has 30201 Blast hits to 17322 proteins in 780 species: Archae - 12; Bacteria - 1396; Metazoa - 17338; Fungi - 3422; Plants - 5037; Viruses - 0; Other Eukaryotes - 2996 (source: NCBI BLink).</Data></Cell>
    <Cell><Data ss:Type="String">cell wall biogenesis(GO:0042546) </Data></Cell>
    <Cell><Data ss:Type="String">nucleus(GO:0005634)</Data></Cell>
   </Row>
   <Row>
    <Cell><Data ss:Type="String">chrA04</Data></Cell>
    <Cell><Data ss:Type="Number">13675001</Data></Cell>
    <Cell><Data ss:Type="Number">13676000</Data></Cell>
    <Cell ss:StyleID="s20"><Data ss:Type="Number">1.4512528375572201E-6</Data></Cell>
    <Cell><Data ss:Type="Number">7.11902527946927E-4</Data></Cell>
    <Cell ss:StyleID="s21"><Data ss:Type="Number">-26.2878787878788</Data></Cell>
    <Cell><Data ss:Type="String">BnaA04g16720D</Data></Cell>
    <Cell><Data ss:Type="Number">-1291</Data></Cell>
    <Cell><Data ss:Type="String">-</Data></Cell>
    <Cell><Data ss:Type="String">GSBRNA2T00050378001</Data></Cell>
    <Cell><Data ss:Type="String">AT2G28830</Data></Cell>
    <Cell><Data ss:Type="String">ATPUB12, PLANT U-BOX 12, PUB12</Data></Cell>
    <Cell><Data ss:Type="String">Encodes a U-box E3 ubiquitin ligase involved in ubiquitination of pattern recognition receptor FLS2.</Data></Cell>
    <Cell><Data ss:Type="String">DNA-templated transcription, elongation(GO:0006354), protein ubiquitination(GO:0016567), response to chitin(GO:0010200) </Data></Cell>
    <Cell><Data ss:Type="String">cytoplasm(GO:0005737), nucleus(GO:0005634) </Data></Cell>
    <Cell><Data ss:Type="String">transmembrane receptor protein serine/threonine kinase binding(GO:0070696), ubiquitin-protein transferase activity(GO:0004842) </Data></Cell>
   </Row>
   <Row>
    <Cell><Data ss:Type="String">chrA04</Data></Cell>
    <Cell><Data ss:Type="Number">17253001</Data></Cell>
    <Cell><Data ss:Type="Number">17254000</Data></Cell>
    <Cell ss:StyleID="s20"><Data ss:Type="Number">1.98245440327617E-5</Data></Cell>
    <Cell><Data ss:Type="Number">4.608664215348E-3</Data></Cell>
    <Cell ss:StyleID="s21"><Data ss:Type="Number">-65.2173913043478</Data></Cell>
    <Cell><Data ss:Type="String">BnaA04g23170D</Data></Cell>
    <Cell><Data ss:Type="Number">265</Data></Cell>
    <Cell><Data ss:Type="String">+</Data></Cell>
    <Cell><Data ss:Type="String">GSBRNA2T00123308001</Data></Cell>
    <Cell><Data ss:Type="String">/</Data></Cell>
   </Row>
   <Row>
    <Cell><Data ss:Type="String">chrA06</Data></Cell>
    <Cell><Data ss:Type="Number">14859001</Data></Cell>
    <Cell><Data ss:Type="Number">14860000</Data></Cell>
    <Cell><Data ss:Type="Number">2.4107247609054999E-5</Data></Cell>
    <Cell><Data ss:Type="Number">5.2826700331109902E-3</Data></Cell>
    <Cell ss:StyleID="s21"><Data ss:Type="Number">-51.438535309503102</Data></Cell>
    <Cell ss:StyleID="s41"><Data ss:Type="String">BnaA06g21400D</Data></Cell>
    <Cell><Data ss:Type="Number">1405</Data></Cell>
    <Cell><Data ss:Type="String">+</Data></Cell>
    <Cell><Data ss:Type="String">GSBRNA2T00109789001</Data></Cell>
    <Cell><Data ss:Type="String">/</Data></Cell>
   </Row>
   <Row>
    <Cell><Data ss:Type="String">chrA09</Data></Cell>
    <Cell><Data ss:Type="Number">28938001</Data></Cell>
    <Cell><Data ss:Type="Number">28939000</Data></Cell>
    <Cell ss:StyleID="s20"><Data ss:Type="Number">1.9908542010529501E-7</Data></Cell>
    <Cell><Data ss:Type="Number">1.5375855472257599E-4</Data></Cell>
    <Cell ss:StyleID="s21"><Data ss:Type="Number">-33.653846153846096</Data></Cell>
    <Cell><Data ss:Type="String">BnaA09g41410D</Data></Cell>
    <Cell><Data ss:Type="Number">-807</Data></Cell>
    <Cell><Data ss:Type="String">-</Data></Cell>
    <Cell><Data ss:Type="String">GSBRNA2T00057318001</Data></Cell>
    <Cell><Data ss:Type="String">AT2G24420</Data></Cell>
    <Cell ss:Index="13"><Data ss:Type="String">DNA repair ATPase-related; LOCATED IN: endoplasmic reticulum, plasma membrane; EXPRESSED IN: 27 plant structures; EXPRESSED DURING: 15 growth stages; BEST Arabidopsis thaliana protein match is: myosin heavy chain-related (TAIR:AT4G31340.1); Has 49908 Blast hits to 28607 proteins in 1979 species: Archae - 936; Bacteria - 7564; Metazoa - 22725; Fungi - 3757; Plants - 2190; Viruses - 187; Other Eukaryotes - 12549 (source: NCBI BLink).</Data></Cell>
    <Cell ss:Index="15"><Data ss:Type="String">endoplasmic reticulum(GO:0005783), extracellular region(GO:0005576), vacuolar membrane(GO:0005774) </Data></Cell>
   </Row>
   <Row>
    <Cell><Data ss:Type="String">chrA10</Data></Cell>
    <Cell><Data ss:Type="Number">16612001</Data></Cell>
    <Cell><Data ss:Type="Number">16613000</Data></Cell>
    <Cell><Data ss:Type="Number">5.5515097690342704E-15</Data></Cell>
    <Cell><Data ss:Type="Number">4.9771273334208501E-11</Data></Cell>
    <Cell ss:StyleID="s21"><Data ss:Type="Number">-33.147969052224397</Data></Cell>
    <Cell ss:StyleID="s41"><Data ss:Type="String">BnaA10g25930D</Data></Cell>
    <Cell><Data ss:Type="Number">1336</Data></Cell>
    <Cell><Data ss:Type="String">+</Data></Cell>
    <Cell><Data ss:Type="String">GSBRNA2T00136381001</Data></Cell>
    <Cell><Data ss:Type="String">AT5G04310</Data></Cell>
    <Cell ss:Index="13"><Data ss:Type="String">Pectin lyase-like superfamily protein; CONTAINS InterPro DOMAIN/s: Pectin lyase fold/virulence factor (InterPro:IPR011050), AmbAllergen (InterPro:IPR018082), Pectate lyase/Amb allergen (InterPro:IPR002022), Pectin lyase fold (InterPro:IPR012334); BEST Arabidopsis thaliana protein match is: Pectin lyase-like superfamily protein (TAIR:AT3G54920.1); Has 1753 Blast hits to 1747 proteins in 285 species: Archae - 0; Bacteria - 762; Metazoa - 0; Fungi - 280; Plants - 694; Viruses - 0; Other Eukaryotes - 17 (source: NCBI BLink).</Data></Cell>
    <Cell><Data ss:Type="String">pectin catabolic process(GO:0045490) </Data></Cell>
    <Cell><Data ss:Type="String">anchored component of membrane(GO:0031225), plasma membrane(GO:0005886 ) </Data></Cell>
    <Cell><Data ss:Type="String">metal ion binding(GO:0046872), pectate lyase activity(GO:0030570)</Data></Cell>
   </Row>
   <Row>
    <Cell><Data ss:Type="String">chrC01</Data></Cell>
    <Cell><Data ss:Type="Number">1922001</Data></Cell>
    <Cell><Data ss:Type="Number">1923000</Data></Cell>
    <Cell ss:StyleID="s20"><Data ss:Type="Number">1.3269591549285E-6</Data></Cell>
    <Cell><Data ss:Type="Number">6.6494112663177598E-4</Data></Cell>
    <Cell ss:StyleID="s21"><Data ss:Type="Number">-47.851481017939101</Data></Cell>
    <Cell><Data ss:Type="String">BnaC01g03700D</Data></Cell>
    <Cell><Data ss:Type="Number">0</Data></Cell>
    <Cell><Data ss:Type="String">-</Data></Cell>
    <Cell><Data ss:Type="String">GSBRNA2T00130860001</Data></Cell>
    <Cell><Data ss:Type="String">/</Data></Cell>
   </Row>
   <Row>
    <Cell><Data ss:Type="String">chrC01</Data></Cell>
    <Cell><Data ss:Type="Number">20185001</Data></Cell>
    <Cell><Data ss:Type="Number">20186000</Data></Cell>
    <Cell ss:StyleID="s20"><Data ss:Type="Number">2.39846359418967E-6</Data></Cell>
    <Cell><Data ss:Type="Number">1.03466727582628E-3</Data></Cell>
    <Cell ss:StyleID="s21"><Data ss:Type="Number">32.524271844660198</Data></Cell>
    <Cell><Data ss:Type="String">BnaC01g24990D</Data></Cell>
    <Cell><Data ss:Type="Number">-1441</Data></Cell>
    <Cell><Data ss:Type="String">-</Data></Cell>
    <Cell><Data ss:Type="String">GSBRNA2T00125821001</Data></Cell>
    <Cell><Data ss:Type="String">/</Data></Cell>
   </Row>
   <Row>
    <Cell><Data ss:Type="String">chrC01</Data></Cell>
    <Cell><Data ss:Type="Number">24535001</Data></Cell>
    <Cell><Data ss:Type="Number">24536000</Data></Cell>
    <Cell ss:StyleID="s20"><Data ss:Type="Number">2.6254879150197601E-7</Data></Cell>
    <Cell><Data ss:Type="Number">1.9266338354544501E-4</Data></Cell>
    <Cell ss:StyleID="s21"><Data ss:Type="Number">34.090909090909101</Data></Cell>
    <Cell><Data ss:Type="String">BnaC01g27200D</Data></Cell>
    <Cell><Data ss:Type="Number">-1183</Data></Cell>
    <Cell><Data ss:Type="String">+</Data></Cell>
    <Cell><Data ss:Type="String">GSBRNA2T00067073001</Data></Cell>
    <Cell><Data ss:Type="String">/</Data></Cell>
   </Row>
   <Row>
    <Cell><Data ss:Type="String">chrC03</Data></Cell>
    <Cell><Data ss:Type="Number">18942001</Data></Cell>
    <Cell><Data ss:Type="Number">18943000</Data></Cell>
    <Cell ss:StyleID="s20"><Data ss:Type="Number">4.0633882710206501E-6</Data></Cell>
    <Cell><Data ss:Type="Number">1.5034024052784699E-3</Data></Cell>
    <Cell ss:StyleID="s21"><Data ss:Type="Number">-31.198686371100202</Data></Cell>
    <Cell><Data ss:Type="String">BnaC03g30980D</Data></Cell>
    <Cell><Data ss:Type="Number">1149</Data></Cell>
    <Cell><Data ss:Type="String">-</Data></Cell>
    <Cell><Data ss:Type="String">GSBRNA2T00002421001</Data></Cell>
    <Cell><Data ss:Type="String">AT4G02370</Data></Cell>
    <Cell ss:Index="13"><Data ss:Type="String">Protein of unknown function, DUF538; INVOLVED IN: biological_process unknown; LOCATED IN: plasma membrane, vacuole; EXPRESSED IN: 25 plant structures; EXPRESSED DURING: 13 growth stages; CONTAINS InterPro DOMAIN/s: Protein of unknown function DUF538 (InterPro:IPR007493); BEST Arabidopsis thaliana protein match is: Protein of unknown function, DUF538 (TAIR:AT1G02816.1); Has 618 Blast hits to 617 proteins in 27 species: Archae - 0; Bacteria - 0; Metazoa - 0; Fungi - 0; Plants - 617; Viruses - 0; Other Eukaryotes - 1 (source: NCBI BLink).</Data></Cell>
    <Cell><Data ss:Type="String">root hair elongation(GO:0048767)</Data></Cell>
    <Cell><Data ss:Type="String">chloroplast(GO:0009507),vacuolar membrane(GO:0005774),vacuole(GO:0005773) </Data></Cell>
   </Row>
   <Row>
    <Cell><Data ss:Type="String">chrC03</Data></Cell>
    <Cell><Data ss:Type="Number">22193001</Data></Cell>
    <Cell><Data ss:Type="Number">22194000</Data></Cell>
    <Cell ss:StyleID="s20"><Data ss:Type="Number">8.0382044205354103E-7</Data></Cell>
    <Cell><Data ss:Type="Number">4.57713104200001E-4</Data></Cell>
    <Cell ss:StyleID="s21"><Data ss:Type="Number">25.9532524425743</Data></Cell>
    <Cell><Data ss:Type="String">BnaC03g36730D</Data></Cell>
    <Cell><Data ss:Type="Number">-492</Data></Cell>
    <Cell><Data ss:Type="String">-</Data></Cell>
    <Cell><Data ss:Type="String">GSBRNA2T00110525001</Data></Cell>
    <Cell><Data ss:Type="String">AT3G10670</Data></Cell>
    <Cell><Data ss:Type="String">ABCI6, ATNAP7, ATP-BINDING CASSETTE I6, NAP7, NON-INTRINSIC ABC PROTEIN 7</Data></Cell>
    <Cell><Data ss:Type="String">Plastidic SufC-like ATP-binding cassette/ATPase essential for Arabidopsis embryogenesis. Involved in the biogenesis and/or repair of oxidatively damaged Fe–S clusters. Expressed in embryos and meristems</Data></Cell>
    <Cell><Data ss:Type="String">aromatic amino acid family biosynthetic process(GO:0009073), chloroplast relocation(GO:0009902), cysteine biosynthetic process(GO:0019344), embryo development ending in seed dormancy(GO:0009793), glucosinolate biosynthetic process(GO:0019761), indoleacetic acid biosynthetic process(GO:0009684), iron-sulfur cluster assembly(GO:0016226), ncRNA metabolic process(GO:0034660), ovule development(GO:0048481), photosystem II assembly(GO:0010207), positive regulation of transcription, DNA-templated( GO:0045893 ), rRNA processing(GO:0006364), regulation of protein dephosphorylation(GO:0035304), thylakoid membrane organization(GO:0010027), transcription from plastid promoter(GO:0042793), tryptophan catabolic process(GO:0006569), vegetative to reproductive phase transition of meristem(GO:0010228) </Data></Cell>
    <Cell><Data ss:Type="String">chloroplast(GO:0009507), chloroplast stroma(GO:0009570) </Data></Cell>
    <Cell><Data ss:Type="String">ATP binding(GO:0005524), ATPase activity, coupled to transmembrane movement of substances(GO:0042626), transporter activity(GO:0005215) </Data></Cell>
   </Row>
   <Row>
    <Cell><Data ss:Type="String">chrC03</Data></Cell>
    <Cell><Data ss:Type="Number">28948001</Data></Cell>
    <Cell><Data ss:Type="Number">28949000</Data></Cell>
    <Cell ss:StyleID="s20"><Data ss:Type="Number">6.7259293270767798E-6</Data></Cell>
    <Cell><Data ss:Type="Number">2.1711253733445201E-3</Data></Cell>
    <Cell ss:StyleID="s21"><Data ss:Type="Number">-31.547017189079899</Data></Cell>
    <Cell><Data ss:Type="String">BnaC03g43830D</Data></Cell>
    <Cell><Data ss:Type="Number">383</Data></Cell>
    <Cell><Data ss:Type="String">-</Data></Cell>
    <Cell><Data ss:Type="String">GSBRNA2T00158287001</Data></Cell>
    <Cell><Data ss:Type="String">/</Data></Cell>
   </Row>
   <Row>
    <Cell><Data ss:Type="String">chrC03</Data></Cell>
    <Cell><Data ss:Type="Number">46480001</Data></Cell>
    <Cell><Data ss:Type="Number">46481000</Data></Cell>
    <Cell ss:StyleID="s20"><Data ss:Type="Number">1.84429335437489E-5</Data></Cell>
    <Cell><Data ss:Type="Number">4.3780232579132897E-3</Data></Cell>
    <Cell ss:StyleID="s21"><Data ss:Type="Number">35.026455026454997</Data></Cell>
    <Cell><Data ss:Type="String">BnaC03g57230D</Data></Cell>
    <Cell><Data ss:Type="Number">1399</Data></Cell>
    <Cell><Data ss:Type="String">-</Data></Cell>
    <Cell><Data ss:Type="String">GSBRNA2T00024757001</Data></Cell>
    <Cell><Data ss:Type="String">/</Data></Cell>
   </Row>
   <Row>
    <Cell><Data ss:Type="String">chrC04</Data></Cell>
    <Cell><Data ss:Type="Number">9350001</Data></Cell>
    <Cell><Data ss:Type="Number">9351000</Data></Cell>
    <Cell ss:StyleID="s20"><Data ss:Type="Number">7.45438501761059E-6</Data></Cell>
    <Cell><Data ss:Type="Number">2.3467455316970799E-3</Data></Cell>
    <Cell ss:StyleID="s21"><Data ss:Type="Number">27.412280701754401</Data></Cell>
    <Cell><Data ss:Type="String">BnaC04g12010D</Data></Cell>
    <Cell><Data ss:Type="Number">-174</Data></Cell>
    <Cell><Data ss:Type="String">-</Data></Cell>
    <Cell><Data ss:Type="String">GSBRNA2T00061177001</Data></Cell>
    <Cell><Data ss:Type="String">/</Data></Cell>
   </Row>
   <Row>
    <Cell><Data ss:Type="String">chrC04</Data></Cell>
    <Cell><Data ss:Type="Number">30401001</Data></Cell>
    <Cell><Data ss:Type="Number">30402000</Data></Cell>
    <Cell ss:StyleID="s20"><Data ss:Type="Number">3.3305247801922001E-6</Data></Cell>
    <Cell><Data ss:Type="Number">1.3194332215736499E-3</Data></Cell>
    <Cell ss:StyleID="s21"><Data ss:Type="Number">28.657639093317599</Data></Cell>
    <Cell><Data ss:Type="String">BnaC04g29100D</Data></Cell>
    <Cell><Data ss:Type="Number">1957</Data></Cell>
    <Cell><Data ss:Type="String">+</Data></Cell>
    <Cell><Data ss:Type="String">GSBRNA2T00070303001</Data></Cell>
    <Cell><Data ss:Type="String">AT4G14070</Data></Cell>
    <Cell><Data ss:Type="String">AAE15, ACYL-ACTIVATING ENZYME 15</Data></Cell>
    <Cell><Data ss:Type="String">Plastidic acyl activating enzyme involved in the elongation of exogenous medium-chain fatty acids to 16- and 18-carbon fatty acids.</Data></Cell>
    <Cell><Data ss:Type="String">carotenoid biosynthetic process(GO:0016117), chlorophyll biosynthetic process(GO:0015995), fatty acid elongation(GO:0030497), isopentenyl diphosphate biosynthetic process, methylerythritol 4-phosphate pathway(GO:0019288), phosphatidylglycerol biosynthetic process(GO:0006655), starch biosynthetic process(GO:0019252 ), unsaturated fatty acid biosynthetic process(GO:0006636) </Data></Cell>
    <Cell><Data ss:Type="String">chloroplast(GO:0009507), chloroplast envelope(GO:0009941), plastid(GO:0009536) </Data></Cell>
    <Cell><Data ss:Type="String">long-chain fatty acid [acyl-carrier-protein] ligase activity(GO:0008922) </Data></Cell>
   </Row>
   <Row>
    <Cell><Data ss:Type="String">chrC05</Data></Cell>
    <Cell><Data ss:Type="Number">10654001</Data></Cell>
    <Cell><Data ss:Type="Number">10655000</Data></Cell>
    <Cell ss:StyleID="s20"><Data ss:Type="Number">2.0811548050517299E-5</Data></Cell>
    <Cell><Data ss:Type="Number">4.7761920787710299E-3</Data></Cell>
    <Cell ss:StyleID="s21"><Data ss:Type="Number">-35.592497868712698</Data></Cell>
    <Cell><Data ss:Type="String">BnaC05g16980D</Data></Cell>
    <Cell><Data ss:Type="Number">-600</Data></Cell>
    <Cell><Data ss:Type="String">+</Data></Cell>
    <Cell><Data ss:Type="String">GSBRNA2T00119260001</Data></Cell>
    <Cell><Data ss:Type="String">AT1G21660</Data></Cell>
    <Cell ss:Index="13"><Data ss:Type="String">Chaperone DnaJ-domain superfamily protein; FUNCTIONS IN: heat shock protein binding; LOCATED IN: cellular_component unknown; EXPRESSED IN: 24 plant structures; EXPRESSED DURING: 15 growth stages; CONTAINS InterPro DOMAIN/s: Heat shock protein DnaJ, N-terminal (InterPro:IPR001623); BEST Arabidopsis thaliana protein match is: Chaperone DnaJ-domain superfamily protein (TAIR:AT4G12770.1); Has 3482 Blast hits to 1316 proteins in 282 species: Archae - 0; Bacteria - 662; Metazoa - 522; Fungi - 399; Plants - 281; Viruses - 8; Other Eukaryotes - 1610 (source: NCBI BLink).</Data></Cell>
    <Cell ss:Index="15"><Data ss:Type="String">nucleus(GO:0005634)</Data></Cell>
   </Row>
   <Row>
    <Cell><Data ss:Type="String">chrC05</Data></Cell>
    <Cell><Data ss:Type="Number">33580001</Data></Cell>
    <Cell><Data ss:Type="Number">33581000</Data></Cell>
    <Cell ss:StyleID="s20"><Data ss:Type="Number">7.6200664485722197E-8</Data></Cell>
    <Cell ss:StyleID="s20"><Data ss:Type="Number">7.4828997777235301E-5</Data></Cell>
    <Cell ss:StyleID="s21"><Data ss:Type="Number">-27.714285714285701</Data></Cell>
    <Cell><Data ss:Type="String">BnaC05g34070D</Data></Cell>
    <Cell><Data ss:Type="Number">0</Data></Cell>
    <Cell><Data ss:Type="String">-</Data></Cell>
    <Cell><Data ss:Type="String">GSBRNA2T00107564001</Data></Cell>
    <Cell><Data ss:Type="String">/</Data></Cell>
   </Row>
   <Row>
    <Cell><Data ss:Type="String">chrC06</Data></Cell>
    <Cell><Data ss:Type="Number">11651001</Data></Cell>
    <Cell><Data ss:Type="Number">11652000</Data></Cell>
    <Cell ss:StyleID="s20"><Data ss:Type="Number">5.2010571690984299E-23</Data></Cell>
    <Cell ss:StyleID="s20"><Data ss:Type="Number">1.6499612708215099E-18</Data></Cell>
    <Cell ss:StyleID="s21"><Data ss:Type="Number">30.2078569943879</Data></Cell>
    <Cell><Data ss:Type="String">BnaC06g09830D</Data></Cell>
    <Cell><Data ss:Type="Number">1631</Data></Cell>
    <Cell><Data ss:Type="String">+</Data></Cell>
    <Cell><Data ss:Type="String">GSBRNA2T00147177001</Data></Cell>
    <Cell><Data ss:Type="String">AT1G52580</Data></Cell>
    <Cell><Data ss:Type="String">ATRBL5, RBL5, RHOMBOID-LIKE PROTEIN 5</Data></Cell>
    <Cell><Data ss:Type="String">RHOMBOID-like protein 5 (RBL5); FUNCTIONS IN: serine-type endopeptidase activity; INVOLVED IN: biological_process unknown; LOCATED IN: integral to membrane; EXPRESSED IN: 9 plant structures; EXPRESSED DURING: L mature pollen stage, M germinated pollen stage, 4 anthesis, C globular stage, petal differentiation and expansion stage; CONTAINS InterPro DOMAIN/s: Peptidase S54, rhomboid (InterPro:IPR002610); BEST Arabidopsis thaliana protein match is: RHOMBOID-like 1 (TAIR:AT2G29050.1); Has 6054 Blast hits to 6053 proteins in 1760 species: Archae - 140; Bacteria - 3757; Metazoa - 520; Fungi - 179; Plants - 346; Viruses - 0; Other Eukaryotes - 1112 (source: NCBI BLink).</Data></Cell>
    <Cell><Data ss:Type="String">protein processing </Data></Cell>
    <Cell><Data ss:Type="String">integral component of membrane </Data></Cell>
    <Cell><Data ss:Type="String">serine-type endopeptidase activity </Data></Cell>
   </Row>
   <Row>
    <Cell><Data ss:Type="String">chrC07</Data></Cell>
    <Cell><Data ss:Type="Number">31111001</Data></Cell>
    <Cell><Data ss:Type="Number">31112000</Data></Cell>
    <Cell ss:StyleID="s20"><Data ss:Type="Number">3.4686938116089E-7</Data></Cell>
    <Cell><Data ss:Type="Number">2.3762654266179501E-4</Data></Cell>
    <Cell ss:StyleID="s21"><Data ss:Type="Number">-26.6806722689076</Data></Cell>
    <Cell><Data ss:Type="String">BnaC07g24890D</Data></Cell>
    <Cell><Data ss:Type="Number">1321</Data></Cell>
    <Cell><Data ss:Type="String">+</Data></Cell>
    <Cell><Data ss:Type="String">GSBRNA2T00080159001</Data></Cell>
    <Cell><Data ss:Type="String">AT3G28030</Data></Cell>
    <Cell><Data ss:Type="String">ULTRAVIOLET HYPERSENSITIVE 3, UV REPAIR DEFECTIVE 1, UVH3, UVR1</Data></Cell>
    <Cell><Data ss:Type="String">Required for repair of pyrimidine-pyrimidinone (6-4) dimers.</Data></Cell>
    <Cell><Data ss:Type="String">DNA repair(GO:0006281), non-photoreactive DNA repair(GO:0010213), nucleotide-excision repair(GO:0006289), protein glycosylation(GO:0006486), response to UV-B(GO:0010224), response to heat(GO:0009408) </Data></Cell>
    <Cell><Data ss:Type="String">nucleus(GO:0005634)</Data></Cell>
    <Cell><Data ss:Type="String">endonuclease activity(GO:0004519), metal ion binding(GO:0046872), nuclease activity(GO:0004518), single-stranded DNA binding(GO:0003697) </Data></Cell>
   </Row>
   <Row>
    <Cell><Data ss:Type="String">chrC07</Data></Cell>
    <Cell><Data ss:Type="Number">33607001</Data></Cell>
    <Cell><Data ss:Type="Number">33608000</Data></Cell>
    <Cell ss:StyleID="s20"><Data ss:Type="Number">1.5841923043242199E-8</Data></Cell>
    <Cell ss:StyleID="s20"><Data ss:Type="Number">2.0609815884808599E-5</Data></Cell>
    <Cell ss:StyleID="s21"><Data ss:Type="Number">-36.862745098039198</Data></Cell>
    <Cell><Data ss:Type="String">BnaC07g28500D</Data></Cell>
    <Cell><Data ss:Type="Number">1482</Data></Cell>
    <Cell><Data ss:Type="String">+</Data></Cell>
    <Cell><Data ss:Type="String">GSBRNA2T00133721001</Data></Cell>
    <Cell><Data ss:Type="String">/</Data></Cell>
   </Row>
   <Row>
    <Cell><Data ss:Type="String">chrC08</Data></Cell>
    <Cell><Data ss:Type="Number">1479001</Data></Cell>
    <Cell><Data ss:Type="Number">1480000</Data></Cell>
    <Cell ss:StyleID="s20"><Data ss:Type="Number">3.1257012982411501E-8</Data></Cell>
    <Cell ss:StyleID="s20"><Data ss:Type="Number">3.6311533902006798E-5</Data></Cell>
    <Cell ss:StyleID="s21"><Data ss:Type="Number">-28.1201721474288</Data></Cell>
    <Cell><Data ss:Type="String">BnaC08g01980D</Data></Cell>
    <Cell><Data ss:Type="Number">1334</Data></Cell>
    <Cell><Data ss:Type="String">+</Data></Cell>
    <Cell><Data ss:Type="String">GSBRNA2T00145106001</Data></Cell>
    <Cell><Data ss:Type="String">AT1G07080</Data></Cell>
    <Cell ss:Index="13"><Data ss:Type="String">Thioredoxin superfamily protein; FUNCTIONS IN: catalytic activity; INVOLVED IN: biological_process unknown; LOCATED IN: vacuole; EXPRESSED IN: 23 plant structures; EXPRESSED DURING: 15 growth stages; CONTAINS InterPro DOMAIN/s: Gamma interferon inducible lysosomal thiol reductase GILT (InterPro:IPR004911), Thioredoxin-like fold (InterPro:IPR012336); BEST Arabidopsis thaliana protein match is: gamma interferon responsive lysosomal thiol (GILT) reductase family protein (TAIR:AT5G01580.1); Has 470 Blast hits to 463 proteins in 91 species: Archae - 0; Bacteria - 0; Metazoa - 320; Fungi - 0; Plants - 101; Viruses - 0; Other Eukaryotes - 49 (source: NCBI BLink).</Data></Cell>
    <Cell ss:Index="15"><Data ss:Type="String">extracellular region(GO:0005576), vacuole(GO:0005773) </Data></Cell>
    <Cell><Data ss:Type="String">catalytic activity(GO:0003824) </Data></Cell>
   </Row>
   <Row>
    <Cell><Data ss:Type="String">chrC09</Data></Cell>
    <Cell><Data ss:Type="Number">6257001</Data></Cell>
    <Cell><Data ss:Type="Number">6258000</Data></Cell>
    <Cell><Data ss:Type="Number">1.17113258175682E-7</Data></Cell>
    <Cell><Data ss:Type="Number">1.01254226311161E-4</Data></Cell>
    <Cell ss:StyleID="s21"><Data ss:Type="Number">-26.640037724334999</Data></Cell>
    <Cell ss:StyleID="s41"><Data ss:Type="String">BnaC09g09620D</Data></Cell>
    <Cell><Data ss:Type="Number">-133</Data></Cell>
    <Cell><Data ss:Type="String">-</Data></Cell>
    <Cell><Data ss:Type="String">GSBRNA2T00035792001</Data></Cell>
    <Cell><Data ss:Type="String">AT2G17930</Data></Cell>
    <Cell ss:Index="13"><Data ss:Type="String">Phosphatidylinositol 3- and 4-kinase family protein with FAT domain; FUNCTIONS IN: inositol or phosphatidylinositol kinase activity, binding, phosphotransferase activity, alcohol group as acceptor; EXPRESSED IN: 24 plant structures; EXPRESSED DURING: 13 growth stages; CONTAINS InterPro DOMAIN/s: Phosphatidylinositol 3-/4-kinase, catalytic (InterPro:IPR000403), PIK-related kinase, FAT (InterPro:IPR003151), PIK-related kinase (InterPro:IPR014009), Armadillo-type fold (InterPro:IPR016024), PIK-related kinase, FATC (InterPro:IPR003152), Protein kinase-like domain (InterPro:IPR011009); BEST Arabidopsis thaliana protein match is: phosphotransferases, alcohol group as acceptor;binding;inositol or phosphatidylinositol kinases (TAIR:AT4G36080.1); Has 30201 Blast hits to 17322 proteins in 780 species: Archae - 12; Bacteria - 1396; Metazoa - 17338; Fungi - 3422; Plants - 5037; Viruses - 0; Other Eukaryotes - 2996 (source: NCBI BLink).</Data></Cell>
    <Cell><Data ss:Type="String">RNA interference(GO:0016246), cytokinesis by cell plate formation(GO:0000911), methylation-dependent chromatin silencing(GO:0006346), microtubule cytoskeleton organization(GO:0000226), phosphorylation(GO:0016310), production of miRNAs involved in gene silencing by miRNA(GO:0035196), production of ta-siRNAs involved in RNA interference(GO:0010267), vegetative phase change(GO:0010050), virus induced gene silencing(GO:0009616) </Data></Cell>
    <Cell><Data ss:Type="String">nucleus(GO:0005634), plasmodesma(GO:0009506) </Data></Cell>
    <Cell><Data ss:Type="String">kinase activity(GO:0016301), phosphotransferase activity, alcohol group as acceptor(GO:0016773) </Data></Cell>
   </Row>
   <Row>
    <Cell><Data ss:Type="String">chrC09</Data></Cell>
    <Cell><Data ss:Type="Number">11190001</Data></Cell>
    <Cell><Data ss:Type="Number">11191000</Data></Cell>
    <Cell><Data ss:Type="Number">2.6293277738964799E-5</Data></Cell>
    <Cell><Data ss:Type="Number">5.5923249004036901E-3</Data></Cell>
    <Cell ss:StyleID="s21"><Data ss:Type="Number">-29.0838375108038</Data></Cell>
    <Cell ss:StyleID="s41"><Data ss:Type="String">BnaC09g14590D</Data></Cell>
    <Cell><Data ss:Type="Number">1410</Data></Cell>
    <Cell><Data ss:Type="String">-</Data></Cell>
    <Cell><Data ss:Type="String">GSBRNA2T00069786001</Data></Cell>
    <Cell><Data ss:Type="String">AT1G60850</Data></Cell>
    <Cell><Data ss:Type="String">AAC42, ATRPAC42</Data></Cell>
    <Cell><Data ss:Type="String">ATRPAC42; FUNCTIONS IN: DNA-directed RNA polymerase activity, protein dimerization activity, DNA binding; INVOLVED IN: transcription; LOCATED IN: nucleolus; EXPRESSED IN: 19 plant structures; EXPRESSED DURING: 10 growth stages; CONTAINS InterPro DOMAIN/s: DNA-directed RNA polymerase, insert domain (InterPro:IPR011262), DNA-directed RNA polymerase, dimerisation (InterPro:IPR011261), DNA-directed RNA polymerase, RpoA/D/Rpb3-type (InterPro:IPR011263), DNA-directed RNA polymerase, RBP11-like (InterPro:IPR009025); BEST Arabidopsis thaliana protein match is: RNA polymerase I subunit 43 (TAIR:AT1G60620.1); Has 1346 Blast hits to 1344 proteins in 356 species: Archae - 246; Bacteria - 1; Metazoa - 283; Fungi - 361; Plants - 107; Viruses - 0; Other Eukaryotes - 348 (source: NCBI BLink).</Data></Cell>
    <Cell><Data ss:Type="String">transcription, DNA-templated(GO:0006351)  </Data></Cell>
    <Cell><Data ss:Type="String">nucleolus(GO:0005730), nucleus(GO:0005634) </Data></Cell>
    <Cell><Data ss:Type="String">DNA-directed RNA polymerase activity(GO:0003899) </Data></Cell>
   </Row>
   <Row>
    <Cell><Data ss:Type="String">chrC09</Data></Cell>
    <Cell><Data ss:Type="Number">21916001</Data></Cell>
    <Cell><Data ss:Type="Number">21917000</Data></Cell>
    <Cell ss:StyleID="s20"><Data ss:Type="Number">2.54650347197569E-5</Data></Cell>
    <Cell><Data ss:Type="Number">5.4754667351913497E-3</Data></Cell>
    <Cell ss:StyleID="s21"><Data ss:Type="Number">-29.878229878229899</Data></Cell>
    <Cell><Data ss:Type="String">BnaC09g24040D</Data></Cell>
    <Cell><Data ss:Type="Number">-1333</Data></Cell>
    <Cell><Data ss:Type="String">-</Data></Cell>
    <Cell><Data ss:Type="String">GSBRNA2T00071174001</Data></Cell>
    <Cell><Data ss:Type="String">AT4G11290</Data></Cell>
    <Cell ss:Index="13"><Data ss:Type="String">Peroxidase superfamily protein; FUNCTIONS IN: peroxidase activity, heme binding; INVOLVED IN: response to oxidative stress, oxidation reduction; LOCATED IN: endomembrane system; EXPRESSED IN: 11 plant structures; EXPRESSED DURING: 7 growth stages; CONTAINS InterPro DOMAIN/s: Haem peroxidase (InterPro:IPR010255), Plant peroxidase (InterPro:IPR000823), Peroxidases heam-ligand binding site (InterPro:IPR019793), Peroxidase, active site (InterPro:IPR019794), Haem peroxidase, plant/fungal/bacterial (InterPro:IPR002016); BEST Arabidopsis thaliana protein match is: Peroxidase superfamily protein (TAIR:AT1G05260.1); Has 1807 Blast hits to 1807 proteins in 277 species: Archae - 0; Bacteria - 0; Metazoa - 736; Fungi - 347; Plants - 385; Viruses - 0; Other Eukaryotes - 339 (source: NCBI BLink).</Data></Cell>
    <Cell><Data ss:Type="String">hydrogen peroxide catabolic process(GO:0042744), oxidation-reduction process(GO:0055114), response to oxidative stress(GO:0006979) </Data></Cell>
    <Cell><Data ss:Type="String">extracellular region(GO:0005576) </Data></Cell>
    <Cell><Data ss:Type="String">heme binding(GO:0020037), metal ion binding(GO:0046872), peroxidase activity(GO:0004601) </Data></Cell>
   </Row>
   <Row>
    <Cell><Data ss:Type="String">chrC09</Data></Cell>
    <Cell><Data ss:Type="Number">47276001</Data></Cell>
    <Cell><Data ss:Type="Number">47277000</Data></Cell>
    <Cell ss:StyleID="s20"><Data ss:Type="Number">1.6640719626526101E-7</Data></Cell>
    <Cell><Data ss:Type="Number">1.3456353957719101E-4</Data></Cell>
    <Cell ss:StyleID="s21"><Data ss:Type="Number">-49.478260869565197</Data></Cell>
    <Cell><Data ss:Type="String">BnaC09g48500D</Data></Cell>
    <Cell><Data ss:Type="Number">-150</Data></Cell>
    <Cell><Data ss:Type="String">+</Data></Cell>
    <Cell><Data ss:Type="String">GSBRNA2T00107104001</Data></Cell>
    <Cell><Data ss:Type="String">AT5G07290</Data></Cell>
    <Cell><Data ss:Type="String">AML4, MEI2-LIKE 4, ML4</Data></Cell>
    <Cell><Data ss:Type="String">AML4 A member of mei2-like gene family, predominantly plant-based family of genes encoding RNA binding proteins with characteristic presence of a highly conserved RNA binding motif first described in the mei2 gene of the fission yeast S. pombe. In silico analyses reveal nine mei2 -like genes in A. thaliana. They were grouped into four distinct clades, based on overall sequence similarity and subfamily-specific sequence elements. AML4 is a member of two sister clades of mei2-like gene family, AML1 through AML5, and belongs to the clade named ALM14. AML4 is expressed during embryo development (heart and torpedo stage) and in vegetative and floral apices.</Data></Cell>
    <Cell><Data ss:Type="String">meiotic cell cycle(GO:0051321), meristem development(GO:0048507), positive regulation of growth(GO:0045927), positive regulation of meiotic nuclear division(GO:0045836)</Data></Cell>
    <Cell><Data ss:Type="String">nucleus(GO:0005634) </Data></Cell>
    <Cell><Data ss:Type="String">RNA binding(GO:0003723), nucleotide binding(GO:0000166) </Data></Cell>
   </Row>
   <Row ss:Index="38">
    <Cell ss:MergeAcross="5" ss:StyleID="s61"><Data ss:Type="String">T18 vs.T0 CHG</Data></Cell>
   </Row>
   <Row ss:Height="15.75">
    <Cell ss:MergeAcross="5" ss:StyleID="m61445156"><Data ss:Type="String">The Information of DMR</Data></Cell>
    <Cell ss:MergeAcross="5" ss:StyleID="s60"><Data ss:Type="String">The Information of DMR-related Gene</Data></Cell>
    <Cell ss:StyleID="s17"/>
    <Cell ss:StyleID="s17"/>
    <Cell ss:StyleID="s17"/>
    <Cell ss:StyleID="s17"/>
   </Row>
   <Row ss:Height="15.75">
    <Cell ss:StyleID="s18"><Data ss:Type="String">chr</Data></Cell>
    <Cell ss:StyleID="s18"><Data ss:Type="String">start</Data></Cell>
    <Cell ss:StyleID="s18"><Data ss:Type="String">end</Data></Cell>
    <Cell ss:StyleID="s18"><Data ss:Type="String">p value</Data></Cell>
    <Cell ss:StyleID="s18"><Data ss:Type="String">q value</Data></Cell>
    <Cell ss:StyleID="s19"><Data ss:Type="String">meth.diff</Data></Cell>
    <Cell ss:StyleID="s18"><Data ss:Type="String">Locus</Data></Cell>
    <Cell ss:StyleID="s18"><Data ss:Type="String">Distance from DMR to transcriptional start site</Data></Cell>
    <Cell ss:StyleID="s18"><Data ss:Type="String">Strand</Data></Cell>
    <Cell ss:StyleID="s18"><Data ss:Type="String">Gene ID</Data></Cell>
    <Cell ss:StyleID="s18"><Data ss:Type="String">Similar to At. Locus</Data></Cell>
    <Cell ss:StyleID="s18"><Data ss:Type="String">Other names</Data></Cell>
    <Cell ss:StyleID="s18"><Data ss:Type="String">Description</Data></Cell>
    <Cell ss:StyleID="s18"><Data ss:Type="String">GO Biological Process</Data></Cell>
    <Cell ss:StyleID="s18"><Data ss:Type="String">GO Cellular Component</Data></Cell>
    <Cell ss:StyleID="s18"><Data ss:Type="String">GO Molecular Function</Data></Cell>
   </Row>
   <Row>
    <Cell><Data ss:Type="String">chrA03</Data></Cell>
    <Cell><Data ss:Type="Number">1425001</Data></Cell>
    <Cell><Data ss:Type="Number">1426000</Data></Cell>
    <Cell ss:StyleID="s20"><Data ss:Type="Number">3.31484362639981E-5</Data></Cell>
    <Cell><Data ss:Type="Number">9.8999834888994706E-3</Data></Cell>
    <Cell ss:StyleID="s21"><Data ss:Type="Number">-25.4340277777778</Data></Cell>
    <Cell><Data ss:Type="String">BnaA03g02950D</Data></Cell>
    <Cell><Data ss:Type="Number">-454</Data></Cell>
    <Cell><Data ss:Type="String">-</Data></Cell>
    <Cell><Data ss:Type="String">GSBRNA2T00129756001</Data></Cell>
    <Cell><Data ss:Type="String">AT5G10480</Data></Cell>
    <Cell><Data ss:Type="String">PAS2, PASTICCINO 2, PEP, PEPINO</Data></Cell>
    <Cell><Data ss:Type="String">Protein tyrosine phosphatase-like involved in cell division and differentiation. Interacts with CDKA;1 only in its phosphorylated form, preventing dephosphorylation. Overexpression slowed down cell division in suspension cell cultures at the G2-to-M transition and early mitosis and inhibited Arabidopsis seedling growth. Localized in the cytoplasm of dividing cells but moved into the nucleus upon cell differentiation. Based on complementation of yeast mutant PAS2 has acyl-CoA dehydratase activity. It interacts with CER10, a component of the microsomal fatty acid elongase complex, suggesting a role in synthesis of VLCFAs (very long chain fatty acids).</Data></Cell>
    <Cell><Data ss:Type="String">anthocyanin accumulation in tissues in response to UV light(GO:0043481), cell differentiation(GO:0030154), cell tip growth(GO:0009932), cell wall organization(GO:0071555), cysteine biosynthetic process(GO:0019344), fatty acid biosynthetic process(GO:0006633), multicellular organismal development(GO:0007275), multidimensional cell growth(GO:0009825), negative regulation of developmental growth(GO:0048640), negative regulation of peptidyl-tyrosine phosphorylation(GO:0050732), polysaccharide biosynthetic process(GO:0000271), regulation of cell division(GO:0051302), regulation of hormone levels(GO:0010817), root hair elongation(GO:0048767), very long-chain fatty acid biosynthetic process(GO:0042761) </Data></Cell>
    <Cell><Data ss:Type="String">cytosol(GO:0005829), endoplasmic reticulum(GO:0005783), endoplasmic reticulum membrane(GO:0005789), integral component of membrane(GO:0016021), mitochondrion(GO:0005739), nucleus(GO:0005634) </Data></Cell>
    <Cell><Data ss:Type="String">3R-hydroxyacyl-CoA dehydratase activity(GO:0080023), lyase activity(GO:0016829), protein tyrosine phosphatase activity(GO:0004725) </Data></Cell>
   </Row>
   <Row>
    <Cell><Data ss:Type="String">chrA03</Data></Cell>
    <Cell><Data ss:Type="Number">24846001</Data></Cell>
    <Cell><Data ss:Type="Number">24847000</Data></Cell>
    <Cell><Data ss:Type="Number">3.51509937635635E-6</Data></Cell>
    <Cell><Data ss:Type="Number">2.36325870122018E-3</Data></Cell>
    <Cell ss:StyleID="s21"><Data ss:Type="Number">26.065516026769998</Data></Cell>
    <Cell ss:StyleID="s41"><Data ss:Type="String">BnaA03g48400D</Data></Cell>
    <Cell><Data ss:Type="Number">0</Data></Cell>
    <Cell><Data ss:Type="String">+</Data></Cell>
    <Cell><Data ss:Type="String">GSBRNA2T00085967001</Data></Cell>
    <Cell><Data ss:Type="String">AT4G27070</Data></Cell>
    <Cell><Data ss:Type="String">TRYPTOPHAN SYNTHASE BETA-SUBUNIT 2, TSB2</Data></Cell>
    <Cell><Data ss:Type="String">Tryptophan synthase beta. Expressed at low levels in all tissues</Data></Cell>
    <Cell><Data ss:Type="String">tryptophan biosynthetic process(GO:0000162) </Data></Cell>
    <Cell><Data ss:Type="String">chloroplast(GO:0009507), chloroplast envelope(GO:0009941), chloroplast stroma(GO:0009570), cytoplasm(GO:0005737) </Data></Cell>
    <Cell><Data ss:Type="String">tryptophan synthase activity(GO:0004834) </Data></Cell>
   </Row>
   <Row>
    <Cell><Data ss:Type="String">chrA04</Data></Cell>
    <Cell><Data ss:Type="Number">8477001</Data></Cell>
    <Cell><Data ss:Type="Number">8478000</Data></Cell>
    <Cell ss:StyleID="s20"><Data ss:Type="Number">1.8960332598494202E-5</Data></Cell>
    <Cell><Data ss:Type="Number">6.9943074319691401E-3</Data></Cell>
    <Cell ss:StyleID="s21"><Data ss:Type="Number">-25.593285741848302</Data></Cell>
    <Cell><Data ss:Type="String">BnaA04g09490D</Data></Cell>
    <Cell><Data ss:Type="Number">-697</Data></Cell>
    <Cell><Data ss:Type="String">+</Data></Cell>
    <Cell><Data ss:Type="String">GSBRNA2T00114307001</Data></Cell>
    <Cell><Data ss:Type="String">AT5G39660</Data></Cell>
    <Cell><Data ss:Type="String">CDF2, CYCLING DOF FACTOR 2</Data></Cell>
    <Cell><Data ss:Type="String"> Dof-type zinc finger domain-containing protein, identical to H-protein promoter binding factor-2a GI:3386546 from (Arabidopsis thaliana). Interacts with LKP2 and FKF1, but its overexpression does not change flowering time under short or long day conditions. </Data></Cell>
    <Cell><Data ss:Type="String">flower development(GO:0009908), regulation of transcription, DNA-templated(GO:0006355), transcription, DNA-templated(GO:0006351) </Data></Cell>
    <Cell><Data ss:Type="String">nucleus(GO:0005634) </Data></Cell>
    <Cell><Data ss:Type="String">DNA binding(GO:0003677), metal ion binding(GO:0046872), protein binding(GO:0005515), sequence-specific DNA binding transcription factor activity(GO:0003700) </Data></Cell>
   </Row>
   <Row>
    <Cell><Data ss:Type="String">chrC02</Data></Cell>
    <Cell><Data ss:Type="Number">38252001</Data></Cell>
    <Cell><Data ss:Type="Number">38253000</Data></Cell>
    <Cell ss:StyleID="s20"><Data ss:Type="Number">3.7667100213244401E-7</Data></Cell>
    <Cell><Data ss:Type="Number">5.4338032400830303E-4</Data></Cell>
    <Cell ss:StyleID="s21"><Data ss:Type="Number">26.733734150842299</Data></Cell>
    <Cell><Data ss:Type="String">BnaC02g35530D</Data></Cell>
    <Cell><Data ss:Type="Number">-1265</Data></Cell>
    <Cell><Data ss:Type="String">-</Data></Cell>
    <Cell><Data ss:Type="String">GSBRNA2T00108427001</Data></Cell>
    <Cell><Data ss:Type="String">AT3G25610</Data></Cell>
    <Cell ss:Index="13"><Data ss:Type="String">ATPase E1-E2 type family protein / haloacid dehalogenase-like hydrolase family protein; FUNCTIONS IN: ATPase activity, coupled to transmembrane movement of ions, phosphorylative mechanism; INVOLVED IN: phospholipid transport, ATP biosynthetic process; LOCATED IN: plasma membrane; EXPRESSED IN: 12 plant structures; EXPRESSED DURING: 6 growth stages; CONTAINS InterPro DOMAIN/s: ATPase, P-type, phospholipid-translocating, flippase (InterPro:IPR006539), ATPase, P-type, ATPase-associated domain (InterPro:IPR008250), ATPase, P-type, K/Mg/Cd/Cu/Zn/Na/Ca/Na/H-transporter (InterPro:IPR001757), ATPase, P-type phosphorylation site (InterPro:IPR018303); BEST Arabidopsis thaliana protein match is: autoinhibited Ca2+/ATPase II (TAIR:AT1G13210.1); Has 13604 Blast hits to 12205 proteins in 1686 species: Archae - 149; Bacteria - 4503; Metazoa - 3227; Fungi - 2074; Plants - 1200; Viruses - 3; Other Eukaryotes - 2448 (source: NCBI BLink).</Data></Cell>
    <Cell ss:Index="15"><Data ss:Type="String">integral component of membrane(GO:0016021), plasma membrane(GO:0005886) </Data></Cell>
    <Cell><Data ss:Type="String">ATP binding(GO:0005524), ATPase activity, coupled to transmembrane movement of ions, phosphorylative mechanism(GO:0015662) </Data></Cell>
   </Row>
   <Row>
    <Cell><Data ss:Type="String">chrC05</Data></Cell>
    <Cell><Data ss:Type="Number">40491001</Data></Cell>
    <Cell><Data ss:Type="Number">40492000</Data></Cell>
    <Cell ss:StyleID="s20"><Data ss:Type="Number">6.7744090082247801E-6</Data></Cell>
    <Cell><Data ss:Type="Number">3.5535356470696002E-3</Data></Cell>
    <Cell ss:StyleID="s21"><Data ss:Type="Number">-32.8172043010753</Data></Cell>
    <Cell><Data ss:Type="String">BnaC05g43880D</Data></Cell>
    <Cell><Data ss:Type="Number">-396</Data></Cell>
    <Cell><Data ss:Type="String">-</Data></Cell>
    <Cell><Data ss:Type="String">GSBRNA2T00038910001</Data></Cell>
    <Cell><Data ss:Type="String">AT3G08680</Data></Cell>
    <Cell ss:Index="13"><Data ss:Type="String">Leucine-rich repeat protein kinase family protein; FUNCTIONS IN: protein serine/threonine kinase activity, kinase activity, ATP binding; INVOLVED IN: transmembrane receptor protein tyrosine kinase signaling pathway, protein amino acid phosphorylation; LOCATED IN: plasma membrane, plant-type cell wall; EXPRESSED IN: 26 plant structures; EXPRESSED DURING: 14 growth stages; CONTAINS InterPro DOMAIN/s: Protein kinase, ATP binding site (InterPro:IPR017441), Serine/threonine-protein kinase domain (InterPro:IPR002290), Leucine-rich repeat-containing N-terminal domain, type 2 (InterPro:IPR013210), Leucine-rich repeat (InterPro:IPR001611), Serine-threonine/tyrosine-protein kinase (InterPro:IPR001245), Protein kinase-like domain (InterPro:IPR011009), Protein kinase, catalytic domain (InterPro:IPR000719), Tyrosine-protein kinase, catalytic domain (InterPro:IPR020635); BEST Arabidopsis thaliana protein match is: Leucine-rich repeat protein kinase family protein (TAIR:AT5G58300.2); Has 128832 Blast hits to 96760 proteins in 3128 species: Archae - 71; Bacteria - 9985; Metazoa - 33545; Fungi - 6918; Plants - 64071; Viruses - 347; Other Eukaryotes - 13895 (source: NCBI BLink).</Data></Cell>
    <Cell><Data ss:Type="String">acetyl-CoA metabolic process(GO:0006084), auxin polar transport(GO:0009926), brassinosteroid biosynthetic process(GO:0016132), cell wall modification(GO:0042545), growth(GO:0040007), microtubule nucleation(GO:0007020), pattern specification process(GO:0007389), plant-type cell wall organization(GO:0009664), protein phosphorylation(GO:0006468), regulation of cell size(GO:0008361), regulation of meristem growth(GO:0010075), root morphogenesis(GO:0010015), sterol biosynthetic process(GO:0016126), transmembrane receptor protein tyrosine kinase signaling pathway(GO:0007169) </Data></Cell>
    <Cell><Data ss:Type="String">extracellular region(GO:0005576), integral component of membrane(GO:0016021), plant-type cell wall(GO:0009505), plasma membrane(GO:0005886), plasmodesma() </Data></Cell>
    <Cell><Data ss:Type="String">ATP binding(GO:0005524), kinase activity(GO:0016301), protein serine/threonine kinase activity(GO:0004674) </Data></Cell>
   </Row>
   <Row>
    <Cell><Data ss:Type="String">chrC09</Data></Cell>
    <Cell><Data ss:Type="Number">1982001</Data></Cell>
    <Cell><Data ss:Type="Number">1983000</Data></Cell>
    <Cell><Data ss:Type="Number">3.0369108905976902E-6</Data></Cell>
    <Cell><Data ss:Type="Number">2.15972961219722E-3</Data></Cell>
    <Cell ss:StyleID="s21"><Data ss:Type="Number">40.293560606060602</Data></Cell>
    <Cell ss:StyleID="s41"><Data ss:Type="String">BnaC09g03480D</Data></Cell>
    <Cell><Data ss:Type="Number">-1757</Data></Cell>
    <Cell><Data ss:Type="String">+</Data></Cell>
    <Cell><Data ss:Type="String">GSBRNA2T00145914001</Data></Cell>
    <Cell><Data ss:Type="String">AT5G26751</Data></Cell>
    <Cell><Data ss:Type="String">ATSK11, SHAGGY-RELATED KINASE 11, SK 11, ARABIDOPSIS GSK ALPHA, ARABIDOPSIS THALIANA SHAGGY-RELATED KINASE 11, ASKALPHA</Data></Cell>
    <Cell><Data ss:Type="String">encodes a SHAGGY-related kinase involved in meristem organization. It regulates the redox stress response by phosphorylating glucose-6-phosphate dehydrogenase 6. </Data></Cell>
    <Cell><Data ss:Type="String">hyperosmotic salinity response(GO:0042538), meristem structural organization(GO:0009933), phosphorylation(GO:0016310), positive regulation of response to salt stress(GO:1901002), protein phosphorylation( GO:0006468 ), response to salt stress(GO:0009651) </Data></Cell>
    <Cell><Data ss:Type="String">cytosol(GO:0005829), nucleus(GO:0005634) </Data></Cell>
    <Cell><Data ss:Type="String">ATP binding(GO:0005524), protein kinase activity(GO:0004672), protein serine/threonine kinase activity(GO:0004674) </Data></Cell>
   </Row>
   <Row>
    <Cell><Data ss:Type="String">chrC09</Data></Cell>
    <Cell><Data ss:Type="Number">13889001</Data></Cell>
    <Cell><Data ss:Type="Number">13890000</Data></Cell>
    <Cell ss:StyleID="s20"><Data ss:Type="Number">1.28037196544263E-15</Data></Cell>
    <Cell ss:StyleID="s20"><Data ss:Type="Number">9.2968017495100195E-11</Data></Cell>
    <Cell ss:StyleID="s21"><Data ss:Type="Number">27.258269720101801</Data></Cell>
    <Cell><Data ss:Type="String">BnaC09g17000D</Data></Cell>
    <Cell><Data ss:Type="Number">-1221</Data></Cell>
    <Cell><Data ss:Type="String">+</Data></Cell>
    <Cell><Data ss:Type="String">GSBRNA2T00100741001</Data></Cell>
    <Cell><Data ss:Type="String">/</Data></Cell>
   </Row>
   <Row>
    <Cell><Data ss:Type="String">chrC09</Data></Cell>
    <Cell><Data ss:Type="Number">44600001</Data></Cell>
    <Cell><Data ss:Type="Number">44601000</Data></Cell>
    <Cell ss:StyleID="s20"><Data ss:Type="Number">8.2695134478791706E-6</Data></Cell>
    <Cell><Data ss:Type="Number">4.07085235158826E-3</Data></Cell>
    <Cell ss:StyleID="s21"><Data ss:Type="Number">30.9891736837235</Data></Cell>
    <Cell><Data ss:Type="String">BnaC09g43320D</Data></Cell>
    <Cell><Data ss:Type="Number">1723</Data></Cell>
    <Cell><Data ss:Type="String">+</Data></Cell>
    <Cell><Data ss:Type="String">GSBRNA2T00031561001</Data></Cell>
    <Cell><Data ss:Type="String">/</Data></Cell>
   </Row>
   <Row ss:Index="50">
    <Cell ss:MergeAcross="5" ss:StyleID="s61"><Data ss:Type="String">T18 vs.T0 CHH</Data></Cell>
   </Row>
   <Row ss:Height="15.75">
    <Cell ss:MergeAcross="5" ss:StyleID="m61445056"><Data ss:Type="String">The Information of DMR</Data></Cell>
    <Cell ss:MergeAcross="5" ss:StyleID="s60"><Data ss:Type="String">The Information of DMR-related Gene</Data></Cell>
    <Cell ss:StyleID="s17"/>
    <Cell ss:StyleID="s17"/>
    <Cell ss:StyleID="s17"/>
    <Cell ss:StyleID="s17"/>
   </Row>
   <Row ss:Height="15.75">
    <Cell ss:StyleID="s18"><Data ss:Type="String">chr</Data></Cell>
    <Cell ss:StyleID="s18"><Data ss:Type="String">start</Data></Cell>
    <Cell ss:StyleID="s18"><Data ss:Type="String">end</Data></Cell>
    <Cell ss:StyleID="s18"><Data ss:Type="String">p value</Data></Cell>
    <Cell ss:StyleID="s18"><Data ss:Type="String">q value</Data></Cell>
    <Cell ss:StyleID="s19"><Data ss:Type="String">meth.diff</Data></Cell>
    <Cell ss:StyleID="s18"><Data ss:Type="String">Locus</Data></Cell>
    <Cell ss:StyleID="s18"><Data ss:Type="String">Distance from DMR to transcriptional start site</Data></Cell>
    <Cell ss:StyleID="s18"><Data ss:Type="String">Strand</Data></Cell>
    <Cell ss:StyleID="s18"><Data ss:Type="String">Gene ID</Data></Cell>
    <Cell ss:StyleID="s18"><Data ss:Type="String">Similar to At. Locus</Data></Cell>
    <Cell ss:StyleID="s18"><Data ss:Type="String">Other names</Data></Cell>
    <Cell ss:StyleID="s18"><Data ss:Type="String">Description</Data></Cell>
    <Cell ss:StyleID="s18"><Data ss:Type="String">GO Biological Process</Data></Cell>
    <Cell ss:StyleID="s18"><Data ss:Type="String">GO Cellular Component</Data></Cell>
    <Cell ss:StyleID="s18"><Data ss:Type="String">GO Molecular Function</Data></Cell>
   </Row>
   <Row>
    <Cell><Data ss:Type="String">chrA03</Data></Cell>
    <Cell><Data ss:Type="Number">15035001</Data></Cell>
    <Cell><Data ss:Type="Number">15036000</Data></Cell>
    <Cell ss:StyleID="s20"><Data ss:Type="Number">2.8107580575708401E-6</Data></Cell>
    <Cell><Data ss:Type="Number">9.5175288428309504E-4</Data></Cell>
    <Cell ss:StyleID="s25"><Data ss:Type="Number">27.874199184624299</Data></Cell>
    <Cell><Data ss:Type="String">BnaA03g31100D</Data></Cell>
    <Cell><Data ss:Type="Number">1779</Data></Cell>
    <Cell><Data ss:Type="String">-</Data></Cell>
    <Cell><Data ss:Type="String">GSBRNA2T00111665001</Data></Cell>
    <Cell><Data ss:Type="String">AT3G08660</Data></Cell>
    <Cell ss:Index="13"><Data ss:Type="String">Phototropic-responsive NPH3 family protein; FUNCTIONS IN: signal transducer activity; INVOLVED IN: response to light stimulus, N-terminal protein myristoylation; LOCATED IN: chloroplast; EXPRESSED IN: 8 plant structures; EXPRESSED DURING: 6 growth stages; CONTAINS InterPro DOMAIN/s: NPH3 (InterPro:IPR004249), BTB/POZ (InterPro:IPR013069), BTB/POZ fold (InterPro:IPR011333), BTB/POZ-like (InterPro:IPR000210); BEST Arabidopsis thaliana protein match is: Phototropic-responsive NPH3 family protein (TAIR:AT3G08570.1); Has 956 Blast hits to 919 proteins in 46 species: Archae - 0; Bacteria - 0; Metazoa - 68; Fungi - 0; Plants - 886; Viruses - 0; Other Eukaryotes - 2 (source: NCBI BLink).</Data></Cell>
    <Cell><Data ss:Type="String">protein ubiquitination(GO:0016567), response to light stimulus(GO:0009416) </Data></Cell>
    <Cell><Data ss:Type="String">chloroplast(GO:0009507) </Data></Cell>
    <Cell><Data ss:Type="String">signal transducer activity(GO:0004871) </Data></Cell>
   </Row>
   <Row>
    <Cell><Data ss:Type="String">chrA04</Data></Cell>
    <Cell><Data ss:Type="Number">14617001</Data></Cell>
    <Cell><Data ss:Type="Number">14618000</Data></Cell>
    <Cell ss:StyleID="s20"><Data ss:Type="Number">5.0236712564583601E-9</Data></Cell>
    <Cell ss:StyleID="s20"><Data ss:Type="Number">6.9612980592892596E-6</Data></Cell>
    <Cell ss:StyleID="s21"><Data ss:Type="Number">28.794280142996399</Data></Cell>
    <Cell><Data ss:Type="String">BnaA04g18120D</Data></Cell>
    <Cell><Data ss:Type="Number">-3</Data></Cell>
    <Cell><Data ss:Type="String">-</Data></Cell>
    <Cell><Data ss:Type="String">GSBRNA2T00006346001</Data></Cell>
    <Cell><Data ss:Type="String">AT2G31305</Data></Cell>
    <Cell><Data ss:Type="String">INH3, INHIBITOR-3</Data></Cell>
    <Cell><Data ss:Type="String">Encodes inhibitor-3 (Inh3), a regulatory subunit of protein phosphatase 1 (PP1). Inh3 inhibits the phosphatase activity of the PP1 catalytic subunit (PP1c). Biochemical analyses demonstrate that Inh3 binds to PP1c via the RVxF motif of Inh3, a consensus PP1c-binding sequence both in vitro and in vivo.</Data></Cell>
    <Cell><Data ss:Type="String">embryo development(GO:0009790), negative regulation of phosphoprotein phosphatase activity(GO:0032515), negative regulation of protein dephosphorylation(GO:0035308) </Data></Cell>
    <Cell><Data ss:Type="String">nucleus(GO:0005634) </Data></Cell>
    <Cell><Data ss:Type="String">protein phosphatase 1 binding(GO:0008157), protein serine/threonine phosphatase inhibitor activity(GO:0004865) </Data></Cell>
   </Row>
   <Row>
    <Cell><Data ss:Type="String">chrA07</Data></Cell>
    <Cell><Data ss:Type="Number">11293001</Data></Cell>
    <Cell><Data ss:Type="Number">11294000</Data></Cell>
    <Cell ss:StyleID="s20"><Data ss:Type="Number">4.1834865519516897E-6</Data></Cell>
    <Cell><Data ss:Type="Number">1.2821599908024201E-3</Data></Cell>
    <Cell ss:StyleID="s21"><Data ss:Type="Number">25.7630560314741</Data></Cell>
    <Cell><Data ss:Type="String">BnaA07g12450D</Data></Cell>
    <Cell><Data ss:Type="Number">0</Data></Cell>
    <Cell><Data ss:Type="String">+</Data></Cell>
    <Cell><Data ss:Type="String">GSBRNA2T00081684001</Data></Cell>
    <Cell><Data ss:Type="String">AT5G66600</Data></Cell>
    <Cell ss:Index="13"><Data ss:Type="String">Protein of unknown function, DUF547; FUNCTIONS IN: molecular_function unknown; INVOLVED IN: biological_process unknown; LOCATED IN: cellular_component unknown; CONTAINS InterPro DOMAIN/s: Protein of unknown function DUF547 (InterPro:IPR006869); BEST Arabidopsis thaliana protein match is: Protein of unknown function, DUF547 (TAIR:AT2G23700.1).</Data></Cell>
    <Cell ss:Index="15"><Data ss:Type="String">nucleus(GO:0005634) </Data></Cell>
   </Row>
   <Row>
    <Cell><Data ss:Type="String">chrA10</Data></Cell>
    <Cell><Data ss:Type="Number">16754001</Data></Cell>
    <Cell><Data ss:Type="Number">16755000</Data></Cell>
    <Cell ss:StyleID="s20"><Data ss:Type="Number">3.0045936736672198E-13</Data></Cell>
    <Cell ss:StyleID="s20"><Data ss:Type="Number">1.4869512640185501E-9</Data></Cell>
    <Cell ss:StyleID="s21"><Data ss:Type="Number">27.650793650793702</Data></Cell>
    <Cell><Data ss:Type="String">BnaA10g26250D</Data></Cell>
    <Cell><Data ss:Type="Number">-239</Data></Cell>
    <Cell><Data ss:Type="String">-</Data></Cell>
    <Cell><Data ss:Type="String">GSBRNA2T00136421001</Data></Cell>
    <Cell><Data ss:Type="String">AT5G03900</Data></Cell>
    <Cell ss:Index="13"><Data ss:Type="String">Iron-sulphur cluster biosynthesis family protein; FUNCTIONS IN: molecular_function unknown; INVOLVED IN: biological_process unknown; LOCATED IN: chloroplast envelope; EXPRESSED IN: 22 plant structures; EXPRESSED DURING: 13 growth stages; CONTAINS InterPro DOMAIN/s: FeS cluster biogenesis (InterPro:IPR000361); Has 30201 Blast hits to 17322 proteins in 780 species: Archae - 12; Bacteria - 1396; Metazoa - 17338; Fungi - 3422; Plants - 5037; Viruses - 0; Other Eukaryotes - 2996 (source: NCBI BLink).</Data></Cell>
    <Cell><Data ss:Type="String">iron-sulfur cluster assembly(GO:0016226), protein maturation by iron-sulfur cluster transfer(GO:0097428), sulfur compound metabolic process(GO:0006790) </Data></Cell>
    <Cell><Data ss:Type="String">chloroplast(GO:0009507), chloroplast envelope(GO:0009941), mitochondrial matrix(GO:0005759 ), plastid(GO:0009536) </Data></Cell>
   </Row>
   <Row>
    <Cell><Data ss:Type="String">chrC01</Data></Cell>
    <Cell><Data ss:Type="Number">3191001</Data></Cell>
    <Cell><Data ss:Type="Number">3192000</Data></Cell>
    <Cell ss:StyleID="s20"><Data ss:Type="Number">1.2273081905654601E-13</Data></Cell>
    <Cell ss:StyleID="s20"><Data ss:Type="Number">6.6592898524344197E-10</Data></Cell>
    <Cell ss:StyleID="s21"><Data ss:Type="Number">27.235142118863099</Data></Cell>
    <Cell><Data ss:Type="String">BnaC01g06030D</Data></Cell>
    <Cell><Data ss:Type="Number">1087</Data></Cell>
    <Cell><Data ss:Type="String">+</Data></Cell>
    <Cell><Data ss:Type="String">GSBRNA2T00130574001</Data></Cell>
    <Cell><Data ss:Type="String">AT4G32470</Data></Cell>
    <Cell ss:Index="13"><Data ss:Type="String">Cytochrome bd ubiquinol oxidase, 14kDa subunit; FUNCTIONS IN: ubiquinol-cytochrome-c reductase activity; INVOLVED IN: mitochondrial electron transport, ubiquinol to cytochrome c; LOCATED IN: mitochondrion, plasma membrane, plastid, mitochondrial respiratory chain complex III, membrane; EXPRESSED IN: 26 plant structures; EXPRESSED DURING: 15 growth stages; CONTAINS InterPro DOMAIN/s: Cytochrome d ubiquinol oxidase, 14kDa subunit (InterPro:IPR003197); BEST Arabidopsis thaliana protein match is: Cytochrome bd ubiquinol oxidase, 14kDa subunit (TAIR:AT5G25450.1); Has 1807 Blast hits to 1807 proteins in 277 species: Archae - 0; Bacteria - 0; Metazoa - 736; Fungi - 347; Plants - 385; Viruses - 0; Other Eukaryotes - 339 (source: NCBI BLink).</Data></Cell>
    <Cell><Data ss:Type="String">aerobic respiration(GO:0009060), glycolytic process(GO:0006096), hydrogen ion transmembrane transport( GO:1902600 ), mitochondrial electron transport, ubiquinol to cytochrome c(GO:0006122), photorespiration(GO:0009853), proteasome core complex assembly(GO:0080129), response to cadmium ion(GO:0046686), response to misfolded protein(response to misfolded protein), ubiquitin-dependent protein catabolic process(GO:0006511) </Data></Cell>
    <Cell><Data ss:Type="String">membrane(GO:0016020), mitochondrial respiratory chain complex III(GO:0005750), mitochondrion(GO:0005739), plastid(GO:0009536), vacuolar membrane(GO:0005774) </Data></Cell>
    <Cell><Data ss:Type="String">ubiquinol-cytochrome-c reductase activity(GO:0008121) </Data></Cell>
   </Row>
   <Row>
    <Cell><Data ss:Type="String">chrC02</Data></Cell>
    <Cell><Data ss:Type="Number">11175001</Data></Cell>
    <Cell><Data ss:Type="Number">11176000</Data></Cell>
    <Cell ss:StyleID="s20"><Data ss:Type="Number">1.62670483106988E-5</Data></Cell>
    <Cell><Data ss:Type="Number">3.4588774815461801E-3</Data></Cell>
    <Cell ss:StyleID="s21"><Data ss:Type="Number">25.592495062541101</Data></Cell>
    <Cell><Data ss:Type="String">BnaC02g15560D</Data></Cell>
    <Cell><Data ss:Type="Number">-515</Data></Cell>
    <Cell><Data ss:Type="String">+</Data></Cell>
    <Cell><Data ss:Type="String">GSBRNA2T00153028001</Data></Cell>
    <Cell><Data ss:Type="String">AT5G51690</Data></Cell>
    <Cell><Data ss:Type="String">1-AMINO-CYCLOPROPANE-1-CARBOXYLATE SYNTHASE 12, ACS12</Data></Cell>
    <Cell><Data ss:Type="String"> Encodes an aminotransferase with broad specificity for aspartate and aromatic amino aids such as tyrosine and phenylalanine. It does not act on branched chain amino acids and does not have ACC synthase activity. </Data></Cell>
    <Cell><Data ss:Type="String">cellular amino acid metabolic process(GO:0006520), ethylene biosynthetic process(GO:0009693) </Data></Cell>
    <Cell><Data ss:Type="String">cytoplasm(GO:0005737) </Data></Cell>
    <Cell><Data ss:Type="String">1-aminocyclopropane-1-carboxylate synthase activity(GO:0016847), L-aspartate:2-oxoglutarate aminotransferase activity(GO:0004069), aromatic-amino-acid:2-oxoglutarate aminotransferase activity(GO:0008793), pyridoxal phosphate binding(GO:0030170), transaminase activity(GO:0008483) </Data></Cell>
   </Row>
   <Row>
    <Cell><Data ss:Type="String">chrC05</Data></Cell>
    <Cell><Data ss:Type="Number">3802001</Data></Cell>
    <Cell><Data ss:Type="Number">3803000</Data></Cell>
    <Cell ss:StyleID="s20"><Data ss:Type="Number">2.49787813106733E-9</Data></Cell>
    <Cell ss:StyleID="s20"><Data ss:Type="Number">3.8657221435879998E-6</Data></Cell>
    <Cell ss:StyleID="s21"><Data ss:Type="Number">35.714285714285701</Data></Cell>
    <Cell><Data ss:Type="String">BnaC05g07550D</Data></Cell>
    <Cell><Data ss:Type="Number">640</Data></Cell>
    <Cell><Data ss:Type="String">-</Data></Cell>
    <Cell><Data ss:Type="String">GSBRNA2T00100391001</Data></Cell>
    <Cell><Data ss:Type="String">AT1G10200</Data></Cell>
    <Cell><Data ss:Type="String">ATWLIM1, WLIM1</Data></Cell>
    <Cell><Data ss:Type="String">Encodes a member of the Arabidopsis LIM proteins: a family of actin bundlers with distinct expression patterns. WLIM1, WLIM2a, and WLIM2b are widely expressed, whereas PLIM2a, PLIM2b, and PLIM2c are predominantly expressed in pollen. Regulates actin cytoskeleton organization.</Data></Cell>
    <Cell><Data ss:Type="String">actin filament bundle assembly(GO:0051017) </Data></Cell>
    <Cell><Data ss:Type="String">cytoplasm(GO:0005737), cytoskeleton(GO:0005856), plasma membrane(GO:0005886) </Data></Cell>
    <Cell><Data ss:Type="String">sequence-specific DNA binding transcription factor activity(GO:0003700), zinc ion binding(GO:0008270) </Data></Cell>
   </Row>
   <Row>
    <Cell><Data ss:Type="String">chrC06</Data></Cell>
    <Cell><Data ss:Type="Number">1671001</Data></Cell>
    <Cell><Data ss:Type="Number">1672000</Data></Cell>
    <Cell ss:StyleID="s20"><Data ss:Type="Number">1.8239236143510598E-5</Data></Cell>
    <Cell><Data ss:Type="Number">3.7438841469958298E-3</Data></Cell>
    <Cell ss:StyleID="s21"><Data ss:Type="Number">34.090909090909101</Data></Cell>
    <Cell><Data ss:Type="String">BnaC06g00940D</Data></Cell>
    <Cell><Data ss:Type="Number">1523</Data></Cell>
    <Cell><Data ss:Type="String">+</Data></Cell>
    <Cell><Data ss:Type="String">GSBRNA2T00061981001</Data></Cell>
    <Cell><Data ss:Type="String">/</Data></Cell>
   </Row>
   <Row>
    <Cell><Data ss:Type="String">chrC07</Data></Cell>
    <Cell><Data ss:Type="Number">42384001</Data></Cell>
    <Cell><Data ss:Type="Number">42385000</Data></Cell>
    <Cell ss:StyleID="s20"><Data ss:Type="Number">1.9072173138687801E-8</Data></Cell>
    <Cell ss:StyleID="s20"><Data ss:Type="Number">2.0450468819410799E-5</Data></Cell>
    <Cell ss:StyleID="s21"><Data ss:Type="Number">-32.485164538752002</Data></Cell>
    <Cell><Data ss:Type="String">BnaC07g43260D</Data></Cell>
    <Cell><Data ss:Type="Number">-152</Data></Cell>
    <Cell><Data ss:Type="String">+</Data></Cell>
    <Cell><Data ss:Type="String">GSBRNA2T00099787001</Data></Cell>
    <Cell><Data ss:Type="String">AT4G31340</Data></Cell>
    <Cell ss:Index="13"><Data ss:Type="String">myosin heavy chain-related; LOCATED IN: endoplasmic reticulum, plasma membrane; EXPRESSED IN: 26 plant structures; EXPRESSED DURING: 15 growth stages; BEST Arabidopsis thaliana protein match is: DNA repair ATPase-related (TAIR:AT2G24420.2); Has 30201 Blast hits to 17322 proteins in 780 species: Archae - 12; Bacteria - 1396; Metazoa - 17338; Fungi - 3422; Plants - 5037; Viruses - 0; Other Eukaryotes - 2996 (source: NCBI BLink).</Data></Cell>
    <Cell><Data ss:Type="String">D-xylose metabolic process(GO:0042732), glucose catabolic process(GO:0006007) </Data></Cell>
    <Cell><Data ss:Type="String">Golgi apparatus(GO:0005794), endoplasmic reticulum(GO:0005783), vacuolar membrane(GO:0005774) </Data></Cell>
   </Row>
   <Row>
    <Cell><Data ss:Type="String">chrC09</Data></Cell>
    <Cell><Data ss:Type="Number">10790001</Data></Cell>
    <Cell><Data ss:Type="Number">10791000</Data></Cell>
    <Cell ss:StyleID="s20"><Data ss:Type="Number">2.3144864633804101E-7</Data></Cell>
    <Cell><Data ss:Type="Number">1.5106293996191E-4</Data></Cell>
    <Cell ss:StyleID="s21"><Data ss:Type="Number">33.3333333333333</Data></Cell>
    <Cell><Data ss:Type="String">BnaC09g14160D</Data></Cell>
    <Cell><Data ss:Type="Number">1060</Data></Cell>
    <Cell><Data ss:Type="String">+</Data></Cell>
    <Cell><Data ss:Type="String">GSBRNA2T00086485001</Data></Cell>
    <Cell><Data ss:Type="String">/</Data></Cell>
   </Row>
   <Row>
    <Cell><Data ss:Type="String">chrC09</Data></Cell>
    <Cell><Data ss:Type="Number">44538001</Data></Cell>
    <Cell><Data ss:Type="Number">44539000</Data></Cell>
    <Cell ss:StyleID="s20"><Data ss:Type="Number">3.0846196009740898E-5</Data></Cell>
    <Cell><Data ss:Type="Number">5.4095230144599804E-3</Data></Cell>
    <Cell ss:StyleID="s21"><Data ss:Type="Number">28.4893419833179</Data></Cell>
    <Cell><Data ss:Type="String">BnaC09g43140D</Data></Cell>
    <Cell><Data ss:Type="Number">1817</Data></Cell>
    <Cell><Data ss:Type="String">+</Data></Cell>
    <Cell><Data ss:Type="String">GSBRNA2T00031583001</Data></Cell>
    <Cell><Data ss:Type="String">AT5G14040</Data></Cell>
    <Cell><Data ss:Type="String">MITOCHONDRIAL PHOSPHATE TRANSPORTER 3, MPT3, PHOSPHATE TRANSPORTER 3;1, PHT3;1</Data></Cell>
    <Cell><Data ss:Type="String">Encodes a mitochondrial phosphate transporter. Modulates plant responses to salt stress.</Data></Cell>
    <Cell><Data ss:Type="String">glucose catabolic process(GO:0006007), pentose-phosphate shunt(GO:0006098), response to salt stress(GO:0009651), transport(GO:0006810) </Data></Cell>
    <Cell><Data ss:Type="String">cell wall(GO:0005618), chloroplast(GO:0009507), integral component of membrane(GO:0016021), membrane(GO:0016020), mitochondrial inner membrane(GO:0005743), mitochondrion(GO:0005739), vacuolar membrane(GO:0005774) </Data></Cell>
   </Row>
  </Table>
  <WorksheetOptions xmlns="urn:schemas-microsoft-com:office:excel">
   <PageSetup>
    <Header x:Margin="0.3"/>
    <Footer x:Margin="0.3"/>
    <PageMargins x:Bottom="0.75" x:Left="0.7" x:Right="0.7" x:Top="0.75"/>
   </PageSetup>
   <Print>
    <ValidPrinterInfo/>
    <PaperSizeIndex>9</PaperSizeIndex>
    <HorizontalResolution>200</HorizontalResolution>
    <VerticalResolution>200</VerticalResolution>
   </Print>
   <Selected/>
   <Panes>
    <Pane>
     <Number>3</Number>
     <ActiveRow>28</ActiveRow>
     <ActiveCol>6</ActiveCol>
    </Pane>
   </Panes>
   <ProtectObjects>False</ProtectObjects>
   <ProtectScenarios>False</ProtectScenarios>
  </WorksheetOptions>
 </Worksheet>
 <Worksheet ss:Name="T32 vs.T0">
  <Table ss:ExpandedColumnCount="103" ss:ExpandedRowCount="109" x:FullColumns="1"
   x:FullRows="1" ss:StyleID="s16" ss:DefaultColumnWidth="54"
   ss:DefaultRowHeight="15">
   <Column ss:Index="7" ss:StyleID="s16" ss:AutoFitWidth="0" ss:Width="88.5"/>
   <Column ss:StyleID="s16" ss:Width="260.25"/>
   <Column ss:Index="10" ss:StyleID="s16" ss:Width="130.5"/>
   <Column ss:StyleID="s16" ss:AutoFitWidth="0" ss:Width="78"/>
   <Column ss:StyleID="s16" ss:AutoFitWidth="0" ss:Width="84"/>
   <Column ss:StyleID="s16" ss:AutoFitWidth="0" ss:Width="97.5"/>
   <Column ss:StyleID="s16" ss:AutoFitWidth="0" ss:Width="74.25"/>
   <Column ss:StyleID="s16" ss:AutoFitWidth="0" ss:Width="84.75"/>
   <Column ss:StyleID="s16" ss:AutoFitWidth="0" ss:Width="104.25"/>
   <Row>
    <Cell ss:MergeAcross="5" ss:StyleID="s61"><Data ss:Type="String">T32 vs.T0 CG</Data></Cell>
   </Row>
   <Row ss:Height="15.75">
    <Cell ss:MergeAcross="5" ss:StyleID="m61445516"><Data ss:Type="String">The Information of DMR</Data></Cell>
    <Cell ss:MergeAcross="5" ss:StyleID="s60"><Data ss:Type="String">The Information of DMR-related Gene</Data></Cell>
    <Cell ss:StyleID="s17"/>
    <Cell ss:StyleID="s17"/>
    <Cell ss:StyleID="s17"/>
    <Cell ss:StyleID="s17"/>
   </Row>
   <Row ss:Height="15.75">
    <Cell ss:StyleID="s18"><Data ss:Type="String">chr</Data></Cell>
    <Cell ss:StyleID="s18"><Data ss:Type="String">start</Data></Cell>
    <Cell ss:StyleID="s18"><Data ss:Type="String">end</Data></Cell>
    <Cell ss:StyleID="s18"><Data ss:Type="String">p value</Data></Cell>
    <Cell ss:StyleID="s18"><Data ss:Type="String">q value</Data></Cell>
    <Cell ss:StyleID="s19"><Data ss:Type="String">meth.diff</Data></Cell>
    <Cell ss:StyleID="s18"><Data ss:Type="String">Locus</Data></Cell>
    <Cell ss:StyleID="s18"><Data ss:Type="String">Distance from DMR to transcriptional start site</Data></Cell>
    <Cell ss:StyleID="s18"><Data ss:Type="String">Strand</Data></Cell>
    <Cell ss:StyleID="s18"><Data ss:Type="String">Gene ID</Data></Cell>
    <Cell ss:StyleID="s18"><Data ss:Type="String">Similar to At. Locus</Data></Cell>
    <Cell ss:StyleID="s18"><Data ss:Type="String">Other names</Data></Cell>
    <Cell ss:StyleID="s18"><Data ss:Type="String">Description</Data></Cell>
    <Cell ss:StyleID="s18"><Data ss:Type="String">GO Biological Process</Data></Cell>
    <Cell ss:StyleID="s18"><Data ss:Type="String">GO Cellular Component</Data></Cell>
    <Cell ss:StyleID="s18"><Data ss:Type="String">GO Molecular Function</Data></Cell>
   </Row>
   <Row>
    <Cell><Data ss:Type="String">chrA01</Data></Cell>
    <Cell><Data ss:Type="Number">16963001</Data></Cell>
    <Cell><Data ss:Type="Number">16964000</Data></Cell>
    <Cell ss:StyleID="s20"><Data ss:Type="Number">2.4794691541350499E-7</Data></Cell>
    <Cell><Data ss:Type="Number">1.5033418912788299E-4</Data></Cell>
    <Cell ss:StyleID="s21"><Data ss:Type="Number">-27.380952380952401</Data></Cell>
    <Cell><Data ss:Type="String">BnaA01g24590D</Data></Cell>
    <Cell><Data ss:Type="Number">0</Data></Cell>
    <Cell><Data ss:Type="String">-</Data></Cell>
    <Cell><Data ss:Type="String">GSBRNA2T00056254001</Data></Cell>
    <Cell><Data ss:Type="String">AT3G22620</Data></Cell>
    <Cell ss:Index="13" ss:StyleID="s22"><Data ss:Type="String">Bifunctional inhibitor/lipid-transfer protein/seed storage 2S albumin superfamily protein; FUNCTIONS IN: lipid binding; INVOLVED IN: lipid transport; LOCATED IN: chloroplast envelope; EXPRESSED IN: 9 plant structures; EXPRESSED DURING: 4 anthesis, C globular stage, petal differentiation and expansion stage; CONTAINS InterPro DOMAIN/s: Bifunctional inhibitor/plant lipid transfer protein/seed storage (InterPro:IPR016140), Plant lipid transfer protein/seed storage/trypsin-alpha amylase inhibitor (InterPro:IPR003612); BEST Arabidopsis thaliana protein match is: Bifunctional inhibitor/lipid-transfer protein/seed storage 2S albumin superfamily protein (TAIR:AT1G05450.2); Has 884 Blast hits to 840 proteins in 101 species: Archae - 0; Bacteria - 84; Metazoa - 49; Fungi - 31; Plants - 622; Viruses - 18; Other Eukaryotes - 80 (source: NCBI BLink).</Data></Cell>
    <Cell><Data ss:Type="String">lipid transport(GO:0006869), nitrate transport(GO:0015706), response to nitrate(GO:0010167) </Data></Cell>
    <Cell><Data ss:Type="String">chloroplast envelope(GO:0009941), plasma membrane(GO:0005886) </Data></Cell>
    <Cell><Data ss:Type="String">lipid binding(GO:0008289)</Data></Cell>
   </Row>
   <Row>
    <Cell><Data ss:Type="String">chrA02</Data></Cell>
    <Cell><Data ss:Type="Number">8282001</Data></Cell>
    <Cell><Data ss:Type="Number">8283000</Data></Cell>
    <Cell ss:StyleID="s20"><Data ss:Type="Number">3.9342699101939401E-6</Data></Cell>
    <Cell><Data ss:Type="Number">1.38594754577562E-3</Data></Cell>
    <Cell ss:StyleID="s21"><Data ss:Type="Number">29.3290783375123</Data></Cell>
    <Cell><Data ss:Type="String">BnaA02g14590D</Data></Cell>
    <Cell><Data ss:Type="Number">0</Data></Cell>
    <Cell><Data ss:Type="String">+</Data></Cell>
    <Cell><Data ss:Type="String">GSBRNA2T00096386001</Data></Cell>
    <Cell><Data ss:Type="String">/</Data></Cell>
   </Row>
   <Row>
    <Cell><Data ss:Type="String">chrA02</Data></Cell>
    <Cell><Data ss:Type="Number">11166001</Data></Cell>
    <Cell><Data ss:Type="Number">11167000</Data></Cell>
    <Cell ss:StyleID="s20"><Data ss:Type="Number">3.8731935894746798E-7</Data></Cell>
    <Cell><Data ss:Type="Number">2.15341365351349E-4</Data></Cell>
    <Cell ss:StyleID="s21"><Data ss:Type="Number">-33.2792207792208</Data></Cell>
    <Cell><Data ss:Type="String">BnaA02g18410D</Data></Cell>
    <Cell><Data ss:Type="Number">0</Data></Cell>
    <Cell><Data ss:Type="String">-</Data></Cell>
    <Cell><Data ss:Type="String">GSBRNA2T00065752001</Data></Cell>
    <Cell><Data ss:Type="String">AT1G77420</Data></Cell>
    <Cell ss:Index="13" ss:StyleID="s22"><Data ss:Type="String">alpha/beta-Hydrolases superfamily protein; BEST Arabidopsis thaliana protein match is: alpha/beta-Hydrolases superfamily protein (TAIR:AT5G16120.1); Has 4552 Blast hits to 4550 proteins in 1360 species: Archae - 49; Bacteria - 3106; Metazoa - 121; Fungi - 218; Plants - 474; Viruses - 41; Other Eukaryotes - 543 (source: NCBI BLink).</Data></Cell>
    <Cell ss:Index="16"><Data ss:Type="String">hydrolase activity (GO:0016787 )</Data></Cell>
   </Row>
   <Row>
    <Cell><Data ss:Type="String">chrA02</Data></Cell>
    <Cell><Data ss:Type="Number">13571001</Data></Cell>
    <Cell><Data ss:Type="Number">13572000</Data></Cell>
    <Cell ss:StyleID="s20"><Data ss:Type="Number">4.1124525926378801E-16</Data></Cell>
    <Cell ss:StyleID="s20"><Data ss:Type="Number">2.1101224224910898E-12</Data></Cell>
    <Cell ss:StyleID="s21"><Data ss:Type="Number">-48.306720477276698</Data></Cell>
    <Cell><Data ss:Type="String">BnaA02g21210D</Data></Cell>
    <Cell><Data ss:Type="Number">0</Data></Cell>
    <Cell><Data ss:Type="String">-</Data></Cell>
    <Cell><Data ss:Type="String">GSBRNA2T00104404001</Data></Cell>
    <Cell><Data ss:Type="String">/</Data></Cell>
   </Row>
   <Row>
    <Cell><Data ss:Type="String">chrA02</Data></Cell>
    <Cell><Data ss:Type="Number">13572001</Data></Cell>
    <Cell><Data ss:Type="Number">13573000</Data></Cell>
    <Cell ss:StyleID="s20"><Data ss:Type="Number">6.1409730742859205E-7</Data></Cell>
    <Cell><Data ss:Type="Number">3.13180692049316E-4</Data></Cell>
    <Cell ss:StyleID="s21"><Data ss:Type="Number">-43.611638203668598</Data></Cell>
    <Cell><Data ss:Type="String">BnaA02g21210D</Data></Cell>
    <Cell><Data ss:Type="Number">-66</Data></Cell>
    <Cell><Data ss:Type="String">-</Data></Cell>
    <Cell><Data ss:Type="String">GSBRNA2T00104404001</Data></Cell>
    <Cell><Data ss:Type="String">/</Data></Cell>
   </Row>
   <Row>
    <Cell><Data ss:Type="String">chrA02</Data></Cell>
    <Cell><Data ss:Type="Number">13863001</Data></Cell>
    <Cell><Data ss:Type="Number">13864000</Data></Cell>
    <Cell ss:StyleID="s20"><Data ss:Type="Number">1.33879367244701E-8</Data></Cell>
    <Cell ss:StyleID="s20"><Data ss:Type="Number">1.29615028159778E-5</Data></Cell>
    <Cell ss:StyleID="s21"><Data ss:Type="Number">-30.941196068632401</Data></Cell>
    <Cell><Data ss:Type="String">BnaA02g21500D</Data></Cell>
    <Cell><Data ss:Type="Number">0</Data></Cell>
    <Cell><Data ss:Type="String">+</Data></Cell>
    <Cell><Data ss:Type="String">GSBRNA2T00087451001</Data></Cell>
    <Cell><Data ss:Type="String">/</Data></Cell>
   </Row>
   <Row>
    <Cell><Data ss:Type="String">chrA02</Data></Cell>
    <Cell><Data ss:Type="Number">23344001</Data></Cell>
    <Cell><Data ss:Type="Number">23345000</Data></Cell>
    <Cell ss:StyleID="s20"><Data ss:Type="Number">2.05065133430671E-11</Data></Cell>
    <Cell ss:StyleID="s20"><Data ss:Type="Number">4.2347267359933301E-8</Data></Cell>
    <Cell ss:StyleID="s21"><Data ss:Type="Number">-25.887345679012299</Data></Cell>
    <Cell><Data ss:Type="String">BnaA02g32460D</Data></Cell>
    <Cell><Data ss:Type="Number">0</Data></Cell>
    <Cell><Data ss:Type="String">-</Data></Cell>
    <Cell><Data ss:Type="String">GSBRNA2T00120353001</Data></Cell>
    <Cell><Data ss:Type="String">AT5G24530</Data></Cell>
    <Cell ss:Index="13"><Data ss:Type="String">Encodes a putative 2OG-Fe(II) oxygenase that is defense-associated but required for susceptibility to downy mildew</Data></Cell>
    <Cell ss:StyleID="s22"><Data ss:Type="String">MAPK cascade(GO:0000165), defense response to bacterium(GO:0042742), defense response to fungus(GO:0050832), detection of biotic stimulus(GO:0009595), flavonoid biosynthetic process(GO:0009813), innate immune response(GO:0045087), jasmonic acid mediated signaling pathway(GO:0009867), negative regulation of defense response(GO:0031348), oxidation-reduction process(GO:0055114), protein targeting to membrane(GO:0006612), regulation of defense response(GO:0031347), regulation of hydrogen peroxide metabolic process(GO:0010310), regulation of multi-organism process(GO:0043900), regulation of plant-type hypersensitive response(GO:0010363), response to bacterium(GO:0009617), response to chitin(GO:0010200), response to endoplasmic reticulum stress(GO:0034976), response to fungus(GO:0009620), response to hypoxia(GO:0001666), salicylic acid biosynthetic process(GO:0009697), systemic acquired resistance(GO:0009627), systemic acquired resistance, salicylic acid mediated signaling pathway (GO:0009862)</Data></Cell>
    <Cell><Data ss:Type="String">cytoplasm (GO:0005737)</Data></Cell>
    <Cell><Data ss:Type="String">metal ion binding(GO:0046872), oxidoreductase activity, acting on paired donors, with incorporation or reduction of molecular oxygen, 2-oxoglutarate as one donor, and incorporation of one atom each of oxygen into both donors(GO:0016706)</Data></Cell>
   </Row>
   <Row>
    <Cell><Data ss:Type="String">chrA03</Data></Cell>
    <Cell><Data ss:Type="Number">16756001</Data></Cell>
    <Cell><Data ss:Type="Number">16757000</Data></Cell>
    <Cell ss:StyleID="s20"><Data ss:Type="Number">1.4184563103003599E-5</Data></Cell>
    <Cell><Data ss:Type="Number">3.5994448561728898E-3</Data></Cell>
    <Cell ss:StyleID="s21"><Data ss:Type="Number">-30.5995650823237</Data></Cell>
    <Cell><Data ss:Type="String">BnaA03g34410D</Data></Cell>
    <Cell><Data ss:Type="Number">-34</Data></Cell>
    <Cell><Data ss:Type="String">-</Data></Cell>
    <Cell ss:StyleID="s23"><Data ss:Type="String">GSBRNA2T00137501001</Data></Cell>
    <Cell><Data ss:Type="String">AT3G17060</Data></Cell>
    <Cell ss:Index="13" ss:StyleID="s22"><Data ss:Type="String">Pectin lyase-like superfamily protein; FUNCTIONS IN: pectinesterase activity; INVOLVED IN: cell wall modification; LOCATED IN: endomembrane system, cell wall, plant-type cell wall; EXPRESSED IN: 9 plant structures; EXPRESSED DURING: L mature pollen stage, M germinated pollen stage, 4 anthesis, C globular stage, petal differentiation and expansion stage; CONTAINS InterPro DOMAIN/s: Pectinesterase, active site (InterPro:IPR018040), Pectin lyase fold/virulence factor (InterPro:IPR011050), Pectinesterase, catalytic (InterPro:IPR000070), Pectin lyase fold (InterPro:IPR012334); BEST Arabidopsis thaliana protein match is: Pectin lyase-like superfamily protein (TAIR:AT5G19730.1); Has 2473 Blast hits to 2430 proteins in 320 species: Archae - 8; Bacteria - 629; Metazoa - 1; Fungi - 193; Plants - 1617; Viruses - 0; Other Eukaryotes - 25 (source: NCBI BLink).</Data></Cell>
    <Cell><Data ss:Type="String">actin filament-based movement(GO:0030048), cell wall modification(GO:0042545), pectin catabolic process (GO:0045490)</Data></Cell>
    <Cell><Data ss:Type="String">cell wall(GO:0005618), extracellular region(GO:0005576), plant-type cell wall (GO:0009505)</Data></Cell>
    <Cell><Data ss:Type="String">aspartyl esterase activity(GO:0045330), pectinesterase activity (GO:0030599)</Data></Cell>
   </Row>
   <Row>
    <Cell><Data ss:Type="String">chrA03</Data></Cell>
    <Cell><Data ss:Type="Number">18085001</Data></Cell>
    <Cell><Data ss:Type="Number">18086000</Data></Cell>
    <Cell ss:StyleID="s20"><Data ss:Type="Number">3.1272877604140402E-25</Data></Cell>
    <Cell ss:StyleID="s20"><Data ss:Type="Number">4.0968255431959802E-21</Data></Cell>
    <Cell ss:StyleID="s21"><Data ss:Type="Number">-33.983013937282202</Data></Cell>
    <Cell><Data ss:Type="String">BnaA03g36810D</Data></Cell>
    <Cell><Data ss:Type="Number">1009</Data></Cell>
    <Cell><Data ss:Type="String">-</Data></Cell>
    <Cell ss:StyleID="s23"><Data ss:Type="String">GSBRNA2T00154830001</Data></Cell>
    <Cell><Data ss:Type="String">AT3G22840</Data></Cell>
    <Cell><Data ss:Type="String">EARLY LIGHT-INDUCABLE PROTEIN, ELIP, ELIP1</Data></Cell>
    <Cell><Data ss:Type="String">Encodes an early light-inducible protein</Data></Cell>
    <Cell ss:StyleID="s22"><Data ss:Type="String">anthocyanin-containing compound biosynthetic process(GO:0009718), cellular response to UV-A(GO:0071492), cellular response to blue light(GO:0071483), cellular response to far red light(GO:0071490), cellular response to heat(GO:0034605), cellular response to high light intensity(GO:0071486), cellular response to red light(GO:0071491), flavonoid biosynthetic process(GO:0009813), photoprotection(GO:0010117), photosynthesis(GO:0015979), positive regulation of seed germination(GO:0010030), regulation of chlorophyll biosynthetic process(GO:0010380), response to UV(GO:0009411), response to UV-B(GO:0010224), response to cold(GO:0009409), response to karrikin( GO:0080167), response to sucrose (GO:0009744)</Data></Cell>
    <Cell><Data ss:Type="String">chloroplast(GO:0009507), chloroplast thylakoid membrane(GO:0009535), integral component of membrane(GO:0016021), photosystem I(GO:0009522), photosystem II (GO:0009523)</Data></Cell>
    <Cell><Data ss:Type="String">chlorophyll binding (GO:0016168)</Data></Cell>
   </Row>
   <Row>
    <Cell><Data ss:Type="String">chrA03</Data></Cell>
    <Cell><Data ss:Type="Number">18786001</Data></Cell>
    <Cell><Data ss:Type="Number">18787000</Data></Cell>
    <Cell ss:StyleID="s20"><Data ss:Type="Number">1.39054779823212E-5</Data></Cell>
    <Cell><Data ss:Type="Number">3.54485786304338E-3</Data></Cell>
    <Cell ss:StyleID="s21"><Data ss:Type="Number">-33.4741784037559</Data></Cell>
    <Cell><Data ss:Type="String">BnaA03g37760D</Data></Cell>
    <Cell><Data ss:Type="Number">0</Data></Cell>
    <Cell><Data ss:Type="String">-</Data></Cell>
    <Cell><Data ss:Type="String">GSBRNA2T00154959001</Data></Cell>
    <Cell><Data ss:Type="String">AT2G04540</Data></Cell>
    <Cell ss:Index="13" ss:StyleID="s22"><Data ss:Type="String">Beta-ketoacyl synthase; FUNCTIONS IN: transferase activity, transferring acyl groups other than amino-acyl groups, fatty acid synthase activity, catalytic activity; INVOLVED IN: biosynthetic process, fatty acid biosynthetic process, metabolic process; LOCATED IN: mitochondrion; EXPRESSED IN: 23 plant structures; EXPRESSED DURING: 13 growth stages; CONTAINS InterPro DOMAIN/s: Beta-ketoacyl synthase (InterPro:IPR000794), Thiolase-like (InterPro:IPR016039), Beta-ketoacyl synthase, C-terminal (InterPro:IPR014031), 3-oxoacyl-[acyl-carrier-protein] synthase 2 (InterPro:IPR017568), Beta-ketoacyl synthase, N-terminal (InterPro:IPR014030), Thiolase-like, subgroup (InterPro:IPR016038), Beta-ketoacyl synthase, active site (InterPro:IPR018201); BEST Arabidopsis thaliana protein match is: 3-ketoacyl-acyl carrier protein synthase I (TAIR:AT5G46290.1); Has 30201 Blast hits to 17322 proteins in 780 species: Archae - 12; Bacteria - 1396; Metazoa - 17338; Fungi - 3422; Plants - 5037; Viruses - 0; Other Eukaryotes - 2996 (source: NCBI BLink).</Data></Cell>
    <Cell><Data ss:Type="String">cuticle development(GO:0042335), fatty acid biosynthetic process(GO:0006633), response to cold(GO:0009409), very long-chain fatty acid metabolic process(GO:0000038)</Data></Cell>
    <Cell><Data ss:Type="String">mitochondrion(GO:0005739)</Data></Cell>
    <Cell><Data ss:Type="String"> 3-oxoacyl-[acyl-carrier-protein] synthase activity(GO:0004315), fatty acid synthase activity(GO:0004312)  </Data></Cell>
   </Row>
   <Row>
    <Cell><Data ss:Type="String">chrA03</Data></Cell>
    <Cell><Data ss:Type="Number">19583001</Data></Cell>
    <Cell><Data ss:Type="Number">19584000</Data></Cell>
    <Cell><Data ss:Type="Number">2.64958023204205E-11</Data></Cell>
    <Cell><Data ss:Type="Number">5.31447529649585E-8</Data></Cell>
    <Cell ss:StyleID="s21"><Data ss:Type="Number">-36.1105921912946</Data></Cell>
    <Cell ss:StyleID="s41"><Data ss:Type="String">BnaA03g39290D</Data></Cell>
    <Cell><Data ss:Type="Number">-138</Data></Cell>
    <Cell><Data ss:Type="String">+</Data></Cell>
    <Cell><Data ss:Type="String">GSBRNA2T00113657001</Data></Cell>
    <Cell><Data ss:Type="String">AT2G16740</Data></Cell>
    <Cell><Data ss:Type="String">UBC29, UBIQUITIN-CONJUGATING ENZYME 29</Data></Cell>
    <Cell ss:StyleID="s22"><Data ss:Type="String">ubiquitin-conjugating enzyme 29 (UBC29); CONTAINS InterPro DOMAIN/s: Ubiquitin-conjugating enzyme/RWD-like (InterPro:IPR016135), Ubiquitin-conjugating enzyme, E2 (InterPro:IPR000608); BEST Arabidopsis thaliana protein match is: ubiquitin-conjugating enzyme 10 (TAIR:AT5G53300.4); Has 10587 Blast hits to 10548 proteins in 402 species: Archae - 0; Bacteria - 4; Metazoa - 4577; Fungi - 2332; Plants - 1935; Viruses - 23; Other Eukaryotes - 1716 (source: NCBI BLink).</Data></Cell>
    <Cell ss:StyleID="s22"><Data ss:Type="String">DNA endoreduplication(GO:0042023), proteasome assembly(GO:0043248), proteasome-mediated ubiquitin-dependent protein catabolic process(GO:0043161), protein ubiquitination(GO:0016567 ), regulation of unidimensional cell growth(GO:0051510), response to misfolded protein(GO:0051788), ubiquitin-dependent protein catabolic process(GO:0006511)</Data></Cell>
    <Cell><Data ss:Type="String">cytoplasm(GO:0005737) </Data></Cell>
    <Cell><Data ss:Type="String">ATP binding(GO:0005524), acid-amino acid ligase activity(GO:0016881), ligase activity(GO:0016874), ubiquitin-protein transferase activity(GO:0004842) </Data></Cell>
   </Row>
   <Row>
    <Cell><Data ss:Type="String">chrA03</Data></Cell>
    <Cell><Data ss:Type="Number">20094001</Data></Cell>
    <Cell><Data ss:Type="Number">20095000</Data></Cell>
    <Cell ss:StyleID="s20"><Data ss:Type="Number">3.0918275898302E-9</Data></Cell>
    <Cell ss:StyleID="s20"><Data ss:Type="Number">3.75686662376773E-6</Data></Cell>
    <Cell ss:StyleID="s21"><Data ss:Type="Number">33.44751866491</Data></Cell>
    <Cell><Data ss:Type="String">BnaA03g40200D</Data></Cell>
    <Cell><Data ss:Type="Number">143</Data></Cell>
    <Cell><Data ss:Type="String">+</Data></Cell>
    <Cell><Data ss:Type="String">GSBRNA2T00113545001</Data></Cell>
    <Cell><Data ss:Type="String">AT5G61440</Data></Cell>
    <Cell><Data ss:Type="String">ACHT5, ATYPICAL CYS HIS RICH THIOREDOXIN 5</Data></Cell>
    <Cell><Data ss:Type="String">Encodes a member of the thioredoxin family protein. Located in the chloroplast</Data></Cell>
    <Cell ss:Index="15"><Data ss:Type="String">chloroplast(GO:0009507), cytoplasm(GO:0005737)</Data></Cell>
   </Row>
   <Row>
    <Cell><Data ss:Type="String">chrA03</Data></Cell>
    <Cell><Data ss:Type="Number">29230001</Data></Cell>
    <Cell><Data ss:Type="Number">29231000</Data></Cell>
    <Cell ss:StyleID="s20"><Data ss:Type="Number">8.3912055613352501E-6</Data></Cell>
    <Cell><Data ss:Type="Number">2.3945955343736198E-3</Data></Cell>
    <Cell ss:StyleID="s21"><Data ss:Type="Number">-27.204643325220001</Data></Cell>
    <Cell><Data ss:Type="String">BnaA03g54520D</Data></Cell>
    <Cell><Data ss:Type="Number">0</Data></Cell>
    <Cell><Data ss:Type="String">-</Data></Cell>
    <Cell><Data ss:Type="String">GSBRNA2T00050107001</Data></Cell>
    <Cell><Data ss:Type="String">AT4G04090</Data></Cell>
    <Cell ss:Index="13" ss:StyleID="s22"><Data ss:Type="String">BTB/POZ domain-containing protein; CONTAINS InterPro DOMAIN/s: BTB/POZ (InterPro:IPR013069), BTB/POZ fold (InterPro:IPR011333), Kelch related (InterPro:IPR013089), BTB/POZ-like (InterPro:IPR000210); BEST Arabidopsis thaliana protein match is: BTB/POZ domain-containing protein (TAIR:AT2G40450.1); Has 1656 Blast hits to 1653 proteins in 96 species: Archae - 0; Bacteria - 0; Metazoa - 1061; Fungi - 0; Plants - 524; Viruses - 5; Other Eukaryotes - 66 (source: NCBI BLink).</Data></Cell>
    <Cell><Data ss:Type="String">protein ubiquitination(GO:0016567)</Data></Cell>
    <Cell><Data ss:Type="String">cytoplasm (GO:0005737)</Data></Cell>
   </Row>
   <Row>
    <Cell><Data ss:Type="String">chrA04</Data></Cell>
    <Cell><Data ss:Type="Number">17991001</Data></Cell>
    <Cell><Data ss:Type="Number">17992000</Data></Cell>
    <Cell ss:StyleID="s20"><Data ss:Type="Number">2.0083017847466999E-19</Data></Cell>
    <Cell ss:StyleID="s20"><Data ss:Type="Number">1.530720464952E-15</Data></Cell>
    <Cell ss:StyleID="s21"><Data ss:Type="Number">-35.252125305694697</Data></Cell>
    <Cell><Data ss:Type="String">BnaA04g24700D</Data></Cell>
    <Cell><Data ss:Type="Number">-1873</Data></Cell>
    <Cell><Data ss:Type="String">-</Data></Cell>
    <Cell><Data ss:Type="String">GSBRNA2T00088621001</Data></Cell>
    <Cell><Data ss:Type="String">AT2G42840</Data></Cell>
    <Cell><Data ss:Type="String">PDF1, PROTODERMAL FACTOR 1</Data></Cell>
    <Cell><Data ss:Type="String">Encodes a putative extracellular proline-rich protein is exclusively expressed in the L1 layer of vegetative, inflorescence and floral meristems and the protoderm of organ primordia.</Data></Cell>
    <Cell><Data ss:Type="String">regulation of meristem growth(GO:0010075)</Data></Cell>
    <Cell><Data ss:Type="String">extracellular region(GO:0005576), nucleus(GO:0005634) </Data></Cell>
   </Row>
   <Row>
    <Cell><Data ss:Type="String">chrA05</Data></Cell>
    <Cell><Data ss:Type="Number">3722001</Data></Cell>
    <Cell><Data ss:Type="Number">3723000</Data></Cell>
    <Cell ss:StyleID="s20"><Data ss:Type="Number">2.1634846024942699E-5</Data></Cell>
    <Cell><Data ss:Type="Number">4.9237249764166099E-3</Data></Cell>
    <Cell ss:StyleID="s21"><Data ss:Type="Number">52.867383512544798</Data></Cell>
    <Cell><Data ss:Type="String">BnaA05g06860D</Data></Cell>
    <Cell><Data ss:Type="Number">0</Data></Cell>
    <Cell><Data ss:Type="String">+</Data></Cell>
    <Cell><Data ss:Type="String">GSBRNA2T00116946001</Data></Cell>
    <Cell><Data ss:Type="String">/</Data></Cell>
   </Row>
   <Row>
    <Cell><Data ss:Type="String">chrA05</Data></Cell>
    <Cell><Data ss:Type="Number">16427001</Data></Cell>
    <Cell><Data ss:Type="Number">16428000</Data></Cell>
    <Cell ss:StyleID="s20"><Data ss:Type="Number">3.1110120593793102E-5</Data></Cell>
    <Cell><Data ss:Type="Number">6.3278081954669498E-3</Data></Cell>
    <Cell ss:StyleID="s21"><Data ss:Type="Number">-35.206321334503897</Data></Cell>
    <Cell><Data ss:Type="String">BnaA05g21240D</Data></Cell>
    <Cell><Data ss:Type="Number">778</Data></Cell>
    <Cell><Data ss:Type="String">-</Data></Cell>
    <Cell><Data ss:Type="String">GSBRNA2T00154007001</Data></Cell>
    <Cell><Data ss:Type="String">AT3G18860</Data></Cell>
    <Cell ss:Index="13" ss:StyleID="s22"><Data ss:Type="String">transducin family protein / WD-40 repeat family protein; CONTAINS InterPro DOMAIN/s: WD40 repeat 2 (InterPro:IPR019782), PLAA family ubiquitin binding, PFU (InterPro:IPR015155), WD40 repeat, conserved site (InterPro:IPR019775), WD40 repeat (InterPro:IPR001680), G-protein beta WD-40 repeat, region (InterPro:IPR020472), WD40 repeat-like-containing domain (InterPro:IPR011046), WD40-repeat-containing domain (InterPro:IPR017986), WD40/YVTN repeat-like-containing domain (InterPro:IPR015943), WD40 repeat, subgroup (InterPro:IPR019781), PUL (InterPro:IPR013535); BEST Arabidopsis thaliana protein match is: Transducin/WD40 repeat-like superfamily protein (TAIR:AT3G49660.1); Has 46725 Blast hits to 23214 proteins in 744 species: Archae - 52; Bacteria - 6212; Metazoa - 17671; Fungi - 11319; Plants - 5941; Viruses - 0; Other Eukaryotes - 5530 (source: NCBI BLink).</Data></Cell>
    <Cell ss:Index="15"><Data ss:Type="String">cytosol(GO:0005829), nucleus(GO:0005634), plasmodesma(GO:0009506)</Data></Cell>
    <Cell><Data ss:Type="String">nucleotide binding(GO:0000166) </Data></Cell>
   </Row>
   <Row>
    <Cell ss:StyleID="s49"><Data ss:Type="String">chrA06</Data></Cell>
    <Cell ss:StyleID="s49"><Data ss:Type="Number">2217001</Data></Cell>
    <Cell ss:StyleID="s49"><Data ss:Type="Number">2218000</Data></Cell>
    <Cell ss:StyleID="s49"><Data ss:Type="Number">3.59954117519126E-7</Data></Cell>
    <Cell ss:StyleID="s49"><Data ss:Type="Number">2.0254451039001099E-4</Data></Cell>
    <Cell ss:StyleID="s50"><Data ss:Type="Number">-33.8348803126527</Data></Cell>
    <Cell ss:StyleID="s51"><Data ss:Type="String">BnaA06g03610D</Data></Cell>
    <Cell ss:StyleID="s49"><Data ss:Type="Number">198</Data></Cell>
    <Cell ss:StyleID="s49"><Data ss:Type="String">-</Data></Cell>
    <Cell ss:StyleID="s49"><Data ss:Type="String">GSBRNA2T00156375001</Data></Cell>
    <Cell><Data ss:Type="String">AT1G48635</Data></Cell>
    <Cell><Data ss:Type="String">PEROXIN 3, PEROXIN 3-2, PEX3, PEX3-2</Data></Cell>
    <Cell ss:StyleID="s22"><Data ss:Type="String">peroxin 3 (PEX3); FUNCTIONS IN: molecular_function unknown; INVOLVED IN: peroxisome organization; LOCATED IN: mitochondrion, peroxisome, integral to peroxisomal membrane; CONTAINS InterPro DOMAIN/s: Peroxin-3 (InterPro:IPR006966); BEST Arabidopsis thaliana protein match is: peroxin 3-1 (TAIR:AT3G18160.1); Has 293 Blast hits to 293 proteins in 137 species: Archae - 0; Bacteria - 0; Metazoa - 122; Fungi - 111; Plants - 49; Viruses - 0; Other Eukaryotes - 11 (source: NCBI BLink).</Data></Cell>
    <Cell><Data ss:Type="String">amino acid transmembrane transport(GO:0003333), peroxisome organization(GO:0007031) </Data></Cell>
    <Cell><Data ss:Type="String">integral component of peroxisomal membrane(GO:0005779), mitochondrion(GO:0005739), peroxisome(GO:0005777 )  </Data></Cell>
    <Cell><Data ss:Type="String">amino acid transmembrane transporter activity(GO:0015171) </Data></Cell>
   </Row>
   <Row>
    <Cell><Data ss:Type="String">chrA06</Data></Cell>
    <Cell><Data ss:Type="Number">4110001</Data></Cell>
    <Cell><Data ss:Type="Number">4111000</Data></Cell>
    <Cell ss:StyleID="s20"><Data ss:Type="Number">5.7803543388588297E-7</Data></Cell>
    <Cell><Data ss:Type="Number">2.98247272972806E-4</Data></Cell>
    <Cell ss:StyleID="s21"><Data ss:Type="Number">-30.965391621129299</Data></Cell>
    <Cell><Data ss:Type="String">BnaA06g07710D</Data></Cell>
    <Cell><Data ss:Type="Number">-1688</Data></Cell>
    <Cell><Data ss:Type="String">+</Data></Cell>
    <Cell><Data ss:Type="String">GSBRNA2T00105384001</Data></Cell>
    <Cell><Data ss:Type="String">AT1G13000</Data></Cell>
    <Cell ss:Index="13" ss:StyleID="s22"><Data ss:Type="String">Protein of unknown function (DUF707); CONTAINS InterPro DOMAIN/s: Protein of unknown function DUF707 (InterPro:IPR007877); BEST Arabidopsis thaliana protein match is: Protein of unknown function (DUF707) (TAIR:AT3G26440.2); Has 334 Blast hits to 332 proteins in 29 species: Archae - 0; Bacteria - 19; Metazoa - 0; Fungi - 0; Plants - 306; Viruses - 0; Other Eukaryotes - 9 (source: NCBI BLink).</Data></Cell>
    <Cell ss:Index="15"><Data ss:Type="String">nucleus(GO:0005634)  </Data></Cell>
    <Cell><Data ss:Type="String">transferase activity, transferring glycosyl groups(GO:0016757) </Data></Cell>
   </Row>
   <Row>
    <Cell><Data ss:Type="String">chrA08</Data></Cell>
    <Cell><Data ss:Type="Number">18582001</Data></Cell>
    <Cell><Data ss:Type="Number">18583000</Data></Cell>
    <Cell ss:StyleID="s20"><Data ss:Type="Number">1.25767045526152E-5</Data></Cell>
    <Cell><Data ss:Type="Number">3.2726602546507902E-3</Data></Cell>
    <Cell ss:StyleID="s21"><Data ss:Type="Number">-28.0133928571429</Data></Cell>
    <Cell><Data ss:Type="String">BnaA08g28200D</Data></Cell>
    <Cell><Data ss:Type="Number">169</Data></Cell>
    <Cell><Data ss:Type="String">-</Data></Cell>
    <Cell><Data ss:Type="String">GSBRNA2T00089710001</Data></Cell>
    <Cell><Data ss:Type="String">/</Data></Cell>
    <Cell ss:Index="14" ss:StyleID="s22"/>
   </Row>
   <Row>
    <Cell><Data ss:Type="String">chrA09</Data></Cell>
    <Cell><Data ss:Type="Number">14917001</Data></Cell>
    <Cell><Data ss:Type="Number">14918000</Data></Cell>
    <Cell ss:StyleID="s20"><Data ss:Type="Number">1.6484151895983201E-5</Data></Cell>
    <Cell><Data ss:Type="Number">4.0176098918823702E-3</Data></Cell>
    <Cell ss:StyleID="s21"><Data ss:Type="Number">-36.226203807390803</Data></Cell>
    <Cell><Data ss:Type="String">BnaA09g22370D</Data></Cell>
    <Cell><Data ss:Type="Number">1107</Data></Cell>
    <Cell><Data ss:Type="String">-</Data></Cell>
    <Cell><Data ss:Type="String">GSBRNA2T00145602001</Data></Cell>
    <Cell><Data ss:Type="String">/</Data></Cell>
   </Row>
   <Row>
    <Cell><Data ss:Type="String">chrA09</Data></Cell>
    <Cell><Data ss:Type="Number">21975001</Data></Cell>
    <Cell><Data ss:Type="Number">21976000</Data></Cell>
    <Cell><Data ss:Type="Number">1.9176498712087399E-13</Data></Cell>
    <Cell><Data ss:Type="Number">6.2804237866443603E-10</Data></Cell>
    <Cell ss:StyleID="s21"><Data ss:Type="Number">29.0094339622642</Data></Cell>
    <Cell ss:StyleID="s41"><Data ss:Type="String">BnaA09g29360D</Data></Cell>
    <Cell><Data ss:Type="Number">0</Data></Cell>
    <Cell><Data ss:Type="String">-</Data></Cell>
    <Cell><Data ss:Type="String">GSBRNA2T00090650001</Data></Cell>
    <Cell><Data ss:Type="String">/</Data></Cell>
    <Cell ss:Index="13" ss:StyleID="s22"/>
   </Row>
   <Row>
    <Cell><Data ss:Type="String">chrA09</Data></Cell>
    <Cell><Data ss:Type="Number">28571001</Data></Cell>
    <Cell><Data ss:Type="Number">28572000</Data></Cell>
    <Cell ss:StyleID="s20"><Data ss:Type="Number">3.1963465894370803E-11</Data></Cell>
    <Cell ss:StyleID="s20"><Data ss:Type="Number">6.3204442934436705E-8</Data></Cell>
    <Cell ss:StyleID="s21"><Data ss:Type="Number">-46.836007130124798</Data></Cell>
    <Cell><Data ss:Type="String">BnaA09g40710D</Data></Cell>
    <Cell><Data ss:Type="Number">-519</Data></Cell>
    <Cell><Data ss:Type="String">+</Data></Cell>
    <Cell><Data ss:Type="String">GSBRNA2T00049585001</Data></Cell>
    <Cell><Data ss:Type="String">AT2G25930</Data></Cell>
    <Cell><Data ss:Type="String">EARLY FLOWERING 3, ELF3, PYK20</Data></Cell>
    <Cell><Data ss:Type="String">Encodes a nuclear protein that is expressed rhythmically and interacts with phytochrome B to control plant development and flowering through a signal transduction pathway. Required component of the core circadian clock regardless of light conditions.</Data></Cell>
    <Cell ss:StyleID="s22"><Data ss:Type="String">circadian rhythm(GO:0007623), circumnutation(GO:0010031), photoperiodism, flowering(GO:0048573), red, far-red light phototransduction(GO:0009585), regulation of flower development(GO:0009909), regulation of stomatal movement(GO:0010119 ), regulation of transcription, DNA-templated(GO:0006355), response to abscisic acid(GO:0009737), response to auxin(GO:0009733), response to cold(GO:0009409), transcription, DNA-templated(GO:0006351), unidimensional cell growth(GO:0009826) </Data></Cell>
    <Cell><Data ss:Type="String">nucleus(GO:0005634)  </Data></Cell>
    <Cell><Data ss:Type="String">protein C-terminus binding(GO:0008022),sequence-specific DNA binding transcription factor activity(GO:0003700 )  </Data></Cell>
   </Row>
   <Row>
    <Cell><Data ss:Type="String">chrA09</Data></Cell>
    <Cell><Data ss:Type="Number">30894001</Data></Cell>
    <Cell><Data ss:Type="Number">30895000</Data></Cell>
    <Cell><Data ss:Type="Number">6.4415821056662004E-13</Data></Cell>
    <Cell><Data ss:Type="Number">1.83698164055651E-9</Data></Cell>
    <Cell ss:StyleID="s21"><Data ss:Type="Number">-28.3588456101009</Data></Cell>
    <Cell ss:StyleID="s41"><Data ss:Type="String">BnaA09g45070D</Data></Cell>
    <Cell><Data ss:Type="Number">34</Data></Cell>
    <Cell><Data ss:Type="String">-</Data></Cell>
    <Cell><Data ss:Type="String">GSBRNA2T00016264001</Data></Cell>
    <Cell><Data ss:Type="String">/</Data></Cell>
   </Row>
   <Row>
    <Cell><Data ss:Type="String">chrA09</Data></Cell>
    <Cell><Data ss:Type="Number">33074001</Data></Cell>
    <Cell><Data ss:Type="Number">33075000</Data></Cell>
    <Cell ss:StyleID="s20"><Data ss:Type="Number">1.46705252046258E-11</Data></Cell>
    <Cell ss:StyleID="s20"><Data ss:Type="Number">3.1218284886950698E-8</Data></Cell>
    <Cell ss:StyleID="s21"><Data ss:Type="Number">-32.072434607645903</Data></Cell>
    <Cell><Data ss:Type="String">BnaA09g49830D</Data></Cell>
    <Cell><Data ss:Type="Number">584</Data></Cell>
    <Cell><Data ss:Type="String">-</Data></Cell>
    <Cell><Data ss:Type="String">GSBRNA2T00122131001</Data></Cell>
    <Cell><Data ss:Type="String">/</Data></Cell>
   </Row>
   <Row>
    <Cell><Data ss:Type="String">chrA10</Data></Cell>
    <Cell><Data ss:Type="Number">17301001</Data></Cell>
    <Cell><Data ss:Type="Number">17302000</Data></Cell>
    <Cell ss:StyleID="s20"><Data ss:Type="Number">4.3497590289522102E-6</Data></Cell>
    <Cell><Data ss:Type="Number">1.48368914463535E-3</Data></Cell>
    <Cell ss:StyleID="s21"><Data ss:Type="Number">30.2805836139169</Data></Cell>
    <Cell><Data ss:Type="String">BnaA10g27500D</Data></Cell>
    <Cell><Data ss:Type="Number">-1426</Data></Cell>
    <Cell><Data ss:Type="String">+</Data></Cell>
    <Cell><Data ss:Type="String">GSBRNA2T00069499001</Data></Cell>
    <Cell><Data ss:Type="String">AT5G01160</Data></Cell>
    <Cell ss:Index="13"><Data ss:Type="String">RING/U-box superfamily protein; FUNCTIONS IN: zinc ion binding; INVOLVED IN: biological_process unknown; LOCATED IN: intracellular; EXPRESSED IN: 24 plant structures; EXPRESSED DURING: 15 growth stages; CONTAINS InterPro DOMAIN/s: Zinc finger, C2H2-like (InterPro:IPR015880), Zinc finger, RING-type, conserved site (InterPro:IPR017907), Zinc finger, RING-type (InterPro:IPR001841), Zinc finger, C2H2-type (InterPro:IPR007087); Has 1807 Blast hits to 1807 proteins in 277 species: Archae - 0; Bacteria - 0; Metazoa - 736; Fungi - 347; Plants - 385; Viruses - 0; Other Eukaryotes - 339 (source: NCBI BLink).</Data></Cell>
    <Cell ss:Index="15"><Data ss:Type="String">nucleus(GO:0005634) </Data></Cell>
   </Row>
   <Row>
    <Cell><Data ss:Type="String">chrC01</Data></Cell>
    <Cell><Data ss:Type="Number">3515001</Data></Cell>
    <Cell><Data ss:Type="Number">3516000</Data></Cell>
    <Cell ss:StyleID="s20"><Data ss:Type="Number">8.3148028127996E-7</Data></Cell>
    <Cell><Data ss:Type="Number">3.9654518697380302E-4</Data></Cell>
    <Cell ss:StyleID="s21"><Data ss:Type="Number">-26.8041237113402</Data></Cell>
    <Cell><Data ss:Type="String">BnaC01g06720D</Data></Cell>
    <Cell><Data ss:Type="Number">1343</Data></Cell>
    <Cell><Data ss:Type="String">-</Data></Cell>
    <Cell><Data ss:Type="String">GSBRNA2T00130490001</Data></Cell>
    <Cell><Data ss:Type="String">AT2G24765</Data></Cell>
    <Cell><Data ss:Type="String">ADP-RIBOSYLATION FACTOR 3, ARF-LIKE 1, ARF3, ARL1, ATARL1</Data></Cell>
    <Cell><Data ss:Type="String">GTPase required for Golgi targeting of GRIP domain proteins. AtARL1 binds directly to the GRIP domain of AtGRIP in a GTP-dependent manner</Data></Cell>
    <Cell><Data ss:Type="String">N-terminal protein myristoylation(GO:0006499), Golgi vesicle transport(GO:0048193), cellulose biosynthetic process(GO:0030244), protein transport(GO:0015031), response to cadmium ion(GO:0046686), small GTPase mediated signal transduction(GO:0007264)</Data></Cell>
    <Cell><Data ss:Type="String">Golgi apparatus(GO:0005794), Golgi stack(GO:0005795), membrane(GO:0016020), plasma membrane(GO:0005886) </Data></Cell>
    <Cell><Data ss:Type="String">protein binding(GO:0005515) ,GTP binding(GO:0005525) </Data></Cell>
   </Row>
   <Row>
    <Cell><Data ss:Type="String">chrC01</Data></Cell>
    <Cell><Data ss:Type="Number">9886001</Data></Cell>
    <Cell><Data ss:Type="Number">9887000</Data></Cell>
    <Cell ss:StyleID="s20"><Data ss:Type="Number">2.6128780321680201E-5</Data></Cell>
    <Cell><Data ss:Type="Number">5.6052614762198598E-3</Data></Cell>
    <Cell ss:StyleID="s21"><Data ss:Type="Number">36.203208556149697</Data></Cell>
    <Cell><Data ss:Type="String">BnaC01g14600D</Data></Cell>
    <Cell><Data ss:Type="Number">-383</Data></Cell>
    <Cell><Data ss:Type="String">-</Data></Cell>
    <Cell><Data ss:Type="String">GSBRNA2T00048722001</Data></Cell>
    <Cell><Data ss:Type="String">/</Data></Cell>
   </Row>
   <Row>
    <Cell><Data ss:Type="String">chrC01</Data></Cell>
    <Cell><Data ss:Type="Number">14909001</Data></Cell>
    <Cell><Data ss:Type="Number">14910000</Data></Cell>
    <Cell ss:StyleID="s20"><Data ss:Type="Number">4.8258005711559397E-6</Data></Cell>
    <Cell><Data ss:Type="Number">1.6017532864726701E-3</Data></Cell>
    <Cell ss:StyleID="s21"><Data ss:Type="Number">27.1666666666667</Data></Cell>
    <Cell><Data ss:Type="String">BnaC01g21370D</Data></Cell>
    <Cell><Data ss:Type="Number">0</Data></Cell>
    <Cell><Data ss:Type="String">-</Data></Cell>
    <Cell><Data ss:Type="String">GSBRNA2T00058972001</Data></Cell>
    <Cell><Data ss:Type="String">AT4G16830</Data></Cell>
    <Cell><Data ss:Type="String">ATRGGA</Data></Cell>
    <Cell><Data ss:Type="String">Hyaluronan / mRNA binding family; CONTAINS InterPro DOMAIN/s: Stm1, N-terminal (InterPro:IPR019084), Hyaluronan/mRNA-binding protein (InterPro:IPR006861); BEST Arabidopsis thaliana protein match is: Hyaluronan / mRNA binding family (TAIR:AT4G17520.1); Has 23191 Blast hits to 11934 proteins in 1060 species: Archae - 16; Bacteria - 7670; Metazoa - 7282; Fungi - 1721; Plants - 3144; Viruses - 315; Other Eukaryotes - 3043 (source: NCBI BLink).</Data></Cell>
    <Cell ss:Index="15"><Data ss:Type="String">cytoplasm(GO:0005737), nucleus(GO:0005634)  </Data></Cell>
    <Cell><Data ss:Type="String">RNA binding(GO:0003723) </Data></Cell>
   </Row>
   <Row>
    <Cell><Data ss:Type="String">chrC01</Data></Cell>
    <Cell><Data ss:Type="Number">17509001</Data></Cell>
    <Cell><Data ss:Type="Number">17510000</Data></Cell>
    <Cell ss:StyleID="s20"><Data ss:Type="Number">1.06259123189997E-7</Data></Cell>
    <Cell ss:StyleID="s20"><Data ss:Type="Number">7.4614202357671798E-5</Data></Cell>
    <Cell ss:StyleID="s21"><Data ss:Type="Number">-27.241818954526099</Data></Cell>
    <Cell><Data ss:Type="String">BnaC01g23800D</Data></Cell>
    <Cell><Data ss:Type="Number">-291</Data></Cell>
    <Cell><Data ss:Type="String">+</Data></Cell>
    <Cell><Data ss:Type="String">GSBRNA2T00035359001</Data></Cell>
    <Cell><Data ss:Type="String">AT3G50820</Data></Cell>
    <Cell><Data ss:Type="String">OEC33, OXYGEN EVOLVING COMPLEX SUBUNIT 33 KDA, PHOTOSYSTEM II SUBUNIT O-2, PSBO-2, PSBO2</Data></Cell>
    <Cell><Data ss:Type="String">Encodes a protein which is an extrinsic subunit of photosystem II and which has been proposed to play a central role in stabilization of the catalytic manganese cluster. In Arabidopsis thaliana the PsbO proteins are encoded by two genes: psbO1 and psbO2. PsbO2 is the minor isoform in the wild-type. Mutants defective in this gene have been shown to be affected in the dephosphorylation of the D1 protein of PSII.</Data></Cell>
    <Cell><Data ss:Type="String">MAPK cascade(GO:0000165), cell differentiation(GO:0030154), cellular cation homeostasis(GO:0030003), chloroplast relocation(GO:0009902), defense response to bacterium(GO:0042742), divalent metal ion transport(GO:0070838), glucosinolate biosynthetic process(GO:0019761), jasmonic acid mediated signaling pathway(GO:0009867), leaf morphogenesis(GO:0009965), negative regulation of defense response(GO:0031348), pentose-phosphate shunt(GO:0006098), photoinhibition(GO:0010205), photosynthesis, light reaction(GO:0019684), photosynthetic electron transport in photosystem I(GO:0009773), photosystem II assembly(GO:0010207), photosystem II stabilization(GO:0042549), plastid organization( GO:0009657 ), positive regulation of transcription, DNA-templated(GO:0045893), protein targeting to membrane( GO:0006612), rRNA processing(GO:0006364), regulation of hydrogen peroxide metabolic process(GO:0010310 ), regulation of plant-type hypersensitive response(GO:0010363), regulation of protein dephosphorylation(GO:0035304), regulation of transcription, DNA-templated(GO:0006355), response to bacterium(GO:0009617), systemic acquired resistance, salicylic acid mediated signaling pathway(GO:0009862), thylakoid membrane organization(GO:0010027), transcription from plastid promoter(GO:0042793)  </Data></Cell>
    <Cell><Data ss:Type="String">cell outer membrane(GO:0009279), chloroplast(GO:0009507), chloroplast photosystem II(GO:0030095), chloroplast stroma(GO:0009570), chloroplast thylakoid(GO:0009534), chloroplast thylakoid lumen(GO:0009543), chloroplast thylakoid membrane(GO:0009535), extrinsic component of membrane(GO:0019898 ), integral component of membrane(GO:0016021), photosystem II oxygen evolving complex(GO:0009654), plastoglobule(GO:0010287), thylakoid(GO:0009579), thylakoid lumen(GO:0031977)  </Data></Cell>
    <Cell><Data ss:Type="String">poly(U) RNA binding(GO:0008266) , has oxygen evolving activity(GO:0010242), protein binding(GO:0005515) </Data></Cell>
   </Row>
   <Row>
    <Cell><Data ss:Type="String">chrC03</Data></Cell>
    <Cell><Data ss:Type="Number">664001</Data></Cell>
    <Cell><Data ss:Type="Number">665000</Data></Cell>
    <Cell><Data ss:Type="Number">1.0284744093855399E-13</Data></Cell>
    <Cell><Data ss:Type="Number">3.6230650568421398E-10</Data></Cell>
    <Cell ss:StyleID="s21"><Data ss:Type="Number">-36.315274902231401</Data></Cell>
    <Cell ss:StyleID="s41"><Data ss:Type="String">BnaC03g01430D</Data></Cell>
    <Cell><Data ss:Type="Number">443</Data></Cell>
    <Cell><Data ss:Type="String">-</Data></Cell>
    <Cell><Data ss:Type="String">GSBRNA2T00134289001</Data></Cell>
    <Cell><Data ss:Type="String">AT5G03820</Data></Cell>
    <Cell ss:Index="13"><Data ss:Type="String">GDSL-motif esterase/acyltransferase/lipase. Enzyme group with broad substrate specificity that may catalyze acyltransfer or hydrolase reactions with lipid and non-lipid substrates.</Data></Cell>
    <Cell><Data ss:Type="String">lipid catabolic process(GO:0016042) </Data></Cell>
    <Cell><Data ss:Type="String">extracellular region(GO:0005576)  </Data></Cell>
    <Cell><Data ss:Type="String">lipase activity(GO:0016298) </Data></Cell>
   </Row>
   <Row>
    <Cell><Data ss:Type="String">chrC03</Data></Cell>
    <Cell><Data ss:Type="Number">4593001</Data></Cell>
    <Cell><Data ss:Type="Number">4594000</Data></Cell>
    <Cell ss:StyleID="s20"><Data ss:Type="Number">5.4120744769519599E-5</Data></Cell>
    <Cell><Data ss:Type="Number">9.3317154830695904E-3</Data></Cell>
    <Cell ss:StyleID="s21"><Data ss:Type="Number">42.443064182194597</Data></Cell>
    <Cell><Data ss:Type="String">BnaC03g09500D</Data></Cell>
    <Cell><Data ss:Type="Number">1448</Data></Cell>
    <Cell><Data ss:Type="String">-</Data></Cell>
    <Cell><Data ss:Type="String">GSBRNA2T00140764001</Data></Cell>
    <Cell><Data ss:Type="String">AT5G19150</Data></Cell>
    <Cell ss:Index="13"><Data ss:Type="String">pfkB-like carbohydrate kinase family protein; INVOLVED IN: biological_process unknown; LOCATED IN: chloroplast; EXPRESSED IN: 22 plant structures; EXPRESSED DURING: 13 growth stages; CONTAINS InterPro DOMAIN/s: Uncharacterised protein family, carbohydrate kinase-related (InterPro:IPR000631); Has 30201 Blast hits to 17322 proteins in 780 species: Archae - 12; Bacteria - 1396; Metazoa - 17338; Fungi - 3422; Plants - 5037; Viruses - 0; Other Eukaryotes - 2996 (source: NCBI BLink).</Data></Cell>
    <Cell><Data ss:Type="String">NADH metabolic process(GO:0006734), NADP metabolic process(GO:0006739), photoperiodism, flowering(GO:0048573)</Data></Cell>
    <Cell><Data ss:Type="String">chloroplast(GO:0009507), cytosol(GO:0005829), mitochondrion(GO:0005739) </Data></Cell>
    <Cell><Data ss:Type="String">ADP-dependent NAD(P)H-hydrate dehydratase activity(GO:0052855), ATP binding(GO:0005524), ATP-dependent NAD(P)H-hydrate dehydratase activity(GO:0047453), NADHX epimerase activity(GO:0052856), NADPHX epimerase activity(GO:0052857) </Data></Cell>
   </Row>
   <Row>
    <Cell><Data ss:Type="String">chrC03</Data></Cell>
    <Cell><Data ss:Type="Number">13384001</Data></Cell>
    <Cell><Data ss:Type="Number">13385000</Data></Cell>
    <Cell ss:StyleID="s20"><Data ss:Type="Number">1.10685066765083E-23</Data></Cell>
    <Cell ss:StyleID="s20"><Data ss:Type="Number">1.25405594434002E-19</Data></Cell>
    <Cell ss:StyleID="s21"><Data ss:Type="Number">-28.170844609030102</Data></Cell>
    <Cell><Data ss:Type="String">BnaC03g23920D</Data></Cell>
    <Cell><Data ss:Type="Number">-110</Data></Cell>
    <Cell><Data ss:Type="String">-</Data></Cell>
    <Cell><Data ss:Type="String">GSBRNA2T00075494001</Data></Cell>
    <Cell><Data ss:Type="String">/</Data></Cell>
   </Row>
   <Row>
    <Cell><Data ss:Type="String">chrC03</Data></Cell>
    <Cell><Data ss:Type="Number">28948001</Data></Cell>
    <Cell><Data ss:Type="Number">28949000</Data></Cell>
    <Cell ss:StyleID="s20"><Data ss:Type="Number">2.31012016136619E-6</Data></Cell>
    <Cell><Data ss:Type="Number">9.0253583033009102E-4</Data></Cell>
    <Cell ss:StyleID="s21"><Data ss:Type="Number">-29.217803960072001</Data></Cell>
    <Cell><Data ss:Type="String">BnaC03g43830D</Data></Cell>
    <Cell><Data ss:Type="Number">383</Data></Cell>
    <Cell><Data ss:Type="String">-</Data></Cell>
    <Cell><Data ss:Type="String">GSBRNA2T00158287001</Data></Cell>
    <Cell><Data ss:Type="String">/</Data></Cell>
   </Row>
   <Row>
    <Cell><Data ss:Type="String">chrC03</Data></Cell>
    <Cell><Data ss:Type="Number">35315001</Data></Cell>
    <Cell><Data ss:Type="Number">35316000</Data></Cell>
    <Cell ss:StyleID="s20"><Data ss:Type="Number">3.7164724215597599E-5</Data></Cell>
    <Cell><Data ss:Type="Number">7.1696968295339404E-3</Data></Cell>
    <Cell ss:StyleID="s21"><Data ss:Type="Number">-29.139825691549799</Data></Cell>
    <Cell><Data ss:Type="String">BnaC03g50900D</Data></Cell>
    <Cell><Data ss:Type="Number">-452</Data></Cell>
    <Cell><Data ss:Type="String">+</Data></Cell>
    <Cell><Data ss:Type="String">GSBRNA2T00141603001</Data></Cell>
    <Cell><Data ss:Type="String">/</Data></Cell>
   </Row>
   <Row>
    <Cell><Data ss:Type="String">chrC03</Data></Cell>
    <Cell><Data ss:Type="Number">46480001</Data></Cell>
    <Cell><Data ss:Type="Number">46481000</Data></Cell>
    <Cell ss:StyleID="s20"><Data ss:Type="Number">6.1253498982392597E-6</Data></Cell>
    <Cell><Data ss:Type="Number">1.9048931213872201E-3</Data></Cell>
    <Cell ss:StyleID="s21"><Data ss:Type="Number">37.615740740740698</Data></Cell>
    <Cell><Data ss:Type="String">BnaC03g57230D</Data></Cell>
    <Cell><Data ss:Type="Number">1399</Data></Cell>
    <Cell><Data ss:Type="String">-</Data></Cell>
    <Cell><Data ss:Type="String">GSBRNA2T00024757001</Data></Cell>
    <Cell><Data ss:Type="String">/</Data></Cell>
   </Row>
   <Row>
    <Cell><Data ss:Type="String">chrC03</Data></Cell>
    <Cell><Data ss:Type="Number">59937001</Data></Cell>
    <Cell><Data ss:Type="Number">59938000</Data></Cell>
    <Cell><Data ss:Type="Number">8.7318075843707196E-13</Data></Cell>
    <Cell><Data ss:Type="Number">2.4241350639928399E-9</Data></Cell>
    <Cell ss:StyleID="s21"><Data ss:Type="Number">-29.085480829666899</Data></Cell>
    <Cell ss:StyleID="s41"><Data ss:Type="String">BnaC03g70320D</Data></Cell>
    <Cell><Data ss:Type="Number">385</Data></Cell>
    <Cell><Data ss:Type="String">-</Data></Cell>
    <Cell><Data ss:Type="String">GSBRNA2T00032555001</Data></Cell>
    <Cell><Data ss:Type="String">AT1G55210</Data></Cell>
    <Cell ss:Index="13"><Data ss:Type="String">Disease resistance-responsive (dirigent-like protein) family protein; FUNCTIONS IN: molecular_function unknown; INVOLVED IN: lignan biosynthetic process, defense response; LOCATED IN: endomembrane system; EXPRESSED IN: 22 plant structures; EXPRESSED DURING: 13 growth stages; CONTAINS InterPro DOMAIN/s: Plant disease resistance response protein (InterPro:IPR004265); BEST Arabidopsis thaliana protein match is: Disease resistance-responsive (dirigent-like protein) family protein (TAIR:AT5G49040.1); Has 829 Blast hits to 827 proteins in 40 species: Archae - 0; Bacteria - 0; Metazoa - 0; Fungi - 0; Plants - 829; Viruses - 0; Other Eukaryotes - 0 (source: NCBI BLink).</Data></Cell>
    <Cell><Data ss:Type="String">defense response(GO:0006952), lignan biosynthetic process(GO:0009807), response to endoplasmic reticulum stress(GO:0034976), systemic acquired resistance(GO:0009627) </Data></Cell>
    <Cell><Data ss:Type="String">apoplast(GO:0048046), extracellular region(GO:0005576) </Data></Cell>
   </Row>
   <Row>
    <Cell><Data ss:Type="String">chrC04</Data></Cell>
    <Cell><Data ss:Type="Number">3398001</Data></Cell>
    <Cell><Data ss:Type="Number">3399000</Data></Cell>
    <Cell ss:StyleID="s20"><Data ss:Type="Number">5.2521461584468499E-9</Data></Cell>
    <Cell ss:StyleID="s20"><Data ss:Type="Number">5.8713117306616403E-6</Data></Cell>
    <Cell ss:StyleID="s21"><Data ss:Type="Number">-25.915261209378901</Data></Cell>
    <Cell><Data ss:Type="String">BnaC04g04570D</Data></Cell>
    <Cell><Data ss:Type="Number">-1189</Data></Cell>
    <Cell><Data ss:Type="String">-</Data></Cell>
    <Cell><Data ss:Type="String">GSBRNA2T00006083001</Data></Cell>
    <Cell><Data ss:Type="String">AT2G45880</Data></Cell>
    <Cell><Data ss:Type="String">BAM7, BETA-AMYLASE 4, BETA-AMYLASE 7, BMY4</Data></Cell>
    <Cell><Data ss:Type="String">Encodes a beta-amylase-like protein present in the nucleus rather than targeted to the chloroplast. Contains BRASSINAZOLE RESISTANT1 (BZR1)-type DNA binding domains. Activates gene expression in protoplast transactivation assays.</Data></Cell>
    <Cell><Data ss:Type="String">polysaccharide catabolic process(GO:0000272), regulation of shoot system development(GO:0048831), vernalization response(GO:0010048) </Data></Cell>
    <Cell><Data ss:Type="String">cytoplasm(GO:0005737), nucleus(GO:0005634) </Data></Cell>
    <Cell><Data ss:Type="String">beta-amylase activity(GO:0016161), sequence-specific DNA binding transcription factor activity(GO:0003700) </Data></Cell>
   </Row>
   <Row>
    <Cell><Data ss:Type="String">chrC04</Data></Cell>
    <Cell><Data ss:Type="Number">4750001</Data></Cell>
    <Cell><Data ss:Type="Number">4751000</Data></Cell>
    <Cell><Data ss:Type="Number">9.4193722122197698E-8</Data></Cell>
    <Cell><Data ss:Type="Number">6.7558744032415803E-5</Data></Cell>
    <Cell ss:StyleID="s21"><Data ss:Type="Number">-53.676470588235297</Data></Cell>
    <Cell ss:StyleID="s41"><Data ss:Type="String">BnaC04g06540D</Data></Cell>
    <Cell><Data ss:Type="Number">899</Data></Cell>
    <Cell><Data ss:Type="String">-</Data></Cell>
    <Cell><Data ss:Type="String">GSBRNA2T00152857001</Data></Cell>
    <Cell><Data ss:Type="String">AT2G38800</Data></Cell>
    <Cell ss:Index="13"><Data ss:Type="String">Plant calmodulin-binding protein-related; CONTAINS InterPro DOMAIN/s: Calmodulin-binding protein, plant (InterPro:IPR012417); BEST Arabidopsis thaliana protein match is: Plant calmodulin-binding protein-related (TAIR:AT3G54570.1); Has 4321 Blast hits to 2381 proteins in 392 species: Archae - 26; Bacteria - 2334; Metazoa - 540; Fungi - 255; Plants - 198; Viruses - 28; Other Eukaryotes - 940 (source: NCBI BLink).</Data></Cell>
    <Cell><Data ss:Type="String">chlorophyll catabolic process(GO:0015996) </Data></Cell>
    <Cell><Data ss:Type="String">nucleus(GO:0005634) </Data></Cell>
    <Cell><Data ss:Type="String">calmodulin binding(GO:0005516) </Data></Cell>
   </Row>
   <Row>
    <Cell><Data ss:Type="String">chrC04</Data></Cell>
    <Cell><Data ss:Type="Number">15622001</Data></Cell>
    <Cell><Data ss:Type="Number">15623000</Data></Cell>
    <Cell ss:StyleID="s20"><Data ss:Type="Number">1.7814304318171702E-5</Data></Cell>
    <Cell><Data ss:Type="Number">4.2552134497903203E-3</Data></Cell>
    <Cell ss:StyleID="s21"><Data ss:Type="Number">38.595641646489099</Data></Cell>
    <Cell><Data ss:Type="String">BnaC04g17360D</Data></Cell>
    <Cell><Data ss:Type="Number">-420</Data></Cell>
    <Cell><Data ss:Type="String">-</Data></Cell>
    <Cell><Data ss:Type="String">GSBRNA2T00148411001</Data></Cell>
    <Cell><Data ss:Type="String">AT5G43100</Data></Cell>
    <Cell ss:Index="13"><Data ss:Type="String">Eukaryotic aspartyl protease family protein; FUNCTIONS IN: aspartic-type endopeptidase activity; INVOLVED IN: proteolysis; LOCATED IN: endomembrane system; EXPRESSED IN: 23 plant structures; EXPRESSED DURING: 13 growth stages; CONTAINS InterPro DOMAIN/s: Peptidase aspartic (InterPro:IPR021109), Peptidase aspartic, catalytic (InterPro:IPR009007), Peptidase A1 (InterPro:IPR001461), Peptidase aspartic, active site (InterPro:IPR001969); BEST Arabidopsis thaliana protein match is: Eukaryotic aspartyl protease family protein (TAIR:AT3G50050.1); Has 35333 Blast hits to 34131 proteins in 2444 species: Archae - 798; Bacteria - 22429; Metazoa - 974; Fungi - 991; Plants - 531; Viruses - 0; Other Eukaryotes - 9610 (source: NCBI BLink).</Data></Cell>
    <Cell><Data ss:Type="String">proteolysis(GO:0006508) </Data></Cell>
    <Cell><Data ss:Type="String">Golgi apparatus(GO:0005794), chloroplast(GO:0009507), endosome(GO:0005768), trans-Golgi network(GO:0005802) </Data></Cell>
   </Row>
   <Row>
    <Cell><Data ss:Type="String">chrC04</Data></Cell>
    <Cell><Data ss:Type="Number">24999001</Data></Cell>
    <Cell><Data ss:Type="Number">25000000</Data></Cell>
    <Cell ss:StyleID="s20"><Data ss:Type="Number">7.0048181839003501E-6</Data></Cell>
    <Cell><Data ss:Type="Number">2.10922594987279E-3</Data></Cell>
    <Cell ss:StyleID="s21"><Data ss:Type="Number">-38.601823708206702</Data></Cell>
    <Cell><Data ss:Type="String">BnaC04g23930D</Data></Cell>
    <Cell><Data ss:Type="Number">-1142</Data></Cell>
    <Cell><Data ss:Type="String">+</Data></Cell>
    <Cell><Data ss:Type="String">GSBRNA2T00087887001</Data></Cell>
    <Cell><Data ss:Type="String">/</Data></Cell>
   </Row>
   <Row>
    <Cell><Data ss:Type="String">chrC04</Data></Cell>
    <Cell><Data ss:Type="Number">27826001</Data></Cell>
    <Cell><Data ss:Type="Number">27827000</Data></Cell>
    <Cell ss:StyleID="s20"><Data ss:Type="Number">3.4321521518968301E-6</Data></Cell>
    <Cell><Data ss:Type="Number">1.2392642359734601E-3</Data></Cell>
    <Cell ss:StyleID="s21"><Data ss:Type="Number">-35.984848484848499</Data></Cell>
    <Cell><Data ss:Type="String">BnaC04g26420D</Data></Cell>
    <Cell><Data ss:Type="Number">0</Data></Cell>
    <Cell><Data ss:Type="String">-</Data></Cell>
    <Cell><Data ss:Type="String">GSBRNA2T00071077001</Data></Cell>
    <Cell><Data ss:Type="String">/</Data></Cell>
   </Row>
   <Row>
    <Cell><Data ss:Type="String">chrC04</Data></Cell>
    <Cell><Data ss:Type="Number">30830001</Data></Cell>
    <Cell><Data ss:Type="Number">30831000</Data></Cell>
    <Cell ss:StyleID="s20"><Data ss:Type="Number">4.3844379005298402E-9</Data></Cell>
    <Cell ss:StyleID="s20"><Data ss:Type="Number">4.9810071017732298E-6</Data></Cell>
    <Cell ss:StyleID="s21"><Data ss:Type="Number">-25.573757518202001</Data></Cell>
    <Cell><Data ss:Type="String">BnaC04g29270D</Data></Cell>
    <Cell><Data ss:Type="Number">0</Data></Cell>
    <Cell><Data ss:Type="String">-</Data></Cell>
    <Cell><Data ss:Type="String">GSBRNA2T00070252001</Data></Cell>
    <Cell><Data ss:Type="String">/</Data></Cell>
   </Row>
   <Row>
    <Cell><Data ss:Type="String">chrC04</Data></Cell>
    <Cell><Data ss:Type="Number">48183001</Data></Cell>
    <Cell><Data ss:Type="Number">48184000</Data></Cell>
    <Cell ss:StyleID="s20"><Data ss:Type="Number">4.6955210930411602E-9</Data></Cell>
    <Cell ss:StyleID="s20"><Data ss:Type="Number">5.3056609059019502E-6</Data></Cell>
    <Cell ss:StyleID="s21"><Data ss:Type="Number">-44.1558441558442</Data></Cell>
    <Cell><Data ss:Type="String">BnaC04g50630D</Data></Cell>
    <Cell><Data ss:Type="Number">-1913</Data></Cell>
    <Cell><Data ss:Type="String">-</Data></Cell>
    <Cell><Data ss:Type="String">GSBRNA2T00037279001</Data></Cell>
    <Cell><Data ss:Type="String">/</Data></Cell>
   </Row>
   <Row>
    <Cell><Data ss:Type="String">chrC05</Data></Cell>
    <Cell><Data ss:Type="Number">3951001</Data></Cell>
    <Cell><Data ss:Type="Number">3952000</Data></Cell>
    <Cell ss:StyleID="s20"><Data ss:Type="Number">1.0988905491650999E-18</Data></Cell>
    <Cell ss:StyleID="s20"><Data ss:Type="Number">7.8078602327800206E-15</Data></Cell>
    <Cell ss:StyleID="s21"><Data ss:Type="Number">-25.429908087115699</Data></Cell>
    <Cell><Data ss:Type="String">BnaC05g07790D</Data></Cell>
    <Cell><Data ss:Type="Number">-348</Data></Cell>
    <Cell><Data ss:Type="String">+</Data></Cell>
    <Cell><Data ss:Type="String">GSBRNA2T00039594001</Data></Cell>
    <Cell><Data ss:Type="String">AT1G10030</Data></Cell>
    <Cell><Data ss:Type="String">ERG28, HOMOLOG OF YEAST ERGOSTEROL28</Data></Cell>
    <Cell><Data ss:Type="String">homolog of yeast ergosterol28 (ERG28); INVOLVED IN: biological_process unknown; LOCATED IN: endomembrane system, integral to membrane; EXPRESSED IN: 22 plant structures; EXPRESSED DURING: 13 growth stages; CONTAINS InterPro DOMAIN/s: Erg28-like (InterPro:IPR005352); Has 223 Blast hits to 223 proteins in 105 species: Archae - 0; Bacteria - 0; Metazoa - 67; Fungi - 94; Plants - 48; Viruses - 0; Other Eukaryotes - 14 (source: NCBI BLink).</Data></Cell>
    <Cell><Data ss:Type="String"> pentacyclic triterpenoid biosynthetic process(GO:0019745), sterol biosynthetic process(GO:0016126) </Data></Cell>
    <Cell><Data ss:Type="String">endoplasmic reticulum membrane(GO:0005789), integral component of membrane(GO:0016021), mitochondrion(GO:0005739) </Data></Cell>
   </Row>
   <Row>
    <Cell><Data ss:Type="String">chrC05</Data></Cell>
    <Cell><Data ss:Type="Number">6738001</Data></Cell>
    <Cell><Data ss:Type="Number">6739000</Data></Cell>
    <Cell ss:StyleID="s20"><Data ss:Type="Number">1.24234098444086E-12</Data></Cell>
    <Cell ss:StyleID="s20"><Data ss:Type="Number">3.4039171869351702E-9</Data></Cell>
    <Cell ss:StyleID="s21"><Data ss:Type="Number">-26.707366161277299</Data></Cell>
    <Cell><Data ss:Type="String">BnaC05g11580D</Data></Cell>
    <Cell><Data ss:Type="Number">-935</Data></Cell>
    <Cell><Data ss:Type="String">+</Data></Cell>
    <Cell><Data ss:Type="String">GSBRNA2T00068195001</Data></Cell>
    <Cell><Data ss:Type="String">AT1G15280</Data></Cell>
    <Cell ss:Index="13"><Data ss:Type="String">CASC3/Barentsz eIF4AIII binding; FUNCTIONS IN: molecular_function unknown; INVOLVED IN: biological_process unknown; LOCATED IN: cytosol; EXPRESSED IN: 23 plant structures; EXPRESSED DURING: 13 growth stages; CONTAINS InterPro DOMAIN/s: CASC3/Barentsz eIF4AIII binding (InterPro:IPR018545); BEST Arabidopsis thaliana protein match is: CASC3/Barentsz eIF4AIII binding (TAIR:AT1G80000.2); Has 4051 Blast hits to 2285 proteins in 311 species: Archae - 2; Bacteria - 232; Metazoa - 1228; Fungi - 302; Plants - 228; Viruses - 67; Other Eukaryotes - 1992 (source: NCBI BLink).</Data></Cell>
    <Cell ss:Index="15"><Data ss:Type="String">cytoplasm(GO:0005737), cytosol(GO:0005829) </Data></Cell>
   </Row>
   <Row>
    <Cell><Data ss:Type="String">chrC05</Data></Cell>
    <Cell><Data ss:Type="Number">7746001</Data></Cell>
    <Cell><Data ss:Type="Number">7747000</Data></Cell>
    <Cell><Data ss:Type="Number">3.3633125157820903E-5</Data></Cell>
    <Cell><Data ss:Type="Number">6.6852899431360498E-3</Data></Cell>
    <Cell ss:StyleID="s21"><Data ss:Type="Number">25.091575091575098</Data></Cell>
    <Cell ss:StyleID="s41"><Data ss:Type="String">BnaC05g13430D</Data></Cell>
    <Cell><Data ss:Type="Number">1486</Data></Cell>
    <Cell><Data ss:Type="String">-</Data></Cell>
    <Cell><Data ss:Type="String">GSBRNA2T00091176001</Data></Cell>
    <Cell><Data ss:Type="String">AT1G17280</Data></Cell>
    <Cell><Data ss:Type="String">UBC34, UBIQUITIN-CONJUGATING ENZYME 34</Data></Cell>
    <Cell><Data ss:Type="String">ubiquitin-conjugating enzyme 34 (UBC34); CONTAINS InterPro DOMAIN/s: Ubiquitin-conjugating enzyme/RWD-like (InterPro:IPR016135), Ubiquitin-conjugating enzyme, E2 (InterPro:IPR000608); BEST Arabidopsis thaliana protein match is: ubiquitin-conjugating enzyme 33 (TAIR:AT5G50430.2); Has 7599 Blast hits to 7596 proteins in 375 species: Archae - 0; Bacteria - 0; Metazoa - 3285; Fungi - 1587; Plants - 1489; Viruses - 20; Other Eukaryotes - 1218 (source: NCBI BLink).</Data></Cell>
    <Cell><Data ss:Type="String">ubiquitin-dependent protein catabolic process(GO:0006511) </Data></Cell>
    <Cell><Data ss:Type="String">cytoplasm(GO:0005737) </Data></Cell>
    <Cell><Data ss:Type="String">ATP binding(GO:0005524), ligase activity(GO:0016874), ubiquitin-protein transferase activity(GO:0004842) </Data></Cell>
   </Row>
   <Row>
    <Cell><Data ss:Type="String">chrC05</Data></Cell>
    <Cell><Data ss:Type="Number">15129001</Data></Cell>
    <Cell><Data ss:Type="Number">15130000</Data></Cell>
    <Cell ss:StyleID="s20"><Data ss:Type="Number">1.5396736834799801E-6</Data></Cell>
    <Cell><Data ss:Type="Number">6.5328298351550204E-4</Data></Cell>
    <Cell ss:StyleID="s21"><Data ss:Type="Number">-34.875066454013798</Data></Cell>
    <Cell><Data ss:Type="String">BnaC05g21390D</Data></Cell>
    <Cell><Data ss:Type="Number">0</Data></Cell>
    <Cell><Data ss:Type="String">-</Data></Cell>
    <Cell><Data ss:Type="String">GSBRNA2T00142255001</Data></Cell>
    <Cell><Data ss:Type="String">/</Data></Cell>
   </Row>
   <Row>
    <Cell><Data ss:Type="String">chrC05</Data></Cell>
    <Cell><Data ss:Type="Number">41944001</Data></Cell>
    <Cell><Data ss:Type="Number">41945000</Data></Cell>
    <Cell ss:StyleID="s20"><Data ss:Type="Number">7.0283215674351599E-6</Data></Cell>
    <Cell><Data ss:Type="Number">2.1120637359239801E-3</Data></Cell>
    <Cell ss:StyleID="s21"><Data ss:Type="Number">-25.596677955168499</Data></Cell>
    <Cell><Data ss:Type="String">BnaC05g46490D</Data></Cell>
    <Cell><Data ss:Type="Number">346</Data></Cell>
    <Cell><Data ss:Type="String">+</Data></Cell>
    <Cell><Data ss:Type="String">GSBRNA2T00119951001</Data></Cell>
    <Cell><Data ss:Type="String">AT3G05270</Data></Cell>
    <Cell ss:Index="13"><Data ss:Type="String">Plant protein of unknown function (DUF869); CONTAINS InterPro DOMAIN/s: Protein of unknown function DUF869, plant (InterPro:IPR008587); BEST Arabidopsis thaliana protein match is: Plant protein of unknown function (DUF869) (TAIR:AT1G21810.1); Has 124843 Blast hits to 65585 proteins in 3211 species: Archae - 1867; Bacteria - 22851; Metazoa - 56517; Fungi - 10971; Plants - 7183; Viruses - 508; Other Eukaryotes - 24946 (source: NCBI BLink).</Data></Cell>
   </Row>
   <Row>
    <Cell><Data ss:Type="String">chrC05</Data></Cell>
    <Cell><Data ss:Type="Number">42281001</Data></Cell>
    <Cell><Data ss:Type="Number">42282000</Data></Cell>
    <Cell ss:StyleID="s20"><Data ss:Type="Number">3.1157810056239099E-14</Data></Cell>
    <Cell ss:StyleID="s20"><Data ss:Type="Number">1.2207107006502101E-10</Data></Cell>
    <Cell ss:StyleID="s21"><Data ss:Type="Number">-26.210384278267298</Data></Cell>
    <Cell><Data ss:Type="String">BnaC05g47130D</Data></Cell>
    <Cell><Data ss:Type="Number">1256</Data></Cell>
    <Cell><Data ss:Type="String">-</Data></Cell>
    <Cell><Data ss:Type="String">GSBRNA2T00073866001</Data></Cell>
    <Cell><Data ss:Type="String">AT3G04700</Data></Cell>
    <Cell ss:Index="13"><Data ss:Type="String">CONTAINS InterPro DOMAIN/s: Protein of unknown function DUF1685 (InterPro:IPR012881); BEST Arabidopsis thaliana protein match is: ankyrin repeat family protein (TAIR:AT3G04710.3); Has 200 Blast hits to 200 proteins in 14 species: Archae - 0; Bacteria - 0; Metazoa - 0; Fungi - 0; Plants - 200; Viruses - 0; Other Eukaryotes - 0 (source: NCBI BLink).</Data></Cell>
    <Cell><Data ss:Type="String">plant-type cell wall modification(GO:0009827) </Data></Cell>
    <Cell><Data ss:Type="String">nucleus(GO:0005634) </Data></Cell>
   </Row>
   <Row>
    <Cell><Data ss:Type="String">chrC06</Data></Cell>
    <Cell><Data ss:Type="Number">32334001</Data></Cell>
    <Cell><Data ss:Type="Number">32335000</Data></Cell>
    <Cell><Data ss:Type="Number">5.0494217089778797E-8</Data></Cell>
    <Cell><Data ss:Type="Number">4.0550922984563998E-5</Data></Cell>
    <Cell ss:StyleID="s21"><Data ss:Type="Number">-27.5382817784884</Data></Cell>
    <Cell ss:StyleID="s41"><Data ss:Type="String">BnaC06g31980D</Data></Cell>
    <Cell><Data ss:Type="Number">-531</Data></Cell>
    <Cell><Data ss:Type="String">-</Data></Cell>
    <Cell><Data ss:Type="String">GSBRNA2T00049630001</Data></Cell>
    <Cell><Data ss:Type="String">AT1G70890</Data></Cell>
    <Cell><Data ss:Type="String">MLP-LIKE PROTEIN 43, MLP43</Data></Cell>
    <Cell><Data ss:Type="String">MLP-like protein 43 (MLP43); FUNCTIONS IN: molecular_function unknown; INVOLVED IN: response to biotic stimulus, defense response; LOCATED IN: chloroplast; EXPRESSED IN: 17 plant structures; EXPRESSED DURING: 10 growth stages; CONTAINS InterPro DOMAIN/s: Bet v I allergen (InterPro:IPR000916); BEST Arabidopsis thaliana protein match is: MLP-like protein 28 (TAIR:AT1G70830.5); Has 440 Blast hits to 408 proteins in 49 species: Archae - 0; Bacteria - 0; Metazoa - 0; Fungi - 0; Plants - 440; Viruses - 0; Other Eukaryotes - 0 (source: NCBI BLink).</Data></Cell>
    <Cell><Data ss:Type="String">cellular cation homeostasis(GO:0030003), defense response(GO:0006952), divalent metal ion transport(GO:0070838), response to biotic stimulus(GO:0009607)  </Data></Cell>
    <Cell><Data ss:Type="String">chloroplast(GO:0009507)  </Data></Cell>
   </Row>
   <Row>
    <Cell><Data ss:Type="String">chrC07</Data></Cell>
    <Cell><Data ss:Type="Number">1962001</Data></Cell>
    <Cell><Data ss:Type="Number">1963000</Data></Cell>
    <Cell ss:StyleID="s20"><Data ss:Type="Number">1.8428425535593E-5</Data></Cell>
    <Cell><Data ss:Type="Number">4.3547599529355904E-3</Data></Cell>
    <Cell ss:StyleID="s21"><Data ss:Type="Number">-30.558288243974399</Data></Cell>
    <Cell><Data ss:Type="String">BnaC07g01350D</Data></Cell>
    <Cell><Data ss:Type="Number">-413</Data></Cell>
    <Cell><Data ss:Type="String">-</Data></Cell>
    <Cell><Data ss:Type="String">GSBRNA2T00138016001</Data></Cell>
    <Cell><Data ss:Type="String">AT3G07090</Data></Cell>
    <Cell ss:Index="13"><Data ss:Type="String">PPPDE putative thiol peptidase family protein; CONTAINS InterPro DOMAIN/s: Protein of unknown function DUF862, eukaryotic (InterPro:IPR008580); BEST Arabidopsis thaliana protein match is: PPPDE putative thiol peptidase family protein (TAIR:AT5G25170.1); Has 872 Blast hits to 872 proteins in 189 species: Archae - 0; Bacteria - 0; Metazoa - 235; Fungi - 119; Plants - 332; Viruses - 0; Other Eukaryotes - 186 (source: NCBI BLink).</Data></Cell>
    <Cell ss:Index="15"><Data ss:Type="String">cytoplasm(GO:0005737), nucleus(GO:0005634) </Data></Cell>
   </Row>
   <Row>
    <Cell><Data ss:Type="String">chrC08</Data></Cell>
    <Cell><Data ss:Type="Number">532001</Data></Cell>
    <Cell><Data ss:Type="Number">533000</Data></Cell>
    <Cell ss:StyleID="s20"><Data ss:Type="Number">4.8934677341250205E-7</Data></Cell>
    <Cell><Data ss:Type="Number">2.6032754055874997E-4</Data></Cell>
    <Cell ss:StyleID="s21"><Data ss:Type="Number">-25.527426160337502</Data></Cell>
    <Cell><Data ss:Type="String">BnaC08g00760D</Data></Cell>
    <Cell><Data ss:Type="Number">1888</Data></Cell>
    <Cell><Data ss:Type="String">-</Data></Cell>
    <Cell><Data ss:Type="String">GSBRNA2T00145286001</Data></Cell>
    <Cell><Data ss:Type="String">/</Data></Cell>
   </Row>
   <Row>
    <Cell><Data ss:Type="String">chrC08</Data></Cell>
    <Cell><Data ss:Type="Number">19140001</Data></Cell>
    <Cell><Data ss:Type="Number">19141000</Data></Cell>
    <Cell ss:StyleID="s20"><Data ss:Type="Number">2.04291547350384E-7</Data></Cell>
    <Cell><Data ss:Type="Number">1.29366554736955E-4</Data></Cell>
    <Cell ss:StyleID="s21"><Data ss:Type="Number">27.458492975734401</Data></Cell>
    <Cell><Data ss:Type="String">BnaC08g14310D</Data></Cell>
    <Cell><Data ss:Type="Number">0</Data></Cell>
    <Cell><Data ss:Type="String">-</Data></Cell>
    <Cell><Data ss:Type="String">GSBRNA2T00012805001</Data></Cell>
    <Cell><Data ss:Type="String">AT1G10500</Data></Cell>
    <Cell><Data ss:Type="String">ATCPISCA, CHLOROPLAST-LOCALIZED ISCA-LIKE PROTEIN, CPISCA</Data></Cell>
    <Cell><Data ss:Type="String">Involved in chloroplast Fe-S cluster assembly. Located in the chloroplast stroma. Expressed preferentially in green tissues</Data></Cell>
    <Cell><Data ss:Type="String">hydrogen peroxide catabolic process(GO:0042744), iron-sulfur cluster assembly(GO:0016226) </Data></Cell>
    <Cell><Data ss:Type="String">chloroplast((GO:0009507)), chloroplast stroma(GO:0009570) </Data></Cell>
    <Cell><Data ss:Type="String">iron-sulfur cluster binding(GO:0051536), metal ion binding(GO:0046872), structural molecule activity(GO:0005198) </Data></Cell>
   </Row>
   <Row>
    <Cell><Data ss:Type="String">chrC08</Data></Cell>
    <Cell><Data ss:Type="Number">21127001</Data></Cell>
    <Cell><Data ss:Type="Number">21128000</Data></Cell>
    <Cell><Data ss:Type="Number">3.0952989218070302E-5</Data></Cell>
    <Cell><Data ss:Type="Number">6.2989038615313903E-3</Data></Cell>
    <Cell ss:StyleID="s21"><Data ss:Type="Number">43.5555555555556</Data></Cell>
    <Cell ss:StyleID="s41"><Data ss:Type="String">BnaC08g17540D</Data></Cell>
    <Cell><Data ss:Type="Number">952</Data></Cell>
    <Cell><Data ss:Type="String">+</Data></Cell>
    <Cell><Data ss:Type="String">GSBRNA2T00139664001</Data></Cell>
    <Cell><Data ss:Type="String">AT1G17780</Data></Cell>
    <Cell ss:Index="13"><Data ss:Type="String">unknown protein; BEST Arabidopsis thaliana protein match is: unknown protein (TAIR:AT2G16575.1); Has 35333 Blast hits to 34131 proteins in 2444 species: Archae - 798; Bacteria - 22429; Metazoa - 974; Fungi - 991; Plants - 531; Viruses - 0; Other Eukaryotes - 9610 (source: NCBI BLink).</Data></Cell>
    <Cell ss:Index="15"><Data ss:Type="String">nucleus(GO:0005634) </Data></Cell>
   </Row>
   <Row>
    <Cell><Data ss:Type="String">chrC08</Data></Cell>
    <Cell><Data ss:Type="Number">29440001</Data></Cell>
    <Cell><Data ss:Type="Number">29441000</Data></Cell>
    <Cell ss:StyleID="s20"><Data ss:Type="Number">8.0809881773792399E-9</Data></Cell>
    <Cell ss:StyleID="s20"><Data ss:Type="Number">8.3029784763906196E-6</Data></Cell>
    <Cell ss:StyleID="s21"><Data ss:Type="Number">-38.192987713515102</Data></Cell>
    <Cell><Data ss:Type="String">BnaC08g29000D</Data></Cell>
    <Cell><Data ss:Type="Number">-1363</Data></Cell>
    <Cell><Data ss:Type="String">-</Data></Cell>
    <Cell><Data ss:Type="String">GSBRNA2T00155741001</Data></Cell>
    <Cell><Data ss:Type="String">AT3G58120</Data></Cell>
    <Cell><Data ss:Type="String">ATBZIP61, BZIP61</Data></Cell>
    <Cell><Data ss:Type="String">Encodes a member of the BZIP family of transcription factors. Forms heterodimers with the related protein AtbZIP34. Binds to G-boxes in vitro and is localized to the nucleus in onion epidermal cells.</Data></Cell>
    <Cell><Data ss:Type="String">endoplasmic reticulum unfolded protein response(GO:0030968), positive regulation of transcription, DNA-templated(GO:0045893), response to xenobiotic stimulus(GO:0009410 ), transcription, DNA-templated(GO:0006351)  </Data></Cell>
    <Cell><Data ss:Type="String">nucleus(GO:0005634) </Data></Cell>
    <Cell><Data ss:Type="String">DNA binding(GO:0003677) </Data></Cell>
   </Row>
   <Row>
    <Cell><Data ss:Type="String">chrC09</Data></Cell>
    <Cell><Data ss:Type="Number">10285001</Data></Cell>
    <Cell><Data ss:Type="Number">10286000</Data></Cell>
    <Cell ss:StyleID="s20"><Data ss:Type="Number">4.18382260588179E-5</Data></Cell>
    <Cell><Data ss:Type="Number">7.7846962983126201E-3</Data></Cell>
    <Cell ss:StyleID="s21"><Data ss:Type="Number">-25.6523712275925</Data></Cell>
    <Cell><Data ss:Type="String">BnaC09g13630D</Data></Cell>
    <Cell><Data ss:Type="Number">0</Data></Cell>
    <Cell><Data ss:Type="String">-</Data></Cell>
    <Cell><Data ss:Type="String">GSBRNA2T00009176001</Data></Cell>
    <Cell><Data ss:Type="String">/</Data></Cell>
   </Row>
   <Row>
    <Cell><Data ss:Type="String">chrC09</Data></Cell>
    <Cell><Data ss:Type="Number">10303001</Data></Cell>
    <Cell><Data ss:Type="Number">10304000</Data></Cell>
    <Cell><Data ss:Type="Number">4.0841283844415498E-5</Data></Cell>
    <Cell><Data ss:Type="Number">7.6879185307600403E-3</Data></Cell>
    <Cell ss:StyleID="s21"><Data ss:Type="Number">26.302521008403399</Data></Cell>
    <Cell ss:StyleID="s41"><Data ss:Type="String">BnaC09g13640D</Data></Cell>
    <Cell><Data ss:Type="Number">0</Data></Cell>
    <Cell><Data ss:Type="String">+</Data></Cell>
    <Cell><Data ss:Type="String">GSBRNA2T00009175001</Data></Cell>
    <Cell><Data ss:Type="String">/</Data></Cell>
   </Row>
   <Row ss:Index="62">
    <Cell ss:MergeAcross="5" ss:StyleID="s61"><Data ss:Type="String">T32 vs.T0 CHG</Data></Cell>
   </Row>
   <Row ss:Height="15.75" ss:StyleID="s23">
    <Cell ss:MergeAcross="5" ss:StyleID="m61445476"><Data ss:Type="String">The Information of DMR</Data></Cell>
    <Cell ss:MergeAcross="5" ss:StyleID="s27"><Data ss:Type="String">The Information of DMR-related Gene</Data></Cell>
    <Cell ss:StyleID="s17"/>
    <Cell ss:StyleID="s17"/>
    <Cell ss:StyleID="s17"/>
    <Cell ss:StyleID="s17"/>
   </Row>
   <Row ss:Height="15.75" ss:StyleID="s23">
    <Cell ss:StyleID="s27"><Data ss:Type="String">chr</Data></Cell>
    <Cell ss:StyleID="s27"><Data ss:Type="String">start</Data></Cell>
    <Cell ss:StyleID="s27"><Data ss:Type="String">end</Data></Cell>
    <Cell ss:StyleID="s27"><Data ss:Type="String">p value</Data></Cell>
    <Cell ss:StyleID="s27"><Data ss:Type="String">q value</Data></Cell>
    <Cell ss:StyleID="s24"><Data ss:Type="String">meth.diff</Data></Cell>
    <Cell ss:StyleID="s27"><Data ss:Type="String">Locus</Data></Cell>
    <Cell ss:StyleID="s18"><Data ss:Type="String">Distance from DMR to transcriptional start site</Data></Cell>
    <Cell ss:StyleID="s27"><Data ss:Type="String">Strand</Data></Cell>
    <Cell ss:StyleID="s27"><Data ss:Type="String">Gene ID</Data></Cell>
    <Cell ss:StyleID="s27"><Data ss:Type="String">Similar to At. Locus</Data></Cell>
    <Cell ss:StyleID="s27"><Data ss:Type="String">Other names</Data></Cell>
    <Cell ss:StyleID="s27"><Data ss:Type="String">Description</Data></Cell>
    <Cell ss:StyleID="s27"><Data ss:Type="String">GO Biological Process</Data></Cell>
    <Cell ss:StyleID="s27"><Data ss:Type="String">GO Cellular Component</Data></Cell>
    <Cell ss:StyleID="s27"><Data ss:Type="String">GO Molecular Function</Data></Cell>
   </Row>
   <Row>
    <Cell><Data ss:Type="String">chrA01</Data></Cell>
    <Cell><Data ss:Type="Number">9412001</Data></Cell>
    <Cell><Data ss:Type="Number">9413000</Data></Cell>
    <Cell ss:StyleID="s20"><Data ss:Type="Number">1.0772556438097101E-10</Data></Cell>
    <Cell ss:StyleID="s20"><Data ss:Type="Number">3.3986105797276E-7</Data></Cell>
    <Cell ss:StyleID="s21"><Data ss:Type="Number">-25.9154215089467</Data></Cell>
    <Cell><Data ss:Type="String">BnaA01g17750D</Data></Cell>
    <Cell><Data ss:Type="Number">-349</Data></Cell>
    <Cell><Data ss:Type="String">-</Data></Cell>
    <Cell><Data ss:Type="String">GSBRNA2T00051639001</Data></Cell>
    <Cell><Data ss:Type="String">AT4G16110</Data></Cell>
    <Cell><Data ss:Type="String">ARR2, RESPONSE REGULATOR 2, RR2</Data></Cell>
    <Cell><Data ss:Type="String">Encodes a pollen-specific transcription factor involved in the expression of nuclear genes for components of mitochondrial complex I in Arabidopsis. Acts in concert with other type-B ARRs in the cytokinin signaling pathway. AHK3 mediates cytokinin-induced phosphorylation of ARR2 on the Asp-80 residue. This phosphorylation plays a positive role of ARR2 in cytokinin-mediated control of leaf longevity. Also involved in cytokinin-dependent inhibition of hypocotyl elongation.</Data></Cell>
    <Cell><Data ss:Type="String">cellular response to cytokinin stimulus(GO:0071368), circadian rhythm(GO:0007623), cytokinin-activated signaling pathway(GO:0009736 ), ethylene-activated signaling pathway(GO:0009873), leaf senescence(GO:0010150), regulation of anthocyanin metabolic process(GO:0031537), regulation of root meristem growth(GO:0010082), regulation of seed germination(GO:0010029), regulation of seed growth(GO:0080113), regulation of shoot system development(GO:0048831), regulation of stomatal movement(GO:0010119), regulation of transcription, DNA-templated(GO:0006355), response to cytokinin(GO:0009735), response to ethylene( GO:0009723 ), root development(GO:0048364), transcription, DNA-templated(GO:0006351) </Data></Cell>
    <Cell><Data ss:Type="String">intracellular(GO:0005622), nucleus(GO:0005634) </Data></Cell>
    <Cell><Data ss:Type="String">DNA binding(GO:0003677), chromatin binding(GO:0003682), phosphorelay response regulator activity(GO:0000156), protein binding(GO:0005515), sequence-specific DNA binding transcription factor activity(GO:0003700) </Data></Cell>
   </Row>
   <Row>
    <Cell><Data ss:Type="String">chrA02</Data></Cell>
    <Cell><Data ss:Type="Number">1271001</Data></Cell>
    <Cell><Data ss:Type="Number">1272000</Data></Cell>
    <Cell ss:StyleID="s20"><Data ss:Type="Number">3.0896477136770201E-6</Data></Cell>
    <Cell><Data ss:Type="Number">8.9544996012844299E-4</Data></Cell>
    <Cell ss:StyleID="s21"><Data ss:Type="Number">-25.303728529535</Data></Cell>
    <Cell><Data ss:Type="String">BnaA02g02830D</Data></Cell>
    <Cell><Data ss:Type="Number">-1800</Data></Cell>
    <Cell><Data ss:Type="String">+</Data></Cell>
    <Cell><Data ss:Type="String">GSBRNA2T00143241001</Data></Cell>
    <Cell><Data ss:Type="String">AT5G15830</Data></Cell>
    <Cell><Data ss:Type="String">ATBZIP3, BASIC LEUCINE-ZIPPER 3, BZIP3</Data></Cell>
    <Cell><Data ss:Type="String">basic leucine-zipper 3 (bZIP3); FUNCTIONS IN: DNA binding, sequence-specific DNA binding transcription factor activity; INVOLVED IN: regulation of transcription, DNA-dependent; EXPRESSED IN: 9 plant structures; EXPRESSED DURING: 6 growth stages; CONTAINS InterPro DOMAIN/s: Basic-leucine zipper (bZIP) transcription factor (InterPro:IPR004827), bZIP transcription factor, bZIP-1 (InterPro:IPR011616); BEST Arabidopsis thaliana protein match is: basic leucine-zipper 42 (TAIR:AT3G30530.1); Has 1902 Blast hits to 1888 proteins in 142 species: Archae - 0; Bacteria - 8; Metazoa - 75; Fungi - 43; Plants - 1592; Viruses - 0; Other Eukaryotes - 184 (source: NCBI BLink).</Data></Cell>
    <Cell><Data ss:Type="String">calcium-mediated signaling(GO:0019722), regulation of transcription, DNA-templated(GO:0006355), response to mechanical stimulus( GO:0009612 ) </Data></Cell>
    <Cell><Data ss:Type="String">nucleus(GO:0005634) </Data></Cell>
    <Cell><Data ss:Type="String">sequence-specific DNA binding(GO:0043565), sequence-specific DNA binding transcription factor activity(GO:0003700) </Data></Cell>
   </Row>
   <Row>
    <Cell><Data ss:Type="String">chrA02</Data></Cell>
    <Cell><Data ss:Type="Number">4558001</Data></Cell>
    <Cell><Data ss:Type="Number">4559000</Data></Cell>
    <Cell ss:StyleID="s20"><Data ss:Type="Number">8.2702222936583794E-5</Data></Cell>
    <Cell><Data ss:Type="Number">8.5711358229794508E-3</Data></Cell>
    <Cell ss:StyleID="s21"><Data ss:Type="Number">42.602495543671999</Data></Cell>
    <Cell><Data ss:Type="String">BnaA02g09200D</Data></Cell>
    <Cell><Data ss:Type="Number">-566</Data></Cell>
    <Cell><Data ss:Type="String">-</Data></Cell>
    <Cell><Data ss:Type="String">GSBRNA2T00013013001</Data></Cell>
    <Cell><Data ss:Type="String">AT5G55180</Data></Cell>
    <Cell ss:Index="13"><Data ss:Type="String">O-Glycosyl hydrolases family 17 protein; FUNCTIONS IN: cation binding, hydrolase activity, hydrolyzing O-glycosyl compounds, catalytic activity; INVOLVED IN: carbohydrate metabolic process; LOCATED IN: endomembrane system; EXPRESSED IN: 18 plant structures; EXPRESSED DURING: 11 growth stages; CONTAINS InterPro DOMAIN/s: X8 (InterPro:IPR012946), Glycoside hydrolase, catalytic core (InterPro:IPR017853), Glycoside hydrolase, family 17 (InterPro:IPR000490), Glycoside hydrolase, subgroup, catalytic core (InterPro:IPR013781); BEST Arabidopsis thaliana protein match is: O-Glycosyl hydrolases family 17 protein (TAIR:AT4G26830.1); Has 563 Blast hits to 555 proteins in 26 species: Archae - 0; Bacteria - 0; Metazoa - 0; Fungi - 0; Plants - 554; Viruses - 0; Other Eukaryotes - 9 (source: NCBI BLink).</Data></Cell>
    <Cell><Data ss:Type="String">carbohydrate metabolic process(GO:0005975) </Data></Cell>
    <Cell><Data ss:Type="String">plasma membrane(GO:0005886)</Data></Cell>
    <Cell><Data ss:Type="String">hydrolase activity, hydrolyzing O-glycosyl compounds(GO:0004553) </Data></Cell>
   </Row>
   <Row>
    <Cell><Data ss:Type="String">chrA02</Data></Cell>
    <Cell><Data ss:Type="Number">9773001</Data></Cell>
    <Cell><Data ss:Type="Number">9774000</Data></Cell>
    <Cell ss:StyleID="s20"><Data ss:Type="Number">2.2204750688713099E-5</Data></Cell>
    <Cell><Data ss:Type="Number">3.5377821248088401E-3</Data></Cell>
    <Cell ss:StyleID="s21"><Data ss:Type="Number">-27.678571428571399</Data></Cell>
    <Cell><Data ss:Type="String">BnaA02g16440D</Data></Cell>
    <Cell><Data ss:Type="Number">-1324</Data></Cell>
    <Cell><Data ss:Type="String">+</Data></Cell>
    <Cell><Data ss:Type="String">GSBRNA2T00023439001</Data></Cell>
    <Cell><Data ss:Type="String">/</Data></Cell>
   </Row>
   <Row>
    <Cell><Data ss:Type="String">chrA05</Data></Cell>
    <Cell><Data ss:Type="Number">3034001</Data></Cell>
    <Cell><Data ss:Type="Number">3035000</Data></Cell>
    <Cell ss:StyleID="s20"><Data ss:Type="Number">7.6597486773543598E-8</Data></Cell>
    <Cell ss:StyleID="s20"><Data ss:Type="Number">5.9863721417610897E-5</Data></Cell>
    <Cell ss:StyleID="s21"><Data ss:Type="Number">-27.565217391304301</Data></Cell>
    <Cell><Data ss:Type="String">BnaA05g05760D</Data></Cell>
    <Cell><Data ss:Type="Number">-335</Data></Cell>
    <Cell><Data ss:Type="String">+</Data></Cell>
    <Cell><Data ss:Type="String">GSBRNA2T00116809001</Data></Cell>
    <Cell><Data ss:Type="String">AT2G39800</Data></Cell>
    <Cell><Data ss:Type="String">ATP5CS, DELTA1-PYRROLINE-5-CARBOXYLATE SYNTHASE 1, P5CS1</Data></Cell>
    <Cell><Data ss:Type="String">encodes a delta1-pyrroline-5-carboxylate synthase that catalyzes the rate-limiting enzyme in the biosynthesis of proline. Gene is expressed in reproductive organs and tissues under non-stress conditions but in the whole plant under water-limiting condition. Expression is also induced by abscisic acid and salt stress in a light-dependent manner. encodes a delta1-pyrroline-5-carboxylate synthase that catalyzes the rate-limiting enzyme in the biosynthesis of proline. Gene is expressed in reproductive organs and tissues under non-stress conditions but in the whole plant under water-limiting condition. Expression is also induced by abscisic acid and salt stress in a light-dependent manner. P5CS1 appears to be involved in salt stress responses related to proline accumulation, including protection from reactive oxidative species. P5CS1 appears to be present in different cells and/or different subcellular locations from P5CS2 in a tissue-dependent manner.</Data></Cell>
    <Cell><Data ss:Type="String">L-proline biosynthetic process(GO:0055129), hyperosmotic salinity response(GO:0042538), oxidation-reduction process(GO:0055114), phosphorylation(GO:0016310), pollen development(GO:0009555), proline biosynthetic process(GO:0006561), response to abscisic acid(GO:0009737), response to desiccation(GO:0009269), response to oxidative stress(GO:0006979), response to salt stress(GO:0009651), response to water deprivation(GO:0009414), root development(GO:0048364) </Data></Cell>
    <Cell><Data ss:Type="String">chloroplast(GO:0009507), cytoplasm(GO:0005737), membrane(GO:0016020), mitochondrion(GO:0005739) </Data></Cell>
    <Cell><Data ss:Type="String">ATP binding(GO:0005524), NADP binding(GO:0050661), delta1-pyrroline-5-carboxylate synthetase activity(GO:0017084), glutamate 5-kinase activity(GO:0004349), glutamate-5-semialdehyde dehydrogenase activity(GO:0004350) </Data></Cell>
   </Row>
   <Row>
    <Cell><Data ss:Type="String">chrA05</Data></Cell>
    <Cell><Data ss:Type="Number">17972001</Data></Cell>
    <Cell><Data ss:Type="Number">17973000</Data></Cell>
    <Cell ss:StyleID="s20"><Data ss:Type="Number">1.60373487930273E-5</Data></Cell>
    <Cell><Data ss:Type="Number">2.8375424481979698E-3</Data></Cell>
    <Cell ss:StyleID="s21"><Data ss:Type="Number">-36.909785011050801</Data></Cell>
    <Cell><Data ss:Type="String">BnaA05g23830D</Data></Cell>
    <Cell><Data ss:Type="Number">-482</Data></Cell>
    <Cell><Data ss:Type="String">-</Data></Cell>
    <Cell><Data ss:Type="String">GSBRNA2T00104944001</Data></Cell>
    <Cell><Data ss:Type="String">/</Data></Cell>
   </Row>
   <Row>
    <Cell><Data ss:Type="String">chrA06</Data></Cell>
    <Cell><Data ss:Type="Number">1840001</Data></Cell>
    <Cell><Data ss:Type="Number">1841000</Data></Cell>
    <Cell><Data ss:Type="Number">5.6223731929671903E-13</Data></Cell>
    <Cell><Data ss:Type="Number">4.3860998576543803E-9</Data></Cell>
    <Cell ss:StyleID="s21"><Data ss:Type="Number">-33.449275362318801</Data></Cell>
    <Cell ss:StyleID="s41"><Data ss:Type="String">BnaA06g03030D</Data></Cell>
    <Cell><Data ss:Type="Number">-975</Data></Cell>
    <Cell><Data ss:Type="String">-</Data></Cell>
    <Cell><Data ss:Type="String">GSBRNA2T00098080001</Data></Cell>
    <Cell><Data ss:Type="String">AT1G49710</Data></Cell>
    <Cell><Data ss:Type="String">ATFUT12, FUCOSYLTRANSFERASE 12, FUCT2, FUCTB, FUT12</Data></Cell>
    <Cell><Data ss:Type="String">Encodes a protein with core α1,3-fucosyltransferase activity</Data></Cell>
    <Cell><Data ss:Type="String">cell wall organization(GO:0071555), protein glycosylation(GO:0006486) </Data></Cell>
    <Cell><Data ss:Type="String">Golgi apparatus(GO:0005794), Golgi cisterna membrane(GO:0032580), integral component of membrane(GO:0016021), trans-Golgi network(GO:0005802) </Data></Cell>
    <Cell><Data ss:Type="String">fucosyltransferase activity(GO:0008417), transferase activity, transferring glycosyl groups(GO:0016757) </Data></Cell>
   </Row>
   <Row>
    <Cell><Data ss:Type="String">chrA06</Data></Cell>
    <Cell><Data ss:Type="Number">20626001</Data></Cell>
    <Cell><Data ss:Type="Number">20627000</Data></Cell>
    <Cell ss:StyleID="s20"><Data ss:Type="Number">9.3386898912135107E-5</Data></Cell>
    <Cell><Data ss:Type="Number">9.2916887878649306E-3</Data></Cell>
    <Cell ss:StyleID="s21"><Data ss:Type="Number">-29.405418364900498</Data></Cell>
    <Cell><Data ss:Type="String">BnaA06g30610D</Data></Cell>
    <Cell><Data ss:Type="Number">-1103</Data></Cell>
    <Cell><Data ss:Type="String">+</Data></Cell>
    <Cell><Data ss:Type="String">GSBRNA2T00144467001</Data></Cell>
    <Cell><Data ss:Type="String">/</Data></Cell>
   </Row>
   <Row>
    <Cell><Data ss:Type="String">chrA07</Data></Cell>
    <Cell><Data ss:Type="Number">15136001</Data></Cell>
    <Cell><Data ss:Type="Number">15137000</Data></Cell>
    <Cell ss:StyleID="s20"><Data ss:Type="Number">8.4342440494181902E-5</Data></Cell>
    <Cell><Data ss:Type="Number">8.6824039671717698E-3</Data></Cell>
    <Cell ss:StyleID="s21"><Data ss:Type="Number">-29.924242424242401</Data></Cell>
    <Cell><Data ss:Type="String">BnaA07g18620D</Data></Cell>
    <Cell><Data ss:Type="Number">-6</Data></Cell>
    <Cell><Data ss:Type="String">+</Data></Cell>
    <Cell><Data ss:Type="String">GSBRNA2T00099019001</Data></Cell>
    <Cell><Data ss:Type="String">/</Data></Cell>
   </Row>
   <Row>
    <Cell><Data ss:Type="String">chrA08</Data></Cell>
    <Cell><Data ss:Type="Number">333001</Data></Cell>
    <Cell><Data ss:Type="Number">334000</Data></Cell>
    <Cell ss:StyleID="s20"><Data ss:Type="Number">1.9200574630558399E-8</Data></Cell>
    <Cell ss:StyleID="s20"><Data ss:Type="Number">2.0803699682299001E-5</Data></Cell>
    <Cell ss:StyleID="s21"><Data ss:Type="Number">-58.403805496828802</Data></Cell>
    <Cell><Data ss:Type="String">BnaA08g00530D</Data></Cell>
    <Cell><Data ss:Type="Number">1542</Data></Cell>
    <Cell><Data ss:Type="String">-</Data></Cell>
    <Cell><Data ss:Type="String">GSBRNA2T00114068001</Data></Cell>
    <Cell><Data ss:Type="String">AT1G55340</Data></Cell>
    <Cell ss:Index="13"><Data ss:Type="String">Protein of unknown function (DUF1639); CONTAINS InterPro DOMAIN/s: Protein of unknown function DUF1639 (InterPro:IPR012438); BEST Arabidopsis thaliana protein match is: Protein of unknown function (DUF1639) (TAIR:AT3G03880.1); Has 249 Blast hits to 246 proteins in 15 species: Archae - 0; Bacteria - 0; Metazoa - 0; Fungi - 0; Plants - 249; Viruses - 0; Other Eukaryotes - 0 (source: NCBI BLink).</Data></Cell>
    <Cell ss:Index="15"><Data ss:Type="String">nucleus(GO:0005634) </Data></Cell>
   </Row>
   <Row>
    <Cell><Data ss:Type="String">chrA09</Data></Cell>
    <Cell><Data ss:Type="Number">7495001</Data></Cell>
    <Cell><Data ss:Type="Number">7496000</Data></Cell>
    <Cell ss:StyleID="s20"><Data ss:Type="Number">5.7132730559318303E-5</Data></Cell>
    <Cell><Data ss:Type="Number">6.6558694864225004E-3</Data></Cell>
    <Cell ss:StyleID="s21"><Data ss:Type="Number">33.982511923688399</Data></Cell>
    <Cell><Data ss:Type="String">BnaA09g13360D</Data></Cell>
    <Cell><Data ss:Type="Number">-28</Data></Cell>
    <Cell><Data ss:Type="String">+</Data></Cell>
    <Cell><Data ss:Type="String">GSBRNA2T00070615001</Data></Cell>
    <Cell><Data ss:Type="String">AT1G62310</Data></Cell>
    <Cell ss:Index="13"><Data ss:Type="String">transcription factor jumonji (jmjC) domain-containing protein; FUNCTIONS IN: sequence-specific DNA binding transcription factor activity, zinc ion binding; EXPRESSED IN: 22 plant structures; EXPRESSED DURING: 14 growth stages; CONTAINS InterPro DOMAIN/s: Transcription factor jumonji/aspartyl beta-hydroxylase (InterPro:IPR003347), Zinc finger, RING-type (InterPro:IPR001841), Transcription factor jumonji (InterPro:IPR013129); BEST Arabidopsis thaliana protein match is: Transcription factor jumonji (jmjC) domain-containing protein (TAIR:AT1G11950.1); Has 795 Blast hits to 740 proteins in 102 species: Archae - 0; Bacteria - 2; Metazoa - 384; Fungi - 24; Plants - 360; Viruses - 0; Other Eukaryotes - 25 (source: NCBI BLink).</Data></Cell>
    <Cell><Data ss:Type="String">regulation of transcription, DNA-templated(GO:0006355) </Data></Cell>
    <Cell><Data ss:Type="String">nucleus(GO:0005634) </Data></Cell>
    <Cell><Data ss:Type="String">sequence-specific DNA binding transcription factor activity(GO:0003700), zinc ion binding(GO:0008270) </Data></Cell>
   </Row>
   <Row>
    <Cell><Data ss:Type="String">chrA10</Data></Cell>
    <Cell><Data ss:Type="Number">8937001</Data></Cell>
    <Cell><Data ss:Type="Number">8938000</Data></Cell>
    <Cell ss:StyleID="s20"><Data ss:Type="Number">1.39002779579549E-5</Data></Cell>
    <Cell><Data ss:Type="Number">2.56189923547637E-3</Data></Cell>
    <Cell ss:StyleID="s21"><Data ss:Type="Number">-27.570093457943901</Data></Cell>
    <Cell><Data ss:Type="String">BnaA10g10480D</Data></Cell>
    <Cell><Data ss:Type="Number">702</Data></Cell>
    <Cell><Data ss:Type="String">+</Data></Cell>
    <Cell><Data ss:Type="String">GSBRNA2T00052875001</Data></Cell>
    <Cell><Data ss:Type="String">/</Data></Cell>
   </Row>
   <Row>
    <Cell><Data ss:Type="String">chrA10</Data></Cell>
    <Cell><Data ss:Type="Number">10841001</Data></Cell>
    <Cell><Data ss:Type="Number">10842000</Data></Cell>
    <Cell ss:StyleID="s20"><Data ss:Type="Number">3.8704428795303898E-5</Data></Cell>
    <Cell><Data ss:Type="Number">5.1993288403492403E-3</Data></Cell>
    <Cell ss:StyleID="s21"><Data ss:Type="Number">34.002869440459101</Data></Cell>
    <Cell><Data ss:Type="String">BnaA10g13510D</Data></Cell>
    <Cell><Data ss:Type="Number">883</Data></Cell>
    <Cell><Data ss:Type="String">-</Data></Cell>
    <Cell><Data ss:Type="String">GSBRNA2T00047830001</Data></Cell>
    <Cell><Data ss:Type="String">/</Data></Cell>
   </Row>
   <Row>
    <Cell><Data ss:Type="String">chrC01</Data></Cell>
    <Cell><Data ss:Type="Number">7393001</Data></Cell>
    <Cell><Data ss:Type="Number">7394000</Data></Cell>
    <Cell ss:StyleID="s20"><Data ss:Type="Number">9.9182000639126095E-5</Data></Cell>
    <Cell><Data ss:Type="Number">9.6914991630132792E-3</Data></Cell>
    <Cell ss:StyleID="s21"><Data ss:Type="Number">-26.430976430976401</Data></Cell>
    <Cell><Data ss:Type="String">BnaC01g11780D</Data></Cell>
    <Cell><Data ss:Type="Number">1185</Data></Cell>
    <Cell><Data ss:Type="String">-</Data></Cell>
    <Cell><Data ss:Type="String">GSBRNA2T00107689001</Data></Cell>
    <Cell><Data ss:Type="String">/</Data></Cell>
   </Row>
   <Row>
    <Cell><Data ss:Type="String">chrC01</Data></Cell>
    <Cell><Data ss:Type="Number">9782001</Data></Cell>
    <Cell><Data ss:Type="Number">9783000</Data></Cell>
    <Cell ss:StyleID="s20"><Data ss:Type="Number">1.6840561668026899E-5</Data></Cell>
    <Cell><Data ss:Type="Number">2.9372641202748298E-3</Data></Cell>
    <Cell ss:StyleID="s21"><Data ss:Type="Number">-39.746300211416496</Data></Cell>
    <Cell><Data ss:Type="String">BnaC01g14580D</Data></Cell>
    <Cell><Data ss:Type="Number">-1920</Data></Cell>
    <Cell><Data ss:Type="String">-</Data></Cell>
    <Cell><Data ss:Type="String">GSBRNA2T00048720001</Data></Cell>
    <Cell><Data ss:Type="String">AT4G22990</Data></Cell>
    <Cell ss:Index="13"><Data ss:Type="String">Major Facilitator Superfamily with SPX (SYG1/Pho81/XPR1) domain-containing protein; FUNCTIONS IN: molecular_function unknown; INVOLVED IN: transmembrane transport; LOCATED IN: cellular_component unknown; CONTAINS InterPro DOMAIN/s: SPX, N-terminal (InterPro:IPR004331), Major facilitator superfamily MFS-1 (InterPro:IPR011701), Major facilitator superfamily, general substrate transporter (InterPro:IPR016196); BEST Arabidopsis thaliana protein match is: Major Facilitator Superfamily with SPX (SYG1/Pho81/XPR1) domain-containing protein (TAIR:AT4G11810.1).</Data></Cell>
    <Cell><Data ss:Type="String">transmembrane transport(GO:0055085) </Data></Cell>
    <Cell><Data ss:Type="String">Golgi apparatus(GO:0005794), integral component of membrane(GO:0016021) </Data></Cell>
   </Row>
   <Row>
    <Cell><Data ss:Type="String">chrC01</Data></Cell>
    <Cell><Data ss:Type="Number">18687001</Data></Cell>
    <Cell><Data ss:Type="Number">18688000</Data></Cell>
    <Cell ss:StyleID="s20"><Data ss:Type="Number">1.14600549334222E-6</Data></Cell>
    <Cell><Data ss:Type="Number">4.40599540750265E-4</Data></Cell>
    <Cell ss:StyleID="s21"><Data ss:Type="Number">-28.921568627450998</Data></Cell>
    <Cell><Data ss:Type="String">BnaC01g24140D</Data></Cell>
    <Cell><Data ss:Type="Number">-1673</Data></Cell>
    <Cell><Data ss:Type="String">-</Data></Cell>
    <Cell><Data ss:Type="String">GSBRNA2T00024021001</Data></Cell>
    <Cell><Data ss:Type="String">AT3G45040</Data></Cell>
    <Cell><Data ss:Type="String">ATDOK1, DOK1, DOLICHOL KINASE 1, EVAN, EVN</Data></Cell>
    <Cell><Data ss:Type="String">Encodes a putative dolichol kinase that is localized to the endoplasmic reticulum and involved in pollen tube reception in the female gametophyte.</Data></Cell>
    <Cell><Data ss:Type="String">endoplasmic reticulum unfolded protein response(GO:0030968), innate immune response(GO:0045087), negative regulation of defense response(GO:0031348), phospholipid biosynthetic process(GO:0008654), pollen tube reception(GO:0010483), protein glycosylation(GO:0006486), response to chitin(GO:0010200), salicylic acid biosynthetic process(GO:0009697), salicylic acid mediated signaling pathway(GO:0009863) </Data></Cell>
    <Cell><Data ss:Type="String">endoplasmic reticulum(GO:0005783), membrane(GO:0016020) </Data></Cell>
    <Cell><Data ss:Type="String">dolichol kinase activity(GO:0004168), phosphatidate cytidylyltransferase activity(GO:0004605) </Data></Cell>
   </Row>
   <Row>
    <Cell><Data ss:Type="String">chrC03</Data></Cell>
    <Cell><Data ss:Type="Number">19030001</Data></Cell>
    <Cell><Data ss:Type="Number">19031000</Data></Cell>
    <Cell ss:StyleID="s20"><Data ss:Type="Number">3.6803140791092699E-6</Data></Cell>
    <Cell><Data ss:Type="Number">1.0094655209835701E-3</Data></Cell>
    <Cell ss:StyleID="s21"><Data ss:Type="Number">-54.761904761904802</Data></Cell>
    <Cell><Data ss:Type="String">BnaC03g31070D</Data></Cell>
    <Cell><Data ss:Type="Number">-1693</Data></Cell>
    <Cell><Data ss:Type="String">-</Data></Cell>
    <Cell><Data ss:Type="String">GSBRNA2T00153396001</Data></Cell>
    <Cell><Data ss:Type="String">AT4G02110</Data></Cell>
    <Cell ss:Index="13"><Data ss:Type="String">transcription coactivators; FUNCTIONS IN: transcription coactivator activity; INVOLVED IN: biological_process unknown; LOCATED IN: intracellular; CONTAINS InterPro DOMAIN/s: BRCT (InterPro:IPR001357); BEST Arabidopsis thaliana protein match is: zinc finger (C3HC4-type RING finger) family protein / BRCT domain-containing protein (TAIR:AT1G67180.1); Has 6090 Blast hits to 4661 proteins in 497 species: Archae - 12; Bacteria - 945; Metazoa - 2581; Fungi - 684; Plants - 424; Viruses - 13; Other Eukaryotes - 1431 (source: NCBI BLink).</Data></Cell>
    <Cell><Data ss:Type="String">regulation of nucleic acid-templated transcription(GO:1903506) </Data></Cell>
    <Cell><Data ss:Type="String">cytoplasm(GO:0005737), intracellular() </Data></Cell>
    <Cell><Data ss:Type="String">transcription coactivator activity(GO:0003713) </Data></Cell>
   </Row>
   <Row>
    <Cell><Data ss:Type="String">chrC03</Data></Cell>
    <Cell><Data ss:Type="Number">21069001</Data></Cell>
    <Cell><Data ss:Type="Number">21070000</Data></Cell>
    <Cell ss:StyleID="s20"><Data ss:Type="Number">1.1243897189225E-8</Data></Cell>
    <Cell ss:StyleID="s20"><Data ss:Type="Number">1.3903012922586501E-5</Data></Cell>
    <Cell ss:StyleID="s21"><Data ss:Type="Number">-25.357557015848499</Data></Cell>
    <Cell><Data ss:Type="String">BnaC03g34730D</Data></Cell>
    <Cell><Data ss:Type="Number">-85</Data></Cell>
    <Cell><Data ss:Type="String">-</Data></Cell>
    <Cell><Data ss:Type="String">GSBRNA2T00125304001</Data></Cell>
    <Cell><Data ss:Type="String">AT3G06450</Data></Cell>
    <Cell ss:Index="13"><Data ss:Type="String">HCO3- transporter family; FUNCTIONS IN: anion exchanger activity; INVOLVED IN: anion transport; LOCATED IN: plasma membrane; EXPRESSED IN: 23 plant structures; EXPRESSED DURING: 13 growth stages; CONTAINS InterPro DOMAIN/s: Bicarbonate transporter, eukaryotic (InterPro:IPR003020), Bicarbonate transporter, C-terminal (InterPro:IPR011531); BEST Arabidopsis thaliana protein match is: HCO3- transporter family (TAIR:AT3G62270.1); Has 2674 Blast hits to 1402 proteins in 195 species: Archae - 0; Bacteria - 4; Metazoa - 2029; Fungi - 304; Plants - 228; Viruses - 2; Other Eukaryotes - 107 (source: NCBI BLink).</Data></Cell>
    <Cell ss:Index="15"><Data ss:Type="String">cytoplasm(GO:0005737), plasma membrane(GO:0005886) </Data></Cell>
    <Cell><Data ss:Type="String">anion:anion antiporter activity(GO:0015301) </Data></Cell>
   </Row>
   <Row>
    <Cell><Data ss:Type="String">chrC03</Data></Cell>
    <Cell><Data ss:Type="Number">46472001</Data></Cell>
    <Cell><Data ss:Type="Number">46473000</Data></Cell>
    <Cell ss:StyleID="s20"><Data ss:Type="Number">5.0026454449608003E-5</Data></Cell>
    <Cell><Data ss:Type="Number">6.0978760994680001E-3</Data></Cell>
    <Cell ss:StyleID="s21"><Data ss:Type="Number">-34.031311154598797</Data></Cell>
    <Cell><Data ss:Type="String">BnaC03g57220D</Data></Cell>
    <Cell><Data ss:Type="Number">-180</Data></Cell>
    <Cell><Data ss:Type="String">+</Data></Cell>
    <Cell><Data ss:Type="String">GSBRNA2T00024758001</Data></Cell>
    <Cell><Data ss:Type="String">AT3G47800</Data></Cell>
    <Cell ss:Index="13"><Data ss:Type="String">Galactose mutarotase-like superfamily protein; FUNCTIONS IN: aldose 1-epimerase activity; INVOLVED IN: galactose metabolic process, hexose metabolic process, carbohydrate metabolic process; LOCATED IN: endomembrane system; EXPRESSED IN: 23 plant structures; EXPRESSED DURING: 14 growth stages; CONTAINS InterPro DOMAIN/s: Glycoside hydrolase-type carbohydrate-binding (InterPro:IPR011013), Aldose 1-epimerase (InterPro:IPR008183), Aldose 1-epimerase, subgroup (InterPro:IPR015443), Glycoside hydrolase-type carbohydrate-binding, subgroup (InterPro:IPR014718); BEST Arabidopsis thaliana protein match is: Galactose mutarotase-like superfamily protein (TAIR:AT5G15140.1); Has 4663 Blast hits to 4656 proteins in 1452 species: Archae - 5; Bacteria - 3197; Metazoa - 273; Fungi - 257; Plants - 219; Viruses - 0; Other Eukaryotes - 712 (source: NCBI BLink).</Data></Cell>
    <Cell><Data ss:Type="String">galactose metabolic process(GO:0006012), hexose metabolic process(GO:0019318) </Data></Cell>
    <Cell><Data ss:Type="String">cytoplasm(GO:0005737) </Data></Cell>
    <Cell><Data ss:Type="String">aldose 1-epimerase activity(GO:0004034), carbohydrate binding(GO:0030246) </Data></Cell>
   </Row>
   <Row>
    <Cell><Data ss:Type="String">chrC05</Data></Cell>
    <Cell><Data ss:Type="Number">27764001</Data></Cell>
    <Cell><Data ss:Type="Number">27765000</Data></Cell>
    <Cell ss:StyleID="s20"><Data ss:Type="Number">1.8536863273503999E-6</Data></Cell>
    <Cell><Data ss:Type="Number">6.1943074609091997E-4</Data></Cell>
    <Cell ss:StyleID="s21"><Data ss:Type="Number">-39.482200647249201</Data></Cell>
    <Cell><Data ss:Type="String">BnaC05g29060D</Data></Cell>
    <Cell><Data ss:Type="Number">-251</Data></Cell>
    <Cell><Data ss:Type="String">-</Data></Cell>
    <Cell><Data ss:Type="String">GSBRNA2T00044414001</Data></Cell>
    <Cell><Data ss:Type="String">AT1G32050</Data></Cell>
    <Cell><Data ss:Type="String">ATSCAMP5, SCAMP5, SECRETORY CARRIER MEMBRANE PROTEIN 5</Data></Cell>
    <Cell><Data ss:Type="String">SCAMP family protein; FUNCTIONS IN: transmembrane transporter activity; INVOLVED IN: protein transport; LOCATED IN: mitochondrion, plasma membrane; EXPRESSED IN: 23 plant structures; EXPRESSED DURING: 14 growth stages; CONTAINS InterPro DOMAIN/s: SCAMP (InterPro:IPR007273); BEST Arabidopsis thaliana protein match is: secretory carrier 3 (TAIR:AT1G61250.1); Has 679 Blast hits to 677 proteins in 107 species: Archae - 0; Bacteria - 0; Metazoa - 375; Fungi - 14; Plants - 225; Viruses - 0; Other Eukaryotes - 65 (source: NCBI BLink).</Data></Cell>
    <Cell><Data ss:Type="String">protein transport(GO:0015031), vesicle-mediated transport(GO:0016192) </Data></Cell>
    <Cell><Data ss:Type="String">Golgi apparatus(GO:0005794), integral component of membrane(GO:0016021), mitochondrion(GO:0005739), plasma membrane(GO:0005886), transport vesicle membrane(GO:0030658) </Data></Cell>
    <Cell><Data ss:Type="String">transmembrane transporter activity(GO:0022857)</Data></Cell>
   </Row>
   <Row>
    <Cell><Data ss:Type="String">chrC05</Data></Cell>
    <Cell><Data ss:Type="Number">40075001</Data></Cell>
    <Cell><Data ss:Type="Number">40076000</Data></Cell>
    <Cell ss:StyleID="s20"><Data ss:Type="Number">1.22947580669004E-9</Data></Cell>
    <Cell ss:StyleID="s20"><Data ss:Type="Number">2.3984809814741601E-6</Data></Cell>
    <Cell ss:StyleID="s21"><Data ss:Type="Number">-29.825315005727401</Data></Cell>
    <Cell><Data ss:Type="String">BnaC05g43000D</Data></Cell>
    <Cell><Data ss:Type="Number">-472</Data></Cell>
    <Cell><Data ss:Type="String">+</Data></Cell>
    <Cell><Data ss:Type="String">GSBRNA2T00110892001</Data></Cell>
    <Cell><Data ss:Type="String">AT3G10030</Data></Cell>
    <Cell ss:Index="13"><Data ss:Type="String">aspartate/glutamate/uridylate kinase family protein; FUNCTIONS IN: DNA binding; INVOLVED IN: cellular amino acid biosynthetic process; LOCATED IN: cytoplasm; EXPRESSED IN: 24 plant structures; EXPRESSED DURING: 15 growth stages; CONTAINS InterPro DOMAIN/s: SANT, DNA-binding (InterPro:IPR001005), Aspartate/glutamate/uridylate kinase (InterPro:IPR001048), MADF domain (InterPro:IPR006578); BEST Arabidopsis thaliana protein match is: Amino acid kinase family protein (TAIR:AT3G18680.1); Has 7827 Blast hits to 7823 proteins in 2703 species: Archae - 182; Bacteria - 5697; Metazoa - 42; Fungi - 3; Plants - 388; Viruses - 0; Other Eukaryotes - 1515 (source: NCBI BLink).</Data></Cell>
    <Cell><Data ss:Type="String">cellular amino acid biosynthetic process(GO:0008652), nuclear-transcribed mRNA catabolic process(GO:0000956), phosphorylation(GO:0016310), photoperiodism, flowering(GO:0048573) </Data></Cell>
    <Cell><Data ss:Type="String">cytoplasm(GO:0005737) </Data></Cell>
    <Cell><Data ss:Type="String">chromatin binding(GO:0003682), kinase activity(GO:0016301) </Data></Cell>
   </Row>
   <Row>
    <Cell><Data ss:Type="String">chrC06</Data></Cell>
    <Cell><Data ss:Type="Number">31871001</Data></Cell>
    <Cell><Data ss:Type="Number">31872000</Data></Cell>
    <Cell ss:StyleID="s20"><Data ss:Type="Number">8.5281375909007801E-11</Data></Cell>
    <Cell ss:StyleID="s20"><Data ss:Type="Number">2.8586814544794099E-7</Data></Cell>
    <Cell ss:StyleID="s21"><Data ss:Type="Number">-29.293510478780899</Data></Cell>
    <Cell><Data ss:Type="String">BnaC06g31320D</Data></Cell>
    <Cell><Data ss:Type="Number">-1585</Data></Cell>
    <Cell><Data ss:Type="String">+</Data></Cell>
    <Cell><Data ss:Type="String">GSBRNA2T00049726001</Data></Cell>
    <Cell><Data ss:Type="String">AT1G70230</Data></Cell>
    <Cell ss:Index="13"><Data ss:Type="String">Encodes a member of the TBL (TRICHOME BIREFRINGENCE-LIKE) gene family containing a plant-specific DUF231 (domain of unknown function) domain. A putative xyloglucan O-acetyltransferase. TBL gene family has 46 members, two of which (TBR/AT5G06700 and TBL3/AT5G01360) have been shown to be involved in the synthesis and deposition of secondary wall cellulose, presumably by influencing the esterification state of pectic polymers. A nomenclature for this gene family has been proposed (Volker Bischoff &amp; Wolf Scheible, 2010, personal communication).</Data></Cell>
    <Cell><Data ss:Type="String">nitrate transport(GO:0015706), response to nitrate(GO:0010167), xyloglucan metabolic process(GO:0010411) </Data></Cell>
    <Cell><Data ss:Type="String">Golgi apparatus(GO:0005794), Golgi membrane(GO:0000139), integral component of membrane(GO:0016021), nucleus(GO:0005634)</Data></Cell>
    <Cell><Data ss:Type="String">O-acetyltransferase activity(GO:0016413) </Data></Cell>
   </Row>
   <Row>
    <Cell><Data ss:Type="String">chrC07</Data></Cell>
    <Cell><Data ss:Type="Number">35609001</Data></Cell>
    <Cell><Data ss:Type="Number">35610000</Data></Cell>
    <Cell ss:StyleID="s20"><Data ss:Type="Number">3.1950618375677098E-5</Data></Cell>
    <Cell><Data ss:Type="Number">4.5498686783567201E-3</Data></Cell>
    <Cell ss:StyleID="s21"><Data ss:Type="Number">-26.829268292682901</Data></Cell>
    <Cell><Data ss:Type="String">BnaC07g31570D</Data></Cell>
    <Cell><Data ss:Type="Number">0</Data></Cell>
    <Cell><Data ss:Type="String">+</Data></Cell>
    <Cell><Data ss:Type="String">GSBRNA2T00021488001</Data></Cell>
    <Cell><Data ss:Type="String">AT3G49890</Data></Cell>
    <Cell ss:Index="13"><Data ss:Type="String">unknown protein; Has 27 Blast hits to 27 proteins in 13 species: Archae - 0; Bacteria - 0; Metazoa - 3; Fungi - 0; Plants - 21; Viruses - 0; Other Eukaryotes - 3 (source: NCBI BLink).</Data></Cell>
    <Cell><Data ss:Type="String">embryo sac egg cell differentiation(GO:0009560), protein targeting to mitochondrion(GO:0006626) </Data></Cell>
    <Cell><Data ss:Type="String">nucleus(GO:0005634) </Data></Cell>
   </Row>
   <Row>
    <Cell><Data ss:Type="String">chrC08</Data></Cell>
    <Cell><Data ss:Type="Number">5329001</Data></Cell>
    <Cell><Data ss:Type="Number">5330000</Data></Cell>
    <Cell><Data ss:Type="Number">3.6957696542992402E-7</Data></Cell>
    <Cell><Data ss:Type="Number">1.96009855674771E-4</Data></Cell>
    <Cell ss:StyleID="s21"><Data ss:Type="Number">-36.480458793542901</Data></Cell>
    <Cell ss:StyleID="s41"><Data ss:Type="String">BnaC08g04700D</Data></Cell>
    <Cell><Data ss:Type="Number">-1018</Data></Cell>
    <Cell><Data ss:Type="String">+</Data></Cell>
    <Cell><Data ss:Type="String">GSBRNA2T00087719001</Data></Cell>
    <Cell><Data ss:Type="String">AT1G47200</Data></Cell>
    <Cell><Data ss:Type="String">WPP DOMAIN PROTEIN 2, WPP2</Data></Cell>
    <Cell><Data ss:Type="String">WPP family members contains an NE targeting domain. This domain, called the WPP domain after a highly conserved Trp-Pro-Pro motif, is necessary for NE targeting of WPP1. RNAi suppression of WPP2 resulted in reduced mitotic activity.</Data></Cell>
    <Cell><Data ss:Type="String">lateral root development(GO:0048527), mitotic nuclear division(GO:0007067), nucleocytoplasmic transport(GO:0006913) </Data></Cell>
    <Cell><Data ss:Type="String">Golgi apparatus(GO:0005794), cytosol(GO:0005829), nuclear outer membrane(GO:0005640), nucleus(GO:0005634), plasma membrane(GO:0005886)</Data></Cell>
   </Row>
   <Row>
    <Cell><Data ss:Type="String">chrC08</Data></Cell>
    <Cell><Data ss:Type="Number">19591001</Data></Cell>
    <Cell><Data ss:Type="Number">19592000</Data></Cell>
    <Cell><Data ss:Type="Number">9.3799172332499695E-6</Data></Cell>
    <Cell><Data ss:Type="Number">1.9651268487281799E-3</Data></Cell>
    <Cell ss:StyleID="s21"><Data ss:Type="Number">31.252427184466001</Data></Cell>
    <Cell ss:StyleID="s41"><Data ss:Type="String">BnaC08g14950D</Data></Cell>
    <Cell><Data ss:Type="Number">-1061</Data></Cell>
    <Cell><Data ss:Type="String">+</Data></Cell>
    <Cell><Data ss:Type="String">GSBRNA2T00020444001</Data></Cell>
    <Cell><Data ss:Type="String">AT1G11475</Data></Cell>
    <Cell><Data ss:Type="String">NRPB10, NRPD10, NRPE10</Data></Cell>
    <Cell><Data ss:Type="String">Non-catalytic subunit common to nuclear DNA-dependent RNA polymerases II, IV and V; homologous to budding yeast RPB10.</Data></Cell>
    <Cell><Data ss:Type="String">transcription, DNA-templated(GO:0006351) </Data></Cell>
    <Cell><Data ss:Type="String">DNA-directed RNA polymerase II, core complex(GO:0005665 ), DNA-directed RNA polymerase IV complex(GO:0000418), DNA-directed RNA polymerase V complex(GO:0000419), nucleus(GO:0005634) </Data></Cell>
    <Cell><Data ss:Type="String">DNA-directed RNA polymerase activity(GO:0003899)</Data></Cell>
   </Row>
   <Row>
    <Cell><Data ss:Type="String">chrC08</Data></Cell>
    <Cell><Data ss:Type="Number">27311001</Data></Cell>
    <Cell><Data ss:Type="Number">27312000</Data></Cell>
    <Cell><Data ss:Type="Number">5.91002442810254E-5</Data></Cell>
    <Cell><Data ss:Type="Number">6.8264471696923602E-3</Data></Cell>
    <Cell ss:StyleID="s21"><Data ss:Type="Number">-27.708978328173401</Data></Cell>
    <Cell ss:StyleID="s41"><Data ss:Type="String">BnaC08g25640D</Data></Cell>
    <Cell><Data ss:Type="Number">-1392</Data></Cell>
    <Cell><Data ss:Type="String">+</Data></Cell>
    <Cell><Data ss:Type="String">GSBRNA2T00108937001</Data></Cell>
    <Cell><Data ss:Type="String">AT3G54850</Data></Cell>
    <Cell><Data ss:Type="String">ATPUB14, PLANT U-BOX 14, PUB14</Data></Cell>
    <Cell><Data ss:Type="String">Encodes a protein with a typical U-box domain followed by an Armadillo repeat region, a domain organization that is frequently found in plant U-box proteins. Displays ubiquitin ligase activity in vitro.</Data></Cell>
    <Cell><Data ss:Type="String">protein autophosphorylation(GO:0046777), protein ubiquitination(GO:0016567) </Data></Cell>
    <Cell ss:Index="16"><Data ss:Type="String">ligase activity(GO:0016874), protein binding(GO:0005515), transmembrane receptor protein serine/threonine kinase binding(GO:0070696), ubiquitin-protein transferase activity( GO:0004842 ) </Data></Cell>
   </Row>
   <Row>
    <Cell><Data ss:Type="String">chrC09</Data></Cell>
    <Cell><Data ss:Type="Number">8503001</Data></Cell>
    <Cell><Data ss:Type="Number">8504000</Data></Cell>
    <Cell><Data ss:Type="Number">2.9865097259787299E-7</Data></Cell>
    <Cell><Data ss:Type="Number">1.67722802385968E-4</Data></Cell>
    <Cell ss:StyleID="s21"><Data ss:Type="Number">31.577380952380899</Data></Cell>
    <Cell ss:StyleID="s41"><Data ss:Type="String">BnaC09g12090D</Data></Cell>
    <Cell><Data ss:Type="Number">1378</Data></Cell>
    <Cell><Data ss:Type="String">-</Data></Cell>
    <Cell><Data ss:Type="String">GSBRNA2T00000128001</Data></Cell>
    <Cell><Data ss:Type="String">AT1G64600</Data></Cell>
    <Cell ss:Index="13"><Data ss:Type="String">methyltransferases;copper ion binding; FUNCTIONS IN: methyltransferase activity, copper ion binding; INVOLVED IN: translation; LOCATED IN: cellular_component unknown; EXPRESSED IN: 23 plant structures; EXPRESSED DURING: 13 growth stages; CONTAINS InterPro DOMAIN/s: Ribosomal protein Rsm22, bacterial-type (InterPro:IPR015324), Cytochrome c oxidase assembly protein CtaG/Cox11 (InterPro:IPR007533); Has 735 Blast hits to 687 proteins in 272 species: Archae - 0; Bacteria - 212; Metazoa - 195; Fungi - 160; Plants - 44; Viruses - 0; Other Eukaryotes - 124 (source: NCBI BLink).</Data></Cell>
    <Cell><Data ss:Type="String">methylation(GO:0032259), translation(GO:0006412) </Data></Cell>
    <Cell><Data ss:Type="String">mitochondrion(GO:0005739) </Data></Cell>
    <Cell><Data ss:Type="String">copper ion binding(GO:0005507), methyltransferase activity(GO:0008168) </Data></Cell>
   </Row>
   <Row>
    <Cell><Data ss:Type="String">chrC09</Data></Cell>
    <Cell><Data ss:Type="Number">17013001</Data></Cell>
    <Cell><Data ss:Type="Number">17014000</Data></Cell>
    <Cell ss:StyleID="s20"><Data ss:Type="Number">6.8582180413090502E-5</Data></Cell>
    <Cell><Data ss:Type="Number">7.5811638336398196E-3</Data></Cell>
    <Cell ss:StyleID="s21"><Data ss:Type="Number">50</Data></Cell>
    <Cell><Data ss:Type="String">BnaC09g19920D</Data></Cell>
    <Cell><Data ss:Type="Number">-348</Data></Cell>
    <Cell><Data ss:Type="String">+</Data></Cell>
    <Cell><Data ss:Type="String">GSBRNA2T00115611001</Data></Cell>
    <Cell><Data ss:Type="String">AT5G47030</Data></Cell>
    <Cell ss:Index="13"><Data ss:Type="String">Encodes the mitochondrial ATP synthase subunit delta.</Data></Cell>
    <Cell><Data ss:Type="String">Golgi organization(GO:0007030), aerobic respiration(GO:0009060), glycolytic process(GO:0006096), hydrogen ion transmembrane transport(GO:1902600), hyperosmotic response(GO:0006972), pentose-phosphate shunt(GO:0006098), photorespiration(GO:0009853), proteasome core complex assembly(GO:0080129), response to cadmiumion(GO:0046686), response to misfolded protein(GO:0051788), response to salt stress(GO:0009651), response to temperature stimulus(GO:0009266), ubiquitin-dependent protein catabolic process(GO:0006511), water transport(GO:0006833) </Data></Cell>
    <Cell><Data ss:Type="String">mitochondrial proton-transporting ATP synthase complex(GO:0005753), mitochondrial proton-transporting ATP synthase complex, catalytic core F(1)(GO:0000275), mitochondrion(GO:0005739) </Data></Cell>
    <Cell><Data ss:Type="String">zinc ion binding(GO:0008270),proton-transporting ATP synthase activity, rotational mechanism(GO:0046933) </Data></Cell>
   </Row>
   <Row>
    <Cell><Data ss:Type="String">chrC09</Data></Cell>
    <Cell><Data ss:Type="Number">24520001</Data></Cell>
    <Cell><Data ss:Type="Number">24521000</Data></Cell>
    <Cell><Data ss:Type="Number">3.4605385706964799E-5</Data></Cell>
    <Cell><Data ss:Type="Number">4.8172281282445198E-3</Data></Cell>
    <Cell ss:StyleID="s21"><Data ss:Type="Number">-30.525293927300201</Data></Cell>
    <Cell ss:StyleID="s41"><Data ss:Type="String">BnaC09g25240D</Data></Cell>
    <Cell><Data ss:Type="Number">-363</Data></Cell>
    <Cell><Data ss:Type="String">-</Data></Cell>
    <Cell><Data ss:Type="String">GSBRNA2T00118964001</Data></Cell>
    <Cell><Data ss:Type="String">AT4G08350</Data></Cell>
    <Cell><Data ss:Type="String">GLOBAL TRANSCRIPTION FACTOR GROUP A2, GTA02, GTA2, SPT5-2</Data></Cell>
    <Cell><Data ss:Type="String">global transcription factor group A2 (GTA2); FUNCTIONS IN: transcription elongation regulator activity, structural constituent of ribosome, sequence-specific DNA binding transcription factor activity; INVOLVED IN: translation, regulation of transcription from RNA polymerase II promoter, positive regulation of RNA elongation from RNA polymerase II promoter; LOCATED IN: ribosome, intracellular; EXPRESSED IN: guard cell; CONTAINS InterPro DOMAIN/s: Translation protein SH3-like (InterPro:IPR008991), Transcription elongation factor Spt5 (InterPro:IPR017071), Transcription antitermination protein, NusG, N-terminal (InterPro:IPR006645), KOW (InterPro:IPR005824), Ribosomal protein L24/L26, conserved site (InterPro:IPR005825), Transcription elongation factor Spt5, NGN domain (InterPro:IPR005100); BEST Arabidopsis thaliana protein match is: Transcription elongation factor Spt5 (TAIR:AT2G34210.1); Has 14630 Blast hits to 9620 proteins in 607 species: Archae - 121; Bacteria - 647; Metazoa - 6069; Fungi - 2592; Plants - 1061; Viruses - 307; Other Eukaryotes - 3833 (source: NCBI BLink).</Data></Cell>
    <Cell><Data ss:Type="String">regulation of DNA-templated transcription, elongation(GO:0032784), regulation of transcription from RNA polymerase II promoter(GO:0006357), transcription, DNA-templated(GO:0006351), translation(GO:0006412) </Data></Cell>
    <Cell><Data ss:Type="String">nucleus(GO:0005634), ribosome(GO:0005840) </Data></Cell>
    <Cell><Data ss:Type="String">sequence-specific DNA binding transcription factor activity(GO:0003700), structural constituent of ribosome(GO:0003735) </Data></Cell>
   </Row>
   <Row>
    <Cell><Data ss:Type="String">chrC09</Data></Cell>
    <Cell><Data ss:Type="Number">24734001</Data></Cell>
    <Cell><Data ss:Type="Number">24735000</Data></Cell>
    <Cell ss:StyleID="s20"><Data ss:Type="Number">1.03537171429641E-6</Data></Cell>
    <Cell><Data ss:Type="Number">4.1095298328674301E-4</Data></Cell>
    <Cell ss:StyleID="s21"><Data ss:Type="Number">-26.955060155697101</Data></Cell>
    <Cell><Data ss:Type="String">BnaC09g25370D</Data></Cell>
    <Cell><Data ss:Type="Number">-127</Data></Cell>
    <Cell><Data ss:Type="String">+</Data></Cell>
    <Cell><Data ss:Type="String">GSBRNA2T00118935001</Data></Cell>
    <Cell><Data ss:Type="String">/</Data></Cell>
   </Row>
   <Row>
    <Cell><Data ss:Type="String">chrC09</Data></Cell>
    <Cell><Data ss:Type="Number">43780001</Data></Cell>
    <Cell><Data ss:Type="Number">43781000</Data></Cell>
    <Cell ss:StyleID="s20"><Data ss:Type="Number">1.2855238657138799E-7</Data></Cell>
    <Cell ss:StyleID="s20"><Data ss:Type="Number">8.7969908087545898E-5</Data></Cell>
    <Cell ss:StyleID="s21"><Data ss:Type="Number">33.7935612346499</Data></Cell>
    <Cell><Data ss:Type="String">BnaC09g42050D</Data></Cell>
    <Cell><Data ss:Type="Number">1888</Data></Cell>
    <Cell><Data ss:Type="String">+</Data></Cell>
    <Cell><Data ss:Type="String">GSBRNA2T00035266001</Data></Cell>
    <Cell><Data ss:Type="String">AT5G15802</Data></Cell>
    <Cell ss:Index="13"><Data ss:Type="String">unknown protein; FUNCTIONS IN: molecular_function unknown; INVOLVED IN: biological_process unknown; LOCATED IN: endomembrane system; Has 35 Blast hits to 35 proteins in 15 species: Archae - 0; Bacteria - 4; Metazoa - 0; Fungi - 0; Plants - 31; Viruses - 0; Other Eukaryotes - 0 (source: NCBI BLink).</Data></Cell>
    <Cell ss:Index="15"><Data ss:Type="String">extracellular region(GO:0005576)  </Data></Cell>
   </Row>
   <Row ss:Index="97">
    <Cell ss:MergeAcross="5" ss:StyleID="s61"><Data ss:Type="String">T32 vs.T0 CHH</Data></Cell>
   </Row>
   <Row ss:Height="15.75" ss:StyleID="s23">
    <Cell ss:MergeAcross="5" ss:StyleID="m61445396"><Data ss:Type="String">The Information of DMR</Data></Cell>
    <Cell ss:MergeAcross="5" ss:StyleID="s60"><Data ss:Type="String">The Information of DMR-related Gene</Data></Cell>
    <Cell ss:StyleID="s17"/>
    <Cell ss:StyleID="s17"/>
    <Cell ss:StyleID="s17"/>
    <Cell ss:StyleID="s17"/>
   </Row>
   <Row ss:Height="15.75" ss:StyleID="s17">
    <Cell ss:StyleID="s18"><Data ss:Type="String">chr</Data></Cell>
    <Cell ss:StyleID="s18"><Data ss:Type="String">start</Data></Cell>
    <Cell ss:StyleID="s18"><Data ss:Type="String">end</Data></Cell>
    <Cell ss:StyleID="s18"><Data ss:Type="String">p value</Data></Cell>
    <Cell ss:StyleID="s18"><Data ss:Type="String">q value</Data></Cell>
    <Cell ss:StyleID="s19"><Data ss:Type="String">meth.diff</Data></Cell>
    <Cell ss:StyleID="s18"><Data ss:Type="String">Locus</Data></Cell>
    <Cell ss:StyleID="s18"><Data ss:Type="String">Distance from DMR to transcriptional start site</Data></Cell>
    <Cell ss:StyleID="s18"><Data ss:Type="String">Strand</Data></Cell>
    <Cell ss:StyleID="s18"><Data ss:Type="String">Gene ID</Data></Cell>
    <Cell ss:StyleID="s18"><Data ss:Type="String">Similar to At. Locus</Data></Cell>
    <Cell ss:StyleID="s18"><Data ss:Type="String">Other names</Data></Cell>
    <Cell ss:StyleID="s18"><Data ss:Type="String">Description</Data></Cell>
    <Cell ss:StyleID="s18"><Data ss:Type="String">GO Biological Process</Data></Cell>
    <Cell ss:StyleID="s18"><Data ss:Type="String">GO Cellular Component</Data></Cell>
    <Cell ss:StyleID="s18"><Data ss:Type="String">GO Molecular Function</Data></Cell>
    <Cell ss:StyleID="s23"/>
    <Cell ss:StyleID="s23"/>
    <Cell ss:StyleID="s23"/>
    <Cell ss:StyleID="s23"/>
    <Cell ss:StyleID="s23"/>
    <Cell ss:StyleID="s23"/>
    <Cell ss:StyleID="s23"/>
    <Cell ss:StyleID="s23"/>
    <Cell ss:StyleID="s23"/>
    <Cell ss:StyleID="s23"/>
    <Cell ss:StyleID="s23"/>
    <Cell ss:StyleID="s23"/>
    <Cell ss:StyleID="s23"/>
    <Cell ss:StyleID="s23"/>
    <Cell ss:StyleID="s23"/>
    <Cell ss:StyleID="s23"/>
    <Cell ss:StyleID="s23"/>
    <Cell ss:StyleID="s23"/>
    <Cell ss:StyleID="s23"/>
    <Cell ss:StyleID="s23"/>
    <Cell ss:StyleID="s23"/>
    <Cell ss:StyleID="s23"/>
    <Cell ss:StyleID="s23"/>
    <Cell ss:StyleID="s23"/>
    <Cell ss:StyleID="s23"/>
    <Cell ss:StyleID="s23"/>
    <Cell ss:StyleID="s23"/>
    <Cell ss:StyleID="s23"/>
    <Cell ss:StyleID="s23"/>
    <Cell ss:StyleID="s23"/>
    <Cell ss:StyleID="s23"/>
    <Cell ss:StyleID="s23"/>
    <Cell ss:StyleID="s23"/>
    <Cell ss:StyleID="s23"/>
    <Cell ss:StyleID="s23"/>
    <Cell ss:StyleID="s23"/>
    <Cell ss:StyleID="s23"/>
    <Cell ss:StyleID="s23"/>
    <Cell ss:StyleID="s23"/>
    <Cell ss:StyleID="s23"/>
    <Cell ss:StyleID="s23"/>
    <Cell ss:StyleID="s23"/>
    <Cell ss:StyleID="s23"/>
    <Cell ss:StyleID="s23"/>
    <Cell ss:StyleID="s23"/>
    <Cell ss:StyleID="s23"/>
    <Cell ss:StyleID="s23"/>
    <Cell ss:StyleID="s23"/>
    <Cell ss:StyleID="s23"/>
    <Cell ss:StyleID="s23"/>
    <Cell ss:StyleID="s23"/>
    <Cell ss:StyleID="s23"/>
    <Cell ss:StyleID="s23"/>
    <Cell ss:StyleID="s23"/>
    <Cell ss:StyleID="s23"/>
    <Cell ss:StyleID="s23"/>
    <Cell ss:StyleID="s23"/>
    <Cell ss:StyleID="s23"/>
    <Cell ss:StyleID="s23"/>
    <Cell ss:StyleID="s23"/>
    <Cell ss:StyleID="s23"/>
    <Cell ss:StyleID="s23"/>
    <Cell ss:StyleID="s23"/>
    <Cell ss:StyleID="s23"/>
    <Cell ss:StyleID="s23"/>
    <Cell ss:StyleID="s23"/>
    <Cell ss:StyleID="s23"/>
    <Cell ss:StyleID="s23"/>
    <Cell ss:StyleID="s23"/>
    <Cell ss:StyleID="s23"/>
    <Cell ss:StyleID="s23"/>
    <Cell ss:StyleID="s23"/>
    <Cell ss:StyleID="s23"/>
    <Cell ss:StyleID="s23"/>
    <Cell ss:StyleID="s23"/>
    <Cell ss:StyleID="s23"/>
    <Cell ss:StyleID="s23"/>
    <Cell ss:StyleID="s23"/>
    <Cell ss:StyleID="s23"/>
    <Cell ss:StyleID="s23"/>
    <Cell ss:StyleID="s23"/>
    <Cell ss:StyleID="s23"/>
    <Cell ss:StyleID="s23"/>
    <Cell ss:StyleID="s23"/>
    <Cell ss:StyleID="s23"/>
    <Cell ss:StyleID="s23"/>
    <Cell ss:StyleID="s23"/>
   </Row>
   <Row>
    <Cell><Data ss:Type="String">chrA03</Data></Cell>
    <Cell><Data ss:Type="Number">1039001</Data></Cell>
    <Cell><Data ss:Type="Number">1040000</Data></Cell>
    <Cell ss:StyleID="s20"><Data ss:Type="Number">2.7905346521218102E-20</Data></Cell>
    <Cell ss:StyleID="s20"><Data ss:Type="Number">4.22672568562177E-16</Data></Cell>
    <Cell ss:StyleID="s21"><Data ss:Type="Number">-25.180456247872002</Data></Cell>
    <Cell><Data ss:Type="String">BnaA03g02250D</Data></Cell>
    <Cell><Data ss:Type="Number">-1053</Data></Cell>
    <Cell><Data ss:Type="String">+</Data></Cell>
    <Cell><Data ss:Type="String">GSBRNA2T00129668001</Data></Cell>
    <Cell><Data ss:Type="String">AT5G07850</Data></Cell>
    <Cell ss:Index="13"><Data ss:Type="String">HXXXD-type acyl-transferase family protein; FUNCTIONS IN: transferase activity, transferring acyl groups other than amino-acyl groups, transferase activity; INVOLVED IN: biological_process unknown; LOCATED IN: cellular_component unknown; CONTAINS InterPro DOMAIN/s: Transferase (InterPro:IPR003480); BEST Arabidopsis thaliana protein match is: HXXXD-type acyl-transferase family protein (TAIR:AT5G07870.1); Has 1807 Blast hits to 1807 proteins in 277 species: Archae - 0; Bacteria - 0; Metazoa - 736; Fungi - 347; Plants - 385; Viruses - 0; Other Eukaryotes - 339 (source: NCBI BLink). </Data></Cell>
    <Cell ss:Index="15"><Data ss:Type="String">cytoplasm(GO:0005737) </Data></Cell>
    <Cell><Data ss:Type="String">transferase activity, transferring acyl groups other than amino-acyl groups(GO:0016747) </Data></Cell>
    <Cell ss:StyleID="s23"/>
    <Cell ss:StyleID="s23"/>
    <Cell ss:Index="20" ss:StyleID="s23"/>
    <Cell ss:StyleID="s23"/>
    <Cell ss:Index="23" ss:StyleID="s23"/>
    <Cell ss:StyleID="s23"/>
    <Cell ss:StyleID="s23"/>
    <Cell ss:StyleID="s23"/>
    <Cell ss:StyleID="s23"/>
    <Cell ss:StyleID="s23"/>
    <Cell ss:StyleID="s23"/>
    <Cell ss:StyleID="s23"/>
    <Cell ss:StyleID="s23"/>
    <Cell ss:StyleID="s23"/>
    <Cell ss:StyleID="s23"/>
    <Cell ss:StyleID="s23"/>
    <Cell ss:StyleID="s23"/>
    <Cell ss:StyleID="s23"/>
    <Cell ss:StyleID="s23"/>
    <Cell ss:StyleID="s23"/>
    <Cell ss:StyleID="s23"/>
    <Cell ss:StyleID="s23"/>
    <Cell ss:StyleID="s23"/>
    <Cell ss:StyleID="s23"/>
    <Cell ss:StyleID="s23"/>
    <Cell ss:StyleID="s23"/>
    <Cell ss:StyleID="s23"/>
    <Cell ss:StyleID="s23"/>
    <Cell ss:StyleID="s23"/>
    <Cell ss:StyleID="s23"/>
    <Cell ss:StyleID="s23"/>
    <Cell ss:StyleID="s23"/>
    <Cell ss:StyleID="s23"/>
    <Cell ss:StyleID="s23"/>
    <Cell ss:StyleID="s23"/>
    <Cell ss:StyleID="s23"/>
    <Cell ss:StyleID="s23"/>
    <Cell ss:StyleID="s23"/>
    <Cell ss:StyleID="s23"/>
    <Cell ss:StyleID="s23"/>
    <Cell ss:StyleID="s23"/>
    <Cell ss:StyleID="s23"/>
    <Cell ss:Index="80" ss:StyleID="s23"/>
    <Cell ss:StyleID="s23"/>
    <Cell ss:StyleID="s23"/>
    <Cell ss:StyleID="s23"/>
    <Cell ss:StyleID="s23"/>
    <Cell ss:StyleID="s23"/>
    <Cell ss:StyleID="s23"/>
    <Cell ss:StyleID="s23"/>
    <Cell ss:StyleID="s23"/>
    <Cell ss:StyleID="s23"/>
    <Cell ss:StyleID="s23"/>
    <Cell ss:StyleID="s23"/>
    <Cell ss:StyleID="s23"/>
    <Cell ss:StyleID="s23"/>
    <Cell ss:StyleID="s23"/>
    <Cell ss:StyleID="s23"/>
    <Cell ss:StyleID="s23"/>
    <Cell ss:StyleID="s23"/>
    <Cell ss:StyleID="s23"/>
    <Cell ss:StyleID="s23"/>
    <Cell ss:StyleID="s23"/>
    <Cell ss:StyleID="s23"/>
    <Cell ss:StyleID="s23"/>
    <Cell ss:StyleID="s23"/>
   </Row>
   <Row>
    <Cell><Data ss:Type="String">chrA03</Data></Cell>
    <Cell><Data ss:Type="Number">20004001</Data></Cell>
    <Cell><Data ss:Type="Number">20005000</Data></Cell>
    <Cell><Data ss:Type="Number">1.2138516411821299E-5</Data></Cell>
    <Cell><Data ss:Type="Number">2.8953997179188701E-3</Data></Cell>
    <Cell ss:StyleID="s21"><Data ss:Type="Number">25.325839035516498</Data></Cell>
    <Cell ss:StyleID="s41"><Data ss:Type="String">BnaA03g40050D</Data></Cell>
    <Cell><Data ss:Type="Number">0</Data></Cell>
    <Cell><Data ss:Type="String">+</Data></Cell>
    <Cell><Data ss:Type="String">GSBRNA2T00113563001</Data></Cell>
    <Cell><Data ss:Type="String">AT5G61240</Data></Cell>
    <Cell ss:Index="13"><Data ss:Type="String">Leucine-rich repeat (LRR) family protein; CONTAINS InterPro DOMAIN/s: Leucine-rich repeat, typical subtype (InterPro:IPR003591), Leucine-rich repeat-containing N-terminal domain, type 2 (InterPro:IPR013210), Leucine-rich repeat (InterPro:IPR001611); BEST Arabidopsis thaliana protein match is: Leucine-rich repeat (LRR) family protein (TAIR:AT1G13910.1).</Data></Cell>
    <Cell><Data ss:Type="String">response to molecule of bacterial origin(GO:0002237), signal transduction(GO:0007165), stamen development(GO:0048443), stomatal complex morphogenesis(GO:0010103) </Data></Cell>
    <Cell><Data ss:Type="String">Golgi apparatus(GO:0005794), endosome(GO:0005768), plasma membrane(), trans-Golgi network(GO:0005802) </Data></Cell>
   </Row>
   <Row>
    <Cell><Data ss:Type="String">chrC01</Data></Cell>
    <Cell><Data ss:Type="Number">7294001</Data></Cell>
    <Cell><Data ss:Type="Number">7295000</Data></Cell>
    <Cell ss:StyleID="s20"><Data ss:Type="Number">4.9730135072259101E-6</Data></Cell>
    <Cell><Data ss:Type="Number">1.4984980951294601E-3</Data></Cell>
    <Cell ss:StyleID="s21"><Data ss:Type="Number">-29.613189600507301</Data></Cell>
    <Cell><Data ss:Type="String">BnaC01g11650D</Data></Cell>
    <Cell><Data ss:Type="Number">-1622</Data></Cell>
    <Cell><Data ss:Type="String">+</Data></Cell>
    <Cell><Data ss:Type="String">GSBRNA2T00107705001</Data></Cell>
    <Cell><Data ss:Type="String">AT4G19230</Data></Cell>
    <Cell><Data ss:Type="String">&quot;CYTOCHROME P450, FAMILY 707, SUBFAMILY A, POLYPEPTIDE 1&quot;, CYP707A1</Data></Cell>
    <Cell><Data ss:Type="String">Encodes a protein with ABA 8'-hydroxylase activity, involved in ABA catabolism. Member of the CYP707A gene family. CYP707A1 appears to play an important role in determining the ABA levels in dry seeds. Gene involved in postgermination growth. Overexpression of CYP707A1 leads to a decrease in ABA levels and a reduction in after-ripening period to break dormancy.</Data></Cell>
    <Cell><Data ss:Type="String">abscisic acid catabolic process(GO:0046345), abscisic acid metabolic process(GO:0009687), defense response to fungus(GO:0050832), oxidation-reduction process(GO:0055114), release of seed from dormancy(GO:0048838), response to red or far red light(GO:0009639) </Data></Cell>
    <Cell><Data ss:Type="String">extracellular region(GO:0005576), integral component of membrane(GO:0016021) </Data></Cell>
    <Cell><Data ss:Type="String">oxygen binding(GO:0016021),(+)-abscisic acid 8'-hydroxylase activity(GO:0010295), heme binding(GO:0020037), iron ion binding(GO:0005506) </Data></Cell>
   </Row>
   <Row>
    <Cell><Data ss:Type="String">chrC03</Data></Cell>
    <Cell><Data ss:Type="Number">15439001</Data></Cell>
    <Cell><Data ss:Type="Number">15440000</Data></Cell>
    <Cell ss:StyleID="s20"><Data ss:Type="Number">4.02903174428053E-5</Data></Cell>
    <Cell><Data ss:Type="Number">6.76317042453012E-3</Data></Cell>
    <Cell ss:StyleID="s21"><Data ss:Type="Number">26.764705882352899</Data></Cell>
    <Cell><Data ss:Type="String">BnaC03g26900D</Data></Cell>
    <Cell><Data ss:Type="Number">-242</Data></Cell>
    <Cell><Data ss:Type="String">-</Data></Cell>
    <Cell><Data ss:Type="String">GSBRNA2T00066139001</Data></Cell>
    <Cell><Data ss:Type="String">AT2G25730</Data></Cell>
    <Cell ss:Index="13"><Data ss:Type="String">unknown protein; LOCATED IN: cellular_component unknown; EXPRESSED IN: 23 plant structures; EXPRESSED DURING: 14 growth stages.</Data></Cell>
    <Cell><Data ss:Type="String">circadian rhythm(GO:0007623) </Data></Cell>
    <Cell><Data ss:Type="String">nucleus(GO:0005634) </Data></Cell>
   </Row>
   <Row>
    <Cell><Data ss:Type="String">chrC03</Data></Cell>
    <Cell><Data ss:Type="Number">47773001</Data></Cell>
    <Cell><Data ss:Type="Number">47774000</Data></Cell>
    <Cell><Data ss:Type="Number">7.8335248966724302E-7</Data></Cell>
    <Cell><Data ss:Type="Number">3.79744077630843E-4</Data></Cell>
    <Cell ss:StyleID="s21"><Data ss:Type="Number">45.03259452412</Data></Cell>
    <Cell ss:StyleID="s41"><Data ss:Type="String">BnaC03g58470D</Data></Cell>
    <Cell><Data ss:Type="Number">0</Data></Cell>
    <Cell><Data ss:Type="String">-</Data></Cell>
    <Cell><Data ss:Type="String">GSBRNA2T00059153001</Data></Cell>
    <Cell><Data ss:Type="String">AT1G28260</Data></Cell>
    <Cell ss:Index="13"><Data ss:Type="String">Telomerase activating protein Est1; CONTAINS InterPro DOMAIN/s: Telomerase activating protein Est1 (InterPro:IPR019458); BEST Arabidopsis thaliana protein match is: Telomerase activating protein Est1 (TAIR:AT5G19400.2); Has 490 Blast hits to 489 proteins in 126 species: Archae - 0; Bacteria - 0; Metazoa - 280; Fungi - 120; Plants - 68; Viruses - 0; Other Eukaryotes - 22 (source: NCBI BLink).</Data></Cell>
    <Cell ss:Index="15"><Data ss:Type="String">nucleus(GO:0005634) </Data></Cell>
   </Row>
   <Row>
    <Cell><Data ss:Type="String">chrC03</Data></Cell>
    <Cell><Data ss:Type="Number">47774001</Data></Cell>
    <Cell><Data ss:Type="Number">47775000</Data></Cell>
    <Cell><Data ss:Type="Number">1.5734742099260101E-7</Data></Cell>
    <Cell><Data ss:Type="Number">1.09828875832336E-4</Data></Cell>
    <Cell ss:StyleID="s21"><Data ss:Type="Number">71.428571428571402</Data></Cell>
    <Cell ss:StyleID="s41"><Data ss:Type="String">BnaC03g58470D</Data></Cell>
    <Cell><Data ss:Type="Number">-414</Data></Cell>
    <Cell><Data ss:Type="String">-</Data></Cell>
    <Cell><Data ss:Type="String">GSBRNA2T00059153001</Data></Cell>
    <Cell><Data ss:Type="String">AT1G28260</Data></Cell>
    <Cell ss:Index="13"><Data ss:Type="String">Telomerase activating protein Est1; CONTAINS InterPro DOMAIN/s: Telomerase activating protein Est1 (InterPro:IPR019458); BEST Arabidopsis thaliana protein match is: Telomerase activating protein Est1 (TAIR:AT5G19400.2); Has 490 Blast hits to 489 proteins in 126 species: Archae - 0; Bacteria - 0; Metazoa - 280; Fungi - 120; Plants - 68; Viruses - 0; Other Eukaryotes - 22 (source: NCBI BLink).</Data></Cell>
    <Cell ss:Index="15"><Data ss:Type="String">nucleus(GO:0005634) </Data></Cell>
   </Row>
   <Row>
    <Cell><Data ss:Type="String">chrC06</Data></Cell>
    <Cell><Data ss:Type="Number">17173001</Data></Cell>
    <Cell><Data ss:Type="Number">17174000</Data></Cell>
    <Cell ss:StyleID="s20"><Data ss:Type="Number">1.13369380774485E-5</Data></Cell>
    <Cell><Data ss:Type="Number">2.7533402585534299E-3</Data></Cell>
    <Cell ss:StyleID="s21"><Data ss:Type="Number">29.089026915113902</Data></Cell>
    <Cell><Data ss:Type="String">BnaC06g14420D</Data></Cell>
    <Cell><Data ss:Type="Number">-962</Data></Cell>
    <Cell><Data ss:Type="String">+</Data></Cell>
    <Cell><Data ss:Type="String">GSBRNA2T00071311001</Data></Cell>
    <Cell><Data ss:Type="String">/</Data></Cell>
   </Row>
   <Row>
    <Cell><Data ss:Type="String">chrC07</Data></Cell>
    <Cell><Data ss:Type="Number">12771001</Data></Cell>
    <Cell><Data ss:Type="Number">12772000</Data></Cell>
    <Cell ss:StyleID="s20"><Data ss:Type="Number">2.09790388623176E-10</Data></Cell>
    <Cell ss:StyleID="s20"><Data ss:Type="Number">4.5611798732152501E-7</Data></Cell>
    <Cell ss:StyleID="s21"><Data ss:Type="Number">26.445872466633698</Data></Cell>
    <Cell><Data ss:Type="String">BnaC07g07920D</Data></Cell>
    <Cell><Data ss:Type="Number">0</Data></Cell>
    <Cell><Data ss:Type="String">-</Data></Cell>
    <Cell><Data ss:Type="String">GSBRNA2T00142606001</Data></Cell>
    <Cell><Data ss:Type="String">AT3G24180</Data></Cell>
    <Cell ss:Index="13"><Data ss:Type="String">Beta-glucosidase, GBA2 type family protein; FUNCTIONS IN: glucosylceramidase activity, catalytic activity; INVOLVED IN: glucosylceramide catabolic process, sphingolipid metabolic process; LOCATED IN: plasma membrane; EXPRESSED IN: 25 plant structures; EXPRESSED DURING: 15 growth stages; CONTAINS InterPro DOMAIN/s: Glucosylceramidase (InterPro:IPR006775), Six-hairpin glycosidase-like (InterPro:IPR008928), Beta-glucosidase, GBA2 type (InterPro:IPR014551); BEST Arabidopsis thaliana protein match is: Beta-glucosidase, GBA2 type family protein (TAIR:AT5G49900.1); Has 952 Blast hits to 742 proteins in 175 species: Archae - 79; Bacteria - 320; Metazoa - 186; Fungi - 2; Plants - 267; Viruses - 0; Other Eukaryotes - 98 (source: NCBI BLink).</Data></Cell>
    <Cell><Data ss:Type="String">glucosylceramide catabolic process(GO:0006680) </Data></Cell>
    <Cell><Data ss:Type="String">integral component of membrane(GO:0016021), plasma membrane(GO:0005886)  </Data></Cell>
    <Cell><Data ss:Type="String">glucosylceramidase activity(GO:0004348) </Data></Cell>
   </Row>
   <Row>
    <Cell><Data ss:Type="String">chrC07</Data></Cell>
    <Cell><Data ss:Type="Number">38811001</Data></Cell>
    <Cell><Data ss:Type="Number">38812000</Data></Cell>
    <Cell><Data ss:Type="Number">3.1399925183209899E-11</Data></Cell>
    <Cell><Data ss:Type="Number">8.9175700298301804E-8</Data></Cell>
    <Cell ss:StyleID="s21"><Data ss:Type="Number">-34.206586826347298</Data></Cell>
    <Cell ss:StyleID="s41"><Data ss:Type="String">BnaC07g36930D</Data></Cell>
    <Cell><Data ss:Type="Number">-1676</Data></Cell>
    <Cell><Data ss:Type="String">-</Data></Cell>
    <Cell><Data ss:Type="String">GSBRNA2T00156954001</Data></Cell>
    <Cell><Data ss:Type="String">AT4G21860</Data></Cell>
    <Cell><Data ss:Type="String">METHIONINE SULFOXIDE REDUCTASE B 2, MSRB2</Data></Cell>
    <Cell><Data ss:Type="String">methionine sulfoxide reductase B 2 (MSRB2); FUNCTIONS IN: peptide-methionine-(S)-S-oxide reductase activity; INVOLVED IN: oxidation reduction; LOCATED IN: chloroplast, chloroplast stroma; EXPRESSED IN: 24 plant structures; EXPRESSED DURING: 13 growth stages; CONTAINS InterPro DOMAIN/s: Methionine sulphoxide reductase B (InterPro:IPR002579), Mss4-like (InterPro:IPR011057); BEST Arabidopsis thaliana protein match is: methionine sulfoxide reductase B3 (TAIR:AT4G04800.1); Has 30201 Blast hits to 17322 proteins in 780 species: Archae - 12; Bacteria - 1396; Metazoa - 17338; Fungi - 3422; Plants - 5037; Viruses - 0; Other Eukaryotes - 2996 (source: NCBI BLink).</Data></Cell>
    <Cell><Data ss:Type="String">oxidation-reduction process(GO:0055114), protein repair(GO:0030091), response to oxidative stress(GO:0006979) </Data></Cell>
    <Cell><Data ss:Type="String">chloroplast(GO:0009507), chloroplast stroma(GO:0009570) </Data></Cell>
    <Cell><Data ss:Type="String">metal ion binding(GO:0046872), peptide-methionine (R)-S-oxide reductase activity(GO:0033743) </Data></Cell>
   </Row>
   <Row>
    <Cell><Data ss:Type="String">chrC08</Data></Cell>
    <Cell><Data ss:Type="Number">32747001</Data></Cell>
    <Cell><Data ss:Type="Number">32748000</Data></Cell>
    <Cell ss:StyleID="s20"><Data ss:Type="Number">2.6907354966629801E-9</Data></Cell>
    <Cell ss:StyleID="s20"><Data ss:Type="Number">3.7505184472429998E-6</Data></Cell>
    <Cell ss:StyleID="s21"><Data ss:Type="Number">35.170068027210903</Data></Cell>
    <Cell><Data ss:Type="String">BnaC08g34670D</Data></Cell>
    <Cell><Data ss:Type="Number">833</Data></Cell>
    <Cell><Data ss:Type="String">-</Data></Cell>
    <Cell><Data ss:Type="String">GSBRNA2T00127400001</Data></Cell>
    <Cell><Data ss:Type="String">/</Data></Cell>
   </Row>
  </Table>
  <WorksheetOptions xmlns="urn:schemas-microsoft-com:office:excel">
   <PageSetup>
    <Header x:Margin="0.3"/>
    <Footer x:Margin="0.3"/>
    <PageMargins x:Bottom="0.75" x:Left="0.7" x:Right="0.7" x:Top="0.75"/>
   </PageSetup>
   <Print>
    <ValidPrinterInfo/>
    <PaperSizeIndex>9</PaperSizeIndex>
    <HorizontalResolution>200</HorizontalResolution>
    <VerticalResolution>200</VerticalResolution>
   </Print>
   <TopRowVisible>81</TopRowVisible>
   <Panes>
    <Pane>
     <Number>3</Number>
     <ActiveRow>112</ActiveRow>
     <ActiveCol>7</ActiveCol>
    </Pane>
   </Panes>
   <ProtectObjects>False</ProtectObjects>
   <ProtectScenarios>False</ProtectScenarios>
  </WorksheetOptions>
 </Worksheet>
 <Worksheet ss:Name="T32 vs.T18">
  <Table ss:ExpandedColumnCount="17" ss:ExpandedRowCount="88" x:FullColumns="1"
   x:FullRows="1" ss:StyleID="s26" ss:DefaultColumnWidth="54"
   ss:DefaultRowHeight="13.5">
   <Column ss:Index="7" ss:StyleID="s26" ss:Width="96"/>
   <Column ss:StyleID="s26" ss:Width="260.25"/>
   <Column ss:Index="10" ss:StyleID="s26" ss:Width="144.75"/>
   <Column ss:StyleID="s26" ss:AutoFitWidth="0" ss:Width="84"/>
   <Column ss:Index="14" ss:StyleID="s26" ss:AutoFitWidth="0" ss:Width="141"/>
   <Column ss:StyleID="s26" ss:AutoFitWidth="0" ss:Width="104.25"/>
   <Row ss:Height="14.25">
    <Cell ss:MergeAcross="5" ss:StyleID="s61"><Data ss:Type="String">T32 vs.T18 CG</Data></Cell>
   </Row>
   <Row ss:Height="15.75" ss:StyleID="s16">
    <Cell ss:MergeAcross="5" ss:StyleID="m61445836"><Data ss:Type="String">The Information of DMR</Data></Cell>
    <Cell ss:MergeAcross="5" ss:StyleID="s60"><Data ss:Type="String">The Information of DMR-related Gene</Data></Cell>
    <Cell ss:StyleID="s17"/>
    <Cell ss:StyleID="s17"/>
    <Cell ss:StyleID="s17"/>
    <Cell ss:StyleID="s17"/>
   </Row>
   <Row ss:Height="15.75" ss:StyleID="s16">
    <Cell ss:StyleID="s18"><Data ss:Type="String">chr</Data></Cell>
    <Cell ss:StyleID="s18"><Data ss:Type="String">start</Data></Cell>
    <Cell ss:StyleID="s18"><Data ss:Type="String">end</Data></Cell>
    <Cell ss:StyleID="s18"><Data ss:Type="String">p value</Data></Cell>
    <Cell ss:StyleID="s18"><Data ss:Type="String">q value</Data></Cell>
    <Cell ss:StyleID="s19"><Data ss:Type="String">meth.diff</Data></Cell>
    <Cell ss:StyleID="s18"><Data ss:Type="String">Locus</Data></Cell>
    <Cell ss:StyleID="s18"><Data ss:Type="String">Distance from DMR to transcriptional start site</Data></Cell>
    <Cell ss:StyleID="s18"><Data ss:Type="String">Strand</Data></Cell>
    <Cell ss:StyleID="s18"><Data ss:Type="String">Gene ID</Data></Cell>
    <Cell ss:StyleID="s18"><Data ss:Type="String">Similar to At. Locus</Data></Cell>
    <Cell ss:StyleID="s18"><Data ss:Type="String">Other names</Data></Cell>
    <Cell ss:StyleID="s18"><Data ss:Type="String">Description</Data></Cell>
    <Cell ss:StyleID="s18"><Data ss:Type="String">GO Biological Process</Data></Cell>
    <Cell ss:StyleID="s18"><Data ss:Type="String">GO Cellular Component</Data></Cell>
    <Cell ss:StyleID="s18"><Data ss:Type="String">GO Molecular Function</Data></Cell>
   </Row>
   <Row ss:Height="15" ss:StyleID="s16">
    <Cell><Data ss:Type="String">chrA01</Data></Cell>
    <Cell><Data ss:Type="Number">6734001</Data></Cell>
    <Cell><Data ss:Type="Number">6735000</Data></Cell>
    <Cell ss:StyleID="s20"><Data ss:Type="Number">1.1362943625405901E-6</Data></Cell>
    <Cell><Data ss:Type="Number">8.0211002654996001E-4</Data></Cell>
    <Cell ss:StyleID="s21"><Data ss:Type="Number">-29.390307451797799</Data></Cell>
    <Cell><Data ss:Type="String">BnaA01g13320D</Data></Cell>
    <Cell><Data ss:Type="Number">478</Data></Cell>
    <Cell><Data ss:Type="String">-</Data></Cell>
    <Cell><Data ss:Type="String">GSBRNA2T00079570001</Data></Cell>
    <Cell><Data ss:Type="String">AT4G23640</Data></Cell>
    <Cell><Data ss:Type="String">ATKT3, KUP4, TINY ROOT HAIR 1, TRH1</Data></Cell>
    <Cell><Data ss:Type="String">Functions as a potassium transporter and is required for the establishment of root tip growth. </Data></Cell>
    <Cell><Data ss:Type="String">cell tip growth(GO:0009932), glucose catabolic process(GO:0006007), potassium ion transmembrane transport(GO:0015079), potassium ion transport(GO:0006813), protein glycosylation(GO:0006486), unidimensional cell growth(GO:0009826) </Data></Cell>
    <Cell><Data ss:Type="String">integral component of membrane(GO:0016021), membrane(GO:0016020), plasma membrane(GO:0005886), vacuolar membrane(GO:0005774) </Data></Cell>
    <Cell><Data ss:Type="String">potassium ion transmembrane transporter activity(GO:0015079)  </Data></Cell>
   </Row>
   <Row ss:Height="15" ss:StyleID="s16">
    <Cell><Data ss:Type="String">chrA02</Data></Cell>
    <Cell><Data ss:Type="Number">13863001</Data></Cell>
    <Cell><Data ss:Type="Number">13864000</Data></Cell>
    <Cell ss:StyleID="s20"><Data ss:Type="Number">7.3571486122122796E-16</Data></Cell>
    <Cell ss:StyleID="s20"><Data ss:Type="Number">7.5367781354029605E-12</Data></Cell>
    <Cell ss:StyleID="s21"><Data ss:Type="Number">-31.307724699387101</Data></Cell>
    <Cell><Data ss:Type="String">BnaA02g21500D</Data></Cell>
    <Cell><Data ss:Type="Number">0</Data></Cell>
    <Cell><Data ss:Type="String">+</Data></Cell>
    <Cell><Data ss:Type="String">GSBRNA2T00087451001</Data></Cell>
    <Cell><Data ss:Type="String">/</Data></Cell>
   </Row>
   <Row ss:Height="15" ss:StyleID="s16">
    <Cell><Data ss:Type="String">chrA03</Data></Cell>
    <Cell><Data ss:Type="Number">8119001</Data></Cell>
    <Cell><Data ss:Type="Number">8120000</Data></Cell>
    <Cell><Data ss:Type="Number">9.174313728675771E-13</Data></Cell>
    <Cell><Data ss:Type="Number">5.7512049382751901E-9</Data></Cell>
    <Cell ss:StyleID="s21"><Data ss:Type="Number">32.376751427088699</Data></Cell>
    <Cell ss:StyleID="s41"><Data ss:Type="String">BnaA03g17310D</Data></Cell>
    <Cell><Data ss:Type="Number">51</Data></Cell>
    <Cell><Data ss:Type="String">-</Data></Cell>
    <Cell><Data ss:Type="String">GSBRNA2T00124913001</Data></Cell>
    <Cell><Data ss:Type="String">AT2G37600</Data></Cell>
    <Cell ss:Index="13"><Data ss:Type="String">Ribosomal protein L36e family protein; FUNCTIONS IN: structural constituent of ribosome; INVOLVED IN: translation; LOCATED IN: ribosome, cytosolic large ribosomal subunit; EXPRESSED IN: 22 plant structures; EXPRESSED DURING: 13 growth stages; CONTAINS InterPro DOMAIN/s: Ribosomal protein L36e (InterPro:IPR000509); BEST Arabidopsis thaliana protein match is: Ribosomal protein L36e family protein (TAIR:AT3G53740.4); Has 755 Blast hits to 754 proteins in 262 species: Archae - 0; Bacteria - 0; Metazoa - 355; Fungi - 139; Plants - 140; Viruses - 0; Other Eukaryotes - 121 (source: NCBI BLink).</Data></Cell>
    <Cell><Data ss:Type="String">cytoplasmic translation(GO:0002181), translation(GO:0006412) </Data></Cell>
    <Cell><Data ss:Type="String">cytoplasm(GO:0005737), cytosolic large ribosomal subunit(GO:0022625), ribosome(GO:0005840) </Data></Cell>
    <Cell><Data ss:Type="String">poly(A) RNA binding(GO:0008143), structural constituent of ribosome(GO:0003735) </Data></Cell>
   </Row>
   <Row ss:Height="15" ss:StyleID="s16">
    <Cell><Data ss:Type="String">chrA03</Data></Cell>
    <Cell><Data ss:Type="Number">12049001</Data></Cell>
    <Cell><Data ss:Type="Number">12050000</Data></Cell>
    <Cell ss:StyleID="s20"><Data ss:Type="Number">3.4078697329044598E-9</Data></Cell>
    <Cell ss:StyleID="s20"><Data ss:Type="Number">7.7369771776064403E-6</Data></Cell>
    <Cell ss:StyleID="s21"><Data ss:Type="Number">-30.8351648351648</Data></Cell>
    <Cell><Data ss:Type="String">BnaA03g24920D</Data></Cell>
    <Cell><Data ss:Type="Number">-382</Data></Cell>
    <Cell><Data ss:Type="String">-</Data></Cell>
    <Cell><Data ss:Type="String">GSBRNA2T00151521001</Data></Cell>
    <Cell><Data ss:Type="String">AT4G11960</Data></Cell>
    <Cell><Data ss:Type="String">PGR5-LIKE B, PGRL1B</Data></Cell>
    <Cell><Data ss:Type="String">Encodes PGRL1B, a transmembrane protein present in thylakoids. PGRL1B has a highly homologous isoform PGRL1A encoded by At4g22890. Plants lacking PGRL1 show perturbation of cyclic electron flow, similar to PGR5-deficient plants. PGRL1 and PGR5 interact physically and associate with PSI (photosystem I).</Data></Cell>
    <Cell><Data ss:Type="String">chlorophyll catabolic process(GO:0015996), photosynthesis(GO:0015979), photosynthetic electron transport in photosystem I(GO:0009773) </Data></Cell>
    <Cell><Data ss:Type="String">chloroplast(GO:0009507), chloroplast thylakoid membrane(GO:0009535), integral component of membrane(GO:0016021) </Data></Cell>
   </Row>
   <Row ss:Height="15" ss:StyleID="s16">
    <Cell><Data ss:Type="String">chrA03</Data></Cell>
    <Cell><Data ss:Type="Number">18885001</Data></Cell>
    <Cell><Data ss:Type="Number">18886000</Data></Cell>
    <Cell><Data ss:Type="Number">3.1781488440683402E-6</Data></Cell>
    <Cell><Data ss:Type="Number">1.66856951525025E-3</Data></Cell>
    <Cell ss:StyleID="s21"><Data ss:Type="Number">30.909653465346501</Data></Cell>
    <Cell ss:StyleID="s41"><Data ss:Type="String">BnaA03g38010D</Data></Cell>
    <Cell><Data ss:Type="Number">0</Data></Cell>
    <Cell><Data ss:Type="String">+</Data></Cell>
    <Cell><Data ss:Type="String">GSBRNA2T00154988001</Data></Cell>
    <Cell><Data ss:Type="String">AT2G05160</Data></Cell>
    <Cell ss:Index="13"><Data ss:Type="String">CCCH-type zinc fingerfamily protein with RNA-binding domain; FUNCTIONS IN: RNA binding, nucleotide binding, zinc ion binding, nucleic acid binding; INVOLVED IN: biological_process unknown; LOCATED IN: cellular_component unknown; EXPRESSED IN: 6 plant structures; EXPRESSED DURING: 4 anthesis, petal differentiation and expansion stage; CONTAINS InterPro DOMAIN/s: Zinc finger, CCCH-type (InterPro:IPR000571), RNA recognition motif, RNP-1 (InterPro:IPR000504), Nucleotide-binding, alpha-beta plait (InterPro:IPR012677); BEST Arabidopsis thaliana protein match is: Zinc finger (CCCH-type) family protein / RNA recognition motif (RRM)-containing protein (TAIR:AT3G52980.1); Has 286 Blast hits to 218 proteins in 21 species: Archae - 0; Bacteria - 0; Metazoa - 6; Fungi - 0; Plants - 277; Viruses - 0; Other Eukaryotes - 3 (source: NCBI BLink).</Data></Cell>
    <Cell ss:Index="15"><Data ss:Type="String">nucleus(GO:0005634)</Data></Cell>
    <Cell><Data ss:Type="String">DNA binding(GO:0003677), RNA binding(GO:0003723), metal ion binding(GO:0046872), nuclease activity(GO:0004518), nucleotide binding(GO:0000166) </Data></Cell>
   </Row>
   <Row ss:Height="15" ss:StyleID="s16">
    <Cell><Data ss:Type="String">chrA03</Data></Cell>
    <Cell><Data ss:Type="Number">19413001</Data></Cell>
    <Cell><Data ss:Type="Number">19414000</Data></Cell>
    <Cell ss:StyleID="s20"><Data ss:Type="Number">1.06220767115695E-9</Data></Cell>
    <Cell ss:StyleID="s20"><Data ss:Type="Number">2.7883642741676101E-6</Data></Cell>
    <Cell ss:StyleID="s21"><Data ss:Type="Number">35.270316804407699</Data></Cell>
    <Cell><Data ss:Type="String">BnaA03g39020D</Data></Cell>
    <Cell><Data ss:Type="Number">377</Data></Cell>
    <Cell><Data ss:Type="String">+</Data></Cell>
    <Cell><Data ss:Type="String">GSBRNA2T00113692001</Data></Cell>
    <Cell><Data ss:Type="String">AT2G16365</Data></Cell>
    <Cell ss:Index="13"><Data ss:Type="String">F-box family protein; CONTAINS InterPro DOMAIN/s: F-box domain, cyclin-like (InterPro:IPR001810); BEST Arabidopsis thaliana protein match is: F-box family protein (TAIR:AT2G16300.1); Has 35333 Blast hits to 34131 proteins in 2444 species: Archae - 798; Bacteria - 22429; Metazoa - 974; Fungi - 991; Plants - 531; Viruses - 0; Other Eukaryotes - 9610 (source: NCBI BLink).</Data></Cell>
    <Cell><Data ss:Type="String">chloroplast organization(GO:0009658), positive regulation of transcription, DNA-templated(GO:0045893), response to karrikin(GO:0080167) </Data></Cell>
    <Cell><Data ss:Type="String">nucleus(GO:0005634)</Data></Cell>
   </Row>
   <Row ss:Height="15" ss:StyleID="s16">
    <Cell><Data ss:Type="String">chrA03</Data></Cell>
    <Cell><Data ss:Type="Number">19577001</Data></Cell>
    <Cell><Data ss:Type="Number">19578000</Data></Cell>
    <Cell ss:StyleID="s20"><Data ss:Type="Number">6.4163448687242904E-9</Data></Cell>
    <Cell ss:StyleID="s20"><Data ss:Type="Number">1.3474658327935101E-5</Data></Cell>
    <Cell ss:StyleID="s21"><Data ss:Type="Number">-40.673278657257299</Data></Cell>
    <Cell><Data ss:Type="String">BnaA03g39270D</Data></Cell>
    <Cell><Data ss:Type="Number">0</Data></Cell>
    <Cell><Data ss:Type="String">+</Data></Cell>
    <Cell><Data ss:Type="String">GSBRNA2T00113660001</Data></Cell>
    <Cell><Data ss:Type="String">/</Data></Cell>
   </Row>
   <Row ss:Height="15" ss:StyleID="s16">
    <Cell><Data ss:Type="String">chrA03</Data></Cell>
    <Cell><Data ss:Type="Number">19583001</Data></Cell>
    <Cell><Data ss:Type="Number">19584000</Data></Cell>
    <Cell><Data ss:Type="Number">3.0186900910669098E-12</Data></Cell>
    <Cell><Data ss:Type="Number">1.7133530747480998E-8</Data></Cell>
    <Cell ss:StyleID="s21"><Data ss:Type="Number">-37.090791807772902</Data></Cell>
    <Cell ss:StyleID="s41"><Data ss:Type="String">BnaA03g39290D</Data></Cell>
    <Cell><Data ss:Type="Number">-138</Data></Cell>
    <Cell><Data ss:Type="String">+</Data></Cell>
    <Cell><Data ss:Type="String">GSBRNA2T00113657001</Data></Cell>
    <Cell><Data ss:Type="String">AT2G16740</Data></Cell>
    <Cell><Data ss:Type="String">UBC29, UBIQUITIN-CONJUGATING ENZYME 29</Data></Cell>
    <Cell><Data ss:Type="String">ubiquitin-conjugating enzyme 29 (UBC29); CONTAINS InterPro DOMAIN/s: Ubiquitin-conjugating enzyme/RWD-like (InterPro:IPR016135), Ubiquitin-conjugating enzyme, E2 (InterPro:IPR000608); BEST Arabidopsis thaliana protein match is: ubiquitin-conjugating enzyme 10 (TAIR:AT5G53300.4); Has 10587 Blast hits to 10548 proteins in 402 species: Archae - 0; Bacteria - 4; Metazoa - 4577; Fungi - 2332; Plants - 1935; Viruses - 23; Other Eukaryotes - 1716 (source: NCBI BLink).</Data></Cell>
    <Cell><Data ss:Type="String">DNA endoreduplication(GO:0042023), proteasome assembly(GO:0043248), proteasome-mediated ubiquitin-dependent protein catabolic process(GO:0043161), protein ubiquitination(GO:0016567), regulation of unidimensional cell growth(GO:0051510), response to misfolded protein(GO:0051788), ubiquitin-dependent protein catabolic process(GO:0006511) </Data></Cell>
    <Cell><Data ss:Type="String">cytoplasm(GO:0005737)  </Data></Cell>
    <Cell><Data ss:Type="String">ATP binding(GO:0005524), acid-amino acid ligase activity(GO:0016881), ligase activity(GO:0016874), ubiquitin-protein transferase activity(GO:0004842) </Data></Cell>
   </Row>
   <Row ss:Height="15" ss:StyleID="s16">
    <Cell><Data ss:Type="String">chrA03</Data></Cell>
    <Cell><Data ss:Type="Number">25187001</Data></Cell>
    <Cell><Data ss:Type="Number">25188000</Data></Cell>
    <Cell ss:StyleID="s20"><Data ss:Type="Number">1.6212977198337101E-5</Data></Cell>
    <Cell><Data ss:Type="Number">5.3060899889907998E-3</Data></Cell>
    <Cell ss:StyleID="s21"><Data ss:Type="Number">34.1991341991342</Data></Cell>
    <Cell><Data ss:Type="String">BnaA03g49000D</Data></Cell>
    <Cell><Data ss:Type="Number">183</Data></Cell>
    <Cell><Data ss:Type="String">+</Data></Cell>
    <Cell><Data ss:Type="String">GSBRNA2T00044326001</Data></Cell>
    <Cell><Data ss:Type="String">/</Data></Cell>
   </Row>
   <Row ss:Height="15" ss:StyleID="s16">
    <Cell><Data ss:Type="String">chrA03</Data></Cell>
    <Cell><Data ss:Type="Number">29230001</Data></Cell>
    <Cell><Data ss:Type="Number">29231000</Data></Cell>
    <Cell ss:StyleID="s20"><Data ss:Type="Number">2.2757943864006801E-6</Data></Cell>
    <Cell><Data ss:Type="Number">1.31845189974881E-3</Data></Cell>
    <Cell ss:StyleID="s21"><Data ss:Type="Number">-30.612244897959201</Data></Cell>
    <Cell><Data ss:Type="String">BnaA03g54520D</Data></Cell>
    <Cell><Data ss:Type="Number">0</Data></Cell>
    <Cell><Data ss:Type="String">-</Data></Cell>
    <Cell><Data ss:Type="String">GSBRNA2T00050107001</Data></Cell>
    <Cell><Data ss:Type="String">AT4G04090</Data></Cell>
    <Cell ss:Index="13"><Data ss:Type="String">BTB/POZ domain-containing protein; CONTAINS InterPro DOMAIN/s: BTB/POZ (InterPro:IPR013069), BTB/POZ fold (InterPro:IPR011333), Kelch related (InterPro:IPR013089), BTB/POZ-like (InterPro:IPR000210); BEST Arabidopsis thaliana protein match is: BTB/POZ domain-containing protein (TAIR:AT2G40450.1); Has 1656 Blast hits to 1653 proteins in 96 species: Archae - 0; Bacteria - 0; Metazoa - 1061; Fungi - 0; Plants - 524; Viruses - 5; Other Eukaryotes - 66 (source: NCBI BLink).</Data></Cell>
    <Cell><Data ss:Type="String">protein ubiquitination(GO:0016567) </Data></Cell>
    <Cell><Data ss:Type="String">cytoplasm(GO:0005737) </Data></Cell>
   </Row>
   <Row ss:Height="15" ss:StyleID="s16">
    <Cell><Data ss:Type="String">chrA04</Data></Cell>
    <Cell><Data ss:Type="Number">13675001</Data></Cell>
    <Cell><Data ss:Type="Number">13676000</Data></Cell>
    <Cell ss:StyleID="s20"><Data ss:Type="Number">1.8321118477701301E-7</Data></Cell>
    <Cell><Data ss:Type="Number">1.90669984522714E-4</Data></Cell>
    <Cell ss:StyleID="s21"><Data ss:Type="Number">40.197183098591601</Data></Cell>
    <Cell><Data ss:Type="String">BnaA04g16720D</Data></Cell>
    <Cell><Data ss:Type="Number">-1291</Data></Cell>
    <Cell><Data ss:Type="String">-</Data></Cell>
    <Cell><Data ss:Type="String">GSBRNA2T00050378001</Data></Cell>
    <Cell><Data ss:Type="String">AT2G28830</Data></Cell>
    <Cell><Data ss:Type="String">ATPUB12, PLANT U-BOX 12, PUB12</Data></Cell>
    <Cell><Data ss:Type="String">Encodes a U-box E3 ubiquitin ligase involved in ubiquitination of pattern recognition receptor FLS2</Data></Cell>
    <Cell><Data ss:Type="String">defense response to bacterium(GO:0042742), DNA-templated transcription, elongation(GO:0006354), protein ubiquitination(GO:0016567), response to chitin(GO:0010200) </Data></Cell>
    <Cell><Data ss:Type="String">cytoplasm(GO:0005737), nucleus(GO:0005634) </Data></Cell>
    <Cell><Data ss:Type="String">transmembrane receptor protein serine/threonine kinase binding(GO:0070696), ubiquitin-protein transferase activity(GO:0004842) </Data></Cell>
   </Row>
   <Row ss:Height="15" ss:StyleID="s16">
    <Cell><Data ss:Type="String">chrA04</Data></Cell>
    <Cell><Data ss:Type="Number">17991001</Data></Cell>
    <Cell><Data ss:Type="Number">17992000</Data></Cell>
    <Cell ss:StyleID="s20"><Data ss:Type="Number">1.10162627873781E-18</Data></Cell>
    <Cell ss:StyleID="s20"><Data ss:Type="Number">1.7795942675451301E-14</Data></Cell>
    <Cell ss:StyleID="s21"><Data ss:Type="Number">-39.487374216821699</Data></Cell>
    <Cell><Data ss:Type="String">BnaA04g24700D</Data></Cell>
    <Cell><Data ss:Type="Number">-1873</Data></Cell>
    <Cell><Data ss:Type="String">-</Data></Cell>
    <Cell><Data ss:Type="String">GSBRNA2T00088621001</Data></Cell>
    <Cell><Data ss:Type="String">AT2G42840</Data></Cell>
    <Cell><Data ss:Type="String">PDF1, PROTODERMAL FACTOR 1</Data></Cell>
    <Cell><Data ss:Type="String">Encodes a putative extracellular proline-rich protein is exclusively expressed in the L1 layer of vegetative, inflorescence and floral meristems and the protoderm of organ primordia.</Data></Cell>
    <Cell><Data ss:Type="String">regulation of meristem growth(GO:0010075) </Data></Cell>
    <Cell><Data ss:Type="String">extracellular region(GO:0005576), nucleus(GO:0005634) </Data></Cell>
   </Row>
   <Row ss:Height="15" ss:StyleID="s16">
    <Cell><Data ss:Type="String">chrA05</Data></Cell>
    <Cell><Data ss:Type="Number">5901001</Data></Cell>
    <Cell><Data ss:Type="Number">5902000</Data></Cell>
    <Cell ss:StyleID="s20"><Data ss:Type="Number">3.4568152061233802E-5</Data></Cell>
    <Cell><Data ss:Type="Number">8.8562595686599004E-3</Data></Cell>
    <Cell ss:StyleID="s21"><Data ss:Type="Number">46.273291925465799</Data></Cell>
    <Cell><Data ss:Type="String">BnaA05g10770D</Data></Cell>
    <Cell><Data ss:Type="Number">626</Data></Cell>
    <Cell><Data ss:Type="String">+</Data></Cell>
    <Cell><Data ss:Type="String">GSBRNA2T00089152001</Data></Cell>
    <Cell><Data ss:Type="String">AT2G32280</Data></Cell>
    <Cell><Data ss:Type="String">VASCULATURE COMPLEXITY AND CONNECTIVITY, VCC</Data></Cell>
    <Cell><Data ss:Type="String">Encodes a member of a plant-specific gene family that is required for embryo provasculature development. The gene product regulates vascular network complexity and connectivity in cotyledons.</Data></Cell>
    <Cell><Data ss:Type="String">cotyledon development(GO:0048825), cotyledon vascular tissue pattern formation(GO:0010588), leaf vascular tissue pattern formation(GO:0010305), phloem or xylem histogenesis(GO:0010087) </Data></Cell>
   </Row>
   <Row ss:Height="15" ss:StyleID="s16">
    <Cell><Data ss:Type="String">chrA05</Data></Cell>
    <Cell><Data ss:Type="Number">11036001</Data></Cell>
    <Cell><Data ss:Type="Number">11037000</Data></Cell>
    <Cell ss:StyleID="s20"><Data ss:Type="Number">1.00822386642977E-6</Data></Cell>
    <Cell><Data ss:Type="Number">7.4292021699372995E-4</Data></Cell>
    <Cell ss:StyleID="s21"><Data ss:Type="Number">26.271534044298601</Data></Cell>
    <Cell><Data ss:Type="String">BnaA05g16350D</Data></Cell>
    <Cell><Data ss:Type="Number">-1480</Data></Cell>
    <Cell><Data ss:Type="String">+</Data></Cell>
    <Cell><Data ss:Type="String">GSBRNA2T00058612001</Data></Cell>
    <Cell><Data ss:Type="String">AT1G32180</Data></Cell>
    <Cell><Data ss:Type="String">ATCSLD6, CELLULOSE SYNTHASE LIKE D6, CELLULOSE SYNTHASE-LIKE D6, CSLD6</Data></Cell>
    <Cell><Data ss:Type="String">encodes a gene similar to cellulose synthase</Data></Cell>
    <Cell><Data ss:Type="String">cell wall organization(GO:0071555), cellulose biosynthetic process(GO:0030244), plant-type cell wall biogenesis(GO:0009832), polysaccharide biosynthetic process(GO:0000271) </Data></Cell>
    <Cell><Data ss:Type="String">Golgi apparatus(GO:0005794), Golgi membrane(GO:0000139), integral component of membrane(GO:0016021) </Data></Cell>
    <Cell><Data ss:Type="String">cellulose synthase (UDP-forming) activity(GO:0016760), cellulose synthase activity(GO:0016759), transferase activity, transferring glycosyl groups(GO:0016757) </Data></Cell>
   </Row>
   <Row ss:Height="15" ss:StyleID="s16">
    <Cell><Data ss:Type="String">chrA07</Data></Cell>
    <Cell><Data ss:Type="Number">7159001</Data></Cell>
    <Cell><Data ss:Type="Number">7160000</Data></Cell>
    <Cell ss:StyleID="s20"><Data ss:Type="Number">1.74196510863146E-6</Data></Cell>
    <Cell><Data ss:Type="Number">1.0855244609735801E-3</Data></Cell>
    <Cell ss:StyleID="s21"><Data ss:Type="Number">-26.971326164874601</Data></Cell>
    <Cell><Data ss:Type="String">BnaA07g06910D</Data></Cell>
    <Cell><Data ss:Type="Number">1253</Data></Cell>
    <Cell><Data ss:Type="String">-</Data></Cell>
    <Cell><Data ss:Type="String">GSBRNA2T00128451001</Data></Cell>
    <Cell><Data ss:Type="String">AT1G31320</Data></Cell>
    <Cell><Data ss:Type="String">LBD4, LOB DOMAIN-CONTAINING PROTEIN 4</Data></Cell>
    <Cell><Data ss:Type="String">LOB domain-containing protein 4 (LBD4); CONTAINS InterPro DOMAIN/s: Lateral organ boundaries, LOB (InterPro:IPR004883); BEST Arabidopsis thaliana protein match is: ASYMMETRIC LEAVES 2-like 9 (TAIR:AT1G16530.1); Has 1039 Blast hits to 1034 proteins in 25 species: Archae - 0; Bacteria - 0; Metazoa - 0; Fungi - 0; Plants - 1039; Viruses - 0; Other Eukaryotes - 0 (source: NCBI BLink).</Data></Cell>
    <Cell><Data ss:Type="String">determination of bilateral symmetry(GO:0009855), meristem initiation(GO:0010014), polarity specification of adaxial/abaxial axis(GO:0009944), regulation of meristem growth(GO:0010075) </Data></Cell>
    <Cell><Data ss:Type="String">nucleus(GO:0005634)</Data></Cell>
   </Row>
   <Row ss:Height="15" ss:StyleID="s16">
    <Cell><Data ss:Type="String">chrA07</Data></Cell>
    <Cell><Data ss:Type="Number">11179001</Data></Cell>
    <Cell><Data ss:Type="Number">11180000</Data></Cell>
    <Cell ss:StyleID="s20"><Data ss:Type="Number">7.4792292802648994E-12</Data></Cell>
    <Cell ss:StyleID="s20"><Data ss:Type="Number">3.6957108087795897E-8</Data></Cell>
    <Cell ss:StyleID="s21"><Data ss:Type="Number">28.2973138995923</Data></Cell>
    <Cell><Data ss:Type="String">BnaA07g12210D</Data></Cell>
    <Cell><Data ss:Type="Number">1222</Data></Cell>
    <Cell><Data ss:Type="String">-</Data></Cell>
    <Cell><Data ss:Type="String">GSBRNA2T00112453001</Data></Cell>
    <Cell><Data ss:Type="String">AT5G66985</Data></Cell>
    <Cell ss:Index="13"><Data ss:Type="String">unknown protein; Has 30201 Blast hits to 17322 proteins in 780 species: Archae - 12; Bacteria - 1396; Metazoa - 17338; Fungi - 3422; Plants - 5037; Viruses - 0; Other Eukaryotes - 2996 (source: NCBI BLink).</Data></Cell>
    <Cell ss:Index="15"><Data ss:Type="String">mitochondrion(GO:0005739) </Data></Cell>
   </Row>
   <Row ss:Height="15" ss:StyleID="s16">
    <Cell><Data ss:Type="String">chrA08</Data></Cell>
    <Cell><Data ss:Type="Number">2100001</Data></Cell>
    <Cell><Data ss:Type="Number">2101000</Data></Cell>
    <Cell ss:StyleID="s20"><Data ss:Type="Number">5.6377219633773104E-6</Data></Cell>
    <Cell><Data ss:Type="Number">2.4588805157344301E-3</Data></Cell>
    <Cell ss:StyleID="s21"><Data ss:Type="Number">-26.5667166416792</Data></Cell>
    <Cell><Data ss:Type="String">BnaA08g02650D</Data></Cell>
    <Cell><Data ss:Type="Number">411</Data></Cell>
    <Cell><Data ss:Type="String">+</Data></Cell>
    <Cell><Data ss:Type="String">GSBRNA2T00091101001</Data></Cell>
    <Cell><Data ss:Type="String">AT1G49480</Data></Cell>
    <Cell><Data ss:Type="String">RELATED TO VERNALIZATION1 1, RTV1</Data></Cell>
    <Cell><Data ss:Type="String">Encodes a nuclear-localized DNA-binding protein that interacts with ITN1 at the PM and nuclei in vivo and may regulate ITN's subcellular localization.</Data></Cell>
    <Cell><Data ss:Type="String">cellular protein localization(GO:0034613), regulation of protein localization(GO:0032880), regulation of transcription, DNA-templated(GO:0006355), response to cold(GO:0009409), transcription, DNA-templated(GO:0006351) </Data></Cell>
    <Cell><Data ss:Type="String">nucleus(GO:0005634), plasma membrane(GO:0005886) </Data></Cell>
    <Cell><Data ss:Type="String">DNA binding(GO:0003677), protein binding(GO:0005515), sequence-specific DNA binding transcription factor activity(GO:0003700) </Data></Cell>
   </Row>
   <Row ss:Height="15" ss:StyleID="s16">
    <Cell><Data ss:Type="String">chrA08</Data></Cell>
    <Cell><Data ss:Type="Number">2101001</Data></Cell>
    <Cell><Data ss:Type="Number">2102000</Data></Cell>
    <Cell ss:StyleID="s20"><Data ss:Type="Number">1.8924651030556501E-6</Data></Cell>
    <Cell><Data ss:Type="Number">1.1536357789297201E-3</Data></Cell>
    <Cell ss:StyleID="s21"><Data ss:Type="Number">-29.1034482758621</Data></Cell>
    <Cell><Data ss:Type="String">BnaA08g02660D</Data></Cell>
    <Cell><Data ss:Type="Number">724</Data></Cell>
    <Cell><Data ss:Type="String">-</Data></Cell>
    <Cell><Data ss:Type="String">GSBRNA2T00091100001</Data></Cell>
    <Cell><Data ss:Type="String">AT1G49475</Data></Cell>
    <Cell ss:Index="13"><Data ss:Type="String">AP2/B3-like transcriptional factor family protein; FUNCTIONS IN: DNA binding, sequence-specific DNA binding transcription factor activity; INVOLVED IN: regulation of transcription, DNA-dependent; LOCATED IN: cellular_component unknown; CONTAINS InterPro DOMAIN/s: Transcriptional factor B3 (InterPro:IPR003340); BEST Arabidopsis thaliana protein match is: AP2/B3-like transcriptional factor family protein (TAIR:AT3G18960.1); Has 448 Blast hits to 416 proteins in 17 species: Archae - 0; Bacteria - 0; Metazoa - 0; Fungi - 0; Plants - 448; Viruses - 0; Other Eukaryotes - 0 (source: NCBI BLink).</Data></Cell>
    <Cell><Data ss:Type="String">regulation of transcription, DNA-templated(GO:0006355), transcription, DNA-templated(GO:0006351) </Data></Cell>
    <Cell><Data ss:Type="String">nucleus(GO:0005634)</Data></Cell>
    <Cell><Data ss:Type="String">DNA binding(GO:0003677), sequence-specific DNA binding transcription factor activity(GO:0003700) </Data></Cell>
   </Row>
   <Row ss:Height="15" ss:StyleID="s16">
    <Cell><Data ss:Type="String">chrA08</Data></Cell>
    <Cell><Data ss:Type="Number">5664001</Data></Cell>
    <Cell><Data ss:Type="Number">5665000</Data></Cell>
    <Cell ss:StyleID="s20"><Data ss:Type="Number">5.5122447222837798E-13</Data></Cell>
    <Cell ss:StyleID="s20"><Data ss:Type="Number">3.6175002947738101E-9</Data></Cell>
    <Cell ss:StyleID="s21"><Data ss:Type="Number">-34.683451924831203</Data></Cell>
    <Cell ss:StyleID="s41"><Data ss:Type="String">BnaA08g05750D</Data></Cell>
    <Cell><Data ss:Type="Number">1395</Data></Cell>
    <Cell><Data ss:Type="String">+</Data></Cell>
    <Cell><Data ss:Type="String">GSBRNA2T00021057001</Data></Cell>
    <Cell><Data ss:Type="String">AT4G15660</Data></Cell>
    <Cell ss:Index="13"><Data ss:Type="String">Thioredoxin superfamily protein; FUNCTIONS IN: electron carrier activity, arsenate reductase (glutaredoxin) activity, protein disulfide oxidoreductase activity; INVOLVED IN: cell redox homeostasis; LOCATED IN: endomembrane system; EXPRESSED IN: 16 plant structures; EXPRESSED DURING: 10 growth stages; CONTAINS InterPro DOMAIN/s: Glutaredoxin-like, plant II (InterPro:IPR011905), Glutaredoxin (InterPro:IPR002109), Thioredoxin fold (InterPro:IPR012335), Glutaredoxin subgroup (InterPro:IPR014025), Thioredoxin-like fold (InterPro:IPR012336); BEST Arabidopsis thaliana protein match is: Thioredoxin superfamily protein (TAIR:AT4G15670.1); Has 1520 Blast hits to 1515 proteins in 222 species: Archae - 0; Bacteria - 20; Metazoa - 424; Fungi - 241; Plants - 751; Viruses - 0; Other Eukaryotes - 84 (source: NCBI BLink).</Data></Cell>
    <Cell><Data ss:Type="String">cell redox homeostasis(GO:0045454)  </Data></Cell>
    <Cell><Data ss:Type="String">cytoplasm(GO:0005737), nucleus(GO:0005634)</Data></Cell>
    <Cell><Data ss:Type="String">2 iron, 2 sulfur cluster binding(GO:0051537), arsenate reductase (glutaredoxin) activity(GO:0008794), electron carrier activity(GO:0009055), metal ion binding(GO:0046872), protein disulfide oxidoreductase activity(GO:0015035) </Data></Cell>
   </Row>
   <Row ss:Height="15" ss:StyleID="s16">
    <Cell><Data ss:Type="String">chrA09</Data></Cell>
    <Cell><Data ss:Type="Number">13470001</Data></Cell>
    <Cell><Data ss:Type="Number">13471000</Data></Cell>
    <Cell ss:StyleID="s20"><Data ss:Type="Number">1.1073883034553101E-5</Data></Cell>
    <Cell><Data ss:Type="Number">4.0621364187740103E-3</Data></Cell>
    <Cell ss:StyleID="s21"><Data ss:Type="Number">40.625</Data></Cell>
    <Cell><Data ss:Type="String">BnaA09g20620D</Data></Cell>
    <Cell><Data ss:Type="Number">-342</Data></Cell>
    <Cell><Data ss:Type="String">-</Data></Cell>
    <Cell><Data ss:Type="String">GSBRNA2T00094536001</Data></Cell>
    <Cell><Data ss:Type="String">AT4G04020</Data></Cell>
    <Cell><Data ss:Type="String">FIB, FIB1A, FIBRILLIN, FIBRILLIN 1A, PGL35, PLASTOGLOBULIN 35</Data></Cell>
    <Cell><Data ss:Type="String">Fibrillin precursor protein. The fibrillin preprotein, but not the mature protein interacts with ABI2. Regulated by abscisic acid response regulators. Involved in abscisic acid-mediated photoprotection.</Data></Cell>
    <Cell><Data ss:Type="String">photoinhibition(GO:0010205), response to abscisic acid(GO:0009737), response to cold(GO:0009409) </Data></Cell>
    <Cell><Data ss:Type="String">chloroplast(GO:0009507), chloroplast stroma(GO:0009570), chloroplast thylakoid(GO:0009534), chloroplast thylakoid membrane(GO:0009535), nucleus(GO:0005634), plastoglobule(GO:0010287), thylakoid(GO:0009579), thylakoid lumen(GO:0031977) </Data></Cell>
    <Cell><Data ss:Type="String">protein binding(GO:0005515), structural molecule activity(GO:0005198) </Data></Cell>
   </Row>
   <Row ss:Height="15" ss:StyleID="s16">
    <Cell><Data ss:Type="String">chrA09</Data></Cell>
    <Cell><Data ss:Type="Number">31492001</Data></Cell>
    <Cell><Data ss:Type="Number">31493000</Data></Cell>
    <Cell ss:StyleID="s20"><Data ss:Type="Number">6.8362748099640201E-10</Data></Cell>
    <Cell ss:StyleID="s20"><Data ss:Type="Number">1.87667098961929E-6</Data></Cell>
    <Cell ss:StyleID="s21"><Data ss:Type="Number">-27.903718797758501</Data></Cell>
    <Cell><Data ss:Type="String">BnaA09g46290D</Data></Cell>
    <Cell><Data ss:Type="Number">-87</Data></Cell>
    <Cell><Data ss:Type="String">-</Data></Cell>
    <Cell><Data ss:Type="String">GSBRNA2T00035527001</Data></Cell>
    <Cell><Data ss:Type="String">/</Data></Cell>
   </Row>
   <Row ss:Height="15" ss:StyleID="s16">
    <Cell><Data ss:Type="String">chrC01</Data></Cell>
    <Cell><Data ss:Type="Number">5055001</Data></Cell>
    <Cell><Data ss:Type="Number">5056000</Data></Cell>
    <Cell ss:StyleID="s20"><Data ss:Type="Number">1.3561038103893801E-6</Data></Cell>
    <Cell><Data ss:Type="Number">9.1278481253268201E-4</Data></Cell>
    <Cell ss:StyleID="s21"><Data ss:Type="Number">29.729729729729701</Data></Cell>
    <Cell><Data ss:Type="String">BnaC01g08880D</Data></Cell>
    <Cell><Data ss:Type="Number">0</Data></Cell>
    <Cell><Data ss:Type="String">-</Data></Cell>
    <Cell><Data ss:Type="String">GSBRNA2T00123026001</Data></Cell>
    <Cell><Data ss:Type="String">AT4G29660</Data></Cell>
    <Cell><Data ss:Type="String">EMB2752, EMBRYO DEFECTIVE 2752</Data></Cell>
    <Cell><Data ss:Type="String">EMBRYO DEFECTIVE 2752 (EMB2752); Has 30201 Blast hits to 17322 proteins in 780 species: Archae - 12; Bacteria - 1396; Metazoa - 17338; Fungi - 3422; Plants - 5037; Viruses - 0; Other Eukaryotes - 2996 (source: NCBI BLink).</Data></Cell>
    <Cell><Data ss:Type="String">embryo development ending in seed dormancy(GO:0009793) </Data></Cell>
    <Cell><Data ss:Type="String">integral component of membrane(GO:0016021), mitochondrion(GO:0005739) </Data></Cell>
   </Row>
   <Row ss:Height="15" ss:StyleID="s16">
    <Cell><Data ss:Type="String">chrC01</Data></Cell>
    <Cell><Data ss:Type="Number">20776001</Data></Cell>
    <Cell><Data ss:Type="Number">20777000</Data></Cell>
    <Cell ss:StyleID="s20"><Data ss:Type="Number">1.3788935751273199E-5</Data></Cell>
    <Cell><Data ss:Type="Number">4.7549233296072498E-3</Data></Cell>
    <Cell ss:StyleID="s21"><Data ss:Type="Number">-31.823529411764699</Data></Cell>
    <Cell><Data ss:Type="String">BnaC01g25270D</Data></Cell>
    <Cell><Data ss:Type="Number">0</Data></Cell>
    <Cell><Data ss:Type="String">-</Data></Cell>
    <Cell><Data ss:Type="String">GSBRNA2T00125886001</Data></Cell>
    <Cell><Data ss:Type="String">/</Data></Cell>
   </Row>
   <Row ss:Height="15" ss:StyleID="s16">
    <Cell><Data ss:Type="String">chrC01</Data></Cell>
    <Cell><Data ss:Type="Number">32534001</Data></Cell>
    <Cell><Data ss:Type="Number">32535000</Data></Cell>
    <Cell ss:StyleID="s20"><Data ss:Type="Number">4.3492343537763201E-7</Data></Cell>
    <Cell><Data ss:Type="Number">3.7977624160658198E-4</Data></Cell>
    <Cell ss:StyleID="s21"><Data ss:Type="Number">-27.240896358543399</Data></Cell>
    <Cell><Data ss:Type="String">BnaC01g33320D</Data></Cell>
    <Cell><Data ss:Type="Number">1906</Data></Cell>
    <Cell><Data ss:Type="String">-</Data></Cell>
    <Cell><Data ss:Type="String">GSBRNA2T00101194001</Data></Cell>
    <Cell><Data ss:Type="String">/</Data></Cell>
   </Row>
   <Row ss:Height="15" ss:StyleID="s16">
    <Cell><Data ss:Type="String">chrC01</Data></Cell>
    <Cell><Data ss:Type="Number">34836001</Data></Cell>
    <Cell><Data ss:Type="Number">34837000</Data></Cell>
    <Cell ss:StyleID="s20"><Data ss:Type="Number">1.9112424608838201E-5</Data></Cell>
    <Cell><Data ss:Type="Number">5.9854376664330404E-3</Data></Cell>
    <Cell ss:StyleID="s21"><Data ss:Type="Number">-25.690738363845199</Data></Cell>
    <Cell><Data ss:Type="String">BnaC01g35440D</Data></Cell>
    <Cell><Data ss:Type="Number">0</Data></Cell>
    <Cell><Data ss:Type="String">+</Data></Cell>
    <Cell><Data ss:Type="String">GSBRNA2T00040185001</Data></Cell>
    <Cell><Data ss:Type="String">/</Data></Cell>
   </Row>
   <Row ss:Height="15" ss:StyleID="s16">
    <Cell><Data ss:Type="String">chrC03</Data></Cell>
    <Cell><Data ss:Type="Number">13384001</Data></Cell>
    <Cell><Data ss:Type="Number">13385000</Data></Cell>
    <Cell ss:StyleID="s20"><Data ss:Type="Number">3.4132925648103399E-47</Data></Cell>
    <Cell ss:StyleID="s20"><Data ss:Type="Number">1.30328947611982E-42</Data></Cell>
    <Cell ss:StyleID="s21"><Data ss:Type="Number">-36.651305683563798</Data></Cell>
    <Cell><Data ss:Type="String">BnaC03g23920D</Data></Cell>
    <Cell><Data ss:Type="Number">-110</Data></Cell>
    <Cell><Data ss:Type="String">-</Data></Cell>
    <Cell><Data ss:Type="String">GSBRNA2T00075494001</Data></Cell>
    <Cell><Data ss:Type="String">/</Data></Cell>
   </Row>
   <Row ss:Height="15" ss:StyleID="s16">
    <Cell><Data ss:Type="String">chrC03</Data></Cell>
    <Cell><Data ss:Type="Number">14515001</Data></Cell>
    <Cell><Data ss:Type="Number">14516000</Data></Cell>
    <Cell ss:StyleID="s20"><Data ss:Type="Number">3.0388468225973602E-7</Data></Cell>
    <Cell><Data ss:Type="Number">2.8553631151486298E-4</Data></Cell>
    <Cell ss:StyleID="s21"><Data ss:Type="Number">26.543778801843299</Data></Cell>
    <Cell><Data ss:Type="String">BnaC03g25860D</Data></Cell>
    <Cell><Data ss:Type="Number">0</Data></Cell>
    <Cell><Data ss:Type="String">+</Data></Cell>
    <Cell><Data ss:Type="String">GSBRNA2T00101601001</Data></Cell>
    <Cell><Data ss:Type="String">AT2G46530</Data></Cell>
    <Cell><Data ss:Type="String">ARF11, AUXIN RESPONSE FACTOR 11</Data></Cell>
    <Cell><Data ss:Type="String">auxin response factor 11 (ARF11); FUNCTIONS IN: sequence-specific DNA binding transcription factor activity; INVOLVED IN: response to hormone stimulus, regulation of transcription, DNA-dependent, regulation of transcription; LOCATED IN: endomembrane system, nucleus; EXPRESSED IN: 21 plant structures; EXPRESSED DURING: 13 growth stages; CONTAINS InterPro DOMAIN/s: Aux/IAA-ARF-dimerisation (InterPro:IPR011525), Transcriptional factor B3 (InterPro:IPR003340), Auxin response factor (InterPro:IPR010525), AUX/IAA protein (InterPro:IPR003311); BEST Arabidopsis thaliana protein match is: auxin response factor 18 (TAIR:AT3G61830.1); Has 35333 Blast hits to 34131 proteins in 2444 species: Archae - 798; Bacteria - 22429; Metazoa - 974; Fungi - 991; Plants - 531; Viruses - 0; Other Eukaryotes - 9610 (source: NCBI BLink).</Data></Cell>
    <Cell><Data ss:Type="String">auxin-activated signaling pathway(GO:0009734), regulation of transcription, DNA-templated(GO:0006355), transcription, DNA-templated(GO:0006351) </Data></Cell>
    <Cell><Data ss:Type="String">nucleus(GO:0005634), plasmodesma(GO:0009506) </Data></Cell>
    <Cell><Data ss:Type="String">DNA binding(GO:0003677), protein dimerization activity(GO:0046983), sequence-specific DNA binding transcription factor activity(GO:0003700) </Data></Cell>
   </Row>
   <Row ss:Height="15" ss:StyleID="s16">
    <Cell><Data ss:Type="String">chrC03</Data></Cell>
    <Cell><Data ss:Type="Number">29352001</Data></Cell>
    <Cell><Data ss:Type="Number">29353000</Data></Cell>
    <Cell ss:StyleID="s20"><Data ss:Type="Number">6.9126521879400103E-6</Data></Cell>
    <Cell><Data ss:Type="Number">2.85766329554354E-3</Data></Cell>
    <Cell ss:StyleID="s21"><Data ss:Type="Number">-25.946969696969699</Data></Cell>
    <Cell><Data ss:Type="String">BnaC03g44230D</Data></Cell>
    <Cell><Data ss:Type="Number">-1048</Data></Cell>
    <Cell><Data ss:Type="String">+</Data></Cell>
    <Cell><Data ss:Type="String">GSBRNA2T00085178001</Data></Cell>
    <Cell><Data ss:Type="String">/</Data></Cell>
   </Row>
   <Row ss:Height="15" ss:StyleID="s16">
    <Cell><Data ss:Type="String">chrC04</Data></Cell>
    <Cell><Data ss:Type="Number">2356001</Data></Cell>
    <Cell><Data ss:Type="Number">2357000</Data></Cell>
    <Cell ss:StyleID="s20"><Data ss:Type="Number">7.4019353927895906E-8</Data></Cell>
    <Cell ss:StyleID="s20"><Data ss:Type="Number">9.2802685067867096E-5</Data></Cell>
    <Cell ss:StyleID="s21"><Data ss:Type="Number">38.3720930232558</Data></Cell>
    <Cell><Data ss:Type="String">BnaC04g03320D</Data></Cell>
    <Cell><Data ss:Type="Number">-1631</Data></Cell>
    <Cell><Data ss:Type="String">-</Data></Cell>
    <Cell><Data ss:Type="String">GSBRNA2T00002230001</Data></Cell>
    <Cell><Data ss:Type="String">AT2G44090</Data></Cell>
    <Cell ss:Index="13"><Data ss:Type="String">Ankyrin repeat family protein; CONTAINS InterPro DOMAIN/s: Ankyrin repeat-containing domain (InterPro:IPR020683); BEST Arabidopsis thaliana protein match is: Ankyrin repeat family protein (TAIR:AT3G59910.1); Has 93 Blast hits to 93 proteins in 22 species: Archae - 0; Bacteria - 2; Metazoa - 12; Fungi - 0; Plants - 66; Viruses - 3; Other Eukaryotes - 10 (source: NCBI BLink).</Data></Cell>
    <Cell ss:Index="15"><Data ss:Type="String">nucleus(GO:0005634) </Data></Cell>
   </Row>
   <Row ss:Height="15" ss:StyleID="s16">
    <Cell><Data ss:Type="String">chrC04</Data></Cell>
    <Cell><Data ss:Type="Number">35233001</Data></Cell>
    <Cell><Data ss:Type="Number">35234000</Data></Cell>
    <Cell ss:StyleID="s20"><Data ss:Type="Number">1.0583231077388599E-12</Data></Cell>
    <Cell ss:StyleID="s20"><Data ss:Type="Number">6.5368636290710099E-9</Data></Cell>
    <Cell ss:StyleID="s21"><Data ss:Type="Number">-36.208598376837003</Data></Cell>
    <Cell><Data ss:Type="String">BnaC04g33690D</Data></Cell>
    <Cell><Data ss:Type="Number">-1177</Data></Cell>
    <Cell><Data ss:Type="String">+</Data></Cell>
    <Cell><Data ss:Type="String">GSBRNA2T00108116001</Data></Cell>
    <Cell><Data ss:Type="String">AT2G21170</Data></Cell>
    <Cell><Data ss:Type="String">PDTPI, PLASTID ISOFORM TRIOSE PHOSPHATE ISOMERASE, TIM, TRIOSEPHOSPHATE ISOMERASE</Data></Cell>
    <Cell><Data ss:Type="String">Encodes a plastidic triose phosphate isomerase. Mutants with reduced pdTPI levels have difficulty transitioning from heterotrophic to autotrophic growth. The related phenotypes, such as chlorosis in light-grown seedlings may result from an accumulation of dihydroxyacetone phosphate (DHAP) and methylglyoxal (MG) in these mutants. Both splice variants appear to be expressed, but the At2g21170.2 variant appears to have a much narrower expression range limited to roots.</Data></Cell>
    <Cell><Data ss:Type="String">Golgi organization(GO:0007030), calcium ion transport(GO:0006816), chloroplast organization(GO:0009658), cysteine biosynthetic process(GO:0019344), glyceraldehyde-3-phosphate biosynthetic process(GO:0046166), glycerol catabolic process(GO:0019563), glycine catabolic process(GO:0006546), glycolytic process(GO:0006096), indoleacetic acid biosynthetic process(GO:0009684), isopentenyl diphosphate biosynthetic process, methylerythritol 4-phosphate pathway(GO:0019288), multicellular organism reproduction(GO:0032504), primary root development(GO:0080022), reductive pentose-phosphate cycle(GO:0019253), regulation of protein localization(GO:0032880), response to salt stress(GO:0009651), triglyceride mobilization(GO:0006642), tryptophan catabolic process(GO:0006569) </Data></Cell>
    <Cell><Data ss:Type="String">apoplast(GO:0048046), chloroplast(GO:0009507), chloroplast envelope(GO:0009941), chloroplast stroma(GO:0009570), cytosol(GO:0005829), mitochondrion(GO:0005739), thylakoid(GO:0009579) </Data></Cell>
    <Cell><Data ss:Type="String">triose-phosphate isomerase activity(GO:0004807) </Data></Cell>
   </Row>
   <Row ss:Height="15" ss:StyleID="s16">
    <Cell><Data ss:Type="String">chrC04</Data></Cell>
    <Cell><Data ss:Type="Number">40493001</Data></Cell>
    <Cell><Data ss:Type="Number">40494000</Data></Cell>
    <Cell ss:StyleID="s20"><Data ss:Type="Number">7.1536549138671403E-9</Data></Cell>
    <Cell ss:StyleID="s20"><Data ss:Type="Number">1.4445238283644701E-5</Data></Cell>
    <Cell ss:StyleID="s21"><Data ss:Type="Number">50.365817968978597</Data></Cell>
    <Cell><Data ss:Type="String">BnaC04g39580D</Data></Cell>
    <Cell><Data ss:Type="Number">-1581</Data></Cell>
    <Cell><Data ss:Type="String">+</Data></Cell>
    <Cell><Data ss:Type="String">GSBRNA2T00127784001</Data></Cell>
    <Cell><Data ss:Type="String">AT2G28190</Data></Cell>
    <Cell><Data ss:Type="String">ATSOD2, COPPER/ZINC SUPEROXIDE DISMUTASE 2, CSD2, CZSOD2, SOD2, SUPEROXIDE DISMUTASE 2</Data></Cell>
    <Cell><Data ss:Type="String">Encodes a chloroplastic copper/zinc superoxide dismutase CSD2 that can detoxify superoxide radicals. Its expression is affected by miR398-directed mRNA cleavage. Activation depends totally on CCS. Overexpression of a miR398-resistant form of CSD2 leads to more dramatic improvements in stress (hight light, Cu2+ and methyl viologen) tolerance than overexpression of wild-type CSD2.</Data></Cell>
    <Cell><Data ss:Type="String">cellular response to UV-B(GO:0071493), cellular response to light intensity(GO:0071484), cellular response to oxidative stress(GO:0034599), cellular response to ozone(GO:0071457), cellular response to salt stress(GO:0071472), cellular response to sucrose stimulus(GO:0071329), gene silencing by miRNA(GO:0035195), oxidation-reduction process(GO:0055114), removal of superoxide radicals(GO:0019430), response to copper ion(GO:0046688), response to iron ion(GO:0010039), response to light stimulus(GO:0009416), response to oxidative stress(GO:0006979), toxin catabolic process(GO:0009407) </Data></Cell>
    <Cell><Data ss:Type="String">apoplast(GO:0048046), chloroplast(GO:0009507), chloroplast stroma(GO:0009570), cytoplasm(GO:0005737), thylakoid(GO:0009579) </Data></Cell>
    <Cell><Data ss:Type="String">copper ion binding(GO:0005507), superoxide dismutase activity(GO:0004784), zinc ion binding(GO:0008270) </Data></Cell>
   </Row>
   <Row ss:Height="15" ss:StyleID="s16">
    <Cell><Data ss:Type="String">chrC05</Data></Cell>
    <Cell><Data ss:Type="Number">4284001</Data></Cell>
    <Cell><Data ss:Type="Number">4285000</Data></Cell>
    <Cell ss:StyleID="s20"><Data ss:Type="Number">6.9871556584989095E-7</Data></Cell>
    <Cell><Data ss:Type="Number">5.5686492254206001E-4</Data></Cell>
    <Cell ss:StyleID="s21"><Data ss:Type="Number">33.3333333333333</Data></Cell>
    <Cell><Data ss:Type="String">BnaC05g08160D</Data></Cell>
    <Cell><Data ss:Type="Number">420</Data></Cell>
    <Cell><Data ss:Type="String">-</Data></Cell>
    <Cell><Data ss:Type="String">GSBRNA2T00064991001</Data></Cell>
    <Cell><Data ss:Type="String">AT1G10650</Data></Cell>
    <Cell ss:Index="13"><Data ss:Type="String">SBP (S-ribonuclease binding protein) family protein; FUNCTIONS IN: zinc ion binding; INVOLVED IN: biological_process unknown; LOCATED IN: cellular_component unknown; EXPRESSED IN: 24 plant structures; EXPRESSED DURING: 15 growth stages; CONTAINS InterPro DOMAIN/s: Zinc finger, RING-type (InterPro:IPR001841), S-ribonuclease binding protein, SBP1, pollen (InterPro:IPR017066); BEST Arabidopsis thaliana protein match is: SBP (S-ribonuclease binding protein) family protein (TAIR:AT1G60610.3); Has 1212 Blast hits to 1212 proteins in 167 species: Archae - 0; Bacteria - 2; Metazoa - 524; Fungi - 0; Plants - 416; Viruses - 105; Other Eukaryotes - 165 (source: NCBI BLink).</Data></Cell>
    <Cell><Data ss:Type="String">protein ubiquitination(GO:0016567), regulation of defense response(GO:0031347) </Data></Cell>
    <Cell><Data ss:Type="String">cytoplasm(GO:0005737), nucleus(GO:0005634) </Data></Cell>
    <Cell><Data ss:Type="String">ubiquitin-protein transferase activity(GO:0004842), zinc ion binding(GO:0008270) </Data></Cell>
   </Row>
   <Row ss:Height="15" ss:StyleID="s16">
    <Cell><Data ss:Type="String">chrC05</Data></Cell>
    <Cell><Data ss:Type="Number">33580001</Data></Cell>
    <Cell><Data ss:Type="Number">33581000</Data></Cell>
    <Cell ss:StyleID="s20"><Data ss:Type="Number">2.65689683438285E-5</Data></Cell>
    <Cell><Data ss:Type="Number">7.45440440708186E-3</Data></Cell>
    <Cell ss:StyleID="s21"><Data ss:Type="Number">25.393836691144202</Data></Cell>
    <Cell><Data ss:Type="String">BnaC05g34070D</Data></Cell>
    <Cell><Data ss:Type="Number">0</Data></Cell>
    <Cell><Data ss:Type="String">-</Data></Cell>
    <Cell><Data ss:Type="String">GSBRNA2T00107564001</Data></Cell>
    <Cell><Data ss:Type="String">/</Data></Cell>
   </Row>
   <Row ss:Height="15" ss:StyleID="s16">
    <Cell><Data ss:Type="String">chrC06</Data></Cell>
    <Cell><Data ss:Type="Number">1320001</Data></Cell>
    <Cell><Data ss:Type="Number">1321000</Data></Cell>
    <Cell ss:StyleID="s20"><Data ss:Type="Number">8.1533762769290008E-6</Data></Cell>
    <Cell><Data ss:Type="Number">3.2336773315786399E-3</Data></Cell>
    <Cell ss:StyleID="s21"><Data ss:Type="Number">-25.8912655971479</Data></Cell>
    <Cell><Data ss:Type="String">BnaC06g00730D</Data></Cell>
    <Cell><Data ss:Type="Number">-1195</Data></Cell>
    <Cell><Data ss:Type="String">+</Data></Cell>
    <Cell><Data ss:Type="String">GSBRNA2T00061937001</Data></Cell>
    <Cell><Data ss:Type="String">/</Data></Cell>
   </Row>
   <Row ss:Height="15" ss:StyleID="s16">
    <Cell><Data ss:Type="String">chrC06</Data></Cell>
    <Cell><Data ss:Type="Number">26492001</Data></Cell>
    <Cell><Data ss:Type="Number">26493000</Data></Cell>
    <Cell ss:StyleID="s20"><Data ss:Type="Number">5.8345792232814802E-7</Data></Cell>
    <Cell><Data ss:Type="Number">4.8622699125225202E-4</Data></Cell>
    <Cell ss:StyleID="s21"><Data ss:Type="Number">26.852573090304801</Data></Cell>
    <Cell><Data ss:Type="String">BnaC06g24840D</Data></Cell>
    <Cell><Data ss:Type="Number">-845</Data></Cell>
    <Cell><Data ss:Type="String">-</Data></Cell>
    <Cell><Data ss:Type="String">GSBRNA2T00022157001</Data></Cell>
    <Cell><Data ss:Type="String">AT1G70180</Data></Cell>
    <Cell ss:Index="13"><Data ss:Type="String">Sterile alpha motif (SAM) domain-containing protein; CONTAINS InterPro DOMAIN/s: Sterile alpha motif-type (InterPro:IPR013761), Sterile alpha motif (InterPro:IPR001660), Sterile alpha motif homology (InterPro:IPR010993), Sterile alpha motif, type 1 (InterPro:IPR021129); BEST Arabidopsis thaliana protein match is: Sterile alpha motif (SAM) domain-containing protein (TAIR:AT3G07170.1); Has 6486 Blast hits to 4294 proteins in 377 species: Archae - 0; Bacteria - 358; Metazoa - 2617; Fungi - 961; Plants - 670; Viruses - 147; Other Eukaryotes - 1733 (source: NCBI BLink).</Data></Cell>
    <Cell><Data ss:Type="String">chromatin silencing by small RNA(GO:0031048), meiotic DNA double-strand break formation(GO:0042138), meiotic chromosome segregation(GO:0045132), reciprocal meiotic recombination(GO:0007131), regulation of chromosome organization(GO:0033044), sister chromatid cohesion(GO:0007062) </Data></Cell>
    <Cell><Data ss:Type="String">nucleus(GO:0005634) </Data></Cell>
   </Row>
   <Row ss:Height="15" ss:StyleID="s16">
    <Cell><Data ss:Type="String">chrC07</Data></Cell>
    <Cell><Data ss:Type="Number">13146001</Data></Cell>
    <Cell><Data ss:Type="Number">13147000</Data></Cell>
    <Cell ss:StyleID="s20"><Data ss:Type="Number">3.66847442200927E-15</Data></Cell>
    <Cell ss:StyleID="s20"><Data ss:Type="Number">3.5018124119438601E-11</Data></Cell>
    <Cell ss:StyleID="s21"><Data ss:Type="Number">-36.544002095337902</Data></Cell>
    <Cell ss:StyleID="s41"><Data ss:Type="String">BnaC07g08220D</Data></Cell>
    <Cell><Data ss:Type="Number">310</Data></Cell>
    <Cell><Data ss:Type="String">-</Data></Cell>
    <Cell><Data ss:Type="String">GSBRNA2T00142554001</Data></Cell>
    <Cell><Data ss:Type="String">AT4G14360</Data></Cell>
    <Cell ss:Index="13"><Data ss:Type="String">S-adenosyl-L-methionine-dependent methyltransferases superfamily protein; INVOLVED IN: N-terminal protein myristoylation; LOCATED IN: Golgi apparatus; EXPRESSED IN: 24 plant structures; EXPRESSED DURING: 13 growth stages; CONTAINS InterPro DOMAIN/s: Protein of unknown function DUF248, methyltransferase putative (InterPro:IPR004159); BEST Arabidopsis thaliana protein match is: S-adenosyl-L-methionine-dependent methyltransferases superfamily protein (TAIR:AT3G23300.1); Has 30201 Blast hits to 17322 proteins in 780 species: Archae - 12; Bacteria - 1396; Metazoa - 17338; Fungi - 3422; Plants - 5037; Viruses - 0; Other Eukaryotes - 2996 (source: NCBI BLink).</Data></Cell>
    <Cell><Data ss:Type="String">methylation(GO:0032259), plant-type cell wall biogenesis(GO:0009832), plant-type cell wall organization(GO:0009664), polysaccharide biosynthetic process(GO:0000271) </Data></Cell>
    <Cell><Data ss:Type="String">Golgi apparatus(GO:0005794), Golgi membrane(GO:0000139), endosome(GO:0005768), integral component of membrane(GO:0016021), plasmodesma(GO:0009506), trans-Golgi network(GO:0005802) </Data></Cell>
    <Cell><Data ss:Type="String">methyltransferase activity(GO:0008168) </Data></Cell>
   </Row>
   <Row ss:Height="15" ss:StyleID="s16">
    <Cell><Data ss:Type="String">chrC07</Data></Cell>
    <Cell><Data ss:Type="Number">13969001</Data></Cell>
    <Cell><Data ss:Type="Number">13970000</Data></Cell>
    <Cell ss:StyleID="s20"><Data ss:Type="Number">1.01269423591527E-7</Data></Cell>
    <Cell><Data ss:Type="Number">1.1749782470314799E-4</Data></Cell>
    <Cell ss:StyleID="s21"><Data ss:Type="Number">32.286096256684502</Data></Cell>
    <Cell><Data ss:Type="String">BnaC07g08840D</Data></Cell>
    <Cell><Data ss:Type="Number">1196</Data></Cell>
    <Cell><Data ss:Type="String">+</Data></Cell>
    <Cell><Data ss:Type="String">GSBRNA2T00105691001</Data></Cell>
    <Cell><Data ss:Type="String">AT1G30550</Data></Cell>
    <Cell ss:Index="13"><Data ss:Type="String">S-adenosyl-L-methionine-dependent methyltransferases superfamily protein; FUNCTIONS IN: methyltransferase activity; INVOLVED IN: RNA capping, RNA methylation; EXPRESSED IN: 21 plant structures; EXPRESSED DURING: 12 growth stages; CONTAINS InterPro DOMAIN/s: RNA cap guanine-N2 methyltransferase (InterPro:IPR019012); BEST Arabidopsis thaliana protein match is: S-adenosyl-L-methionine-dependent methyltransferases superfamily protein (TAIR:AT1G45231.2); Has 1500 Blast hits to 1060 proteins in 507 species: Archae - 106; Bacteria - 580; Metazoa - 259; Fungi - 264; Plants - 97; Viruses - 3; Other Eukaryotes - 191 (source: NCBI BLink).</Data></Cell>
    <Cell><Data ss:Type="String">7-methylguanosine RNA capping(GO:0009452), RNA methylation(GO:0001510) </Data></Cell>
    <Cell><Data ss:Type="String">nucleus(GO:0005634) </Data></Cell>
    <Cell><Data ss:Type="String">methyltransferase activity(GO:0008168) </Data></Cell>
   </Row>
   <Row ss:Height="15" ss:StyleID="s16">
    <Cell><Data ss:Type="String">chrC07</Data></Cell>
    <Cell><Data ss:Type="Number">18483001</Data></Cell>
    <Cell><Data ss:Type="Number">18484000</Data></Cell>
    <Cell ss:StyleID="s20"><Data ss:Type="Number">3.9241025813949798E-8</Data></Cell>
    <Cell ss:StyleID="s20"><Data ss:Type="Number">5.7534554614045697E-5</Data></Cell>
    <Cell ss:StyleID="s21"><Data ss:Type="Number">-25.6076005302696</Data></Cell>
    <Cell><Data ss:Type="String">BnaC07g12960D</Data></Cell>
    <Cell><Data ss:Type="Number">1789</Data></Cell>
    <Cell><Data ss:Type="String">-</Data></Cell>
    <Cell><Data ss:Type="String">GSBRNA2T00040358001</Data></Cell>
    <Cell><Data ss:Type="String">/</Data></Cell>
   </Row>
   <Row ss:Height="15" ss:StyleID="s16">
    <Cell><Data ss:Type="String">chrC08</Data></Cell>
    <Cell><Data ss:Type="Number">29440001</Data></Cell>
    <Cell><Data ss:Type="Number">29441000</Data></Cell>
    <Cell ss:StyleID="s20"><Data ss:Type="Number">2.71973256972841E-19</Data></Cell>
    <Cell ss:StyleID="s20"><Data ss:Type="Number">4.7596500123563401E-15</Data></Cell>
    <Cell ss:StyleID="s21"><Data ss:Type="Number">-47.1757428252713</Data></Cell>
    <Cell><Data ss:Type="String">BnaC08g29000D</Data></Cell>
    <Cell><Data ss:Type="Number">-1363</Data></Cell>
    <Cell><Data ss:Type="String">-</Data></Cell>
    <Cell><Data ss:Type="String">GSBRNA2T00155741001</Data></Cell>
    <Cell><Data ss:Type="String">AT3G58120</Data></Cell>
    <Cell><Data ss:Type="String">ATBZIP61, BZIP61</Data></Cell>
    <Cell><Data ss:Type="String">Encodes a member of the BZIP family of transcription factors. Forms heterodimers with the related protein AtbZIP34. Binds to G-boxes in vitro and is localized to the nucleus in onion epidermal cells.</Data></Cell>
    <Cell><Data ss:Type="String">endoplasmic reticulum unfolded protein response(GO:0030968), positive regulation of transcription, DNA-templated(GO:0045893), response to xenobiotic stimulus(GO:0009410), transcription, DNA-templated(GO:0006351) </Data></Cell>
    <Cell><Data ss:Type="String">nucleus(GO:0005634) </Data></Cell>
    <Cell><Data ss:Type="String">protein binding(GO:0005515), sequence-specific DNA binding transcription factor activity(GO:0003700) </Data></Cell>
   </Row>
   <Row ss:Height="15" ss:StyleID="s16">
    <Cell><Data ss:Type="String">chrC08</Data></Cell>
    <Cell><Data ss:Type="Number">32276001</Data></Cell>
    <Cell><Data ss:Type="Number">32277000</Data></Cell>
    <Cell ss:StyleID="s20"><Data ss:Type="Number">1.2689104303137899E-9</Data></Cell>
    <Cell ss:StyleID="s20"><Data ss:Type="Number">3.28984935397811E-6</Data></Cell>
    <Cell ss:StyleID="s21"><Data ss:Type="Number">-28.442074976728399</Data></Cell>
    <Cell><Data ss:Type="String">BnaC08g34040D</Data></Cell>
    <Cell><Data ss:Type="Number">0</Data></Cell>
    <Cell><Data ss:Type="String">-</Data></Cell>
    <Cell><Data ss:Type="String">GSBRNA2T00127321001</Data></Cell>
    <Cell><Data ss:Type="String">/</Data></Cell>
   </Row>
   <Row ss:Height="15" ss:StyleID="s16">
    <Cell><Data ss:Type="String">chrC09</Data></Cell>
    <Cell><Data ss:Type="Number">10285001</Data></Cell>
    <Cell><Data ss:Type="Number">10286000</Data></Cell>
    <Cell ss:StyleID="s20"><Data ss:Type="Number">2.2270946663854002E-6</Data></Cell>
    <Cell><Data ss:Type="Number">1.30014164680476E-3</Data></Cell>
    <Cell ss:StyleID="s21"><Data ss:Type="Number">-30.3052866716307</Data></Cell>
    <Cell><Data ss:Type="String">BnaC09g13630D</Data></Cell>
    <Cell><Data ss:Type="Number">0</Data></Cell>
    <Cell><Data ss:Type="String">-</Data></Cell>
    <Cell><Data ss:Type="String">GSBRNA2T00009176001</Data></Cell>
    <Cell><Data ss:Type="String">/</Data></Cell>
   </Row>
   <Row ss:Index="46" ss:Height="14.25">
    <Cell ss:MergeAcross="5" ss:StyleID="s61"><Data ss:Type="String">T32 vs.T18 CHG</Data></Cell>
   </Row>
   <Row ss:Height="15.75" ss:StyleID="s16">
    <Cell ss:MergeAcross="5" ss:StyleID="m61445796"><Data ss:Type="String">The Information of DMR</Data></Cell>
    <Cell ss:MergeAcross="5" ss:StyleID="s60"><Data ss:Type="String">The Information of DMR-related Gene</Data></Cell>
    <Cell ss:StyleID="s17"/>
    <Cell ss:StyleID="s17"/>
    <Cell ss:StyleID="s17"/>
    <Cell ss:StyleID="s17"/>
   </Row>
   <Row ss:Height="15.75" ss:StyleID="s16">
    <Cell ss:StyleID="s18"><Data ss:Type="String">chr</Data></Cell>
    <Cell ss:StyleID="s18"><Data ss:Type="String">start</Data></Cell>
    <Cell ss:StyleID="s18"><Data ss:Type="String">end</Data></Cell>
    <Cell ss:StyleID="s18"><Data ss:Type="String">p value</Data></Cell>
    <Cell ss:StyleID="s18"><Data ss:Type="String">q value</Data></Cell>
    <Cell ss:StyleID="s19"><Data ss:Type="String">meth.diff</Data></Cell>
    <Cell ss:StyleID="s18"><Data ss:Type="String">Locus</Data></Cell>
    <Cell ss:StyleID="s18"><Data ss:Type="String">Distance from DMR to transcriptional start site</Data></Cell>
    <Cell ss:StyleID="s18"><Data ss:Type="String">Strand</Data></Cell>
    <Cell ss:StyleID="s18"><Data ss:Type="String">Gene ID</Data></Cell>
    <Cell ss:StyleID="s18"><Data ss:Type="String">Similar to At. Locus</Data></Cell>
    <Cell ss:StyleID="s18"><Data ss:Type="String">Other names</Data></Cell>
    <Cell ss:StyleID="s18"><Data ss:Type="String">Description</Data></Cell>
    <Cell ss:StyleID="s18"><Data ss:Type="String">GO Biological Process</Data></Cell>
    <Cell ss:StyleID="s18"><Data ss:Type="String">GO Cellular Component</Data></Cell>
    <Cell ss:StyleID="s18"><Data ss:Type="String">GO Molecular Function</Data></Cell>
   </Row>
   <Row ss:Height="15" ss:StyleID="s16">
    <Cell><Data ss:Type="String">chrA01</Data></Cell>
    <Cell><Data ss:Type="Number">6874001</Data></Cell>
    <Cell><Data ss:Type="Number">6875000</Data></Cell>
    <Cell ss:StyleID="s20"><Data ss:Type="Number">2.7994233340099701E-5</Data></Cell>
    <Cell><Data ss:Type="Number">5.0022353277719101E-3</Data></Cell>
    <Cell ss:StyleID="s25"><Data ss:Type="Number">43.443839683325102</Data></Cell>
    <Cell><Data ss:Type="String">BnaA01g13520D</Data></Cell>
    <Cell><Data ss:Type="Number">-1153</Data></Cell>
    <Cell><Data ss:Type="String">+</Data></Cell>
    <Cell><Data ss:Type="String">GSBRNA2T00087821001</Data></Cell>
    <Cell><Data ss:Type="String">AT4G23900</Data></Cell>
    <Cell ss:Index="13"><Data ss:Type="String">Nucleoside diphosphate kinase family protein; FUNCTIONS IN: nucleoside diphosphate kinase activity, zinc ion binding, ATP binding; INVOLVED IN: UTP biosynthetic process, GTP biosynthetic process, CTP biosynthetic process; LOCATED IN: mitochondrion; EXPRESSED IN: 24 plant structures; EXPRESSED DURING: 15 growth stages; CONTAINS InterPro DOMAIN/s: Nucleoside diphosphate kinase, core (InterPro:IPR001564); BEST Arabidopsis thaliana protein match is: Pleckstrin homology (PH) domain-containing protein (TAIR:AT4G23895.3); Has 30201 Blast hits to 17322 proteins in 780 species: Archae - 12; Bacteria - 1396; Metazoa - 17338; Fungi - 3422; Plants - 5037; Viruses - 0; Other Eukaryotes - 2996 (source: NCBI BLink).</Data></Cell>
    <Cell ss:Index="15"><Data ss:Type="String">chloroplast(GO:0009507), chloroplast thylakoid lumen(GO:0009543), mitochondrial intermembrane space(GO:0005758), mitochondrion(GO:0005739) </Data></Cell>
    <Cell><Data ss:Type="String">ATP binding(GO:0005524), nucleoside diphosphate kinase activity(GO:0004550) </Data></Cell>
   </Row>
   <Row ss:Height="15" ss:StyleID="s16">
    <Cell><Data ss:Type="String">chrA02</Data></Cell>
    <Cell><Data ss:Type="Number">9773001</Data></Cell>
    <Cell><Data ss:Type="Number">9774000</Data></Cell>
    <Cell ss:StyleID="s20"><Data ss:Type="Number">7.7095807082715492E-6</Data></Cell>
    <Cell><Data ss:Type="Number">2.0119053138572601E-3</Data></Cell>
    <Cell ss:StyleID="s21"><Data ss:Type="Number">-26.829268292682901</Data></Cell>
    <Cell><Data ss:Type="String">BnaA02g16440D</Data></Cell>
    <Cell><Data ss:Type="Number">-1324</Data></Cell>
    <Cell><Data ss:Type="String">+</Data></Cell>
    <Cell><Data ss:Type="String">GSBRNA2T00023439001</Data></Cell>
    <Cell><Data ss:Type="String">/</Data></Cell>
   </Row>
   <Row ss:Height="15" ss:StyleID="s16">
    <Cell><Data ss:Type="String">chrA04</Data></Cell>
    <Cell><Data ss:Type="Number">14124001</Data></Cell>
    <Cell><Data ss:Type="Number">14125000</Data></Cell>
    <Cell ss:StyleID="s20"><Data ss:Type="Number">3.32124351763551E-6</Data></Cell>
    <Cell><Data ss:Type="Number">1.11722145742305E-3</Data></Cell>
    <Cell ss:StyleID="s21"><Data ss:Type="Number">40.2836879432624</Data></Cell>
    <Cell><Data ss:Type="String">BnaA04g17380D</Data></Cell>
    <Cell><Data ss:Type="Number">-1063</Data></Cell>
    <Cell><Data ss:Type="String">-</Data></Cell>
    <Cell><Data ss:Type="String">GSBRNA2T00043466001</Data></Cell>
    <Cell><Data ss:Type="String">AT2G30210</Data></Cell>
    <Cell><Data ss:Type="String">LAC3, LACCASE 3</Data></Cell>
    <Cell><Data ss:Type="String">putative laccase, a member of laccase family of genes (17 members in Arabidopsis).</Data></Cell>
    <Cell><Data ss:Type="String">lignin catabolic process(GO:0046274), oxidation-reduction process(GO:0055114) </Data></Cell>
    <Cell><Data ss:Type="String">apoplast(GO:0048046), extracellular region(GO:0005576) </Data></Cell>
    <Cell><Data ss:Type="String">copper ion binding(GO:0005507), hydroquinone:oxygen oxidoreductase activity(GO:0052716) </Data></Cell>
   </Row>
   <Row ss:Height="15" ss:StyleID="s16">
    <Cell><Data ss:Type="String">chrA06</Data></Cell>
    <Cell><Data ss:Type="Number">1840001</Data></Cell>
    <Cell><Data ss:Type="Number">1841000</Data></Cell>
    <Cell><Data ss:Type="Number">8.2191573540742105E-11</Data></Cell>
    <Cell><Data ss:Type="Number">3.3751591377097502E-7</Data></Cell>
    <Cell ss:StyleID="s21"><Data ss:Type="Number">-27.654726096071499</Data></Cell>
    <Cell ss:StyleID="s41"><Data ss:Type="String">BnaA06g03030D</Data></Cell>
    <Cell><Data ss:Type="Number">-975</Data></Cell>
    <Cell><Data ss:Type="String">-</Data></Cell>
    <Cell ss:StyleID="s23"><Data ss:Type="String">GSBRNA2T00098080001</Data></Cell>
    <Cell><Data ss:Type="String">AT1G49710</Data></Cell>
    <Cell><Data ss:Type="String">ATFUT12, FUCOSYLTRANSFERASE 12, FUCT2, FUCTB, FUT12</Data></Cell>
    <Cell><Data ss:Type="String">Encodes a protein with core α1,3-fucosyltransferase activity.</Data></Cell>
    <Cell><Data ss:Type="String">cell wall organization(GO:0071555), protein glycosylation(GO:0006486) </Data></Cell>
    <Cell><Data ss:Type="String">Golgi apparatus(GO:0005794), Golgi cisterna membrane(GO:0032580), endosome(GO:0005768), integral component of membrane(GO:0016021), trans-Golgi network(GO:0005802) </Data></Cell>
    <Cell><Data ss:Type="String">fucosyltransferase activity(GO:0008417), transferase activity, transferring glycosyl groups(GO:0016757) </Data></Cell>
   </Row>
   <Row ss:Height="15" ss:StyleID="s16">
    <Cell><Data ss:Type="String">chrA06</Data></Cell>
    <Cell><Data ss:Type="Number">11434001</Data></Cell>
    <Cell><Data ss:Type="Number">11435000</Data></Cell>
    <Cell ss:StyleID="s20"><Data ss:Type="Number">8.7936205445032205E-17</Data></Cell>
    <Cell ss:StyleID="s20"><Data ss:Type="Number">2.7340881364192399E-12</Data></Cell>
    <Cell ss:StyleID="s21"><Data ss:Type="Number">-32.476265822784796</Data></Cell>
    <Cell><Data ss:Type="String">BnaA06g19130D</Data></Cell>
    <Cell><Data ss:Type="Number">-1177</Data></Cell>
    <Cell><Data ss:Type="String">-</Data></Cell>
    <Cell ss:StyleID="s23"><Data ss:Type="String">GSBRNA2T00064893001</Data></Cell>
    <Cell><Data ss:Type="String">/</Data></Cell>
   </Row>
   <Row ss:Height="15" ss:StyleID="s16">
    <Cell><Data ss:Type="String">chrA08</Data></Cell>
    <Cell><Data ss:Type="Number">12718001</Data></Cell>
    <Cell><Data ss:Type="Number">12719000</Data></Cell>
    <Cell><Data ss:Type="Number">6.9065286412464306E-5</Data></Cell>
    <Cell><Data ss:Type="Number">9.1460366602716704E-3</Data></Cell>
    <Cell ss:StyleID="s21"><Data ss:Type="Number">26.047261009667</Data></Cell>
    <Cell ss:StyleID="s41"><Data ss:Type="String">BnaA08g15210D</Data></Cell>
    <Cell><Data ss:Type="Number">-115</Data></Cell>
    <Cell><Data ss:Type="String">-</Data></Cell>
    <Cell><Data ss:Type="String">GSBRNA2T00027240001</Data></Cell>
    <Cell><Data ss:Type="String">AT4G36350</Data></Cell>
    <Cell><Data ss:Type="String">ARABIDOPSIS THALIANA PURPLE ACID PHOSPHATASE 25, ATPAP25, PAP25, PURPLE ACID PHOSPHATASE 25</Data></Cell>
    <Cell><Data ss:Type="String">purple acid phosphatase 25 (PAP25); FUNCTIONS IN: protein serine/threonine phosphatase activity, acid phosphatase activity; INVOLVED IN: biological_process unknown; LOCATED IN: cell wall; EXPRESSED IN: petal, leaf whorl, sepal, flower, cultured cell; EXPRESSED DURING: 4 anthesis, petal differentiation and expansion stage; CONTAINS InterPro DOMAIN/s: Purple acid phosphatase, N-terminal (InterPro:IPR015914), Metallophosphoesterase (InterPro:IPR004843), Purple acid phosphatase-like, N-terminal (InterPro:IPR008963); BEST Arabidopsis thaliana protein match is: purple acid phosphatase 6 (TAIR:AT1G56360.1); Has 1905 Blast hits to 1883 proteins in 391 species: Archae - 5; Bacteria - 595; Metazoa - 186; Fungi - 82; Plants - 767; Viruses - 0; Other Eukaryotes - 270 (source: NCBI BLink).</Data></Cell>
    <Cell><Data ss:Type="String">phosphate-containing compound metabolic process(GO:0006796) </Data></Cell>
    <Cell><Data ss:Type="String">cell wall(GO:0005618), extracellular region(GO:0005576) </Data></Cell>
    <Cell><Data ss:Type="String">acid phosphatase activity(GO:0003993), metal ion binding(GO:0046872), phosphoprotein phosphatase activity(GO:0004721), protein serine/threonine phosphatase activity(GO:0004722) </Data></Cell>
   </Row>
   <Row ss:Height="15" ss:StyleID="s16">
    <Cell><Data ss:Type="String">chrA09</Data></Cell>
    <Cell><Data ss:Type="Number">5437001</Data></Cell>
    <Cell><Data ss:Type="Number">5438000</Data></Cell>
    <Cell ss:StyleID="s20"><Data ss:Type="Number">1.06585170556684E-7</Data></Cell>
    <Cell ss:StyleID="s20"><Data ss:Type="Number">8.8521805282868195E-5</Data></Cell>
    <Cell ss:StyleID="s21"><Data ss:Type="Number">25.591521524811</Data></Cell>
    <Cell><Data ss:Type="String">BnaA09g10660D</Data></Cell>
    <Cell><Data ss:Type="Number">14</Data></Cell>
    <Cell><Data ss:Type="String">-</Data></Cell>
    <Cell><Data ss:Type="String">GSBRNA2T00068628001</Data></Cell>
    <Cell><Data ss:Type="String">/</Data></Cell>
   </Row>
   <Row ss:Height="15" ss:StyleID="s16">
    <Cell><Data ss:Type="String">chrC01</Data></Cell>
    <Cell><Data ss:Type="Number">13367001</Data></Cell>
    <Cell><Data ss:Type="Number">13368000</Data></Cell>
    <Cell ss:StyleID="s20"><Data ss:Type="Number">6.56076965586076E-11</Data></Cell>
    <Cell ss:StyleID="s20"><Data ss:Type="Number">2.8275236179470299E-7</Data></Cell>
    <Cell ss:StyleID="s21"><Data ss:Type="Number">-26.827972786655501</Data></Cell>
    <Cell><Data ss:Type="String">BnaC01g19320D</Data></Cell>
    <Cell><Data ss:Type="Number">-1456</Data></Cell>
    <Cell><Data ss:Type="String">+</Data></Cell>
    <Cell><Data ss:Type="String">GSBRNA2T00042222001</Data></Cell>
    <Cell><Data ss:Type="String">AT4G27170</Data></Cell>
    <Cell><Data ss:Type="String">AT2S4, SEED STORAGE ALBUMIN 4, SESA4</Data></Cell>
    <Cell><Data ss:Type="String">seed storage albumin 4 (SESA4); FUNCTIONS IN: lipid binding, nutrient reservoir activity; INVOLVED IN: lipid transport; LOCATED IN: endomembrane system; CONTAINS InterPro DOMAIN/s: Bifunctional trypsin/alpha-amylase inhibitor (InterPro:IPR013771), Bifunctional inhibitor/plant lipid transfer protein/seed storage (InterPro:IPR016140), Napin/ Bra allergen (InterPro:IPR000617), Plant lipid transfer protein/seed storage/trypsin-alpha amylase inhibitor (InterPro:IPR003612); BEST Arabidopsis thaliana protein match is: seed storage albumin 3 (TAIR:AT4G27160.1)</Data></Cell>
    <Cell><Data ss:Type="String"> lipid transport(GO:0006869)  </Data></Cell>
    <Cell><Data ss:Type="String">extracellular region(GO:0005576) </Data></Cell>
    <Cell><Data ss:Type="String">lipid binding(GO:0008289),nutrient reservoir activity(GO:0045735)  </Data></Cell>
    <Cell ss:StyleID="Default"/>
   </Row>
   <Row ss:Height="15" ss:StyleID="s16">
    <Cell><Data ss:Type="String">chrC01</Data></Cell>
    <Cell><Data ss:Type="Number">14594001</Data></Cell>
    <Cell><Data ss:Type="Number">14595000</Data></Cell>
    <Cell ss:StyleID="s20"><Data ss:Type="Number">2.82383653083806E-7</Data></Cell>
    <Cell><Data ss:Type="Number">1.8129368772456199E-4</Data></Cell>
    <Cell ss:StyleID="s21"><Data ss:Type="Number">-33.361162130572701</Data></Cell>
    <Cell><Data ss:Type="String">BnaC01g20920D</Data></Cell>
    <Cell><Data ss:Type="Number">-467</Data></Cell>
    <Cell><Data ss:Type="String">-</Data></Cell>
    <Cell><Data ss:Type="String">GSBRNA2T00006208001</Data></Cell>
    <Cell><Data ss:Type="String">/</Data></Cell>
   </Row>
   <Row ss:Height="15" ss:StyleID="s16">
    <Cell><Data ss:Type="String">chrC01</Data></Cell>
    <Cell><Data ss:Type="Number">14769001</Data></Cell>
    <Cell><Data ss:Type="Number">14770000</Data></Cell>
    <Cell ss:StyleID="s20"><Data ss:Type="Number">1.16524664468728E-5</Data></Cell>
    <Cell><Data ss:Type="Number">2.6765876608341801E-3</Data></Cell>
    <Cell ss:StyleID="s21"><Data ss:Type="Number">-25.6696428571429</Data></Cell>
    <Cell><Data ss:Type="String">BnaC01g21110D</Data></Cell>
    <Cell><Data ss:Type="Number">-1848</Data></Cell>
    <Cell><Data ss:Type="String">+</Data></Cell>
    <Cell><Data ss:Type="String">GSBRNA2T00058940001</Data></Cell>
    <Cell><Data ss:Type="String">AT4G17230</Data></Cell>
    <Cell><Data ss:Type="String">SCARECROW-LIKE 13, SCL13</Data></Cell>
    <Cell><Data ss:Type="String">Encodes a scarecrow-like protein (SCL13). Member of GRAS gene family</Data></Cell>
    <Cell><Data ss:Type="String">ethylene biosynthetic process(GO:0009693), ethylene-activated signaling pathway(GO:0009873), intracellular signal transduction(GO:0035556), jasmonic acid mediated signaling pathway(GO:0009867), protein targeting to membrane(GO:0006612), regulation of plant-type hypersensitive response(GO:0010363), regulation of transcription, DNA-templated(GO:0006355), respiratory burst involved in defense response(GO:0002679), response to chitin(GO:0010200), salicylic acid mediated signaling pathway(GO:0009863) </Data></Cell>
    <Cell><Data ss:Type="String">nucleus(GO:0005634)  </Data></Cell>
    <Cell><Data ss:Type="String">sequence-specific DNA binding transcription factor activity(GO:0003700) </Data></Cell>
   </Row>
   <Row ss:Height="15" ss:StyleID="s16">
    <Cell><Data ss:Type="String">chrC01</Data></Cell>
    <Cell><Data ss:Type="Number">18687001</Data></Cell>
    <Cell><Data ss:Type="Number">18688000</Data></Cell>
    <Cell ss:StyleID="s20"><Data ss:Type="Number">2.1948220826130998E-6</Data></Cell>
    <Cell><Data ss:Type="Number">8.3075756647582599E-4</Data></Cell>
    <Cell ss:StyleID="s21"><Data ss:Type="Number">-34.325396825396801</Data></Cell>
    <Cell><Data ss:Type="String">BnaC01g24140D</Data></Cell>
    <Cell><Data ss:Type="Number">-1673</Data></Cell>
    <Cell><Data ss:Type="String">-</Data></Cell>
    <Cell><Data ss:Type="String">GSBRNA2T00024021001</Data></Cell>
    <Cell><Data ss:Type="String">AT3G45040</Data></Cell>
    <Cell><Data ss:Type="String">ATDOK1, DOK1, DOLICHOL KINASE 1, EVAN, EVN</Data></Cell>
    <Cell><Data ss:Type="String">Encodes a putative dolichol kinase that is localized to the endoplasmic reticulum and involved in pollen tube reception in the female gametophyte.</Data></Cell>
    <Cell><Data ss:Type="String">endoplasmic reticulum unfolded protein response(GO:0030968), innate immune response(GO:0045087), negative regulation of defense response(GO:0031348), phospholipid biosynthetic process(GO:0008654), pollen tube reception(GO:0010483), protein glycosylation(GO:0006486), response to chitin(GO:0010200), salicylic acid biosynthetic process(GO:0009697), salicylic acid mediated signaling pathway(GO:0009863) </Data></Cell>
    <Cell><Data ss:Type="String">endoplasmic reticulum(GO:0005783), membrane(GO:0016020) </Data></Cell>
    <Cell><Data ss:Type="String">dolichol kinase activity(GO:0004168), phosphatidate cytidylyltransferase activity(GO:0004605) </Data></Cell>
   </Row>
   <Row ss:Height="15" ss:StyleID="s16">
    <Cell><Data ss:Type="String">chrC02</Data></Cell>
    <Cell><Data ss:Type="Number">138001</Data></Cell>
    <Cell><Data ss:Type="Number">139000</Data></Cell>
    <Cell><Data ss:Type="Number">1.47859309105944E-5</Data></Cell>
    <Cell><Data ss:Type="Number">3.1751756007504799E-3</Data></Cell>
    <Cell ss:StyleID="s21"><Data ss:Type="Number">27.294069613146899</Data></Cell>
    <Cell ss:StyleID="s41"><Data ss:Type="String">BnaC02g00380D</Data></Cell>
    <Cell><Data ss:Type="Number">-284</Data></Cell>
    <Cell><Data ss:Type="String">+</Data></Cell>
    <Cell><Data ss:Type="String">GSBRNA2T00069010001</Data></Cell>
    <Cell><Data ss:Type="String">AT5G65360</Data></Cell>
    <Cell><Data ss:Type="String">H3.1, HISTONE 3.1</Data></Cell>
    <Cell><Data ss:Type="String">Histone superfamily protein; FUNCTIONS IN: DNA binding; INVOLVED IN: nucleosome assembly; LOCATED IN: chloroplast, nucleosome; EXPRESSED IN: 23 plant structures; EXPRESSED DURING: 14 growth stages; CONTAINS InterPro DOMAIN/s: Histone H3 (InterPro:IPR000164), Histone-fold (InterPro:IPR009072), Histone core (InterPro:IPR007125); BEST Arabidopsis thaliana protein match is: Histone superfamily protein (TAIR:AT5G10400.1)</Data></Cell>
    <Cell><Data ss:Type="String">/</Data></Cell>
    <Cell><Data ss:Type="String">nucleosome(GO:0000786), nucleus(GO:0005634) </Data></Cell>
    <Cell><Data ss:Type="String">DNA binding(GO:0003677), protein binding(GO:0005515 ) </Data></Cell>
    <Cell ss:StyleID="Default"/>
   </Row>
   <Row ss:Height="15" ss:StyleID="s16">
    <Cell><Data ss:Type="String">chrC02</Data></Cell>
    <Cell><Data ss:Type="Number">30854001</Data></Cell>
    <Cell><Data ss:Type="Number">30855000</Data></Cell>
    <Cell ss:StyleID="s20"><Data ss:Type="Number">7.7285118795286097E-6</Data></Cell>
    <Cell><Data ss:Type="Number">2.0134008519511501E-3</Data></Cell>
    <Cell ss:StyleID="s21"><Data ss:Type="Number">-42.051282051282101</Data></Cell>
    <Cell><Data ss:Type="String">BnaC02g29760D</Data></Cell>
    <Cell><Data ss:Type="Number">1635</Data></Cell>
    <Cell><Data ss:Type="String">+</Data></Cell>
    <Cell><Data ss:Type="String">GSBRNA2T00070693001</Data></Cell>
    <Cell><Data ss:Type="String">AT5G42150</Data></Cell>
    <Cell ss:Index="13"><Data ss:Type="String">Glutathione S-transferase family protein; FUNCTIONS IN: electron carrier activity, protein disulfide oxidoreductase activity; INVOLVED IN: cell redox homeostasis; LOCATED IN: mitochondrion; EXPRESSED IN: 24 plant structures; EXPRESSED DURING: 13 growth stages; CONTAINS InterPro DOMAIN/s: Thioredoxin fold (InterPro:IPR012335), Glutaredoxin (InterPro:IPR002109), Glutathione S-transferase, C-terminal-like (InterPro:IPR010987), Glutaredoxin active site (InterPro:IPR011767), Thioredoxin-like fold (InterPro:IPR012336); Has 1807 Blast hits to 1807 proteins in 277 species: Archae - 0; Bacteria - 0; Metazoa - 736; Fungi - 347; Plants - 385; Viruses - 0; Other Eukaryotes - 339 (source: NCBI BLink).</Data></Cell>
    <Cell><Data ss:Type="String">cell redox homeostasis(GO:0045454), protein targeting to mitochondrion(GO:0006626), response to cyclopentenone(GO:0010583), toxin catabolic process(GO:0009407) </Data></Cell>
    <Cell><Data ss:Type="String">mitochondrion(GO:0005739) </Data></Cell>
    <Cell><Data ss:Type="String">electron carrier activity(GO:0009055), protein disulfide oxidoreductase activity(GO:0015035), transferase activity(GO:0016740) </Data></Cell>
   </Row>
   <Row ss:Height="15" ss:StyleID="s16">
    <Cell><Data ss:Type="String">chrC03</Data></Cell>
    <Cell><Data ss:Type="Number">529001</Data></Cell>
    <Cell><Data ss:Type="Number">530000</Data></Cell>
    <Cell ss:StyleID="s20"><Data ss:Type="Number">1.2397053625845901E-5</Data></Cell>
    <Cell><Data ss:Type="Number">2.7988799756980599E-3</Data></Cell>
    <Cell ss:StyleID="s21"><Data ss:Type="Number">-26.871074204194599</Data></Cell>
    <Cell><Data ss:Type="String">BnaC03g01150D</Data></Cell>
    <Cell><Data ss:Type="Number">1557</Data></Cell>
    <Cell><Data ss:Type="String">+</Data></Cell>
    <Cell><Data ss:Type="String">GSBRNA2T00134258001</Data></Cell>
    <Cell><Data ss:Type="String">AT5G03330</Data></Cell>
    <Cell ss:Index="13"><Data ss:Type="String">Cysteine proteinases superfamily protein; CONTAINS InterPro DOMAIN/s: Ovarian tumour, otubain (InterPro:IPR003323); BEST Arabidopsis thaliana protein match is: Cysteine proteinases superfamily protein (TAIR:AT5G04250.2); Has 956 Blast hits to 946 proteins in 179 species: Archae - 0; Bacteria - 4; Metazoa - 388; Fungi - 96; Plants - 262; Viruses - 17; Other Eukaryotes - 189 (source: NCBI BLink).</Data></Cell>
    <Cell><Data ss:Type="String">proteolysis(GO:0006508) </Data></Cell>
    <Cell><Data ss:Type="String">nucleus(GO:0005634) </Data></Cell>
    <Cell><Data ss:Type="String">cysteine-type peptidase activity(GO:0008234) </Data></Cell>
   </Row>
   <Row ss:Height="15" ss:StyleID="s16">
    <Cell><Data ss:Type="String">chrC03</Data></Cell>
    <Cell><Data ss:Type="Number">2307001</Data></Cell>
    <Cell><Data ss:Type="Number">2308000</Data></Cell>
    <Cell ss:StyleID="s20"><Data ss:Type="Number">7.7430518749372192E-6</Data></Cell>
    <Cell><Data ss:Type="Number">2.01580593952268E-3</Data></Cell>
    <Cell ss:StyleID="s21"><Data ss:Type="Number">-43.069666182873704</Data></Cell>
    <Cell><Data ss:Type="String">BnaC03g04740D</Data></Cell>
    <Cell><Data ss:Type="Number">879</Data></Cell>
    <Cell><Data ss:Type="String">+</Data></Cell>
    <Cell><Data ss:Type="String">GSBRNA2T00140195001</Data></Cell>
    <Cell><Data ss:Type="String">/</Data></Cell>
   </Row>
   <Row ss:Height="15" ss:StyleID="s16">
    <Cell><Data ss:Type="String">chrC03</Data></Cell>
    <Cell><Data ss:Type="Number">10412001</Data></Cell>
    <Cell><Data ss:Type="Number">10413000</Data></Cell>
    <Cell ss:StyleID="s20"><Data ss:Type="Number">4.4737640080934804E-6</Data></Cell>
    <Cell><Data ss:Type="Number">1.3791490331256299E-3</Data></Cell>
    <Cell ss:StyleID="s21"><Data ss:Type="Number">29.428341384863099</Data></Cell>
    <Cell><Data ss:Type="String">BnaC03g19880D</Data></Cell>
    <Cell><Data ss:Type="Number">-1382</Data></Cell>
    <Cell><Data ss:Type="String">-</Data></Cell>
    <Cell><Data ss:Type="String">GSBRNA2T00132444001</Data></Cell>
    <Cell><Data ss:Type="String">AT2G36020</Data></Cell>
    <Cell><Data ss:Type="String">HVA22-LIKE PROTEIN J, HVA22J</Data></Cell>
    <Cell><Data ss:Type="String">HVA22-like protein J (HVA22J); FUNCTIONS IN: molecular_function unknown; INVOLVED IN: biological_process unknown; LOCATED IN: endomembrane system; EXPRESSED IN: 10 plant structures; EXPRESSED DURING: L mature pollen stage, M germinated pollen stage, 4 anthesis, C globular stage, petal differentiation and expansion stage; CONTAINS InterPro DOMAIN/s: TB2/DP1/HVA22 related protein (InterPro:IPR004345); BEST Arabidopsis thaliana protein match is: Abscisic acid-responsive (TB2/DP1, HVA22) family protein (TAIR:AT5G42560.1); Has 1423 Blast hits to 1423 proteins in 191 species: Archae - 0; Bacteria - 0; Metazoa - 697; Fungi - 144; Plants - 486; Viruses - 0; Other Eukaryotes - 96 (source: NCBI BLink).</Data></Cell>
   </Row>
   <Row ss:Height="15" ss:StyleID="s16">
    <Cell><Data ss:Type="String">chrC03</Data></Cell>
    <Cell><Data ss:Type="Number">13225001</Data></Cell>
    <Cell><Data ss:Type="Number">13226000</Data></Cell>
    <Cell ss:StyleID="s20"><Data ss:Type="Number">1.20747816535262E-6</Data></Cell>
    <Cell><Data ss:Type="Number">5.3907289444958095E-4</Data></Cell>
    <Cell ss:StyleID="s21"><Data ss:Type="Number">-27.269922085936901</Data></Cell>
    <Cell><Data ss:Type="String">BnaC03g23710D</Data></Cell>
    <Cell><Data ss:Type="Number">-1234</Data></Cell>
    <Cell><Data ss:Type="String">-</Data></Cell>
    <Cell><Data ss:Type="String">GSBRNA2T00019164001</Data></Cell>
    <Cell><Data ss:Type="String">AT2G42380</Data></Cell>
    <Cell><Data ss:Type="String">ATBZIP34, BZIP34</Data></Cell>
    <Cell><Data ss:Type="String">Encodes a member of the BZIP family of transcription factors. Forms heterodimers with the related protein AtbZIP61. Binds to G-boxes in vitro and is localized to the nucleus in onion epidermal cells.</Data></Cell>
    <Cell><Data ss:Type="String">endoplasmic reticulum unfolded protein response(GO:0030968), pollen development(GO:0009555), positive regulation of transcription, DNA-templated(GO:0045893), response to xenobiotic stimulus(GO:0009410), transcription, DNA-templated(GO:0006351) </Data></Cell>
    <Cell><Data ss:Type="String">nucleus(GO:0005634) </Data></Cell>
    <Cell><Data ss:Type="String">DNA binding(GO:0003677), protein binding(GO:0005515), sequence-specific DNA binding transcription factor activity(GO:0003700) </Data></Cell>
   </Row>
   <Row ss:Height="15" ss:StyleID="s16">
    <Cell><Data ss:Type="String">chrC03</Data></Cell>
    <Cell><Data ss:Type="Number">19030001</Data></Cell>
    <Cell><Data ss:Type="Number">19031000</Data></Cell>
    <Cell ss:StyleID="s20"><Data ss:Type="Number">2.5444491271933301E-7</Data></Cell>
    <Cell><Data ss:Type="Number">1.68066510212336E-4</Data></Cell>
    <Cell ss:StyleID="s21"><Data ss:Type="Number">-38.235294117647101</Data></Cell>
    <Cell><Data ss:Type="String">BnaC03g31070D</Data></Cell>
    <Cell><Data ss:Type="Number">-1693</Data></Cell>
    <Cell><Data ss:Type="String">-</Data></Cell>
    <Cell><Data ss:Type="String">GSBRNA2T00153396001</Data></Cell>
    <Cell><Data ss:Type="String">AT4G02110</Data></Cell>
    <Cell ss:Index="13"><Data ss:Type="String">transcription coactivators; FUNCTIONS IN: transcription coactivator activity; INVOLVED IN: biological_process unknown; LOCATED IN: intracellular; CONTAINS InterPro DOMAIN/s: BRCT (InterPro:IPR001357); BEST Arabidopsis thaliana protein match is: zinc finger (C3HC4-type RING finger) family protein / BRCT domain-containing protein (TAIR:AT1G67180.1); Has 6090 Blast hits to 4661 proteins in 497 species: Archae - 12; Bacteria - 945; Metazoa - 2581; Fungi - 684; Plants - 424; Viruses - 13; Other Eukaryotes - 1431 (source: NCBI BLink).</Data></Cell>
    <Cell><Data ss:Type="String">regulation of nucleic acid-templated transcription(GO:1903506) </Data></Cell>
    <Cell><Data ss:Type="String">cytoplasm(GO:0005737), intracellular(GO:0005622) </Data></Cell>
    <Cell><Data ss:Type="String">transcription coactivator activity(GO:0003713) </Data></Cell>
   </Row>
   <Row ss:Height="15" ss:StyleID="s16">
    <Cell><Data ss:Type="String">chrC03</Data></Cell>
    <Cell><Data ss:Type="Number">27046001</Data></Cell>
    <Cell><Data ss:Type="Number">27047000</Data></Cell>
    <Cell><Data ss:Type="Number">2.2322911673026801E-6</Data></Cell>
    <Cell><Data ss:Type="Number">8.4128216367872395E-4</Data></Cell>
    <Cell ss:StyleID="s21"><Data ss:Type="Number">-30.147873102729498</Data></Cell>
    <Cell ss:StyleID="s41"><Data ss:Type="String">BnaC03g42260D</Data></Cell>
    <Cell><Data ss:Type="Number">-1429</Data></Cell>
    <Cell><Data ss:Type="String">+</Data></Cell>
    <Cell><Data ss:Type="String">GSBRNA2T00026392001</Data></Cell>
    <Cell><Data ss:Type="String">AT3G21700</Data></Cell>
    <Cell><Data ss:Type="String">ATSGP2, SGP2</Data></Cell>
    <Cell><Data ss:Type="String">Monomeric G protein. Expressed in root epidermal cells that are destined to become atrichoblasts. Also expressed during pollen development and in the pollen tube tip.</Data></Cell>
    <Cell><Data ss:Type="String">proline transport(GO:0015824), vesicle-mediated transport(GO:0016192) </Data></Cell>
    <Cell><Data ss:Type="String">pollen tube tip(GO:0090404) </Data></Cell>
   </Row>
   <Row ss:Height="15" ss:StyleID="s16">
    <Cell><Data ss:Type="String">chrC03</Data></Cell>
    <Cell><Data ss:Type="Number">54467001</Data></Cell>
    <Cell><Data ss:Type="Number">54468000</Data></Cell>
    <Cell><Data ss:Type="Number">7.2837196768402E-6</Data></Cell>
    <Cell><Data ss:Type="Number">1.9346445144384601E-3</Data></Cell>
    <Cell ss:StyleID="s21"><Data ss:Type="Number">-34.6525096525097</Data></Cell>
    <Cell ss:StyleID="s41"><Data ss:Type="String">BnaC03g65030D</Data></Cell>
    <Cell><Data ss:Type="Number">-428</Data></Cell>
    <Cell><Data ss:Type="String">-</Data></Cell>
    <Cell><Data ss:Type="String">GSBRNA2T00074380001</Data></Cell>
    <Cell><Data ss:Type="String">AT4G22570</Data></Cell>
    <Cell><Data ss:Type="String">ADENINE PHOSPHORIBOSYL TRANSFERASE 3, APT3</Data></Cell>
    <Cell><Data ss:Type="String">Encodes an adenine phosphoribosyltransferase (APT; EC 2.4.2.7), which is a constitutively expressed enzyme involved in the one-step salvage of adenine to AMP. APT3 has higher affinity for zeatin, isopentenyladenine and benzyladenine than APT1 but lower Vmax than APT1.</Data></Cell>
    <Cell><Data ss:Type="String">AMP salvage(GO:0044209), adenine salvage(GO:0006168) </Data></Cell>
    <Cell><Data ss:Type="String">cytoplasm(GO:0005737), cytosol(GO:0005829) </Data></Cell>
    <Cell><Data ss:Type="String">adenine phosphoribosyltransferase activity(GO:0003999) </Data></Cell>
   </Row>
   <Row ss:Height="15" ss:StyleID="s16">
    <Cell><Data ss:Type="String">chrC05</Data></Cell>
    <Cell><Data ss:Type="Number">37696001</Data></Cell>
    <Cell><Data ss:Type="Number">37697000</Data></Cell>
    <Cell><Data ss:Type="Number">1.22185687086918E-6</Data></Cell>
    <Cell><Data ss:Type="Number">5.4270907579927099E-4</Data></Cell>
    <Cell ss:StyleID="s21"><Data ss:Type="Number">32.599043715847003</Data></Cell>
    <Cell ss:StyleID="s41"><Data ss:Type="String">BnaC05g39140D</Data></Cell>
    <Cell><Data ss:Type="Number">-1220</Data></Cell>
    <Cell><Data ss:Type="String">-</Data></Cell>
    <Cell><Data ss:Type="String">GSBRNA2T00106081001</Data></Cell>
    <Cell><Data ss:Type="String">AT3G14450</Data></Cell>
    <Cell><Data ss:Type="String">CID9, CTC-INTERACTING DOMAIN 9</Data></Cell>
    <Cell><Data ss:Type="String">RNA-binding protein, putative, contains Pfam profile: PF00076 RNA recognition motif. (a.k.a. RRM, RBD, or RNP domain) (2 copies). Contains PAM PABC binding domain.</Data></Cell>
    <Cell ss:Index="15"><Data ss:Type="String">cytoplasm(GO:0005737), nucleus(GO:0005634) </Data></Cell>
    <Cell><Data ss:Type="String">RNA binding(GO:0003723), nucleotide binding(GO:0000166) </Data></Cell>
   </Row>
   <Row ss:Height="15" ss:StyleID="s16">
    <Cell><Data ss:Type="String">chrC06</Data></Cell>
    <Cell><Data ss:Type="Number">15498001</Data></Cell>
    <Cell><Data ss:Type="Number">15499000</Data></Cell>
    <Cell ss:StyleID="s20"><Data ss:Type="Number">3.41514715588794E-5</Data></Cell>
    <Cell><Data ss:Type="Number">5.6869140342798597E-3</Data></Cell>
    <Cell ss:StyleID="s21"><Data ss:Type="Number">-35.826939471440802</Data></Cell>
    <Cell><Data ss:Type="String">BnaC06g12760D</Data></Cell>
    <Cell><Data ss:Type="Number">-505</Data></Cell>
    <Cell><Data ss:Type="String">+</Data></Cell>
    <Cell><Data ss:Type="String">GSBRNA2T00049823001</Data></Cell>
    <Cell><Data ss:Type="String">AT5G39990</Data></Cell>
    <Cell><Data ss:Type="String">BETA-GLUCURONOSYLTRANSFERASE 14A, GLCAT14A</Data></Cell>
    <Cell><Data ss:Type="String">Encodes GlcAT14A, a beta-glucuronosyltransferase involved in the biosynthesis of type II arabinogalactan. The protein was localized to the Golgi apparatus when transiently expressed in Nicotiana benthamiana. Plays a role in cell elongation during seedling growth.</Data></Cell>
    <Cell><Data ss:Type="String">carbohydrate biosynthetic process(GO:0016051), cell growth(GO:0016049), oligopeptide transport(GO:0006857) </Data></Cell>
    <Cell><Data ss:Type="String">Golgi apparatus(GO:0005794), membrane(GO:0016020), plasma membrane(GO:0005886) </Data></Cell>
    <Cell><Data ss:Type="String">acetylglucosaminyltransferase activity(GO:0008375), glucuronosyltransferase activity(GO:0015020) </Data></Cell>
   </Row>
   <Row ss:Height="15" ss:StyleID="s16">
    <Cell><Data ss:Type="String">chrC06</Data></Cell>
    <Cell><Data ss:Type="Number">31871001</Data></Cell>
    <Cell><Data ss:Type="Number">31872000</Data></Cell>
    <Cell ss:StyleID="s20"><Data ss:Type="Number">2.9870105942224401E-5</Data></Cell>
    <Cell><Data ss:Type="Number">5.23008158309497E-3</Data></Cell>
    <Cell ss:StyleID="s21"><Data ss:Type="Number">-27.139959432048698</Data></Cell>
    <Cell><Data ss:Type="String">BnaC06g31320D</Data></Cell>
    <Cell><Data ss:Type="Number">-1585</Data></Cell>
    <Cell><Data ss:Type="String">+</Data></Cell>
    <Cell><Data ss:Type="String">GSBRNA2T00049726001</Data></Cell>
    <Cell><Data ss:Type="String">AT1G70230</Data></Cell>
    <Cell><Data ss:Type="String">ALTERED XYLOGLUCAN 4, AXY4, TBL27, TRICHOME BIREFRINGENCE-LIKE 27</Data></Cell>
    <Cell><Data ss:Type="String"> Encodes a member of the TBL (TRICHOME BIREFRINGENCE-LIKE) gene family containing a plant-specific DUF231 (domain of unknown function) domain. A putative xyloglucan O-acetyltransferase. TBL gene family has 46 members, two of which (TBR/AT5G06700 and TBL3/AT5G01360) have been shown to be involved in the synthesis and deposition of secondary wall cellulose, presumably by influencing the esterification state of pectic polymers. A nomenclature for this gene family has been proposed (Volker Bischoff &amp; Wolf Scheible, 2010, personal communication). </Data></Cell>
    <Cell><Data ss:Type="String">nitrate transport(GO:0015706), response to nitrate(GO:0010167), xyloglucan metabolic process(GO:0010411) </Data></Cell>
    <Cell><Data ss:Type="String">Golgi apparatus(GO:0005794), Golgi membrane(GO:0000139), integral component of membrane(GO:0016021), nucleus(GO:0005634) </Data></Cell>
    <Cell><Data ss:Type="String">O-acetyltransferase activity(GO:0016413) </Data></Cell>
   </Row>
   <Row ss:Height="15" ss:StyleID="s16">
    <Cell><Data ss:Type="String">chrC07</Data></Cell>
    <Cell><Data ss:Type="Number">41829001</Data></Cell>
    <Cell><Data ss:Type="Number">41830000</Data></Cell>
    <Cell ss:StyleID="s20"><Data ss:Type="Number">2.02714486108751E-6</Data></Cell>
    <Cell><Data ss:Type="Number">7.8712890573303502E-4</Data></Cell>
    <Cell ss:StyleID="s21"><Data ss:Type="Number">-25</Data></Cell>
    <Cell><Data ss:Type="String">BnaC07g42330D</Data></Cell>
    <Cell><Data ss:Type="Number">0</Data></Cell>
    <Cell><Data ss:Type="String">-</Data></Cell>
    <Cell><Data ss:Type="String">GSBRNA2T00086041001</Data></Cell>
    <Cell><Data ss:Type="String">AT4G30080</Data></Cell>
    <Cell><Data ss:Type="String">ARF16, AUXIN RESPONSE FACTOR 16</Data></Cell>
    <Cell><Data ss:Type="String">Involved in root cap cell differentiation. Gene expression is regulated by mir160.Located in the nucleus.</Data></Cell>
    <Cell><Data ss:Type="String">auxin-activated signaling pathway(GO:0009734), cell division(GO:0051301), pattern specification process(GO:0007389), regulation of transcription, DNA-templated(GO:0006355), response to auxin(GO:0009733), root cap development(GO:0048829), transcription, DNA-templated(GO:0006351) </Data></Cell>
    <Cell><Data ss:Type="String">nucleus(GO:0005634) </Data></Cell>
    <Cell><Data ss:Type="String">miRNA binding(GO:0035198), DNA binding(GO:0003677), protein dimerization activity(GO:0046983), sequence-specific DNA binding transcription factor activity(GO:0003700) </Data></Cell>
   </Row>
   <Row ss:Height="15" ss:StyleID="s16">
    <Cell><Data ss:Type="String">chrC08</Data></Cell>
    <Cell><Data ss:Type="Number">29262001</Data></Cell>
    <Cell><Data ss:Type="Number">29263000</Data></Cell>
    <Cell ss:StyleID="s20"><Data ss:Type="Number">1.24318389173055E-5</Data></Cell>
    <Cell><Data ss:Type="Number">2.8052784231052202E-3</Data></Cell>
    <Cell ss:StyleID="s21"><Data ss:Type="Number">-28.3956834532374</Data></Cell>
    <Cell><Data ss:Type="String">BnaC08g28690D</Data></Cell>
    <Cell><Data ss:Type="Number">0</Data></Cell>
    <Cell><Data ss:Type="String">-</Data></Cell>
    <Cell><Data ss:Type="String">GSBRNA2T00155779001</Data></Cell>
    <Cell><Data ss:Type="String">/</Data></Cell>
   </Row>
   <Row ss:Height="15" ss:StyleID="s16">
    <Cell><Data ss:Type="String">chrC09</Data></Cell>
    <Cell><Data ss:Type="Number">31810001</Data></Cell>
    <Cell><Data ss:Type="Number">31811000</Data></Cell>
    <Cell ss:StyleID="s20"><Data ss:Type="Number">5.9343731025528698E-9</Data></Cell>
    <Cell ss:StyleID="s20"><Data ss:Type="Number">9.0004821633783004E-6</Data></Cell>
    <Cell ss:StyleID="s21"><Data ss:Type="Number">-28.6871023713129</Data></Cell>
    <Cell><Data ss:Type="String">BnaC09g29070D</Data></Cell>
    <Cell><Data ss:Type="Number">-1151</Data></Cell>
    <Cell><Data ss:Type="String">+</Data></Cell>
    <Cell><Data ss:Type="String">GSBRNA2T00009347001</Data></Cell>
    <Cell><Data ss:Type="String">AT5G53030</Data></Cell>
    <Cell ss:Index="13"><Data ss:Type="String">unknown protein; CONTAINS InterPro DOMAIN/s: Protein of unknown function DUF688 (InterPro:IPR007789); BEST Arabidopsis thaliana protein match is: unknown protein (TAIR:AT4G27810.1); Has 1807 Blast hits to 1807 proteins in 277 species: Archae - 0; Bacteria - 0; Metazoa - 736; Fungi - 347; Plants - 385; Viruses - 0; Other Eukaryotes - 339 (source: NCBI BLink).</Data></Cell>
    <Cell ss:Index="15"><Data ss:Type="String">nucleus(GO:0005634) </Data></Cell>
   </Row>
   <Row ss:Index="76" ss:Height="14.25">
    <Cell ss:MergeAcross="5" ss:StyleID="s61"><Data ss:Type="String">T32 vs.T18 CHH</Data></Cell>
   </Row>
   <Row ss:Height="15.75" ss:StyleID="s16">
    <Cell ss:MergeAcross="5" ss:StyleID="m61445716"><Data ss:Type="String">The Information of DMR</Data></Cell>
    <Cell ss:MergeAcross="5" ss:StyleID="s60"><Data ss:Type="String">The Information of DMR-related Gene</Data></Cell>
    <Cell ss:StyleID="s17"/>
    <Cell ss:StyleID="s17"/>
    <Cell ss:StyleID="s17"/>
    <Cell ss:StyleID="s17"/>
   </Row>
   <Row ss:Height="15.75" ss:StyleID="s16">
    <Cell ss:StyleID="s18"><Data ss:Type="String">chr</Data></Cell>
    <Cell ss:StyleID="s18"><Data ss:Type="String">start</Data></Cell>
    <Cell ss:StyleID="s18"><Data ss:Type="String">end</Data></Cell>
    <Cell ss:StyleID="s18"><Data ss:Type="String">p value</Data></Cell>
    <Cell ss:StyleID="s18"><Data ss:Type="String">q value</Data></Cell>
    <Cell ss:StyleID="s19"><Data ss:Type="String">meth.diff</Data></Cell>
    <Cell ss:StyleID="s18"><Data ss:Type="String">Locus</Data></Cell>
    <Cell ss:StyleID="s18"><Data ss:Type="String">Distance from DMR to transcriptional start site</Data></Cell>
    <Cell ss:StyleID="s18"><Data ss:Type="String">Strand</Data></Cell>
    <Cell ss:StyleID="s18"><Data ss:Type="String">Gene ID</Data></Cell>
    <Cell ss:StyleID="s18"><Data ss:Type="String">Similar to At. Locus</Data></Cell>
    <Cell ss:StyleID="s18"><Data ss:Type="String">Other names</Data></Cell>
    <Cell ss:StyleID="s18"><Data ss:Type="String">Description</Data></Cell>
    <Cell ss:StyleID="s18"><Data ss:Type="String">GO Biological Process</Data></Cell>
    <Cell ss:StyleID="s18"><Data ss:Type="String">GO Cellular Component</Data></Cell>
    <Cell ss:StyleID="s18"><Data ss:Type="String">GO Molecular Function</Data></Cell>
   </Row>
   <Row ss:Height="15" ss:StyleID="s16">
    <Cell><Data ss:Type="String">chrA09</Data></Cell>
    <Cell><Data ss:Type="Number">24212001</Data></Cell>
    <Cell><Data ss:Type="Number">24213000</Data></Cell>
    <Cell ss:StyleID="s20"><Data ss:Type="Number">6.2670589887913802E-11</Data></Cell>
    <Cell ss:StyleID="s20"><Data ss:Type="Number">3.1665573356396699E-7</Data></Cell>
    <Cell ss:StyleID="s21"><Data ss:Type="Number">-25.652212891850699</Data></Cell>
    <Cell><Data ss:Type="String">BnaA09g32770D</Data></Cell>
    <Cell><Data ss:Type="Number">-873</Data></Cell>
    <Cell><Data ss:Type="String">+</Data></Cell>
    <Cell><Data ss:Type="String">GSBRNA2T00129373001</Data></Cell>
    <Cell><Data ss:Type="String">AT3G52300</Data></Cell>
    <Cell><Data ss:Type="String">&quot;ATP SYNTHASE D CHAIN, MITOCHONDRIAL&quot;, ATPQ</Data></Cell>
    <Cell><Data ss:Type="String"> &quot;ATP synthase D chain, mitochondrial&quot; (ATPQ); FUNCTIONS IN: copper ion binding, zinc ion binding; INVOLVED IN: response to salt stress; LOCATED IN: in 7 components; EXPRESSED IN: 27 plant structures; EXPRESSED DURING: 16 growth stages; Has 290 Blast hits to 290 proteins in 107 species: Archae - 0; Bacteria - 2; Metazoa - 173; Fungi - 39; Plants - 62; Viruses - 0; Other Eukaryotes - 14 (source: NCBI BLink). </Data></Cell>
    <Cell><Data ss:Type="String">ATP synthesis coupled proton transport(GO:0015986), photorespiration(GO:0009853), proteasome core complex assembly(GO:0080129), response to misfolded protein(GO:0051788), response to salt stress(GO:0009651), ubiquitin-dependent protein catabolic process(GO:0006511) </Data></Cell>
    <Cell><Data ss:Type="String">chloroplast(GO:0009507), chloroplast thylakoid membrane(GO:0009535), cytosolic ribosome(GO:0022626), mitochondrial proton-transporting ATP synthase complex, coupling factor F(o)(GO:0000276), mitochondrion(GO:0005739), nucleolus(GO:0005730), thylakoid(GO:0009579), vacuolar membrane(GO:0005774) </Data></Cell>
    <Cell><Data ss:Type="String">copper ion binding(GO:0005507), zinc ion binding(GO:0008270), hydrogen ion transmembrane transporter activity(GO:0015078), hydrolase activity(GO:0016787) </Data></Cell>
   </Row>
   <Row ss:Height="15" ss:StyleID="s16">
    <Cell><Data ss:Type="String">chrC01</Data></Cell>
    <Cell><Data ss:Type="Number">2553001</Data></Cell>
    <Cell><Data ss:Type="Number">2554000</Data></Cell>
    <Cell ss:StyleID="s20"><Data ss:Type="Number">4.6664827621665301E-6</Data></Cell>
    <Cell><Data ss:Type="Number">2.1779190233858501E-3</Data></Cell>
    <Cell ss:StyleID="s21"><Data ss:Type="Number">-25.1461988304094</Data></Cell>
    <Cell><Data ss:Type="String">BnaC01g04970D</Data></Cell>
    <Cell><Data ss:Type="Number">-1207</Data></Cell>
    <Cell><Data ss:Type="String">+</Data></Cell>
    <Cell><Data ss:Type="String">GSBRNA2T00130702001</Data></Cell>
    <Cell><Data ss:Type="String">AT4G33210</Data></Cell>
    <Cell><Data ss:Type="String">SLOMO, SLOW MOTION</Data></Cell>
    <Cell><Data ss:Type="String">Encodes SLOMO (SLOW MOTION), a F-box protein required for auxin homeostasis and normal timing of lateral organ initiation at the shoot meristem.</Data></Cell>
    <Cell><Data ss:Type="String">auxin homeostasis(GO:0010252), nuclear-transcribed mRNA catabolic process(GO:0000956), organ formation(GO:0048645), ubiquitin-dependent protein catabolic process(GO:0006511) </Data></Cell>
    <Cell><Data ss:Type="String">cytoplasm(GO:0005737) </Data></Cell>
    <Cell><Data ss:Type="String">ubiquitin-protein transferase activity(GO:0004842) </Data></Cell>
   </Row>
   <Row ss:Height="15" ss:StyleID="s16">
    <Cell><Data ss:Type="String">chrC01</Data></Cell>
    <Cell><Data ss:Type="Number">6008001</Data></Cell>
    <Cell><Data ss:Type="Number">6009000</Data></Cell>
    <Cell ss:StyleID="s20"><Data ss:Type="Number">2.0147962787522601E-6</Data></Cell>
    <Cell><Data ss:Type="Number">1.1915711917982201E-3</Data></Cell>
    <Cell ss:StyleID="s21"><Data ss:Type="Number">31.204569055036401</Data></Cell>
    <Cell><Data ss:Type="String">BnaC01g10210D</Data></Cell>
    <Cell><Data ss:Type="Number">903</Data></Cell>
    <Cell><Data ss:Type="String">+</Data></Cell>
    <Cell><Data ss:Type="String">GSBRNA2T00065844001</Data></Cell>
    <Cell><Data ss:Type="String">AT4G17615</Data></Cell>
    <Cell><Data ss:Type="String">ARABIDOPSIS THALIANA CALCINEURIN B-LIKE PROTEIN, ATCBL1, CALCINEURIN B-LIKE PROTEIN 1, CBL1, SCABP5, SOS3-LIKE CALCIUM BINDING PROTEIN 5</Data></Cell>
    <Cell><Data ss:Type="String">Member of AtCBL (Calcineurin B-like Calcium Sensor Proteins) family. Protein level is increased upon high salt, mannitol, and cold stresses. CBL1 interacts with CIPK23 and recruits the kinase to the plasma membrane where the substrate(s) of CIPK23 may reside. CBL1 localization is regulated by protein modification including myristolation and acylation</Data></Cell>
    <Cell><Data ss:Type="String">MAPK cascade(GO:0000165), abscisic acid-activated signaling pathway(GO:0009738), calcium-mediated signaling(GO:0019722), cell communication(GO:0007154), defense response by callose deposition(GO:0052542), defense response to fungus(GO:0050832), endoplasmic reticulum unfolded protein response(GO:0030968), hyperosmotic salinity response(GO:0042538), intracellular signal transduction(GO:0035556), jasmonic acid mediated signaling pathway(GO:0009867), negative regulation of defense response(GO:0031348), negative regulation of programmed cell death(GO:0043069), pollen tube growth(GO:0009860), potassium ion import(GO:0010107), protein targeting to membrane(GO:0006612), regulation of plant-type hypersensitive response(GO:0010363), response to auxin(GO:0009733), response to cold(GO:0009409), response to ethylene(GO:0009723), response to jasmonic acid(GO:0009753), response to osmotic stress(GO:0006970), response to salt stress(GO:0009651), response to water deprivation(GO:0009414), response to wounding(GO:0009611), salicylic acid mediated signaling pathway(GO:0009863), signal transduction(GO:0007165), stomatal movement(GO:0010118), systemic acquired resistance, salicylic acid mediated signaling pathway(GO:0009862) </Data></Cell>
    <Cell><Data ss:Type="String">cytoplasm(GO:0005737), plasma membrane(GO:0005886) </Data></Cell>
    <Cell><Data ss:Type="String">calcium ion binding(GO:0005509), kinase binding(GO:0019900), protein binding(GO:0005515) </Data></Cell>
   </Row>
   <Row ss:Height="15" ss:StyleID="s16">
    <Cell><Data ss:Type="String">chrC02</Data></Cell>
    <Cell><Data ss:Type="Number">24648001</Data></Cell>
    <Cell><Data ss:Type="Number">24649000</Data></Cell>
    <Cell ss:StyleID="s20"><Data ss:Type="Number">1.8431320022357901E-5</Data></Cell>
    <Cell><Data ss:Type="Number">5.7080418479685101E-3</Data></Cell>
    <Cell ss:StyleID="s21"><Data ss:Type="Number">25.050505050505102</Data></Cell>
    <Cell><Data ss:Type="String">BnaC02g26820D</Data></Cell>
    <Cell><Data ss:Type="Number">-329</Data></Cell>
    <Cell><Data ss:Type="String">-</Data></Cell>
    <Cell><Data ss:Type="String">GSBRNA2T00152504001</Data></Cell>
    <Cell><Data ss:Type="String">/</Data></Cell>
   </Row>
   <Row ss:Height="15" ss:StyleID="s16">
    <Cell><Data ss:Type="String">chrC05</Data></Cell>
    <Cell><Data ss:Type="Number">2709001</Data></Cell>
    <Cell><Data ss:Type="Number">2710000</Data></Cell>
    <Cell ss:StyleID="s20"><Data ss:Type="Number">1.11153224977297E-7</Data></Cell>
    <Cell><Data ss:Type="Number">1.3490706519895401E-4</Data></Cell>
    <Cell ss:StyleID="s21"><Data ss:Type="Number">37.824041637473698</Data></Cell>
    <Cell><Data ss:Type="String">BnaC05g05560D</Data></Cell>
    <Cell><Data ss:Type="Number">719</Data></Cell>
    <Cell><Data ss:Type="String">+</Data></Cell>
    <Cell><Data ss:Type="String">GSBRNA2T00100652001</Data></Cell>
    <Cell><Data ss:Type="String">AT1G07900</Data></Cell>
    <Cell><Data ss:Type="String">LBD1, LOB DOMAIN-CONTAINING PROTEIN 1</Data></Cell>
    <Cell><Data ss:Type="String">LOB domain-containing protein 1 (LBD1); CONTAINS InterPro DOMAIN/s: Lateral organ boundaries, LOB (InterPro:IPR004883); BEST Arabidopsis thaliana protein match is: LOB domain-containing protein 11 (TAIR:AT2G28500.1); Has 1035 Blast hits to 1030 proteins in 25 species: Archae - 0; Bacteria - 0; Metazoa - 0; Fungi - 0; Plants - 1035; Viruses - 0; Other Eukaryotes - 0 (source: NCBI BLink).</Data></Cell>
    <Cell ss:Index="15"><Data ss:Type="String">mitochondrion(GO:0005739), nucleus(GO:0005634) </Data></Cell>
   </Row>
   <Row ss:Height="15" ss:StyleID="s16">
    <Cell><Data ss:Type="String">chrC05</Data></Cell>
    <Cell><Data ss:Type="Number">3802001</Data></Cell>
    <Cell><Data ss:Type="Number">3803000</Data></Cell>
    <Cell ss:StyleID="s20"><Data ss:Type="Number">1.70659722596038E-6</Data></Cell>
    <Cell><Data ss:Type="Number">1.0471769061566199E-3</Data></Cell>
    <Cell ss:StyleID="s21"><Data ss:Type="Number">-32.104487044449101</Data></Cell>
    <Cell><Data ss:Type="String">BnaC05g07550D</Data></Cell>
    <Cell><Data ss:Type="Number">640</Data></Cell>
    <Cell><Data ss:Type="String">-</Data></Cell>
    <Cell><Data ss:Type="String">GSBRNA2T00100391001</Data></Cell>
    <Cell><Data ss:Type="String">AT1G10200</Data></Cell>
    <Cell><Data ss:Type="String">ATWLIM1, WLIM1</Data></Cell>
    <Cell><Data ss:Type="String">Encodes a member of the Arabidopsis LIM proteins: a family of actin bundlers with distinct expression patterns. WLIM1, WLIM2a, and WLIM2b are widely expressed, whereas PLIM2a, PLIM2b, and PLIM2c are predominantly expressed in pollen. Regulates actin cytoskeleton organization.</Data></Cell>
    <Cell><Data ss:Type="String">actin filament bundle assembly(GO:0051017) </Data></Cell>
    <Cell><Data ss:Type="String">cytoplasm(GO:0005737), cytoskeleton(GO:0005856), plasma membrane(GO:0005886) </Data></Cell>
    <Cell><Data ss:Type="String">actin filament binding(GO:0051015), sequence-specific DNA binding transcription factor activity(GO:0003700), zinc ion binding(GO:0008270) </Data></Cell>
   </Row>
   <Row ss:Height="15" ss:StyleID="s16">
    <Cell><Data ss:Type="String">chrC05</Data></Cell>
    <Cell><Data ss:Type="Number">38194001</Data></Cell>
    <Cell><Data ss:Type="Number">38195000</Data></Cell>
    <Cell ss:StyleID="s20"><Data ss:Type="Number">1.3690700424284401E-7</Data></Cell>
    <Cell><Data ss:Type="Number">1.57527254261468E-4</Data></Cell>
    <Cell ss:StyleID="s21"><Data ss:Type="Number">26.878612716763001</Data></Cell>
    <Cell><Data ss:Type="String">BnaC05g39760D</Data></Cell>
    <Cell><Data ss:Type="Number">-1671</Data></Cell>
    <Cell><Data ss:Type="String">+</Data></Cell>
    <Cell><Data ss:Type="String">GSBRNA2T00023837001</Data></Cell>
    <Cell><Data ss:Type="String">AT3G13560</Data></Cell>
    <Cell ss:Index="13"><Data ss:Type="String">O-Glycosyl hydrolases family 17 protein; FUNCTIONS IN: cation binding, hydrolase activity, hydrolyzing O-glycosyl compounds, catalytic activity; INVOLVED IN: carbohydrate metabolic process; LOCATED IN: anchored to plasma membrane, plasma membrane, anchored to membrane; EXPRESSED IN: 24 plant structures; EXPRESSED DURING: 13 growth stages; CONTAINS InterPro DOMAIN/s: X8 (InterPro:IPR012946), Glycoside hydrolase, catalytic core (InterPro:IPR017853), Glycoside hydrolase, family 17 (InterPro:IPR000490), Glycoside hydrolase, subgroup, catalytic core (InterPro:IPR013781); BEST Arabidopsis thaliana protein match is: O-Glycosyl hydrolases family 17 protein (TAIR:AT2G01630.1); Has 2864 Blast hits to 2791 proteins in 151 species: Archae - 0; Bacteria - 0; Metazoa - 3; Fungi - 51; Plants - 2798; Viruses - 0; Other Eukaryotes - 12 (source: NCBI BLink).</Data></Cell>
    <Cell><Data ss:Type="String">carbohydrate metabolic process(GO:0005975), defense response(GO:0006952) </Data></Cell>
    <Cell><Data ss:Type="String">anchored component of membrane(GO:0031225), anchored component of plasma membrane(GO:0046658), plasma membrane(GO:0005886) </Data></Cell>
    <Cell><Data ss:Type="String">glucan endo-1,3-beta-D-glucosidase activity(GO:0042973), hydrolase activity, hydrolyzing O-glycosyl compounds(GO:0004553) </Data></Cell>
   </Row>
   <Row ss:Height="15" ss:StyleID="s16">
    <Cell><Data ss:Type="String">chrC06</Data></Cell>
    <Cell><Data ss:Type="Number">5155001</Data></Cell>
    <Cell><Data ss:Type="Number">5156000</Data></Cell>
    <Cell><Data ss:Type="Number">1.76413336213405E-6</Data></Cell>
    <Cell><Data ss:Type="Number">1.0747767822013299E-3</Data></Cell>
    <Cell ss:StyleID="s21"><Data ss:Type="Number">-28.540706605222699</Data></Cell>
    <Cell ss:StyleID="s41"><Data ss:Type="String">BnaC06g04480D</Data></Cell>
    <Cell><Data ss:Type="Number">-490</Data></Cell>
    <Cell><Data ss:Type="String">+</Data></Cell>
    <Cell><Data ss:Type="String">GSBRNA2T00029191001</Data></Cell>
    <Cell><Data ss:Type="String">AT1G51210</Data></Cell>
    <Cell ss:Index="13"><Data ss:Type="String">UDP-Glycosyltransferase superfamily protein; FUNCTIONS IN: transferase activity, transferring glycosyl groups; INVOLVED IN: metabolic process; LOCATED IN: cellular_component unknown; EXPRESSED IN: 16 plant structures; EXPRESSED DURING: LP.04 four leaves visible, 4 anthesis, petal differentiation and expansion stage, LP.08 eight leaves visible, E expanded cotyledon stage; CONTAINS InterPro DOMAIN/s: UDP-glucuronosyl/UDP-glucosyltransferase (InterPro:IPR002213); BEST Arabidopsis thaliana protein match is: UDP-Glycosyltransferase superfamily protein (TAIR:AT5G03490.1); Has 5635 Blast hits to 5554 proteins in 258 species: Archae - 0; Bacteria - 23; Metazoa - 542; Fungi - 20; Plants - 5016; Viruses - 5; Other Eukaryotes - 29 (source: NCBI BLink).</Data></Cell>
    <Cell><Data ss:Type="String">DNA recombination(GO:0006310), DNA repair(GO:0006281) </Data></Cell>
    <Cell><Data ss:Type="String">nucleus(GO:0005634) </Data></Cell>
    <Cell><Data ss:Type="String">transferase activity, transferring glycosyl groups(GO:0016757), transferase activity, transferring hexosyl groups(GO:0016758) </Data></Cell>
   </Row>
   <Row ss:Height="15" ss:StyleID="s16">
    <Cell><Data ss:Type="String">chrC07</Data></Cell>
    <Cell><Data ss:Type="Number">42384001</Data></Cell>
    <Cell><Data ss:Type="Number">42385000</Data></Cell>
    <Cell ss:StyleID="s20"><Data ss:Type="Number">5.7927144146315895E-7</Data></Cell>
    <Cell><Data ss:Type="Number">4.7574812752242698E-4</Data></Cell>
    <Cell ss:StyleID="s21"><Data ss:Type="Number">64.5833333333333</Data></Cell>
    <Cell><Data ss:Type="String">BnaC07g43260D</Data></Cell>
    <Cell><Data ss:Type="Number">-152</Data></Cell>
    <Cell><Data ss:Type="String">+</Data></Cell>
    <Cell><Data ss:Type="String">GSBRNA2T00099787001</Data></Cell>
    <Cell><Data ss:Type="String">AT4G31340</Data></Cell>
    <Cell ss:Index="13"><Data ss:Type="String">myosin heavy chain-related; LOCATED IN: endoplasmic reticulum, plasma membrane; EXPRESSED IN: 26 plant structures; EXPRESSED DURING: 15 growth stages; BEST Arabidopsis thaliana protein match is: DNA repair ATPase-related (TAIR:AT2G24420.2); Has 30201 Blast hits to 17322 proteins in 780 species: Archae - 12; Bacteria - 1396; Metazoa - 17338; Fungi - 3422; Plants - 5037; Viruses - 0; Other Eukaryotes - 2996 (source: NCBI BLink).</Data></Cell>
    <Cell><Data ss:Type="String">D-xylose metabolic process(GO:0042732), glucose catabolic process(GO:0006007) </Data></Cell>
    <Cell><Data ss:Type="String">Golgi apparatus(GO:0005794), endoplasmic reticulum(GO:0005783), vacuolar membrane(GO:0005774) </Data></Cell>
   </Row>
   <Row ss:Height="15" ss:StyleID="s16">
    <Cell><Data ss:Type="String">chrC09</Data></Cell>
    <Cell><Data ss:Type="Number">36172001</Data></Cell>
    <Cell><Data ss:Type="Number">36173000</Data></Cell>
    <Cell ss:StyleID="s20"><Data ss:Type="Number">5.9133746295209102E-6</Data></Cell>
    <Cell><Data ss:Type="Number">2.5713967422003299E-3</Data></Cell>
    <Cell ss:StyleID="s21"><Data ss:Type="Number">27.142857142857199</Data></Cell>
    <Cell><Data ss:Type="String">BnaC09g32910D</Data></Cell>
    <Cell><Data ss:Type="Number">0</Data></Cell>
    <Cell><Data ss:Type="String">-</Data></Cell>
    <Cell><Data ss:Type="String">GSBRNA2T00033401001</Data></Cell>
    <Cell><Data ss:Type="String">AT5G57320</Data></Cell>
    <Cell><Data ss:Type="String">VILLIN 5, VLN5</Data></Cell>
    <Cell><Data ss:Type="String">villin, putative; FUNCTIONS IN: actin binding; INVOLVED IN: cytoskeleton organization; LOCATED IN: cellular_component unknown; EXPRESSED IN: petal, leaf whorl, male gametophyte, flower, pollen tube; EXPRESSED DURING: L mature pollen stage, M germinated pollen stage, 4 anthesis, petal differentiation and expansion stage; CONTAINS InterPro DOMAIN/s: Gelsolin (InterPro:IPR007122), Villin headpiece (InterPro:IPR003128), Gelsolin domain (InterPro:IPR007123); BEST Arabidopsis thaliana protein match is: villin 4 (TAIR:AT4G30160.1); Has 3179 Blast hits to 2033 proteins in 206 species: Archae - 0; Bacteria - 16; Metazoa - 2271; Fungi - 140; Plants - 219; Viruses - 0; Other Eukaryotes - 533 (source: NCBI BLink).</Data></Cell>
    <Cell><Data ss:Type="String">actin filament bundle assembly(GO:0051017), actin filament capping(GO:0051693), cytoskeleton organization(GO:0007010) </Data></Cell>
    <Cell><Data ss:Type="String">cytoplasm(GO:0005737), cytoskeleton(GO:0005856) </Data></Cell>
    <Cell><Data ss:Type="String">actin filament binding(GO:0051015) </Data></Cell>
   </Row>
  </Table>
  <WorksheetOptions xmlns="urn:schemas-microsoft-com:office:excel">
   <PageSetup>
    <Header x:Margin="0.3"/>
    <Footer x:Margin="0.3"/>
    <PageMargins x:Bottom="0.75" x:Left="0.7" x:Right="0.7" x:Top="0.75"/>
   </PageSetup>
   <Print>
    <ValidPrinterInfo/>
    <PaperSizeIndex>9</PaperSizeIndex>
    <HorizontalResolution>200</HorizontalResolution>
    <VerticalResolution>200</VerticalResolution>
   </Print>
   <Panes>
    <Pane>
     <Number>3</Number>
     <ActiveRow>17</ActiveRow>
     <ActiveCol>13</ActiveCol>
    </Pane>
   </Panes>
   <ProtectObjects>False</ProtectObjects>
   <ProtectScenarios>False</ProtectScenarios>
  </WorksheetOptions>
 </Worksheet>
</Workbook>
