# Supplementary material for: Global DNA methylation variations after short-term heat shock treatment in cultured microspores of Brassica napus cv. Topas
Source: Sci Rep. 2016 Dec 5;6:38401. doi: 10.1038/srep38401 (PMC5137020; doi:10.1038/srep38401)
Supplement: Supplementary Dataset 4 [file srep38401-s5.xml]

<?xml version="1.0"?>
<?mso-application progid="Excel.Sheet"?>
<Workbook xmlns="urn:schemas-microsoft-com:office:spreadsheet"
 xmlns:o="urn:schemas-microsoft-com:office:office"
 xmlns:x="urn:schemas-microsoft-com:office:excel"
 xmlns:ss="urn:schemas-microsoft-com:office:spreadsheet"
 xmlns:html="http://www.w3.org/TR/REC-html40">
 <DocumentProperties xmlns="urn:schemas-microsoft-com:office:office">
  <Created>2006-09-13T11:21:51Z</Created>
  <LastSaved>2015-11-10T09:15:41Z</LastSaved>
  <Version>12.00</Version>
 </DocumentProperties>
 <OfficeDocumentSettings xmlns="urn:schemas-microsoft-com:office:office">
  <RemovePersonalInformation/>
 </OfficeDocumentSettings>
 <ExcelWorkbook xmlns="urn:schemas-microsoft-com:office:excel">
  <WindowHeight>9435</WindowHeight>
  <WindowWidth>16605</WindowWidth>
  <WindowTopX>0</WindowTopX>
  <WindowTopY>90</WindowTopY>
  <ActiveSheet>2</ActiveSheet>
  <ProtectStructure>False</ProtectStructure>
  <ProtectWindows>False</ProtectWindows>
 </ExcelWorkbook>
 <Styles>
  <Style ss:ID="Default" ss:Name="Normal">
   <Alignment ss:Vertical="Center"/>
   <Borders/>
   <Font ss:FontName="宋体" x:CharSet="134" ss:Size="11" ss:Color="#000000"/>
   <Interior/>
   <NumberFormat/>
   <Protection/>
  </Style>
  <Style ss:ID="m57579092">
   <Alignment ss:Horizontal="Left" ss:Vertical="Center"/>
   <Borders>
    <Border ss:Position="Bottom" ss:LineStyle="Continuous" ss:Weight="2"/>
    <Border ss:Position="Right" ss:LineStyle="Continuous" ss:Weight="2"/>
   </Borders>
   <Font ss:FontName="Times New Roman" x:Family="Roman" ss:Size="11"
    ss:Color="#000000"/>
   <Interior/>
  </Style>
  <Style ss:ID="m57578892">
   <Alignment ss:Horizontal="Left" ss:Vertical="Center"/>
   <Borders>
    <Border ss:Position="Bottom" ss:LineStyle="Continuous" ss:Weight="2"/>
    <Border ss:Position="Right" ss:LineStyle="Continuous" ss:Weight="2"/>
   </Borders>
   <Font ss:FontName="Times New Roman" x:Family="Roman" ss:Size="11"
    ss:Color="#000000"/>
   <Interior/>
  </Style>
  <Style ss:ID="m119558224">
   <Alignment ss:Horizontal="Left" ss:Vertical="Center"/>
   <Borders>
    <Border ss:Position="Bottom" ss:LineStyle="Continuous" ss:Weight="2"/>
   </Borders>
   <Font ss:FontName="Times New Roman" x:Family="Roman" ss:Size="11"
    ss:Color="#000000"/>
   <Interior/>
  </Style>
  <Style ss:ID="m57581072">
   <Alignment ss:Horizontal="Left" ss:Vertical="Center"/>
   <Borders>
    <Border ss:Position="Bottom" ss:LineStyle="Continuous" ss:Weight="2"/>
   </Borders>
   <Font ss:FontName="Times New Roman" x:Family="Roman" ss:Size="11"
    ss:Color="#000000"/>
   <Interior/>
  </Style>
  <Style ss:ID="s16">
   <Borders/>
   <Font ss:FontName="Times New Roman" x:Family="Roman" ss:Size="11"
    ss:Color="#000000"/>
   <Interior/>
  </Style>
  <Style ss:ID="s17">
   <Alignment ss:Horizontal="Left" ss:Vertical="Center"/>
   <Borders/>
   <Font ss:FontName="Times New Roman" x:Family="Roman" ss:Size="11"
    ss:Color="#000000"/>
   <Interior/>
  </Style>
  <Style ss:ID="s18">
   <Alignment ss:Horizontal="Left" ss:Vertical="Center"/>
   <Borders>
    <Border ss:Position="Right" ss:LineStyle="Continuous" ss:Weight="2"/>
   </Borders>
   <Font ss:FontName="Times New Roman" x:Family="Roman" ss:Size="11"
    ss:Color="#000000"/>
   <Interior/>
  </Style>
  <Style ss:ID="s19">
   <Alignment ss:Horizontal="Left" ss:Vertical="Center"/>
   <Borders>
    <Border ss:Position="Bottom" ss:LineStyle="Continuous" ss:Weight="2"/>
    <Border ss:Position="Right" ss:LineStyle="Continuous" ss:Weight="2"/>
    <Border ss:Position="Top" ss:LineStyle="Continuous" ss:Weight="2"/>
   </Borders>
   <Font ss:FontName="Times New Roman" x:Family="Roman" ss:Size="11"
    ss:Color="#000000" ss:Bold="1"/>
   <Interior/>
  </Style>
  <Style ss:ID="s20">
   <Alignment ss:Horizontal="Left" ss:Vertical="Center"/>
   <Borders>
    <Border ss:Position="Bottom" ss:LineStyle="Continuous" ss:Weight="2"/>
    <Border ss:Position="Top" ss:LineStyle="Continuous" ss:Weight="2"/>
   </Borders>
   <Font ss:FontName="Times New Roman" x:Family="Roman" ss:Size="11"
    ss:Color="#000000" ss:Bold="1"/>
   <Interior/>
  </Style>
  <Style ss:ID="s21">
   <Alignment ss:Horizontal="Left" ss:Vertical="Center"/>
   <Borders>
    <Border ss:Position="Bottom" ss:LineStyle="Continuous" ss:Weight="2"/>
    <Border ss:Position="Left" ss:LineStyle="Continuous" ss:Weight="2"/>
    <Border ss:Position="Top" ss:LineStyle="Continuous" ss:Weight="2"/>
   </Borders>
   <Font ss:FontName="Times New Roman" x:Family="Roman" ss:Size="11"
    ss:Color="#000000" ss:Bold="1"/>
   <Interior/>
  </Style>
  <Style ss:ID="s22">
   <Alignment ss:Horizontal="Left" ss:Vertical="Center"/>
   <Borders>
    <Border ss:Position="Left" ss:LineStyle="Continuous" ss:Weight="2"/>
   </Borders>
   <Font ss:FontName="Times New Roman" x:Family="Roman" ss:Size="11"
    ss:Color="#000000"/>
   <Interior/>
  </Style>
  <Style ss:ID="s23">
   <Borders>
    <Border ss:Position="Left" ss:LineStyle="Continuous" ss:Weight="2"/>
   </Borders>
   <Font ss:FontName="Times New Roman" x:Family="Roman" ss:Size="11"
    ss:Color="#000000"/>
   <Interior/>
  </Style>
  <Style ss:ID="s24">
   <Alignment ss:Horizontal="Left" ss:Vertical="Center"/>
   <Borders>
    <Border ss:Position="Bottom" ss:LineStyle="Continuous" ss:Weight="2"/>
    <Border ss:Position="Right" ss:LineStyle="Continuous" ss:Weight="2"/>
   </Borders>
   <Font ss:FontName="Times New Roman" x:Family="Roman" ss:Size="11"
    ss:Color="#000000"/>
   <Interior/>
  </Style>
  <Style ss:ID="s25">
   <Borders>
    <Border ss:Position="Bottom" ss:LineStyle="Continuous" ss:Weight="2"/>
   </Borders>
   <Font ss:FontName="Times New Roman" x:Family="Roman" ss:Size="11"
    ss:Color="#000000"/>
   <Interior/>
  </Style>
  <Style ss:ID="s26">
   <Alignment ss:Horizontal="Left" ss:Vertical="Center"/>
   <Borders>
    <Border ss:Position="Bottom" ss:LineStyle="Continuous" ss:Weight="2"/>
   </Borders>
   <Font ss:FontName="Times New Roman" x:Family="Roman" ss:Size="11"
    ss:Color="#000000"/>
   <Interior/>
  </Style>
  <Style ss:ID="s27">
   <Alignment ss:Horizontal="Left" ss:Vertical="Center"/>
   <Borders>
    <Border ss:Position="Bottom" ss:LineStyle="Continuous" ss:Weight="2"/>
    <Border ss:Position="Left" ss:LineStyle="Continuous" ss:Weight="2"/>
   </Borders>
   <Font ss:FontName="Times New Roman" x:Family="Roman" ss:Size="11"
    ss:Color="#000000"/>
   <Interior/>
  </Style>
  <Style ss:ID="s28">
   <Borders>
    <Border ss:Position="Bottom" ss:LineStyle="Continuous" ss:Weight="2"/>
    <Border ss:Position="Left" ss:LineStyle="Continuous" ss:Weight="2"/>
   </Borders>
   <Font ss:FontName="Times New Roman" x:Family="Roman" ss:Size="11"
    ss:Color="#000000"/>
   <Interior/>
  </Style>
  <Style ss:ID="s37">
   <Alignment ss:Horizontal="Center" ss:Vertical="Center"/>
   <Borders>
    <Border ss:Position="Bottom" ss:LineStyle="Continuous" ss:Weight="2"/>
   </Borders>
   <Font ss:FontName="Times New Roman" x:Family="Roman" ss:Size="12"
    ss:Color="#000000" ss:Bold="1"/>
   <Interior/>
  </Style>
  <Style ss:ID="s40">
   <Alignment ss:Vertical="Center"/>
   <Borders/>
   <Font ss:FontName="Times New Roman" x:Family="Roman" ss:Size="11"
    ss:Color="#000000"/>
   <Interior/>
  </Style>
  <Style ss:ID="s41">
   <Alignment ss:Horizontal="Left" ss:Vertical="Center"/>
   <Borders/>
   <Font ss:FontName="Times New Roman" x:Family="Roman" ss:Size="11"/>
   <Interior/>
  </Style>
 </Styles>
 <Worksheet ss:Name="T18 vs.T0">
  <Table ss:ExpandedColumnCount="16" ss:ExpandedRowCount="65" x:FullColumns="1"
   x:FullRows="1" ss:StyleID="s16" ss:DefaultColumnWidth="54"
   ss:DefaultRowHeight="15">
   <Column ss:StyleID="s16" ss:Width="112.5"/>
   <Column ss:StyleID="s16" ss:Width="106.5"/>
   <Column ss:StyleID="s16" ss:Width="90"/>
   <Column ss:StyleID="s16" ss:Width="112.5"/>
   <Column ss:StyleID="s16" ss:Width="88.5"/>
   <Column ss:StyleID="s16" ss:Width="87.75"/>
   <Column ss:StyleID="s16" ss:Width="112.5"/>
   <Column ss:StyleID="s16" ss:Width="87.75"/>
   <Column ss:StyleID="s16" ss:Width="88.5"/>
   <Column ss:StyleID="s16" ss:Width="87.75"/>
   <Column ss:StyleID="s16" ss:Width="112.5"/>
   <Column ss:Index="13" ss:StyleID="s16" ss:Width="112.5"/>
   <Column ss:StyleID="s16" ss:Width="88.5" ss:Span="2"/>
   <Row ss:Height="16.5">
    <Cell ss:MergeAcross="1" ss:StyleID="s37"><Data ss:Type="String">T18 vs. T0 CG </Data></Cell>
    <Cell ss:Index="4" ss:MergeAcross="1" ss:StyleID="s37"><Data ss:Type="String">T18 vs. T0 CHG</Data></Cell>
    <Cell ss:Index="7" ss:MergeAcross="1" ss:StyleID="s37"><Data ss:Type="String">T18 vs. T0 CHH</Data></Cell>
   </Row>
   <Row ss:Height="15.75">
    <Cell ss:StyleID="s19"><Data ss:Type="String">DMR-related gene</Data></Cell>
    <Cell ss:StyleID="s20"><Data ss:Type="String">Paralogous genes</Data></Cell>
    <Cell ss:Index="4" ss:StyleID="s19"><Data ss:Type="String">DMR-related gene</Data></Cell>
    <Cell ss:StyleID="s20"><Data ss:Type="String">Paralogous genes</Data></Cell>
    <Cell ss:Index="7" ss:StyleID="s19"><Data ss:Type="String">DMR-related gene</Data></Cell>
    <Cell ss:StyleID="s20"><Data ss:Type="String">Paralogous genes</Data></Cell>
   </Row>
   <Row>
    <Cell ss:MergeDown="2" ss:StyleID="s18"><Data ss:Type="String">BnaA01g31490D</Data></Cell>
    <Cell><Data ss:Type="String">BnaC03g36750D</Data></Cell>
    <Cell ss:Index="4" ss:MergeDown="2" ss:StyleID="s18"><Data ss:Type="String">BnaA03g02950D</Data></Cell>
    <Cell><Data ss:Type="String">BnaC09g46070D</Data></Cell>
    <Cell ss:Index="7" ss:StyleID="s18"><Data ss:Type="String">BnaA03g31100D</Data></Cell>
    <Cell><Data ss:Type="String">BnaC03g36430D</Data></Cell>
   </Row>
   <Row>
    <Cell ss:Index="2"><Data ss:Type="String">BnaA03g01580D</Data></Cell>
    <Cell ss:Index="5"><Data ss:Type="String">BnaA10g21780D</Data></Cell>
    <Cell ss:Index="7" ss:MergeDown="1" ss:StyleID="s18"><Data ss:Type="String">BnaA04g18120D</Data></Cell>
    <Cell><Data ss:Type="String">BnaA05g11440D</Data></Cell>
   </Row>
   <Row>
    <Cell ss:Index="2"><Data ss:Type="String">BnaA03g31370D</Data></Cell>
    <Cell ss:Index="5"><Data ss:Type="String">BnaC03g04350D</Data></Cell>
    <Cell ss:Index="8"><Data ss:Type="String">BnaC04g42180D</Data></Cell>
   </Row>
   <Row>
    <Cell ss:StyleID="s18"><Data ss:Type="String">BnaA02g21210D</Data></Cell>
    <Cell><Data ss:Type="String">/</Data></Cell>
    <Cell ss:Index="4" ss:MergeDown="1" ss:StyleID="s18"><Data ss:Type="String">BnaA03g48400D</Data></Cell>
    <Cell><Data ss:Type="String">BnaC07g40410D</Data></Cell>
    <Cell ss:Index="7" ss:MergeDown="1" ss:StyleID="s18"><Data ss:Type="String">BnaA07g12450D</Data></Cell>
    <Cell><Data ss:Type="String">BnaA09g07810D</Data></Cell>
   </Row>
   <Row>
    <Cell ss:StyleID="s18"><Data ss:Type="String">BnaA02g21240D</Data></Cell>
    <Cell><Data ss:Type="String">/</Data></Cell>
    <Cell ss:Index="5"><Data ss:Type="String">BnaA01g16120D</Data></Cell>
    <Cell ss:Index="8"><Data ss:Type="String">BnaA02g34730D</Data></Cell>
   </Row>
   <Row ss:AutoFitHeight="0" ss:Height="13.5">
    <Cell ss:MergeDown="5" ss:StyleID="s18"><Data ss:Type="String">BnaA03g17310D</Data></Cell>
    <Cell><Data ss:Type="String">BnaC04g07790D</Data></Cell>
    <Cell ss:Index="4" ss:MergeDown="2" ss:StyleID="s18"><Data ss:Type="String">BnaA04g09490D</Data></Cell>
    <Cell><Data ss:Type="String">BnaC04g31720D</Data></Cell>
    <Cell ss:Index="7" ss:StyleID="s18"><Data ss:Type="String">BnaA10g26250D</Data></Cell>
    <Cell><Data ss:Type="String">BnaC02g02850D</Data></Cell>
   </Row>
   <Row ss:AutoFitHeight="0" ss:Height="13.5">
    <Cell ss:Index="2"><Data ss:Type="String">BnaA05g06920D</Data></Cell>
    <Cell ss:Index="5"><Data ss:Type="String">BnaA07g14740D</Data></Cell>
    <Cell ss:Index="7" ss:MergeDown="2" ss:StyleID="s18"><Data ss:Type="String">BnaC01g06030D</Data></Cell>
    <Cell><Data ss:Type="String">BnaA01g04540D</Data></Cell>
   </Row>
   <Row ss:AutoFitHeight="0" ss:Height="13.5">
    <Cell ss:Index="2"><Data ss:Type="String">BnaC08g24750D</Data></Cell>
    <Cell ss:Index="5"><Data ss:Type="String">BnaC06g12530D</Data></Cell>
    <Cell ss:Index="8"><Data ss:Type="String">BnaC03g67290D</Data></Cell>
   </Row>
   <Row ss:AutoFitHeight="0" ss:Height="13.5">
    <Cell ss:Index="2"><Data ss:Type="String">BnaC03g20800D</Data></Cell>
    <Cell ss:Index="4" ss:MergeDown="1" ss:StyleID="s18"><Data ss:Type="String">BnaC02g35530D</Data></Cell>
    <Cell><Data ss:Type="String">BnaA02g27550D</Data></Cell>
    <Cell ss:Index="8"><Data ss:Type="String">BnaA08g12190D</Data></Cell>
   </Row>
   <Row ss:AutoFitHeight="0" ss:Height="13.5">
    <Cell ss:Index="2"><Data ss:Type="String">BnaA09g33960D</Data></Cell>
    <Cell ss:Index="5"><Data ss:Type="String">BnaA06g33510D</Data></Cell>
    <Cell ss:Index="7" ss:StyleID="s18"><Data ss:Type="String">BnaC02g15560D</Data></Cell>
    <Cell><Data ss:Type="String">/</Data></Cell>
   </Row>
   <Row ss:AutoFitHeight="0" ss:Height="13.5">
    <Cell ss:Index="2"><Data ss:Type="String">BnaC04g45340D</Data></Cell>
    <Cell ss:Index="4" ss:MergeDown="1" ss:StyleID="s18"><Data ss:Type="String">BnaC05g43880D</Data></Cell>
    <Cell><Data ss:Type="String">BnaA05g29540D</Data></Cell>
    <Cell ss:Index="7" ss:MergeDown="2" ss:StyleID="s18"><Data ss:Type="String">BnaC05g07550D</Data></Cell>
    <Cell><Data ss:Type="String">BnaA06g06000D</Data></Cell>
   </Row>
   <Row>
    <Cell ss:StyleID="s18"><Data ss:Type="String">BnaA03g24920D</Data></Cell>
    <Cell><Data ss:Type="String">BnaA01g12540D   </Data></Cell>
    <Cell ss:Index="5"><Data ss:Type="String">BnaA01g32330D</Data></Cell>
    <Cell ss:Index="8"><Data ss:Type="String">BnaA08g25900D</Data></Cell>
   </Row>
   <Row>
    <Cell ss:StyleID="s18"><Data ss:Type="String">BnaA03g36810D</Data></Cell>
    <Cell><Data ss:Type="String">/</Data></Cell>
    <Cell ss:Index="4" ss:MergeDown="2" ss:StyleID="s18"><Data ss:Type="String">BnaC09g03480D</Data></Cell>
    <Cell><Data ss:Type="String">BnaA06g28290D</Data></Cell>
    <Cell ss:Index="8"><Data ss:Type="String">BnaC08g14110D</Data></Cell>
   </Row>
   <Row ss:AutoFitHeight="0" ss:Height="13.5">
    <Cell ss:StyleID="s18"><Data ss:Type="String">BnaA03g38010D</Data></Cell>
    <Cell><Data ss:Type="String">BnaC03g44090D</Data></Cell>
    <Cell ss:Index="5"><Data ss:Type="String">BnaC07g28590D</Data></Cell>
    <Cell ss:Index="7" ss:StyleID="s18"><Data ss:Type="String">BnaC06g00940D</Data></Cell>
    <Cell><Data ss:Type="String">/</Data></Cell>
   </Row>
   <Row ss:AutoFitHeight="0" ss:Height="13.5">
    <Cell ss:StyleID="s18"><Data ss:Type="String">BnaA03g48830D</Data></Cell>
    <Cell><Data ss:Type="String">/</Data></Cell>
    <Cell ss:Index="5"><Data ss:Type="String">BnaA09g04100D</Data></Cell>
    <Cell ss:Index="7" ss:MergeDown="3" ss:StyleID="s18"><Data ss:Type="String">BnaC07g43260D</Data></Cell>
    <Cell><Data ss:Type="String">BnaC01g07180D</Data></Cell>
   </Row>
   <Row>
    <Cell ss:StyleID="s18"><Data ss:Type="String">BnaA03g53260D</Data></Cell>
    <Cell><Data ss:Type="String">/</Data></Cell>
    <Cell ss:Index="4" ss:StyleID="s18"><Data ss:Type="String">BnaC09g17000D</Data></Cell>
    <Cell><Data ss:Type="String">BnaA09g15670D</Data></Cell>
    <Cell ss:Index="8"><Data ss:Type="String">BnaA01g05920D</Data></Cell>
   </Row>
   <Row>
    <Cell ss:StyleID="s18"><Data ss:Type="String">BnaA04g16720D</Data></Cell>
    <Cell><Data ss:Type="String">BnaC04g40080D</Data></Cell>
    <Cell ss:Index="4" ss:MergeDown="2" ss:StyleID="m57578892"><Data
      ss:Type="String">BnaC09g43320D</Data></Cell>
    <Cell><Data ss:Type="String">BnaA10g19740D</Data></Cell>
    <Cell ss:Index="8"><Data ss:Type="String">BnaA09g41410D</Data></Cell>
   </Row>
   <Row>
    <Cell ss:StyleID="s18"><Data ss:Type="String">BnaA04g23170D</Data></Cell>
    <Cell><Data ss:Type="String">BnaC04g46220D</Data></Cell>
    <Cell ss:Index="5"><Data ss:Type="String">BnaC02g05040D</Data></Cell>
    <Cell ss:Index="8"><Data ss:Type="String">BnaA04g14370D</Data></Cell>
   </Row>
   <Row ss:Height="15.75">
    <Cell ss:StyleID="s18"><Data ss:Type="String">BnaA06g21400D</Data></Cell>
    <Cell><Data ss:Type="String">/</Data></Cell>
    <Cell ss:Index="5" ss:StyleID="s25"><Data ss:Type="String">BnaA02g01900D</Data></Cell>
    <Cell ss:Index="7" ss:StyleID="s18"><Data ss:Type="String">BnaC09g14160D</Data></Cell>
    <Cell><Data ss:Type="String">/</Data></Cell>
   </Row>
   <Row ss:AutoFitHeight="0" ss:Height="13.5">
    <Cell ss:MergeDown="3" ss:StyleID="s18"><Data ss:Type="String">BnaA09g41410D</Data></Cell>
    <Cell><Data ss:Type="String">BnaC04g36430D</Data></Cell>
    <Cell ss:Index="7" ss:MergeDown="3" ss:StyleID="m57579092"><Data
      ss:Type="String">BnaC09g43140D</Data></Cell>
    <Cell><Data ss:Type="String">BnaA10g19590D</Data></Cell>
   </Row>
   <Row ss:AutoFitHeight="0" ss:Height="13.5">
    <Cell ss:Index="2"><Data ss:Type="String">BnaA01g05920D</Data></Cell>
    <Cell ss:Index="8"><Data ss:Type="String">BnaC02g05120D</Data></Cell>
   </Row>
   <Row ss:AutoFitHeight="0" ss:Height="13.5">
    <Cell ss:Index="2"><Data ss:Type="String">BnaA04g14370D</Data></Cell>
    <Cell ss:Index="8"><Data ss:Type="String">BnaC03g06210D</Data></Cell>
   </Row>
   <Row ss:AutoFitHeight="0" ss:Height="13.5">
    <Cell ss:Index="2"><Data ss:Type="String">BnaC07g43260D</Data></Cell>
    <Cell ss:Index="8" ss:StyleID="s25"><Data ss:Type="String">BnaA02g01980D</Data></Cell>
   </Row>
   <Row ss:AutoFitHeight="0" ss:Height="13.5">
    <Cell ss:StyleID="s18"><Data ss:Type="String">BnaA10g25930D</Data></Cell>
    <Cell><Data ss:Type="String">BnaA03g01200D</Data></Cell>
   </Row>
   <Row>
    <Cell ss:StyleID="s18"><Data ss:Type="String">BnaC01g03700D</Data></Cell>
    <Cell><Data ss:Type="String">/</Data></Cell>
   </Row>
   <Row ss:AutoFitHeight="0" ss:Height="13.5">
    <Cell ss:StyleID="s18"><Data ss:Type="String">BnaC01g24990D</Data></Cell>
    <Cell><Data ss:Type="String">/</Data></Cell>
   </Row>
   <Row ss:AutoFitHeight="0" ss:Height="13.5">
    <Cell ss:StyleID="s18"><Data ss:Type="String">BnaC01g27200D</Data></Cell>
    <Cell><Data ss:Type="String">/</Data></Cell>
   </Row>
   <Row ss:AutoFitHeight="0" ss:Height="13.5">
    <Cell ss:MergeDown="1" ss:StyleID="s18"><Data ss:Type="String">BnaC03g30980D</Data></Cell>
    <Cell><Data ss:Type="String">BnaA03g26230D</Data></Cell>
   </Row>
   <Row ss:AutoFitHeight="0" ss:Height="13.5">
    <Cell ss:Index="2"><Data ss:Type="String">BnaA10g01400D</Data></Cell>
   </Row>
   <Row>
    <Cell ss:MergeDown="2" ss:StyleID="s18"><Data ss:Type="String">BnaC03g36730D</Data></Cell>
    <Cell><Data ss:Type="String">BnaA03g31340D</Data></Cell>
   </Row>
   <Row>
    <Cell ss:Index="2"><Data ss:Type="String">BnaC05g42360D</Data></Cell>
   </Row>
   <Row>
    <Cell ss:Index="2"><Data ss:Type="String">BnaA05g28190D</Data></Cell>
   </Row>
   <Row>
    <Cell ss:StyleID="s18"><Data ss:Type="String">BnaC03g43830D</Data></Cell>
    <Cell><Data ss:Type="String">BnaA03g37410D</Data></Cell>
   </Row>
   <Row>
    <Cell ss:StyleID="s18"><Data ss:Type="String">BnaC03g57230D</Data></Cell>
    <Cell><Data ss:Type="String">BnaA06g17130D</Data></Cell>
   </Row>
   <Row>
    <Cell ss:StyleID="s18"><Data ss:Type="String">BnaC04g12010D</Data></Cell>
    <Cell><Data ss:Type="String">/</Data></Cell>
   </Row>
   <Row>
    <Cell ss:StyleID="s18"><Data ss:Type="String">BnaC04g29100D</Data></Cell>
    <Cell><Data ss:Type="String">BnaA04g06290D</Data></Cell>
   </Row>
   <Row>
    <Cell ss:MergeDown="4" ss:StyleID="s18"><Data ss:Type="String">BnaC05g16980D</Data></Cell>
    <Cell><Data ss:Type="String">BnaA06g15380D</Data></Cell>
   </Row>
   <Row>
    <Cell ss:Index="2"><Data ss:Type="String">BnaC07g14300D</Data></Cell>
   </Row>
   <Row>
    <Cell ss:Index="2"><Data ss:Type="String">BnaA07g10910D</Data></Cell>
   </Row>
   <Row>
    <Cell ss:Index="2"><Data ss:Type="String">BnaA07g33500D</Data></Cell>
   </Row>
   <Row>
    <Cell ss:Index="2"><Data ss:Type="String">BnaC06g38070D</Data></Cell>
   </Row>
   <Row>
    <Cell ss:StyleID="s18"><Data ss:Type="String">BnaC05g34070D</Data></Cell>
    <Cell><Data ss:Type="String">/</Data></Cell>
   </Row>
   <Row>
    <Cell ss:MergeDown="1" ss:StyleID="s18"><Data ss:Type="String">BnaC06g09830D</Data></Cell>
    <Cell><Data ss:Type="String">BnaA06g01900D</Data></Cell>
   </Row>
   <Row>
    <Cell ss:Index="2"><Data ss:Type="String">BnaC06g05410D</Data></Cell>
   </Row>
   <Row>
    <Cell ss:StyleID="s18"><Data ss:Type="String">BnaC07g24890D</Data></Cell>
    <Cell><Data ss:Type="String">BnaA06g31700D</Data></Cell>
   </Row>
   <Row>
    <Cell ss:StyleID="s18"><Data ss:Type="String">BnaC07g28500D</Data></Cell>
    <Cell><Data ss:Type="String">/</Data></Cell>
   </Row>
   <Row>
    <Cell ss:MergeDown="2" ss:StyleID="s18"><Data ss:Type="String">BnaC08g01980D</Data></Cell>
    <Cell><Data ss:Type="String">BnaA08g28820D</Data></Cell>
   </Row>
   <Row>
    <Cell ss:Index="2"><Data ss:Type="String">BnaC05g04890D</Data></Cell>
   </Row>
   <Row>
    <Cell ss:Index="2"><Data ss:Type="String">BnaC08g45100D</Data></Cell>
   </Row>
   <Row>
    <Cell ss:MergeDown="3" ss:StyleID="s18"><Data ss:Type="String">BnaC09g09620D</Data></Cell>
    <Cell><Data ss:Type="String">BnaA09g09370D</Data></Cell>
   </Row>
   <Row>
    <Cell ss:Index="2"><Data ss:Type="String">BnaC03g48150D</Data></Cell>
   </Row>
   <Row>
    <Cell ss:Index="2"><Data ss:Type="String">BnaA06g25470D</Data></Cell>
   </Row>
   <Row>
    <Cell ss:Index="2"><Data ss:Type="String">BnaC01g02580D</Data></Cell>
   </Row>
   <Row>
    <Cell ss:MergeDown="1" ss:StyleID="s18"><Data ss:Type="String">BnaC09g14590D</Data></Cell>
    <Cell><Data ss:Type="String">BnaC01g28690D   </Data></Cell>
   </Row>
   <Row>
    <Cell ss:Index="2"><Data ss:Type="String">BnaA01g22480D </Data></Cell>
   </Row>
   <Row>
    <Cell ss:StyleID="s18"><Data ss:Type="String">BnaC09g24040D</Data></Cell>
    <Cell><Data ss:Type="String">BnaA09g21850D</Data></Cell>
   </Row>
   <Row ss:Height="15.75">
    <Cell ss:StyleID="s24"><Data ss:Type="String">BnaC09g48500D</Data></Cell>
    <Cell ss:StyleID="s25"><Data ss:Type="String">BnaA10g23740D</Data></Cell>
   </Row>
   <Row ss:AutoFitHeight="0" ss:Height="13.5" ss:Span="5"/>
  </Table>
  <WorksheetOptions xmlns="urn:schemas-microsoft-com:office:excel">
   <PageSetup>
    <Header x:Margin="0.3"/>
    <Footer x:Margin="0.3"/>
    <PageMargins x:Bottom="0.75" x:Left="0.7" x:Right="0.7" x:Top="0.75"/>
   </PageSetup>
   <Print>
    <ValidPrinterInfo/>
    <PaperSizeIndex>9</PaperSizeIndex>
    <HorizontalResolution>200</HorizontalResolution>
    <VerticalResolution>200</VerticalResolution>
   </Print>
   <Panes>
    <Pane>
     <Number>3</Number>
     <RangeSelection>R1C1:R1C2</RangeSelection>
    </Pane>
   </Panes>
   <ProtectObjects>False</ProtectObjects>
   <ProtectScenarios>False</ProtectScenarios>
  </WorksheetOptions>
 </Worksheet>
 <Worksheet ss:Name="T32 vs.T0">
  <Table ss:ExpandedColumnCount="18" ss:ExpandedRowCount="99" x:FullColumns="1"
   x:FullRows="1" ss:StyleID="s17" ss:DefaultColumnWidth="54"
   ss:DefaultRowHeight="15">
   <Column ss:StyleID="s17" ss:Width="112.5"/>
   <Column ss:StyleID="s17" ss:Width="97.5"/>
   <Column ss:StyleID="s17" ss:Width="87.75"/>
   <Column ss:StyleID="s17" ss:Width="112.5"/>
   <Column ss:StyleID="s17" ss:Width="105"/>
   <Column ss:StyleID="s17" ss:Width="112.5" ss:Span="1"/>
   <Column ss:Index="8" ss:StyleID="s17" ss:Width="100.5"/>
   <Column ss:StyleID="s17" ss:Width="88.5" ss:Span="2"/>
   <Column ss:Index="12" ss:StyleID="s17" ss:Width="112.5"/>
   <Column ss:Index="14" ss:StyleID="s17" ss:Width="87.75" ss:Span="4"/>
   <Row ss:Height="16.5">
    <Cell ss:MergeAcross="1" ss:StyleID="s37"><Data ss:Type="String">T32 vs. T0 CG</Data></Cell>
    <Cell ss:Index="4" ss:MergeAcross="1" ss:StyleID="s37"><Data ss:Type="String">T32 vs. T0 CHG</Data></Cell>
    <Cell ss:Index="7" ss:MergeAcross="1" ss:StyleID="s37"><Data ss:Type="String">T32 vs. T0 CHH</Data></Cell>
   </Row>
   <Row ss:Height="15.75">
    <Cell ss:StyleID="s20"><Data ss:Type="String">DMR-related gene</Data></Cell>
    <Cell ss:StyleID="s21"><Data ss:Type="String">Paralogous genes</Data></Cell>
    <Cell ss:Index="4" ss:StyleID="s20"><Data ss:Type="String">DMR-related gene</Data></Cell>
    <Cell ss:StyleID="s21"><Data ss:Type="String">Paralogous genes</Data></Cell>
    <Cell ss:Index="7" ss:StyleID="s20"><Data ss:Type="String">DMR-related gene</Data></Cell>
    <Cell ss:StyleID="s21"><Data ss:Type="String">Paralogous genes</Data></Cell>
   </Row>
   <Row>
    <Cell ss:MergeDown="3"><Data ss:Type="String">BnaA01g24590D</Data></Cell>
    <Cell ss:StyleID="s22"><Data ss:Type="String">BnaA05g17010D</Data></Cell>
    <Cell ss:Index="4" ss:MergeDown="2"><Data ss:Type="String">BnaA01g17750D</Data></Cell>
    <Cell ss:StyleID="s22"><Data ss:Type="String">BnaC01g22100D</Data></Cell>
    <Cell ss:Index="7" ss:MergeDown="1"><Data ss:Type="String">BnaA03g02250D</Data></Cell>
    <Cell ss:StyleID="s22"><Data ss:Type="String">BnaC02g01420D</Data></Cell>
   </Row>
   <Row>
    <Cell ss:Index="2" ss:StyleID="s22"><Data ss:Type="String">BnaC05g29860D</Data></Cell>
    <Cell ss:Index="5" ss:StyleID="s22"><Data ss:Type="String">BnaC07g33430D</Data></Cell>
    <Cell ss:Index="8" ss:StyleID="s22"><Data ss:Type="String">BnaC03g03270D</Data></Cell>
   </Row>
   <Row>
    <Cell ss:Index="2" ss:StyleID="s22"><Data ss:Type="String">BnaA03g36710D</Data></Cell>
    <Cell ss:Index="5" ss:StyleID="s22"><Data ss:Type="String">BnaA03g42350D</Data></Cell>
    <Cell ss:Index="7" ss:MergeDown="3"><Data ss:Type="String">BnaA03g40050D</Data></Cell>
    <Cell ss:StyleID="s22"><Data ss:Type="String">BnaA09g05650D</Data></Cell>
   </Row>
   <Row>
    <Cell ss:Index="2" ss:StyleID="s22"><Data ss:Type="String">BnaC03g42900D</Data></Cell>
    <Cell ss:Index="4" ss:MergeDown="3"><Data ss:Type="String">BnaA02g02830D</Data></Cell>
    <Cell ss:StyleID="s22"><Data ss:Type="String">BnaC02g06270D</Data></Cell>
    <Cell ss:Index="8" ss:StyleID="s22"><Data ss:Type="String">BnaC02g42130D</Data></Cell>
   </Row>
   <Row>
    <Cell><Data ss:Type="String">BnaA02g14590D</Data></Cell>
    <Cell ss:StyleID="s22"><Data ss:Type="String">/</Data></Cell>
    <Cell ss:Index="5" ss:StyleID="s22"><Data ss:Type="String">BnaC03g07400D</Data></Cell>
    <Cell ss:Index="8" ss:StyleID="s22"><Data ss:Type="String">BnaC09g05210D</Data></Cell>
   </Row>
   <Row>
    <Cell><Data ss:Type="String">BnaA02g18410D</Data></Cell>
    <Cell ss:StyleID="s22"><Data ss:Type="String">BnaC06g21010D</Data></Cell>
    <Cell ss:Index="5" ss:StyleID="s22"><Data ss:Type="String">BnaA03g05670D</Data></Cell>
    <Cell ss:Index="8" ss:StyleID="s22"><Data ss:Type="String">BnaC07g31110D</Data></Cell>
   </Row>
   <Row>
    <Cell><Data ss:Type="String">BnaA02g21210D</Data></Cell>
    <Cell ss:StyleID="s22"><Data ss:Type="String">/</Data></Cell>
    <Cell ss:Index="5" ss:StyleID="s22"><Data ss:Type="String">BnaC09g42010D</Data></Cell>
    <Cell ss:Index="7" ss:MergeDown="1"><Data ss:Type="String">BnaC01g11650D</Data></Cell>
    <Cell ss:StyleID="s22"><Data ss:Type="String">BnaC07g35800D    </Data></Cell>
   </Row>
   <Row>
    <Cell><Data ss:Type="String">BnaA02g21500D</Data></Cell>
    <Cell ss:StyleID="s22"><Data ss:Type="String">/</Data></Cell>
    <Cell ss:Index="4" ss:MergeDown="3"><Data ss:Type="String">BnaA02g09200D</Data></Cell>
    <Cell ss:StyleID="s22"><Data ss:Type="String">BnaC02g13250D</Data></Cell>
    <Cell ss:Index="8" ss:StyleID="s22"><Data ss:Type="String">BnaA03g43960D </Data></Cell>
   </Row>
   <Row>
    <Cell ss:MergeDown="2"><Data ss:Type="String">BnaA02g32460D</Data></Cell>
    <Cell ss:StyleID="s22"><Data ss:Type="String">BnaC02g41200D</Data></Cell>
    <Cell ss:Index="5" ss:StyleID="s22"><Data ss:Type="String">BnaC03g14350D</Data></Cell>
    <Cell ss:Index="7"><Data ss:Type="String">BnaC03g26900D</Data></Cell>
    <Cell ss:StyleID="s22"><Data ss:Type="String">BnaA03g22830D</Data></Cell>
   </Row>
   <Row>
    <Cell ss:Index="2" ss:StyleID="s22"><Data ss:Type="String">BnaA06g27000D</Data></Cell>
    <Cell ss:Index="5" ss:StyleID="s22"><Data ss:Type="String">BnaA10g09420D</Data></Cell>
    <Cell ss:Index="7" ss:MergeDown="2"><Data ss:Type="String">BnaC03g58470D</Data></Cell>
    <Cell ss:StyleID="s22"><Data ss:Type="String">BnaC05g21730D</Data></Cell>
   </Row>
   <Row>
    <Cell ss:Index="2" ss:StyleID="s22"><Data ss:Type="String">BnaC07g29940D</Data></Cell>
    <Cell ss:Index="5" ss:StyleID="s22"><Data ss:Type="String">BnaC09g31740D</Data></Cell>
    <Cell ss:Index="8" ss:StyleID="s22"><Data ss:Type="String">BnaA09g27410D</Data></Cell>
   </Row>
   <Row>
    <Cell ss:MergeDown="4"><Data ss:Type="String">BnaA03g34410D</Data></Cell>
    <Cell ss:StyleID="s22"><Data ss:Type="String">BnaC03g39840D</Data></Cell>
    <Cell ss:Index="4"><Data ss:Type="String">BnaA02g16440D</Data></Cell>
    <Cell ss:StyleID="s22"><Data ss:Type="String">/</Data></Cell>
    <Cell ss:Index="8" ss:StyleID="s22"><Data ss:Type="String">BnaA08g18450D</Data></Cell>
   </Row>
   <Row>
    <Cell ss:Index="2" ss:StyleID="s22"><Data ss:Type="String">BnaC01g34920D</Data></Cell>
    <Cell ss:Index="4" ss:MergeDown="3"><Data ss:Type="String">BnaA05g05760D</Data></Cell>
    <Cell ss:StyleID="s22"><Data ss:Type="String">BnaC04g46630D</Data></Cell>
    <Cell ss:Index="7"><Data ss:Type="String">BnaC06g14420D</Data></Cell>
    <Cell ss:StyleID="s22"><Data ss:Type="String">/</Data></Cell>
   </Row>
   <Row>
    <Cell ss:Index="2" ss:StyleID="s22"><Data ss:Type="String">BnaC05g36370D</Data></Cell>
    <Cell ss:Index="5" ss:StyleID="s22"><Data ss:Type="String">BnaA03g18760D</Data></Cell>
    <Cell ss:Index="7" ss:MergeDown="2"><Data ss:Type="String">BnaC07g07920D</Data></Cell>
    <Cell ss:StyleID="s22"><Data ss:Type="String">BnaA07g06340D</Data></Cell>
   </Row>
   <Row>
    <Cell ss:Index="2" ss:StyleID="s22"><Data ss:Type="String">BnaA01g27440D</Data></Cell>
    <Cell ss:Index="5" ss:StyleID="s22"><Data ss:Type="String">BnaA04g22810D</Data></Cell>
    <Cell ss:Index="8" ss:StyleID="s22"><Data ss:Type="String">BnaA01g23710D</Data></Cell>
   </Row>
   <Row>
    <Cell ss:Index="2" ss:StyleID="s22"><Data ss:Type="String">BnaA05g22940D</Data></Cell>
    <Cell ss:Index="5" ss:StyleID="s22"><Data ss:Type="String">BnaC04g05620D</Data></Cell>
    <Cell ss:Index="8" ss:StyleID="s22"><Data ss:Type="String">BnaC01g30560D</Data></Cell>
   </Row>
   <Row>
    <Cell><Data ss:Type="String">BnaA03g36810D</Data></Cell>
    <Cell ss:StyleID="s22"><Data ss:Type="String">/</Data></Cell>
    <Cell ss:Index="4"><Data ss:Type="String">BnaA05g23830D</Data></Cell>
    <Cell ss:StyleID="s22"><Data ss:Type="String">BnaC05g37640D</Data></Cell>
    <Cell ss:Index="7" ss:MergeDown="4"><Data ss:Type="String">BnaC07g36930D</Data></Cell>
    <Cell ss:StyleID="s22"><Data ss:Type="String">BnaA08g10040D</Data></Cell>
   </Row>
   <Row>
    <Cell><Data ss:Type="String">BnaA03g37760D</Data></Cell>
    <Cell ss:StyleID="s22"><Data ss:Type="String">BnaC03g44210D</Data></Cell>
    <Cell ss:Index="4" ss:MergeDown="2" ss:StyleID="s41"><Data ss:Type="String">BnaA06g03030D</Data></Cell>
    <Cell ss:StyleID="s22"><Data ss:Type="String">BnaA08g02510D</Data></Cell>
    <Cell ss:Index="8" ss:StyleID="s22"><Data ss:Type="String">BnaA01g11660D</Data></Cell>
   </Row>
   <Row>
    <Cell ss:MergeDown="2"><Data ss:Type="String">BnaA03g39290D</Data></Cell>
    <Cell ss:StyleID="s22"><Data ss:Type="String">BnaC07g05830D</Data></Cell>
    <Cell ss:Index="5" ss:StyleID="s22"><Data ss:Type="String">BnaC06g02690D</Data></Cell>
    <Cell ss:Index="8" ss:StyleID="s22"><Data ss:Type="String">BnaC01g13210D</Data></Cell>
   </Row>
   <Row>
    <Cell ss:Index="2" ss:StyleID="s22"><Data ss:Type="String">BnaA07g03430D</Data></Cell>
    <Cell ss:Index="5" ss:StyleID="s22"><Data ss:Type="String">BnaC08g02700D</Data></Cell>
    <Cell ss:Index="8" ss:StyleID="s22"><Data ss:Type="String">BnaA03g44930D</Data></Cell>
   </Row>
   <Row>
    <Cell ss:Index="2" ss:StyleID="s22"><Data ss:Type="String">BnaC03g46610D</Data></Cell>
    <Cell ss:Index="4"><Data ss:Type="String">BnaA06g30610D</Data></Cell>
    <Cell ss:StyleID="s22"><Data ss:Type="String">BnaC07g26180D</Data></Cell>
    <Cell ss:Index="8" ss:StyleID="s22"><Data ss:Type="String">BnaC03g64610D</Data></Cell>
   </Row>
   <Row ss:Height="15.75">
    <Cell><Data ss:Type="String">BnaA03g40200D</Data></Cell>
    <Cell ss:StyleID="s22"><Data ss:Type="String">/</Data></Cell>
    <Cell ss:Index="4" ss:MergeDown="4"><Data ss:Type="String">BnaA07g18620D</Data></Cell>
    <Cell ss:StyleID="s22"><Data ss:Type="String">BnaA04g01270D</Data></Cell>
    <Cell ss:Index="7" ss:StyleID="s26"><Data ss:Type="String">BnaC08g34670D</Data></Cell>
    <Cell ss:StyleID="s27"><Data ss:Type="String">BnaA09g42230D</Data></Cell>
   </Row>
   <Row>
    <Cell><Data ss:Type="String">BnaA03g54520D</Data></Cell>
    <Cell ss:StyleID="s22"><Data ss:Type="String">/</Data></Cell>
    <Cell ss:Index="5" ss:StyleID="s22"><Data ss:Type="String">BnaC08g30510D</Data></Cell>
   </Row>
   <Row>
    <Cell><Data ss:Type="String">BnaA04g24700D</Data></Cell>
    <Cell ss:StyleID="s22"><Data ss:Type="String">BnaC04g48550D</Data></Cell>
    <Cell ss:Index="5" ss:StyleID="s22"><Data ss:Type="String">BnaC04g22210D</Data></Cell>
   </Row>
   <Row>
    <Cell><Data ss:Type="String">BnaA05g06860D</Data></Cell>
    <Cell ss:StyleID="s22"><Data ss:Type="String">BnaC04g07720D   </Data></Cell>
    <Cell ss:Index="5" ss:StyleID="s22"><Data ss:Type="String">BnaA09g38350D</Data></Cell>
   </Row>
   <Row>
    <Cell ss:MergeDown="1"><Data ss:Type="String">BnaA05g21240D</Data></Cell>
    <Cell ss:StyleID="s22"><Data ss:Type="String">BnaA03g34980D</Data></Cell>
    <Cell ss:Index="5" ss:StyleID="s22"><Data ss:Type="String">BnaA03g20920D</Data></Cell>
   </Row>
   <Row>
    <Cell ss:Index="2" ss:StyleID="s22"><Data ss:Type="String">BnaC05g34160D</Data></Cell>
    <Cell ss:Index="4" ss:MergeDown="4"><Data ss:Type="String">BnaA08g00530D</Data></Cell>
    <Cell ss:StyleID="s22"><Data ss:Type="String">BnaC03g70460D</Data></Cell>
   </Row>
   <Row>
    <Cell><Data ss:Type="String">BnaA06g03610D</Data></Cell>
    <Cell ss:StyleID="s22"><Data ss:Type="String">BnaC01g34440D</Data></Cell>
    <Cell ss:Index="5" ss:StyleID="s22"><Data ss:Type="String">BnaA06g00370D</Data></Cell>
   </Row>
   <Row>
    <Cell><Data ss:Type="String">BnaA06g07710D</Data></Cell>
    <Cell ss:StyleID="s22"><Data ss:Type="String">/</Data></Cell>
    <Cell ss:Index="5" ss:StyleID="s22"><Data ss:Type="String">BnaA05g13790D</Data></Cell>
   </Row>
   <Row>
    <Cell ss:MergeDown="2"><Data ss:Type="String">BnaA08g28200D</Data></Cell>
    <Cell ss:StyleID="s22"><Data ss:Type="String">BnaC05g03200D</Data></Cell>
    <Cell ss:Index="5" ss:StyleID="s22"><Data ss:Type="String">BnaC06g10900D</Data></Cell>
   </Row>
   <Row>
    <Cell ss:Index="2" ss:StyleID="s22"><Data ss:Type="String">BnaA10g03210D</Data></Cell>
    <Cell ss:Index="5" ss:StyleID="s22"><Data ss:Type="String">BnaC06g07260D</Data></Cell>
   </Row>
   <Row>
    <Cell ss:Index="2" ss:StyleID="s22"><Data ss:Type="String">BnaA09g50410D</Data></Cell>
    <Cell ss:Index="4" ss:MergeDown="2"><Data ss:Type="String">BnaA09g13360D</Data></Cell>
    <Cell ss:StyleID="s22"><Data ss:Type="String">BnaC09g13650D</Data></Cell>
   </Row>
   <Row>
    <Cell><Data ss:Type="String">BnaA09g22370D</Data></Cell>
    <Cell ss:StyleID="s22"><Data ss:Type="String">/</Data></Cell>
    <Cell ss:Index="5" ss:StyleID="s22"><Data ss:Type="String">BnaA08g25010D</Data></Cell>
   </Row>
   <Row>
    <Cell><Data ss:Type="String">BnaA09g29360D</Data></Cell>
    <Cell ss:StyleID="s22"><Data ss:Type="String">/</Data></Cell>
    <Cell ss:Index="5" ss:StyleID="s22"><Data ss:Type="String">BnaC04g19480D</Data></Cell>
   </Row>
   <Row>
    <Cell><Data ss:Type="String">BnaA09g40710D</Data></Cell>
    <Cell ss:StyleID="s22"><Data ss:Type="String">BnaC08g33210D</Data></Cell>
    <Cell ss:Index="4"><Data ss:Type="String">BnaA10g10480D</Data></Cell>
    <Cell ss:StyleID="s22"><Data ss:Type="String">/</Data></Cell>
   </Row>
   <Row>
    <Cell><Data ss:Type="String">BnaA09g45070D</Data></Cell>
    <Cell ss:StyleID="s22"><Data ss:Type="String">BnaC08g37910D</Data></Cell>
    <Cell ss:Index="4"><Data ss:Type="String">BnaA10g13510D</Data></Cell>
    <Cell ss:StyleID="s22"><Data ss:Type="String">/</Data></Cell>
   </Row>
   <Row>
    <Cell><Data ss:Type="String">BnaA09g49830D</Data></Cell>
    <Cell ss:StyleID="s22"><Data ss:Type="String">/</Data></Cell>
    <Cell ss:Index="4"><Data ss:Type="String">BnaC01g11780D</Data></Cell>
    <Cell ss:StyleID="s22"><Data ss:Type="String">/</Data></Cell>
   </Row>
   <Row>
    <Cell><Data ss:Type="String">BnaA10g27500D</Data></Cell>
    <Cell ss:StyleID="s22"><Data ss:Type="String">/</Data></Cell>
    <Cell ss:Index="4"><Data ss:Type="String">BnaC01g14580D</Data></Cell>
    <Cell ss:StyleID="s22"><Data ss:Type="String">BnaA01g12800D</Data></Cell>
   </Row>
   <Row>
    <Cell ss:MergeDown="3"><Data ss:Type="String">BnaC01g06720D</Data></Cell>
    <Cell ss:StyleID="s22"><Data ss:Type="String">BnaA01g05100D</Data></Cell>
    <Cell ss:Index="4"><Data ss:Type="String">BnaC01g24140D</Data></Cell>
    <Cell ss:StyleID="s22"><Data ss:Type="String">/</Data></Cell>
   </Row>
   <Row>
    <Cell ss:Index="2" ss:StyleID="s22"><Data ss:Type="String">BnaC08g33790D</Data></Cell>
    <Cell ss:Index="4"><Data ss:Type="String">BnaC03g31070D</Data></Cell>
    <Cell ss:StyleID="s22"><Data ss:Type="String">BnaA03g26320D</Data></Cell>
   </Row>
   <Row>
    <Cell ss:Index="2" ss:StyleID="s22"><Data ss:Type="String">BnaA04g14630D</Data></Cell>
    <Cell ss:Index="4"><Data ss:Type="String">BnaC03g34730D</Data></Cell>
    <Cell ss:StyleID="s22"><Data ss:Type="String">BnaA03g29440D</Data></Cell>
   </Row>
   <Row>
    <Cell ss:Index="2" ss:StyleID="s22"><Data ss:Type="String">BnaA09g41230D</Data></Cell>
    <Cell ss:Index="4"><Data ss:Type="String">BnaC03g57220D</Data></Cell>
    <Cell ss:StyleID="s22"><Data ss:Type="String">BnaA06g17140D</Data></Cell>
   </Row>
   <Row>
    <Cell><Data ss:Type="String">BnaC01g14600D</Data></Cell>
    <Cell ss:StyleID="s22"><Data ss:Type="String">/</Data></Cell>
    <Cell ss:Index="4" ss:MergeDown="1"><Data ss:Type="String">BnaC05g29060D</Data></Cell>
    <Cell ss:StyleID="s22"><Data ss:Type="String">BnaA05g16490D</Data></Cell>
   </Row>
   <Row>
    <Cell ss:MergeDown="2" ss:StyleID="s40"><Data ss:Type="String">BnaC01g21370D</Data></Cell>
    <Cell ss:StyleID="s22"><Data ss:Type="String">BnaA08g08140D</Data></Cell>
    <Cell ss:Index="5" ss:StyleID="s22"><Data ss:Type="String">BnaA08g07010D</Data></Cell>
   </Row>
   <Row>
    <Cell ss:Index="2" ss:StyleID="s22"><Data ss:Type="String">BnaA01g18090D</Data></Cell>
    <Cell ss:Index="4"><Data ss:Type="String">BnaC05g43000D</Data></Cell>
    <Cell ss:StyleID="s22"><Data ss:Type="String">BnaA01g32010D </Data></Cell>
   </Row>
   <Row>
    <Cell ss:Index="2" ss:StyleID="s22"><Data ss:Type="String">BnaC08g10790D</Data></Cell>
    <Cell ss:Index="4" ss:MergeDown="2"><Data ss:Type="String">BnaC06g31320D</Data></Cell>
    <Cell ss:StyleID="s22"><Data ss:Type="String">BnaA07g28730D</Data></Cell>
   </Row>
   <Row>
    <Cell ss:MergeDown="1"><Data ss:Type="String">BnaC01g23800D</Data></Cell>
    <Cell ss:StyleID="s22"><Data ss:Type="String">BnaA01g19750D</Data></Cell>
    <Cell ss:Index="5" ss:StyleID="s22"><Data ss:Type="String">BnaC06g24770D</Data></Cell>
   </Row>
   <Row>
    <Cell ss:Index="2" ss:StyleID="s22"><Data ss:Type="String">BnaC08g22200D</Data></Cell>
    <Cell ss:Index="5" ss:StyleID="s22"><Data ss:Type="String">BnaA07g23900D</Data></Cell>
   </Row>
   <Row>
    <Cell ss:MergeDown="1"><Data ss:Type="String">BnaC03g01430D</Data></Cell>
    <Cell ss:StyleID="s22"><Data ss:Type="String">BnaA03g01070D</Data></Cell>
    <Cell ss:Index="4"><Data ss:Type="String">BnaC07g31570D</Data></Cell>
    <Cell ss:StyleID="s22"><Data ss:Type="String">BnaA03g40620D</Data></Cell>
   </Row>
   <Row>
    <Cell ss:Index="2" ss:StyleID="s22"><Data ss:Type="String">BnaC02g02920D</Data></Cell>
    <Cell ss:Index="4" ss:MergeDown="1"><Data ss:Type="String">BnaC08g04700D</Data></Cell>
    <Cell ss:StyleID="s22"><Data ss:Type="String">BnaA08g04050D</Data></Cell>
   </Row>
   <Row>
    <Cell ss:MergeDown="1"><Data ss:Type="String">BnaC03g09500D</Data></Cell>
    <Cell ss:StyleID="s22"><Data ss:Type="String">BnaC02g08550D</Data></Cell>
    <Cell ss:Index="5" ss:StyleID="s22"><Data ss:Type="String">BnaA10g05370D</Data></Cell>
   </Row>
   <Row>
    <Cell ss:Index="2" ss:StyleID="s22"><Data ss:Type="String">BnaA03g07500D</Data></Cell>
    <Cell ss:Index="4" ss:MergeDown="1"><Data ss:Type="String">BnaC08g14950D</Data></Cell>
    <Cell ss:StyleID="s22"><Data ss:Type="String">BnaA08g25270D     </Data></Cell>
   </Row>
   <Row>
    <Cell><Data ss:Type="String">BnaC03g23920D</Data></Cell>
    <Cell ss:StyleID="s22"><Data ss:Type="String">/</Data></Cell>
    <Cell ss:Index="5" ss:StyleID="s22"><Data ss:Type="String">BnaA06g07130D</Data></Cell>
   </Row>
   <Row>
    <Cell><Data ss:Type="String">BnaC03g43830D</Data></Cell>
    <Cell ss:StyleID="s22"><Data ss:Type="String">BnaA03g37410D</Data></Cell>
    <Cell ss:Index="4"><Data ss:Type="String">BnaC08g25640D</Data></Cell>
    <Cell ss:StyleID="s22"><Data ss:Type="String">BnaA09g34670D</Data></Cell>
   </Row>
   <Row>
    <Cell><Data ss:Type="String">BnaC03g50900D</Data></Cell>
    <Cell ss:StyleID="s22"><Data ss:Type="String">/</Data></Cell>
    <Cell ss:Index="4"><Data ss:Type="String">BnaC09g12090D</Data></Cell>
    <Cell ss:StyleID="s22"><Data ss:Type="String">BnaA09g12120D</Data></Cell>
   </Row>
   <Row>
    <Cell><Data ss:Type="String">BnaC03g57230D</Data></Cell>
    <Cell ss:StyleID="s22"><Data ss:Type="String">BnaA06g17130D</Data></Cell>
    <Cell ss:Index="4" ss:MergeDown="3"><Data ss:Type="String">BnaC09g19920D</Data></Cell>
    <Cell ss:StyleID="s22"><Data ss:Type="String">BnaA02g24900D</Data></Cell>
   </Row>
   <Row>
    <Cell ss:MergeDown="2"><Data ss:Type="String">BnaC03g70320D</Data></Cell>
    <Cell ss:StyleID="s22"><Data ss:Type="String">BnaA05g13900D</Data></Cell>
    <Cell ss:Index="5" ss:StyleID="s22"><Data ss:Type="String">BnaA06g35640D</Data></Cell>
   </Row>
   <Row>
    <Cell ss:Index="2" ss:StyleID="s22"><Data ss:Type="String">BnaA06g00450D</Data></Cell>
    <Cell ss:Index="5" ss:StyleID="s22"><Data ss:Type="String">BnaC07g19840D</Data></Cell>
   </Row>
   <Row>
    <Cell ss:Index="2" ss:StyleID="s22"><Data ss:Type="String">BnaC06g10720D</Data></Cell>
    <Cell ss:Index="5" ss:StyleID="s22"><Data ss:Type="String">BnaC02g33050D</Data></Cell>
   </Row>
   <Row>
    <Cell><Data ss:Type="String">BnaC04g04570D</Data></Cell>
    <Cell ss:StyleID="s22"><Data ss:Type="String">BnaA05g05170D</Data></Cell>
    <Cell ss:Index="4"><Data ss:Type="String">BnaC09g25240D</Data></Cell>
    <Cell ss:StyleID="s22"><Data ss:Type="String">/</Data></Cell>
   </Row>
   <Row>
    <Cell ss:MergeDown="2"><Data ss:Type="String">BnaC04g06540D</Data></Cell>
    <Cell ss:StyleID="s22"><Data ss:Type="String">BnaA03g18130D</Data></Cell>
    <Cell ss:Index="4"><Data ss:Type="String">BnaC09g25370D</Data></Cell>
    <Cell ss:StyleID="s22"><Data ss:Type="String">/</Data></Cell>
   </Row>
   <Row ss:Height="15.75">
    <Cell ss:Index="2" ss:StyleID="s22"><Data ss:Type="String">BnaA05g06290D</Data></Cell>
    <Cell ss:Index="4" ss:StyleID="s26"><Data ss:Type="String">BnaC09g42050D</Data></Cell>
    <Cell ss:StyleID="s27"><Data ss:Type="String">BnaA10g18470D</Data></Cell>
   </Row>
   <Row>
    <Cell ss:Index="2" ss:StyleID="s22"><Data ss:Type="String">BnaC03g21650D</Data></Cell>
   </Row>
   <Row>
    <Cell><Data ss:Type="String">BnaC04g17360D</Data></Cell>
    <Cell ss:StyleID="s22"><Data ss:Type="String">BnaA06g36890D</Data></Cell>
   </Row>
   <Row>
    <Cell ss:MergeDown="1"><Data ss:Type="String">BnaC04g23930D</Data></Cell>
    <Cell ss:StyleID="s22"><Data ss:Type="String">BnaA07g17550D</Data></Cell>
   </Row>
   <Row>
    <Cell ss:Index="2" ss:StyleID="s22"><Data ss:Type="String">BnaC06g16200D</Data></Cell>
   </Row>
   <Row>
    <Cell><Data ss:Type="String">BnaC04g26420D</Data></Cell>
    <Cell ss:StyleID="s22"><Data ss:Type="String">/</Data></Cell>
   </Row>
   <Row>
    <Cell><Data ss:Type="String">BnaC04g29270D</Data></Cell>
    <Cell ss:StyleID="s22"><Data ss:Type="String">/</Data></Cell>
   </Row>
   <Row>
    <Cell><Data ss:Type="String">BnaC04g50630D</Data></Cell>
    <Cell ss:StyleID="s22"><Data ss:Type="String">/</Data></Cell>
   </Row>
   <Row>
    <Cell><Data ss:Type="String">BnaC05g07790D</Data></Cell>
    <Cell ss:StyleID="s22"><Data ss:Type="String">/</Data></Cell>
   </Row>
   <Row>
    <Cell ss:MergeDown="3"><Data ss:Type="String">BnaC05g11580D</Data></Cell>
    <Cell ss:StyleID="s22"><Data ss:Type="String">BnaA06g09960D</Data></Cell>
   </Row>
   <Row>
    <Cell ss:Index="2" ss:StyleID="s22"><Data ss:Type="String">BnaC06g19040D</Data></Cell>
   </Row>
   <Row>
    <Cell ss:Index="2" ss:StyleID="s22"><Data ss:Type="String">BnaA08g23910D</Data></Cell>
   </Row>
   <Row>
    <Cell ss:Index="2" ss:StyleID="s22"><Data ss:Type="String">BnaC08g16570D</Data></Cell>
   </Row>
   <Row>
    <Cell ss:MergeDown="4"><Data ss:Type="String">BnaC05g13430D</Data></Cell>
    <Cell ss:StyleID="s22"><Data ss:Type="String">BnaA06g11590D</Data></Cell>
   </Row>
   <Row>
    <Cell ss:Index="2" ss:StyleID="s22"><Data ss:Type="String">BnaA09g45050D</Data></Cell>
   </Row>
   <Row>
    <Cell ss:Index="2" ss:StyleID="s22"><Data ss:Type="String">BnaC08g37880D</Data></Cell>
   </Row>
   <Row>
    <Cell ss:Index="2" ss:StyleID="s22"><Data ss:Type="String">BnaA08g23200D</Data></Cell>
   </Row>
   <Row>
    <Cell ss:Index="2" ss:StyleID="s22"><Data ss:Type="String">BnaC08g17300D</Data></Cell>
   </Row>
   <Row>
    <Cell><Data ss:Type="String">BnaC05g21390D</Data></Cell>
    <Cell ss:StyleID="s22"><Data ss:Type="String">/</Data></Cell>
   </Row>
   <Row>
    <Cell><Data ss:Type="String">BnaC05g46490D</Data></Cell>
    <Cell ss:StyleID="s22"><Data ss:Type="String">BnaA05g31890D</Data></Cell>
   </Row>
   <Row>
    <Cell ss:MergeDown="1"><Data ss:Type="String">BnaC05g47130D</Data></Cell>
    <Cell ss:StyleID="s22"><Data ss:Type="String">BnaA03g28740D</Data></Cell>
   </Row>
   <Row>
    <Cell ss:Index="2" ss:StyleID="s22"><Data ss:Type="String">BnaC03g33860D</Data></Cell>
   </Row>
   <Row>
    <Cell ss:MergeDown="2"><Data ss:Type="String">BnaC06g31980D</Data></Cell>
    <Cell ss:StyleID="s22"><Data ss:Type="String">BnaA07g28930D</Data></Cell>
   </Row>
   <Row>
    <Cell ss:Index="2" ss:StyleID="s22"><Data ss:Type="String">BnaA02g15190D</Data></Cell>
   </Row>
   <Row>
    <Cell ss:Index="2" ss:StyleID="s22"><Data ss:Type="String">BnaC02g20340D</Data></Cell>
   </Row>
   <Row>
    <Cell><Data ss:Type="String">BnaC07g01350D</Data></Cell>
    <Cell ss:StyleID="s22"><Data ss:Type="String">/</Data></Cell>
   </Row>
   <Row>
    <Cell><Data ss:Type="String">BnaC08g00760D</Data></Cell>
    <Cell ss:StyleID="s22"><Data ss:Type="String">/</Data></Cell>
   </Row>
   <Row>
    <Cell ss:MergeDown="1"><Data ss:Type="String">BnaC08g14310D</Data></Cell>
    <Cell ss:StyleID="s22"><Data ss:Type="String">BnaA08g25720D</Data></Cell>
   </Row>
   <Row>
    <Cell ss:Index="2" ss:StyleID="s22"><Data ss:Type="String">BnaA06g06340D</Data></Cell>
   </Row>
   <Row>
    <Cell ss:MergeDown="1"><Data ss:Type="String">BnaC08g17540D</Data></Cell>
    <Cell ss:StyleID="s22"><Data ss:Type="String">BnaA08g22950D</Data></Cell>
   </Row>
   <Row>
    <Cell ss:Index="2" ss:StyleID="s22"><Data ss:Type="String">BnaA06g11970D</Data></Cell>
   </Row>
   <Row>
    <Cell ss:MergeDown="2"><Data ss:Type="String">BnaC08g29000D</Data></Cell>
    <Cell ss:StyleID="s22"><Data ss:Type="String">BnaA09g37270D</Data></Cell>
   </Row>
   <Row>
    <Cell ss:Index="2" ss:StyleID="s22"><Data ss:Type="String">BnaC06g16270D</Data></Cell>
   </Row>
   <Row>
    <Cell ss:Index="2" ss:StyleID="s22"><Data ss:Type="String">BnaA05g02840D</Data></Cell>
   </Row>
   <Row>
    <Cell><Data ss:Type="String">BnaC09g13630D</Data></Cell>
    <Cell ss:StyleID="s22"><Data ss:Type="String">/</Data></Cell>
   </Row>
   <Row ss:Height="15.75">
    <Cell ss:StyleID="s26"><Data ss:Type="String">BnaC09g13640D</Data></Cell>
    <Cell ss:StyleID="s27"><Data ss:Type="String">BnaA09g13340D</Data></Cell>
   </Row>
  </Table>
  <WorksheetOptions xmlns="urn:schemas-microsoft-com:office:excel">
   <PageSetup>
    <Header x:Margin="0.3"/>
    <Footer x:Margin="0.3"/>
    <PageMargins x:Bottom="0.75" x:Left="0.7" x:Right="0.7" x:Top="0.75"/>
   </PageSetup>
   <Print>
    <ValidPrinterInfo/>
    <PaperSizeIndex>9</PaperSizeIndex>
    <HorizontalResolution>200</HorizontalResolution>
    <VerticalResolution>200</VerticalResolution>
   </Print>
   <Panes>
    <Pane>
     <Number>3</Number>
     <RangeSelection>R1C1:R1C2</RangeSelection>
    </Pane>
   </Panes>
   <ProtectObjects>False</ProtectObjects>
   <ProtectScenarios>False</ProtectScenarios>
  </WorksheetOptions>
 </Worksheet>
 <Worksheet ss:Name="T32 vs.T18">
  <Table ss:ExpandedColumnCount="18" ss:ExpandedRowCount="78" x:FullColumns="1"
   x:FullRows="1" ss:StyleID="s16" ss:DefaultColumnWidth="54"
   ss:DefaultRowHeight="15">
   <Column ss:StyleID="s16" ss:Width="112.5"/>
   <Column ss:StyleID="s16" ss:Width="87.75" ss:Span="1"/>
   <Column ss:Index="4" ss:StyleID="s16" ss:Width="112.5"/>
   <Column ss:StyleID="s16" ss:Width="88.5"/>
   <Column ss:StyleID="s16" ss:Width="87.75"/>
   <Column ss:StyleID="s16" ss:Width="112.5"/>
   <Column ss:StyleID="s16" ss:Width="87.75"/>
   <Column ss:StyleID="s16" ss:Width="88.5"/>
   <Column ss:StyleID="s16" ss:Width="87.75" ss:Span="1"/>
   <Column ss:Index="12" ss:StyleID="s16" ss:Width="112.5"/>
   <Column ss:Index="14" ss:StyleID="s16" ss:Width="87.75"/>
   <Column ss:StyleID="s16" ss:Width="88.5"/>
   <Column ss:StyleID="s16" ss:Width="87.75"/>
   <Column ss:StyleID="s16" ss:Width="88.5"/>
   <Column ss:StyleID="s16" ss:Width="87.75"/>
   <Row ss:Height="16.5">
    <Cell ss:MergeAcross="1" ss:StyleID="s37"><Data ss:Type="String">T32 vs. T18 CG</Data></Cell>
    <Cell ss:Index="4" ss:MergeAcross="1" ss:StyleID="s37"><Data ss:Type="String">T32 vs. T18 CHG</Data></Cell>
    <Cell ss:Index="7" ss:MergeAcross="1" ss:StyleID="s37"><Data ss:Type="String">T32 vs. T18 CHH</Data></Cell>
   </Row>
   <Row ss:Height="15.75">
    <Cell ss:StyleID="s20"><Data ss:Type="String">DMR-related gene</Data></Cell>
    <Cell ss:StyleID="s21"><Data ss:Type="String">Paralogous genes</Data></Cell>
    <Cell ss:Index="4" ss:StyleID="s20"><Data ss:Type="String">DMR-related gene</Data></Cell>
    <Cell ss:StyleID="s21"><Data ss:Type="String">Paralogous genes</Data></Cell>
    <Cell ss:Index="7" ss:StyleID="s20"><Data ss:Type="String">DMR-related gene</Data></Cell>
    <Cell ss:StyleID="s21"><Data ss:Type="String">Paralogous genes</Data></Cell>
   </Row>
   <Row>
    <Cell ss:MergeDown="2" ss:StyleID="s17"><Data ss:Type="String">BnaA01g13320D</Data></Cell>
    <Cell ss:StyleID="s23"><Data ss:Type="String">BnaC01g15360D</Data></Cell>
    <Cell ss:Index="4" ss:MergeDown="1" ss:StyleID="s17"><Data ss:Type="String">BnaA01g13520D</Data></Cell>
    <Cell ss:StyleID="s23"><Data ss:Type="String">BnaC01g15740D</Data></Cell>
    <Cell ss:Index="7" ss:MergeDown="4" ss:StyleID="s17"><Data ss:Type="String">BnaA09g32770D</Data></Cell>
    <Cell ss:StyleID="s23"><Data ss:Type="String">BnaC08g23600D</Data></Cell>
   </Row>
   <Row>
    <Cell ss:Index="2" ss:StyleID="s23"><Data ss:Type="String">BnaC09g24170D</Data></Cell>
    <Cell ss:Index="5" ss:StyleID="s23"><Data ss:Type="String">BnaA09g22160D</Data></Cell>
    <Cell ss:Index="8" ss:StyleID="s23"><Data ss:Type="String">BnaA03g41740D</Data></Cell>
   </Row>
   <Row>
    <Cell ss:Index="2" ss:StyleID="s23"><Data ss:Type="String">BnaA09g21930D</Data></Cell>
    <Cell ss:Index="4" ss:StyleID="s17"><Data ss:Type="String">BnaA02g16440D</Data></Cell>
    <Cell ss:StyleID="s23"><Data ss:Type="String">/</Data></Cell>
    <Cell ss:Index="8" ss:StyleID="s23"><Data ss:Type="String">BnaC07g32820D</Data></Cell>
   </Row>
   <Row>
    <Cell ss:StyleID="s17"><Data ss:Type="String">BnaA02g21500D</Data></Cell>
    <Cell ss:StyleID="s23"><Data ss:Type="String">/</Data></Cell>
    <Cell ss:Index="4" ss:MergeDown="2" ss:StyleID="s17"><Data ss:Type="String">BnaA04g17380D</Data></Cell>
    <Cell ss:StyleID="s23"><Data ss:Type="String">BnaA05g12170D</Data></Cell>
    <Cell ss:Index="8" ss:StyleID="s23"><Data ss:Type="String">BnaA04g05550D</Data></Cell>
   </Row>
   <Row>
    <Cell ss:MergeDown="5" ss:StyleID="s17"><Data ss:Type="String">BnaA03g17310D</Data></Cell>
    <Cell ss:StyleID="s23"><Data ss:Type="String">BnaC04g07790D</Data></Cell>
    <Cell ss:Index="5" ss:StyleID="s23"><Data ss:Type="String">BnaC04g41010D</Data></Cell>
    <Cell ss:Index="8" ss:StyleID="s23"><Data ss:Type="String">BnaC04g28290D</Data></Cell>
   </Row>
   <Row>
    <Cell ss:Index="2" ss:StyleID="s23"><Data ss:Type="String">BnaA05g06920D</Data></Cell>
    <Cell ss:Index="5" ss:StyleID="s23"><Data ss:Type="String">BnaC04g14580D</Data></Cell>
    <Cell ss:Index="7" ss:MergeDown="4" ss:StyleID="s17"><Data ss:Type="String">BnaC01g04970D</Data></Cell>
    <Cell ss:StyleID="s23"><Data ss:Type="String">BnaA01g03630D</Data></Cell>
   </Row>
   <Row>
    <Cell ss:Index="2" ss:StyleID="s23"><Data ss:Type="String">BnaC08g24750D</Data></Cell>
    <Cell ss:Index="4" ss:MergeDown="2" ss:StyleID="s17"><Data ss:Type="String">BnaA06g03030D</Data></Cell>
    <Cell ss:StyleID="s23"><Data ss:Type="String">BnaA08g02510D</Data></Cell>
    <Cell ss:Index="8" ss:StyleID="s23"><Data ss:Type="String">BnaA08g11870D</Data></Cell>
   </Row>
   <Row>
    <Cell ss:Index="2" ss:StyleID="s23"><Data ss:Type="String">BnaC03g20800D</Data></Cell>
    <Cell ss:Index="5" ss:StyleID="s23"><Data ss:Type="String">BnaC06g02690D</Data></Cell>
    <Cell ss:Index="8" ss:StyleID="s23"><Data ss:Type="String">BnaC07g44160D</Data></Cell>
   </Row>
   <Row>
    <Cell ss:Index="2" ss:StyleID="s23"><Data ss:Type="String">BnaA09g33960D</Data></Cell>
    <Cell ss:Index="5" ss:StyleID="s23"><Data ss:Type="String">BnaC08g02700D</Data></Cell>
    <Cell ss:Index="8" ss:StyleID="s23"><Data ss:Type="String">BnaC03g66730D</Data></Cell>
   </Row>
   <Row>
    <Cell ss:Index="2" ss:StyleID="s23"><Data ss:Type="String">BnaC04g45340D</Data></Cell>
    <Cell ss:Index="4" ss:MergeDown="2" ss:StyleID="s17"><Data ss:Type="String">BnaA06g19130D</Data></Cell>
    <Cell ss:StyleID="s23"><Data ss:Type="String">BnaC03g52710D</Data></Cell>
    <Cell ss:Index="8" ss:StyleID="s23"><Data ss:Type="String">BnaA03g52420D</Data></Cell>
   </Row>
   <Row>
    <Cell ss:StyleID="s17"><Data ss:Type="String">BnaA03g24920D</Data></Cell>
    <Cell ss:StyleID="s23"><Data ss:Type="String">BnaA01g12540D</Data></Cell>
    <Cell ss:Index="5" ss:StyleID="s23"><Data ss:Type="String">BnaC01g25850D</Data></Cell>
    <Cell ss:Index="7" ss:MergeDown="3" ss:StyleID="s17"><Data ss:Type="String">BnaC01g10210D</Data></Cell>
    <Cell ss:StyleID="s23"><Data ss:Type="String">BnaA01g08510D</Data></Cell>
   </Row>
   <Row>
    <Cell ss:StyleID="s17"><Data ss:Type="String">BnaA03g38010D</Data></Cell>
    <Cell ss:StyleID="s23"><Data ss:Type="String">BnaC03g44090D</Data></Cell>
    <Cell ss:Index="5" ss:StyleID="s23"><Data ss:Type="String">BnaA01g20560D</Data></Cell>
    <Cell ss:Index="8" ss:StyleID="s23"><Data ss:Type="String">BnaC09g20000D</Data></Cell>
   </Row>
   <Row>
    <Cell ss:StyleID="s17"><Data ss:Type="String">BnaA03g39020D</Data></Cell>
    <Cell ss:StyleID="s23"><Data ss:Type="String">BnaC03g46170D</Data></Cell>
    <Cell ss:Index="4" ss:StyleID="s17"><Data ss:Type="String">BnaA08g15210D</Data></Cell>
    <Cell ss:StyleID="s23"><Data ss:Type="String">BnaC03g61960D</Data></Cell>
    <Cell ss:Index="8" ss:StyleID="s23"><Data ss:Type="String">BnaC07g34450D</Data></Cell>
   </Row>
   <Row>
    <Cell ss:StyleID="s17"><Data ss:Type="String">BnaA03g39270D</Data></Cell>
    <Cell ss:StyleID="s23"><Data ss:Type="String">BnaC03g46590D </Data></Cell>
    <Cell ss:Index="4" ss:MergeDown="1" ss:StyleID="s17"><Data ss:Type="String">BnaA09g10660D</Data></Cell>
    <Cell ss:StyleID="s23"><Data ss:Type="String">BnaC09g13020D</Data></Cell>
    <Cell ss:Index="8" ss:StyleID="s23"><Data ss:Type="String">BnaA03g43160D</Data></Cell>
   </Row>
   <Row>
    <Cell ss:MergeDown="2" ss:StyleID="s17"><Data ss:Type="String">BnaA03g39290D</Data></Cell>
    <Cell ss:StyleID="s23"><Data ss:Type="String">BnaC07g05830D</Data></Cell>
    <Cell ss:Index="5" ss:StyleID="s23"><Data ss:Type="String">BnaA09g12700D</Data></Cell>
    <Cell ss:Index="7" ss:MergeDown="2" ss:StyleID="s17"><Data ss:Type="String">BnaC02g26820D</Data></Cell>
    <Cell ss:StyleID="s23"><Data ss:Type="String">BnaA02g20820D</Data></Cell>
   </Row>
   <Row>
    <Cell ss:Index="2" ss:StyleID="s23"><Data ss:Type="String">BnaA07g03430D</Data></Cell>
    <Cell ss:Index="4" ss:MergeDown="1" ss:StyleID="s17"><Data ss:Type="String">BnaC01g19320D</Data></Cell>
    <Cell ss:StyleID="s23"><Data ss:Type="String">BnaA08g14120D</Data></Cell>
    <Cell ss:Index="8" ss:StyleID="s23"><Data ss:Type="String">BnaC03g30550D</Data></Cell>
   </Row>
   <Row>
    <Cell ss:Index="2" ss:StyleID="s23"><Data ss:Type="String">BnaC03g46610D</Data></Cell>
    <Cell ss:Index="5" ss:StyleID="s23"><Data ss:Type="String">BnaA01g16220D</Data></Cell>
    <Cell ss:Index="8" ss:StyleID="s23"><Data ss:Type="String">BnaA03g25960D</Data></Cell>
   </Row>
   <Row>
    <Cell ss:StyleID="s17"><Data ss:Type="String">BnaA03g49000D</Data></Cell>
    <Cell ss:StyleID="s23"><Data ss:Type="String">/</Data></Cell>
    <Cell ss:Index="4" ss:StyleID="s17"><Data ss:Type="String">BnaC01g20920D</Data></Cell>
    <Cell ss:StyleID="s23"><Data ss:Type="String">/</Data></Cell>
    <Cell ss:Index="7" ss:MergeDown="2" ss:StyleID="s17"><Data ss:Type="String">BnaC05g05560D</Data></Cell>
    <Cell ss:StyleID="s23"><Data ss:Type="String">BnaA06g04390D</Data></Cell>
   </Row>
   <Row>
    <Cell ss:StyleID="s17"><Data ss:Type="String">BnaA03g54520D</Data></Cell>
    <Cell ss:StyleID="s23"><Data ss:Type="String">/</Data></Cell>
    <Cell ss:Index="4" ss:StyleID="s17"><Data ss:Type="String">BnaC01g21110D</Data></Cell>
    <Cell ss:StyleID="s23"><Data ss:Type="String">BnaA01g17860D</Data></Cell>
    <Cell ss:Index="8" ss:StyleID="s23"><Data ss:Type="String">BnaC08g43470D</Data></Cell>
   </Row>
   <Row>
    <Cell ss:StyleID="s17"><Data ss:Type="String">BnaA04g16720D</Data></Cell>
    <Cell ss:StyleID="s23"><Data ss:Type="String">BnaC04g40080D </Data></Cell>
    <Cell ss:Index="4" ss:StyleID="s17"><Data ss:Type="String">BnaC01g24140D</Data></Cell>
    <Cell ss:StyleID="s23"><Data ss:Type="String">/</Data></Cell>
    <Cell ss:Index="8" ss:StyleID="s23"><Data ss:Type="String">BnaA09g49180D</Data></Cell>
   </Row>
   <Row>
    <Cell ss:StyleID="s17"><Data ss:Type="String">BnaA04g24700D</Data></Cell>
    <Cell ss:StyleID="s23"><Data ss:Type="String">BnaC04g48550D</Data></Cell>
    <Cell ss:Index="4" ss:MergeDown="2" ss:StyleID="s17"><Data ss:Type="String">BnaC02g00380D</Data></Cell>
    <Cell ss:StyleID="s23"><Data ss:Type="String">BnaA02g00480D</Data></Cell>
    <Cell ss:Index="7" ss:MergeDown="2" ss:StyleID="s17"><Data ss:Type="String">BnaC05g07550D</Data></Cell>
    <Cell ss:StyleID="s23"><Data ss:Type="String">BnaA06g06000D</Data></Cell>
   </Row>
   <Row>
    <Cell ss:MergeDown="2" ss:StyleID="s17"><Data ss:Type="String">BnaA05g10770D</Data></Cell>
    <Cell ss:StyleID="s23"><Data ss:Type="String">BnaC04g12490D</Data></Cell>
    <Cell ss:Index="5" ss:StyleID="s23"><Data ss:Type="String">BnaA10g21870D</Data></Cell>
    <Cell ss:Index="8" ss:StyleID="s23"><Data ss:Type="String">BnaA08g25900D</Data></Cell>
   </Row>
   <Row>
    <Cell ss:Index="2" ss:StyleID="s23"><Data ss:Type="String">BnaA03g14870D</Data></Cell>
    <Cell ss:Index="5" ss:StyleID="s23"><Data ss:Type="String">BnaC09g46260D</Data></Cell>
    <Cell ss:Index="8" ss:StyleID="s23"><Data ss:Type="String">BnaC08g14110D</Data></Cell>
   </Row>
   <Row>
    <Cell ss:Index="2" ss:StyleID="s23"><Data ss:Type="String">BnaA10g03430D</Data></Cell>
    <Cell ss:Index="4" ss:StyleID="s17"><Data ss:Type="String">BnaC02g29760D</Data></Cell>
    <Cell ss:StyleID="s23"><Data ss:Type="String">BnaA02g22960D</Data></Cell>
    <Cell ss:Index="7" ss:StyleID="s17"><Data ss:Type="String">BnaC05g39760D</Data></Cell>
    <Cell ss:StyleID="s23"><Data ss:Type="String">/</Data></Cell>
   </Row>
   <Row>
    <Cell ss:StyleID="s17"><Data ss:Type="String">BnaA05g16350D</Data></Cell>
    <Cell ss:StyleID="s23"><Data ss:Type="String">BnaC05g28920D</Data></Cell>
    <Cell ss:Index="4" ss:MergeDown="2" ss:StyleID="s17"><Data ss:Type="String">BnaC03g01150D</Data></Cell>
    <Cell ss:StyleID="s23"><Data ss:Type="String">BnaA03g00840D</Data></Cell>
    <Cell ss:Index="7" ss:StyleID="s17"><Data ss:Type="String">BnaC06g04480D</Data></Cell>
    <Cell ss:StyleID="s23"><Data ss:Type="String">/</Data></Cell>
   </Row>
   <Row>
    <Cell ss:StyleID="s17"><Data ss:Type="String">BnaA07g06910D</Data></Cell>
    <Cell ss:StyleID="s23"><Data ss:Type="String">/</Data></Cell>
    <Cell ss:Index="5" ss:StyleID="s23"><Data ss:Type="String">BnaA10g26610D</Data></Cell>
    <Cell ss:Index="7" ss:MergeDown="3" ss:StyleID="s17"><Data ss:Type="String">BnaC07g43260D</Data></Cell>
    <Cell ss:StyleID="s23"><Data ss:Type="String">BnaC01g07180D</Data></Cell>
   </Row>
   <Row>
    <Cell ss:MergeDown="2" ss:StyleID="s17"><Data ss:Type="String">BnaA07g12210D</Data></Cell>
    <Cell ss:StyleID="s23"><Data ss:Type="String">BnaA09g07630D</Data></Cell>
    <Cell ss:Index="5" ss:StyleID="s23"><Data ss:Type="String">BnaC02g03200D</Data></Cell>
    <Cell ss:Index="8" ss:StyleID="s23"><Data ss:Type="String">BnaA01g05920D</Data></Cell>
   </Row>
   <Row>
    <Cell ss:Index="2" ss:StyleID="s23"><Data ss:Type="String">BnaC07g16390D</Data></Cell>
    <Cell ss:Index="4" ss:StyleID="s17"><Data ss:Type="String">BnaC03g04740D</Data></Cell>
    <Cell ss:StyleID="s23"><Data ss:Type="String">/</Data></Cell>
    <Cell ss:Index="8" ss:StyleID="s23"><Data ss:Type="String">BnaA09g41410D</Data></Cell>
   </Row>
   <Row>
    <Cell ss:Index="2" ss:StyleID="s23"><Data ss:Type="String">BnaC09g07570D</Data></Cell>
    <Cell ss:Index="4" ss:MergeDown="2" ss:StyleID="s17"><Data ss:Type="String">BnaC03g19880D</Data></Cell>
    <Cell ss:StyleID="s23"><Data ss:Type="String">BnaC04g09250D</Data></Cell>
    <Cell ss:Index="8" ss:StyleID="s23"><Data ss:Type="String">BnaA04g14370D</Data></Cell>
   </Row>
   <Row>
    <Cell ss:MergeDown="2" ss:StyleID="s17"><Data ss:Type="String">BnaA08g02650D</Data></Cell>
    <Cell ss:StyleID="s23"><Data ss:Type="String">BnaA05g16150D</Data></Cell>
    <Cell ss:Index="5" ss:StyleID="s23"><Data ss:Type="String">BnaA05g08230D</Data></Cell>
    <Cell ss:Index="7" ss:MergeDown="4" ss:StyleID="m57581072"><Data
      ss:Type="String">BnaC09g32910D</Data></Cell>
    <Cell ss:StyleID="s23"><Data ss:Type="String">BnaC02g11610D</Data></Cell>
   </Row>
   <Row>
    <Cell ss:Index="2" ss:StyleID="s23"><Data ss:Type="String">BnaC01g33680D</Data></Cell>
    <Cell ss:Index="5" ss:StyleID="s23"><Data ss:Type="String">BnaA03g16500D</Data></Cell>
    <Cell ss:Index="8" ss:StyleID="s23"><Data ss:Type="String">BnaA10g11370D</Data></Cell>
   </Row>
   <Row>
    <Cell ss:Index="2" ss:StyleID="s23"><Data ss:Type="String">BnaA01g26330D</Data></Cell>
    <Cell ss:Index="4" ss:MergeDown="1" ss:StyleID="s17"><Data ss:Type="String">BnaC03g23710D</Data></Cell>
    <Cell ss:StyleID="s23"><Data ss:Type="String">BnaA05g02840D</Data></Cell>
    <Cell ss:Index="8" ss:StyleID="s23"><Data ss:Type="String">BnaC03g13000D</Data></Cell>
   </Row>
   <Row>
    <Cell ss:StyleID="s17"><Data ss:Type="String">BnaA08g02660D</Data></Cell>
    <Cell ss:StyleID="s23"><Data ss:Type="String">BnaC08g02890D</Data></Cell>
    <Cell ss:Index="5" ss:StyleID="s23"><Data ss:Type="String">BnaA03g19810D</Data></Cell>
    <Cell ss:Index="8" ss:StyleID="s23"><Data ss:Type="String">BnaA03g10330D</Data></Cell>
   </Row>
   <Row ss:Height="15.75">
    <Cell ss:MergeDown="2" ss:StyleID="s17"><Data ss:Type="String">BnaA08g05750D</Data></Cell>
    <Cell ss:StyleID="s23"><Data ss:Type="String">BnaC08g10320D</Data></Cell>
    <Cell ss:Index="4" ss:StyleID="s17"><Data ss:Type="String">BnaC03g31070D</Data></Cell>
    <Cell ss:StyleID="s23"><Data ss:Type="String">BnaA03g26320D</Data></Cell>
    <Cell ss:Index="8" ss:StyleID="s28"><Data ss:Type="String">BnaA02g08200D</Data></Cell>
   </Row>
   <Row>
    <Cell ss:Index="2" ss:StyleID="s23"><Data ss:Type="String">BnaC07g33140D</Data></Cell>
    <Cell ss:Index="4" ss:MergeDown="2" ss:StyleID="s17"><Data ss:Type="String">BnaC03g42260D</Data></Cell>
    <Cell ss:StyleID="s23"><Data ss:Type="String">BnaA03g36390D</Data></Cell>
   </Row>
   <Row>
    <Cell ss:Index="2" ss:StyleID="s23"><Data ss:Type="String">BnaA03g42050D</Data></Cell>
    <Cell ss:Index="5" ss:StyleID="s23"><Data ss:Type="String">BnaA01g24930D</Data></Cell>
   </Row>
   <Row>
    <Cell ss:MergeDown="4" ss:StyleID="s17"><Data ss:Type="String">BnaA09g20620D</Data></Cell>
    <Cell ss:StyleID="s23"><Data ss:Type="String">BnaA01g12060D</Data></Cell>
    <Cell ss:Index="5" ss:StyleID="s23"><Data ss:Type="String">BnaA05g19550D</Data></Cell>
   </Row>
   <Row>
    <Cell ss:Index="2" ss:StyleID="s23"><Data ss:Type="String">BnaC09g22960D</Data></Cell>
    <Cell ss:Index="4" ss:MergeDown="1" ss:StyleID="s17"><Data ss:Type="String">BnaC03g65030D</Data></Cell>
    <Cell ss:StyleID="s23"><Data ss:Type="String">BnaC07g37320D</Data></Cell>
   </Row>
   <Row>
    <Cell ss:Index="2" ss:StyleID="s23"><Data ss:Type="String">BnaC03g29750D</Data></Cell>
    <Cell ss:Index="5" ss:StyleID="s23"><Data ss:Type="String">BnaA03g45390D</Data></Cell>
   </Row>
   <Row>
    <Cell ss:Index="2" ss:StyleID="s23"><Data ss:Type="String">BnaA03g25300D</Data></Cell>
    <Cell ss:Index="4" ss:MergeDown="3" ss:StyleID="s17"><Data ss:Type="String">BnaC05g39140D</Data></Cell>
    <Cell ss:StyleID="s23"><Data ss:Type="String">BnaA01g29380D</Data></Cell>
   </Row>
   <Row>
    <Cell ss:Index="2" ss:StyleID="s23"><Data ss:Type="String">BnaC01g13750D</Data></Cell>
    <Cell ss:Index="5" ss:StyleID="s23"><Data ss:Type="String">BnaA05g25010D</Data></Cell>
   </Row>
   <Row>
    <Cell ss:StyleID="s17"><Data ss:Type="String">BnaA09g46290D</Data></Cell>
    <Cell ss:StyleID="s23"><Data ss:Type="String">/</Data></Cell>
    <Cell ss:Index="5" ss:StyleID="s23"><Data ss:Type="String">BnaA03g33420D</Data></Cell>
   </Row>
   <Row>
    <Cell ss:StyleID="s17"><Data ss:Type="String">BnaC01g08880D</Data></Cell>
    <Cell ss:StyleID="s23"><Data ss:Type="String">/</Data></Cell>
    <Cell ss:Index="5" ss:StyleID="s23"><Data ss:Type="String">BnaC03g38560D</Data></Cell>
   </Row>
   <Row>
    <Cell ss:StyleID="s17"><Data ss:Type="String">BnaC01g25270D</Data></Cell>
    <Cell ss:StyleID="s23"><Data ss:Type="String">/</Data></Cell>
    <Cell ss:Index="4" ss:StyleID="s17"><Data ss:Type="String">BnaC06g12760D</Data></Cell>
    <Cell ss:StyleID="s23"><Data ss:Type="String">BnaA07g14860D</Data></Cell>
   </Row>
   <Row>
    <Cell ss:StyleID="s17"><Data ss:Type="String">BnaC01g33320D</Data></Cell>
    <Cell ss:StyleID="s23"><Data ss:Type="String">/</Data></Cell>
    <Cell ss:Index="4" ss:MergeDown="2" ss:StyleID="s17"><Data ss:Type="String">BnaC06g31320D</Data></Cell>
    <Cell ss:StyleID="s23"><Data ss:Type="String">BnaA07g28730D</Data></Cell>
   </Row>
   <Row>
    <Cell ss:StyleID="s17"><Data ss:Type="String">BnaC01g35440D</Data></Cell>
    <Cell ss:StyleID="s23"><Data ss:Type="String">/</Data></Cell>
    <Cell ss:Index="5" ss:StyleID="s23"><Data ss:Type="String">BnaC06g24770D</Data></Cell>
   </Row>
   <Row>
    <Cell ss:StyleID="s17"><Data ss:Type="String">BnaC03g23920D</Data></Cell>
    <Cell ss:StyleID="s23"><Data ss:Type="String">/</Data></Cell>
    <Cell ss:Index="5" ss:StyleID="s23"><Data ss:Type="String">BnaA07g23900D</Data></Cell>
   </Row>
   <Row>
    <Cell ss:StyleID="s17"><Data ss:Type="String">BnaC03g25860D</Data></Cell>
    <Cell ss:StyleID="s23"><Data ss:Type="String">BnaA05g01310D</Data></Cell>
    <Cell ss:Index="4" ss:MergeDown="2" ss:StyleID="s17"><Data ss:Type="String">BnaC07g42330D</Data></Cell>
    <Cell ss:StyleID="s23"><Data ss:Type="String">BnaC01g08330D</Data></Cell>
   </Row>
   <Row>
    <Cell ss:MergeDown="1" ss:StyleID="s17"><Data ss:Type="String">BnaC03g44230D</Data></Cell>
    <Cell ss:StyleID="s23"><Data ss:Type="String">BnaA03g37740D</Data></Cell>
    <Cell ss:Index="5" ss:StyleID="s23"><Data ss:Type="String">BnaA01g06910D</Data></Cell>
   </Row>
   <Row>
    <Cell ss:Index="2" ss:StyleID="s23"><Data ss:Type="String">BnaA07g04550D</Data></Cell>
    <Cell ss:Index="5" ss:StyleID="s23"><Data ss:Type="String">BnaA03g49980D</Data></Cell>
   </Row>
   <Row>
    <Cell ss:MergeDown="3" ss:StyleID="s17"><Data ss:Type="String">BnaC04g03320D</Data></Cell>
    <Cell ss:StyleID="s23"><Data ss:Type="String">BnaC04g49450D</Data></Cell>
    <Cell ss:Index="4" ss:StyleID="s17"><Data ss:Type="String">BnaC08g28690D</Data></Cell>
    <Cell ss:StyleID="s23"><Data ss:Type="String">/</Data></Cell>
   </Row>
   <Row>
    <Cell ss:Index="2" ss:StyleID="s23"><Data ss:Type="String">BnaA05g03730D</Data></Cell>
    <Cell ss:Index="4" ss:MergeDown="1" ss:StyleID="m119558224"><Data
      ss:Type="String">BnaC09g29070D</Data></Cell>
    <Cell ss:StyleID="s23"><Data ss:Type="String">BnaC02g14710D</Data></Cell>
   </Row>
   <Row ss:Height="15.75">
    <Cell ss:Index="2" ss:StyleID="s23"><Data ss:Type="String">BnaC08g30130D</Data></Cell>
    <Cell ss:Index="5" ss:StyleID="s28"><Data ss:Type="String">BnaA02g10550D</Data></Cell>
   </Row>
   <Row>
    <Cell ss:Index="2" ss:StyleID="s23"><Data ss:Type="String">BnaA09g38170D</Data></Cell>
   </Row>
   <Row>
    <Cell ss:MergeDown="2" ss:StyleID="s17"><Data ss:Type="String">BnaC04g33690D</Data></Cell>
    <Cell ss:StyleID="s23"><Data ss:Type="String">BnaA04g12000D</Data></Cell>
   </Row>
   <Row>
    <Cell ss:Index="2" ss:StyleID="s23"><Data ss:Type="String">BnaA09g43380D</Data></Cell>
   </Row>
   <Row>
    <Cell ss:Index="2" ss:StyleID="s23"><Data ss:Type="String">BnaC08g35990D</Data></Cell>
   </Row>
   <Row>
    <Cell ss:StyleID="s17"><Data ss:Type="String">BnaC04g39580D</Data></Cell>
    <Cell ss:StyleID="s23"><Data ss:Type="String">BnaA04g16310D</Data></Cell>
   </Row>
   <Row>
    <Cell ss:MergeDown="3" ss:StyleID="s17"><Data ss:Type="String">BnaC05g08160D</Data></Cell>
    <Cell ss:StyleID="s23"><Data ss:Type="String">BnaA06g06520D</Data></Cell>
   </Row>
   <Row>
    <Cell ss:Index="2" ss:StyleID="s23"><Data ss:Type="String">BnaA08g25620D</Data></Cell>
   </Row>
   <Row>
    <Cell ss:Index="2" ss:StyleID="s23"><Data ss:Type="String">BnaC01g28670D</Data></Cell>
   </Row>
   <Row>
    <Cell ss:Index="2" ss:StyleID="s23"><Data ss:Type="String">BnaC08g14470D</Data></Cell>
   </Row>
   <Row>
    <Cell ss:StyleID="s17"><Data ss:Type="String">BnaC05g34070D</Data></Cell>
    <Cell ss:StyleID="s23"><Data ss:Type="String">/</Data></Cell>
   </Row>
   <Row>
    <Cell ss:StyleID="s17"><Data ss:Type="String">BnaC06g00730D</Data></Cell>
    <Cell ss:StyleID="s23"><Data ss:Type="String">/</Data></Cell>
   </Row>
   <Row>
    <Cell ss:MergeDown="1" ss:StyleID="s17"><Data ss:Type="String">BnaC06g24840D</Data></Cell>
    <Cell ss:StyleID="s23"><Data ss:Type="String">BnaA07g23950D</Data></Cell>
   </Row>
   <Row>
    <Cell ss:Index="2" ss:StyleID="s23"><Data ss:Type="String">BnaC02g19660D</Data></Cell>
   </Row>
   <Row>
    <Cell ss:StyleID="s17"><Data ss:Type="String">BnaC07g08220D</Data></Cell>
    <Cell ss:StyleID="s23"><Data ss:Type="String">BnaA03g37030D</Data></Cell>
   </Row>
   <Row>
    <Cell ss:MergeDown="2" ss:StyleID="s17"><Data ss:Type="String">BnaC07g08840D</Data></Cell>
    <Cell ss:StyleID="s23"><Data ss:Type="String">BnaA07g07260D</Data></Cell>
   </Row>
   <Row>
    <Cell ss:Index="2" ss:StyleID="s23"><Data ss:Type="String">BnaA09g25980D</Data></Cell>
   </Row>
   <Row>
    <Cell ss:Index="2" ss:StyleID="s23"><Data ss:Type="String">BnaC08g09540D</Data></Cell>
   </Row>
   <Row>
    <Cell ss:StyleID="s17"><Data ss:Type="String">BnaC07g12960D</Data></Cell>
    <Cell ss:StyleID="s23"><Data ss:Type="String">/</Data></Cell>
   </Row>
   <Row>
    <Cell ss:MergeDown="2" ss:StyleID="s17"><Data ss:Type="String">BnaC08g29000D</Data></Cell>
    <Cell ss:StyleID="s23"><Data ss:Type="String">BnaA09g37270D</Data></Cell>
   </Row>
   <Row>
    <Cell ss:Index="2" ss:StyleID="s23"><Data ss:Type="String">BnaC06g16270D</Data></Cell>
   </Row>
   <Row>
    <Cell ss:Index="2" ss:StyleID="s23"><Data ss:Type="String">BnaA05g02840D</Data></Cell>
   </Row>
   <Row>
    <Cell ss:StyleID="s17"><Data ss:Type="String">BnaC08g34040D</Data></Cell>
    <Cell ss:StyleID="s23"><Data ss:Type="String">/</Data></Cell>
   </Row>
   <Row ss:Height="15.75">
    <Cell ss:StyleID="s26"><Data ss:Type="String">BnaC09g13630D</Data></Cell>
    <Cell ss:StyleID="s28"><Data ss:Type="String">/</Data></Cell>
   </Row>
  </Table>
  <WorksheetOptions xmlns="urn:schemas-microsoft-com:office:excel">
   <PageSetup>
    <Header x:Margin="0.3"/>
    <Footer x:Margin="0.3"/>
    <PageMargins x:Bottom="0.75" x:Left="0.7" x:Right="0.7" x:Top="0.75"/>
   </PageSetup>
   <Print>
    <ValidPrinterInfo/>
    <PaperSizeIndex>9</PaperSizeIndex>
    <HorizontalResolution>200</HorizontalResolution>
    <VerticalResolution>200</VerticalResolution>
   </Print>
   <Selected/>
   <Panes>
    <Pane>
     <Number>3</Number>
     <ActiveRow>27</ActiveRow>
     <ActiveCol>9</ActiveCol>
    </Pane>
   </Panes>
   <ProtectObjects>False</ProtectObjects>
   <ProtectScenarios>False</ProtectScenarios>
  </WorksheetOptions>
 </Worksheet>
</Workbook>
