# Supplementary material for: Global DNA methylation variations after short-term heat shock treatment in cultured microspores of Brassica napus cv. Topas
Source: Sci Rep. 2016 Dec 5;6:38401. doi: 10.1038/srep38401 (PMC5137020; doi:10.1038/srep38401)
Supplement: Supplementary Dataset 5 [file srep38401-s6.xml]

<?xml version="1.0"?>
<?mso-application progid="Excel.Sheet"?>
<Workbook xmlns="urn:schemas-microsoft-com:office:spreadsheet"
 xmlns:o="urn:schemas-microsoft-com:office:office"
 xmlns:x="urn:schemas-microsoft-com:office:excel"
 xmlns:ss="urn:schemas-microsoft-com:office:spreadsheet"
 xmlns:html="http://www.w3.org/TR/REC-html40">
 <DocumentProperties xmlns="urn:schemas-microsoft-com:office:office">
  <Created>2006-09-13T11:21:51Z</Created>
  <LastSaved>2015-11-10T09:23:14Z</LastSaved>
  <Version>12.00</Version>
 </DocumentProperties>
 <OfficeDocumentSettings xmlns="urn:schemas-microsoft-com:office:office">
  <RemovePersonalInformation/>
 </OfficeDocumentSettings>
 <ExcelWorkbook xmlns="urn:schemas-microsoft-com:office:excel">
  <WindowHeight>9435</WindowHeight>
  <WindowWidth>16605</WindowWidth>
  <WindowTopX>0</WindowTopX>
  <WindowTopY>90</WindowTopY>
  <ActiveSheet>2</ActiveSheet>
  <ProtectStructure>False</ProtectStructure>
  <ProtectWindows>False</ProtectWindows>
 </ExcelWorkbook>
 <Styles>
  <Style ss:ID="Default" ss:Name="Normal">
   <Alignment ss:Vertical="Center"/>
   <Borders/>
   <Font ss:FontName="宋体" x:CharSet="134" ss:Size="11" ss:Color="#000000"/>
   <Interior/>
   <NumberFormat/>
   <Protection/>
  </Style>
  <Style ss:ID="m58037184">
   <Alignment ss:Horizontal="Left" ss:Vertical="Center"/>
   <Borders>
    <Border ss:Position="Bottom" ss:LineStyle="Continuous" ss:Weight="2"/>
    <Border ss:Position="Right" ss:LineStyle="Continuous" ss:Weight="2"/>
   </Borders>
   <Font ss:FontName="Times New Roman" x:Family="Roman" ss:Size="11" ss:Bold="1"/>
   <Interior/>
  </Style>
  <Style ss:ID="m58037224">
   <Alignment ss:Horizontal="Left" ss:Vertical="Center"/>
   <Borders>
    <Border ss:Position="Bottom" ss:LineStyle="Continuous" ss:Weight="2"/>
    <Border ss:Position="Right" ss:LineStyle="Continuous" ss:Weight="2"/>
   </Borders>
   <Font ss:FontName="Times New Roman" x:Family="Roman" ss:Size="11" ss:Bold="1"/>
   <Interior/>
  </Style>
  <Style ss:ID="m58037264">
   <Alignment ss:Horizontal="Left" ss:Vertical="Center"/>
   <Borders>
    <Border ss:Position="Bottom" ss:LineStyle="Continuous" ss:Weight="2"/>
    <Border ss:Position="Right" ss:LineStyle="Continuous" ss:Weight="2"/>
   </Borders>
   <Font ss:FontName="Times New Roman" x:Family="Roman" ss:Size="11" ss:Bold="1"/>
   <Interior/>
  </Style>
  <Style ss:ID="m58038804">
   <Alignment ss:Horizontal="Left" ss:Vertical="Center"/>
   <Borders>
    <Border ss:Position="Bottom" ss:LineStyle="Continuous" ss:Weight="2"/>
    <Border ss:Position="Right" ss:LineStyle="Continuous" ss:Weight="2"/>
   </Borders>
   <Font ss:FontName="Times New Roman" x:Family="Roman" ss:Size="11"
    ss:Color="#000000" ss:Bold="1"/>
   <Interior/>
  </Style>
  <Style ss:ID="m58038464">
   <Alignment ss:Horizontal="Left" ss:Vertical="Center"/>
   <Borders>
    <Border ss:Position="Bottom" ss:LineStyle="Continuous" ss:Weight="2"/>
    <Border ss:Position="Right" ss:LineStyle="Continuous" ss:Weight="2"/>
   </Borders>
   <Font ss:FontName="Times New Roman" x:Family="Roman" ss:Size="11"
    ss:Color="#000000" ss:Bold="1"/>
   <Interior/>
  </Style>
  <Style ss:ID="m58037524">
   <Alignment ss:Horizontal="Left" ss:Vertical="Center"/>
   <Borders>
    <Border ss:Position="Bottom" ss:LineStyle="Continuous" ss:Weight="2"/>
    <Border ss:Position="Right" ss:LineStyle="Continuous" ss:Weight="2"/>
   </Borders>
   <Font ss:FontName="Times New Roman" x:Family="Roman" ss:Size="11"
    ss:Color="#000000" ss:Bold="1"/>
   <Interior/>
  </Style>
  <Style ss:ID="m58039444">
   <Alignment ss:Horizontal="Left" ss:Vertical="Center"/>
   <Borders>
    <Border ss:Position="Bottom" ss:LineStyle="Continuous" ss:Weight="2"/>
    <Border ss:Position="Right" ss:LineStyle="Continuous" ss:Weight="2"/>
   </Borders>
   <Font ss:FontName="Times New Roman" x:Family="Roman" ss:Size="11"
    ss:Color="#000000" ss:Bold="1"/>
   <Interior/>
  </Style>
  <Style ss:ID="m58039484">
   <Alignment ss:Horizontal="Left" ss:Vertical="Center"/>
   <Borders>
    <Border ss:Position="Bottom" ss:LineStyle="Continuous" ss:Weight="2"/>
    <Border ss:Position="Right" ss:LineStyle="Continuous" ss:Weight="2"/>
   </Borders>
   <Font ss:FontName="Times New Roman" x:Family="Roman" ss:Size="11"
    ss:Color="#000000" ss:Bold="1"/>
   <Interior/>
  </Style>
  <Style ss:ID="m58039124">
   <Alignment ss:Horizontal="Left" ss:Vertical="Center"/>
   <Borders>
    <Border ss:Position="Bottom" ss:LineStyle="Continuous" ss:Weight="2"/>
    <Border ss:Position="Right" ss:LineStyle="Continuous" ss:Weight="2"/>
   </Borders>
   <Font ss:FontName="Times New Roman" x:Family="Roman" ss:Size="11"
    ss:Color="#000000" ss:Bold="1"/>
   <Interior/>
  </Style>
  <Style ss:ID="s16">
   <Alignment ss:Horizontal="Center" ss:Vertical="Center"/>
   <Borders>
    <Border ss:Position="Bottom" ss:LineStyle="Continuous" ss:Weight="2"/>
   </Borders>
   <Font ss:FontName="Times New Roman" x:Family="Roman" ss:Size="11"
    ss:Color="#000000"/>
   <Interior/>
  </Style>
  <Style ss:ID="s17">
   <Alignment ss:Horizontal="Center" ss:Vertical="Center"/>
   <Font ss:FontName="Times New Roman" x:Family="Roman" ss:Size="11"
    ss:Color="#000000"/>
   <Interior/>
  </Style>
  <Style ss:ID="s18">
   <Font ss:FontName="Times New Roman" x:Family="Roman" ss:Size="11"
    ss:Color="#000000"/>
   <Interior/>
  </Style>
  <Style ss:ID="s19">
   <Alignment ss:Horizontal="Left" ss:Vertical="Center"/>
   <Borders>
    <Border ss:Position="Bottom" ss:LineStyle="Continuous" ss:Weight="2"/>
    <Border ss:Position="Top" ss:LineStyle="Continuous" ss:Weight="2"/>
   </Borders>
   <Font ss:FontName="Times New Roman" x:Family="Roman" ss:Size="11"
    ss:Color="#000000" ss:Bold="1"/>
   <Interior/>
  </Style>
  <Style ss:ID="s20">
   <Alignment ss:Horizontal="Left" ss:Vertical="Center"/>
   <Borders>
    <Border ss:Position="Bottom" ss:LineStyle="Continuous" ss:Weight="2"/>
    <Border ss:Position="Right" ss:LineStyle="Continuous" ss:Weight="2"/>
    <Border ss:Position="Top" ss:LineStyle="Continuous" ss:Weight="2"/>
   </Borders>
   <Font ss:FontName="Times New Roman" x:Family="Roman" ss:Size="11"
    ss:Color="#000000" ss:Bold="1"/>
   <Interior/>
  </Style>
  <Style ss:ID="s21">
   <Alignment ss:Horizontal="Center" ss:Vertical="Center"/>
   <Borders>
    <Border ss:Position="Bottom" ss:LineStyle="Continuous" ss:Weight="2"/>
   </Borders>
   <Font ss:FontName="Times New Roman" x:Family="Roman" ss:Size="11"
    ss:Color="#000000" ss:Bold="1"/>
   <Interior/>
  </Style>
  <Style ss:ID="s22">
   <Alignment ss:Horizontal="Center" ss:Vertical="Center"/>
   <Borders>
    <Border ss:Position="Bottom" ss:LineStyle="Continuous" ss:Weight="2"/>
    <Border ss:Position="Top" ss:LineStyle="Continuous" ss:Weight="2"/>
   </Borders>
   <Font ss:FontName="Times New Roman" x:Family="Roman" ss:Size="11"
    ss:Color="#000000" ss:Bold="1"/>
   <Interior/>
  </Style>
  <Style ss:ID="s23">
   <Alignment ss:Horizontal="Left" ss:Vertical="Center"/>
   <Font ss:FontName="Times New Roman" x:Family="Roman" ss:Size="11"
    ss:Color="#000000"/>
   <Interior/>
  </Style>
  <Style ss:ID="s24">
   <Alignment ss:Horizontal="Left" ss:Vertical="Center"/>
   <Font ss:FontName="Times New Roman" x:Family="Roman" ss:Size="11"
    ss:Color="#000000"/>
   <Interior/>
   <NumberFormat ss:Format="Scientific"/>
  </Style>
  <Style ss:ID="s25">
   <Alignment ss:Horizontal="Left" ss:Vertical="Center"/>
   <Borders>
    <Border ss:Position="Right" ss:LineStyle="Continuous" ss:Weight="2"/>
   </Borders>
   <Font ss:FontName="Times New Roman" x:Family="Roman" ss:Size="11"
    ss:Color="#000000"/>
   <Interior/>
  </Style>
  <Style ss:ID="s26">
   <Font ss:FontName="Times New Roman" x:Family="Roman" ss:Size="11"
    ss:Color="#000000" ss:Italic="1"/>
   <Interior/>
  </Style>
  <Style ss:ID="s27">
   <Alignment ss:Horizontal="Center" ss:Vertical="Center"/>
   <Font ss:FontName="宋体" x:CharSet="134" ss:Size="11" ss:Color="#000000"/>
   <Interior/>
  </Style>
  <Style ss:ID="s28">
   <Alignment ss:Vertical="Center" ss:WrapText="1"/>
   <Font ss:FontName="Times New Roman" x:Family="Roman" ss:Size="11"
    ss:Color="#000000"/>
   <Interior/>
  </Style>
  <Style ss:ID="s29">
   <Borders>
    <Border ss:Position="Bottom" ss:LineStyle="Continuous" ss:Weight="2"/>
    <Border ss:Position="Top" ss:LineStyle="Continuous" ss:Weight="2"/>
   </Borders>
   <Font ss:FontName="Times New Roman" x:Family="Roman" ss:Size="11"
    ss:Color="#000000" ss:Bold="1"/>
   <Interior/>
  </Style>
  <Style ss:ID="s30">
   <Alignment ss:Horizontal="Left" ss:Vertical="Center"/>
   <Borders>
    <Border ss:Position="Bottom" ss:LineStyle="Continuous" ss:Weight="2"/>
    <Border ss:Position="Top" ss:LineStyle="Continuous" ss:Weight="2"/>
   </Borders>
   <Font ss:FontName="Times New Roman" x:Family="Roman" ss:Size="11"
    ss:Color="#000000"/>
   <Interior/>
  </Style>
  <Style ss:ID="s31">
   <Alignment ss:Horizontal="Left" ss:Vertical="Center"/>
   <Borders>
    <Border ss:Position="Bottom" ss:LineStyle="Continuous" ss:Weight="2"/>
    <Border ss:Position="Top" ss:LineStyle="Continuous" ss:Weight="2"/>
   </Borders>
   <Font ss:FontName="Times New Roman" x:Family="Roman" ss:Size="11"
    ss:Color="#000000" ss:Italic="1"/>
   <Interior/>
  </Style>
  <Style ss:ID="s32">
   <Alignment ss:Horizontal="Center" ss:Vertical="Center"/>
   <Borders>
    <Border ss:Position="Bottom" ss:LineStyle="Continuous" ss:Weight="2"/>
    <Border ss:Position="Top" ss:LineStyle="Continuous" ss:Weight="2"/>
   </Borders>
   <Font ss:FontName="Times New Roman" x:Family="Roman" ss:Size="11"
    ss:Color="#000000"/>
   <Interior/>
   <NumberFormat ss:Format="0.0_ "/>
  </Style>
  <Style ss:ID="s33">
   <Alignment ss:Horizontal="Center" ss:Vertical="Center"/>
   <Borders>
    <Border ss:Position="Bottom" ss:LineStyle="Continuous" ss:Weight="2"/>
    <Border ss:Position="Top" ss:LineStyle="Continuous" ss:Weight="2"/>
   </Borders>
   <Font ss:FontName="Times New Roman" x:Family="Roman" ss:Size="11"
    ss:Color="#000000"/>
   <Interior/>
  </Style>
  <Style ss:ID="s34">
   <Borders>
    <Border ss:Position="Bottom" ss:LineStyle="Continuous" ss:Weight="2"/>
    <Border ss:Position="Left" ss:LineStyle="Continuous" ss:Weight="2"/>
    <Border ss:Position="Top" ss:LineStyle="Continuous" ss:Weight="2"/>
   </Borders>
   <Font ss:FontName="Times New Roman" x:Family="Roman" ss:Size="11"
    ss:Color="#000000" ss:Bold="1"/>
   <Interior/>
  </Style>
  <Style ss:ID="s35">
   <Alignment ss:Horizontal="Left" ss:Vertical="Center"/>
   <Borders>
    <Border ss:Position="Right" ss:LineStyle="Continuous" ss:Weight="2"/>
    <Border ss:Position="Top" ss:LineStyle="Continuous" ss:Weight="2"/>
   </Borders>
   <Font ss:FontName="Times New Roman" x:Family="Roman" ss:Size="11"
    ss:Color="#000000"/>
   <Interior/>
  </Style>
  <Style ss:ID="s36">
   <Alignment ss:Vertical="Center" ss:WrapText="1"/>
   <Borders>
    <Border ss:Position="Bottom" ss:LineStyle="Continuous" ss:Weight="2"/>
    <Border ss:Position="Top" ss:LineStyle="Continuous" ss:Weight="2"/>
   </Borders>
   <Font ss:FontName="Times New Roman" x:Family="Roman" ss:Size="11"
    ss:Color="#000000" ss:Bold="1"/>
   <Interior/>
  </Style>
  <Style ss:ID="s37">
   <Alignment ss:Horizontal="Center" ss:Vertical="Center"/>
   <Borders>
    <Border ss:Position="Bottom" ss:LineStyle="Continuous" ss:Weight="2"/>
    <Border ss:Position="Top" ss:LineStyle="Continuous" ss:Weight="2"/>
   </Borders>
   <Font ss:FontName="Times New Roman" x:Family="Roman" ss:Size="11"
    ss:Color="#000000" ss:Bold="1"/>
   <Interior/>
   <NumberFormat ss:Format="0.0_);[Red]\(0.0\)"/>
  </Style>
  <Style ss:ID="s38">
   <Alignment ss:Horizontal="Center" ss:Vertical="Center"/>
   <Font ss:FontName="Times New Roman" x:Family="Roman" ss:Size="11"
    ss:Color="#000000"/>
   <Interior/>
   <NumberFormat ss:Format="0.0_);[Red]\(0.0\)"/>
  </Style>
  <Style ss:ID="s39">
   <Alignment ss:Vertical="Center"/>
   <Font ss:FontName="Times New Roman" x:Family="Roman" ss:Size="11"
    ss:Color="#000000"/>
   <Interior/>
  </Style>
  <Style ss:ID="s41">
   <Alignment ss:Horizontal="Center" ss:Vertical="Center"/>
   <Borders>
    <Border ss:Position="Top" ss:LineStyle="Continuous" ss:Weight="2"/>
   </Borders>
   <Font ss:FontName="Times New Roman" x:Family="Roman" ss:Size="11"
    ss:Color="#000000"/>
   <Interior/>
  </Style>
  <Style ss:ID="s42">
   <Alignment ss:Horizontal="Center" ss:Vertical="Center"/>
   <Borders>
    <Border ss:Position="Top" ss:LineStyle="Continuous" ss:Weight="2"/>
   </Borders>
   <Font ss:FontName="宋体" x:CharSet="134" ss:Size="11" ss:Color="#000000"/>
   <Interior/>
  </Style>
  <Style ss:ID="s43">
   <Alignment ss:Horizontal="Left" ss:Vertical="Center"/>
   <Borders/>
   <Font ss:FontName="Times New Roman" x:Family="Roman" ss:Size="11"
    ss:Color="#000000"/>
   <Interior/>
  </Style>
  <Style ss:ID="s44">
   <Borders>
    <Border ss:Position="Bottom" ss:LineStyle="Continuous" ss:Weight="2"/>
    <Border ss:Position="Top" ss:LineStyle="Continuous" ss:Weight="2"/>
   </Borders>
   <Font ss:FontName="Times New Roman" x:Family="Roman" ss:Size="11"
    ss:Color="#000000" ss:Bold="1" ss:Italic="1"/>
   <Interior/>
  </Style>
  <Style ss:ID="s45">
   <Font ss:FontName="Times New Roman" x:Family="Roman" ss:Size="11" ss:Italic="1"/>
   <Interior/>
  </Style>
  <Style ss:ID="s46">
   <Alignment ss:Vertical="Center" ss:WrapText="1"/>
   <Font ss:FontName="Times New Roman" x:Family="Roman" ss:Size="11"/>
   <Interior/>
  </Style>
  <Style ss:ID="s47">
   <Alignment ss:Horizontal="Center" ss:Vertical="Center"/>
   <Borders>
    <Border ss:Position="Bottom" ss:LineStyle="Continuous" ss:Weight="2"/>
   </Borders>
   <Font ss:FontName="Times New Roman" x:Family="Roman" ss:Size="11"/>
   <Interior/>
  </Style>
  <Style ss:ID="s48">
   <Alignment ss:Horizontal="Center" ss:Vertical="Center"/>
   <Font ss:FontName="Times New Roman" x:Family="Roman" ss:Size="11"/>
   <Interior/>
  </Style>
  <Style ss:ID="s49">
   <Font ss:FontName="Times New Roman" x:Family="Roman" ss:Size="11"/>
   <Interior/>
  </Style>
  <Style ss:ID="s50">
   <Alignment ss:Horizontal="Left" ss:Vertical="Center"/>
   <Borders>
    <Border ss:Position="Bottom" ss:LineStyle="Continuous" ss:Weight="2"/>
    <Border ss:Position="Top" ss:LineStyle="Continuous" ss:Weight="2"/>
   </Borders>
   <Font ss:FontName="Times New Roman" x:Family="Roman" ss:Size="11" ss:Bold="1"/>
   <Interior/>
  </Style>
  <Style ss:ID="s51">
   <Alignment ss:Horizontal="Left" ss:Vertical="Center"/>
   <Borders>
    <Border ss:Position="Bottom" ss:LineStyle="Continuous" ss:Weight="2"/>
    <Border ss:Position="Right" ss:LineStyle="Continuous" ss:Weight="2"/>
    <Border ss:Position="Top" ss:LineStyle="Continuous" ss:Weight="2"/>
   </Borders>
   <Font ss:FontName="Times New Roman" x:Family="Roman" ss:Size="11" ss:Bold="1"/>
   <Interior/>
  </Style>
  <Style ss:ID="s52">
   <Borders>
    <Border ss:Position="Bottom" ss:LineStyle="Continuous" ss:Weight="2"/>
    <Border ss:Position="Left" ss:LineStyle="Continuous" ss:Weight="2"/>
   </Borders>
   <Font ss:FontName="Times New Roman" x:Family="Roman" ss:Size="11" ss:Bold="1"/>
   <Interior/>
  </Style>
  <Style ss:ID="s53">
   <Borders>
    <Border ss:Position="Bottom" ss:LineStyle="Continuous" ss:Weight="2"/>
   </Borders>
   <Font ss:FontName="Times New Roman" x:Family="Roman" ss:Size="11" ss:Bold="1"/>
   <Interior/>
  </Style>
  <Style ss:ID="s54">
   <Alignment ss:Horizontal="Center" ss:Vertical="Center"/>
   <Borders>
    <Border ss:Position="Bottom" ss:LineStyle="Continuous" ss:Weight="2"/>
   </Borders>
   <Font ss:FontName="Times New Roman" x:Family="Roman" ss:Size="11" ss:Bold="1"/>
   <Interior/>
   <NumberFormat ss:Format="0.0_ "/>
  </Style>
  <Style ss:ID="s55">
   <Alignment ss:Horizontal="Center" ss:Vertical="Center"/>
   <Borders>
    <Border ss:Position="Bottom" ss:LineStyle="Continuous" ss:Weight="2"/>
   </Borders>
   <Font ss:FontName="Times New Roman" x:Family="Roman" ss:Size="11" ss:Bold="1"/>
   <Interior/>
  </Style>
  <Style ss:ID="s56">
   <Alignment ss:Horizontal="Center" ss:Vertical="Center"/>
   <Borders>
    <Border ss:Position="Bottom" ss:LineStyle="Continuous" ss:Weight="2"/>
    <Border ss:Position="Top" ss:LineStyle="Continuous" ss:Weight="2"/>
   </Borders>
   <Font ss:FontName="Times New Roman" x:Family="Roman" ss:Size="11" ss:Bold="1"/>
   <Interior/>
  </Style>
  <Style ss:ID="s57">
   <Alignment ss:Horizontal="Left" ss:Vertical="Center"/>
   <Font ss:FontName="Times New Roman" x:Family="Roman" ss:Size="11"/>
   <Interior/>
  </Style>
  <Style ss:ID="s58">
   <Alignment ss:Horizontal="Left" ss:Vertical="Center"/>
   <Font ss:FontName="Times New Roman" x:Family="Roman" ss:Size="11"/>
   <Interior/>
   <NumberFormat ss:Format="Scientific"/>
  </Style>
  <Style ss:ID="s59">
   <Alignment ss:Horizontal="Left" ss:Vertical="Center"/>
   <Borders>
    <Border ss:Position="Right" ss:LineStyle="Continuous" ss:Weight="2"/>
   </Borders>
   <Font ss:FontName="Times New Roman" x:Family="Roman" ss:Size="11"/>
   <Interior/>
  </Style>
  <Style ss:ID="s60">
   <Alignment ss:Horizontal="Center" ss:Vertical="Center"/>
   <Font ss:FontName="Times New Roman" x:Family="Roman" ss:Size="11"/>
   <Interior/>
   <NumberFormat ss:Format="0.0_ "/>
  </Style>
  <Style ss:ID="s61">
   <Alignment ss:Horizontal="Center" ss:Vertical="Center"/>
   <Font ss:FontName="宋体" x:CharSet="134" ss:Size="11"/>
   <Interior/>
  </Style>
  <Style ss:ID="s62">
   <Borders>
    <Border ss:Position="Bottom" ss:LineStyle="Continuous" ss:Weight="2"/>
    <Border ss:Position="Top" ss:LineStyle="Continuous" ss:Weight="2"/>
   </Borders>
   <Font ss:FontName="Times New Roman" x:Family="Roman" ss:Size="11" ss:Bold="1"/>
   <Interior/>
  </Style>
  <Style ss:ID="s63">
   <Alignment ss:Horizontal="Left" ss:Vertical="Center"/>
   <Borders>
    <Border ss:Position="Bottom" ss:LineStyle="Continuous" ss:Weight="2"/>
    <Border ss:Position="Top" ss:LineStyle="Continuous" ss:Weight="2"/>
   </Borders>
   <Font ss:FontName="Times New Roman" x:Family="Roman" ss:Size="11"/>
   <Interior/>
  </Style>
  <Style ss:ID="s64">
   <Alignment ss:Horizontal="Left" ss:Vertical="Center"/>
   <Borders>
    <Border ss:Position="Bottom" ss:LineStyle="Continuous" ss:Weight="2"/>
    <Border ss:Position="Top" ss:LineStyle="Continuous" ss:Weight="2"/>
   </Borders>
   <Font ss:FontName="Times New Roman" x:Family="Roman" ss:Size="11" ss:Italic="1"/>
   <Interior/>
  </Style>
  <Style ss:ID="s65">
   <Alignment ss:Horizontal="Center" ss:Vertical="Center"/>
   <Borders>
    <Border ss:Position="Bottom" ss:LineStyle="Continuous" ss:Weight="2"/>
    <Border ss:Position="Top" ss:LineStyle="Continuous" ss:Weight="2"/>
   </Borders>
   <Font ss:FontName="Times New Roman" x:Family="Roman" ss:Size="11"/>
   <Interior/>
   <NumberFormat ss:Format="0.0_ "/>
  </Style>
  <Style ss:ID="s66">
   <Alignment ss:Horizontal="Center" ss:Vertical="Center"/>
   <Borders>
    <Border ss:Position="Bottom" ss:LineStyle="Continuous" ss:Weight="2"/>
    <Border ss:Position="Top" ss:LineStyle="Continuous" ss:Weight="2"/>
   </Borders>
   <Font ss:FontName="Times New Roman" x:Family="Roman" ss:Size="11"/>
   <Interior/>
  </Style>
  <Style ss:ID="s67">
   <Borders>
    <Border ss:Position="Bottom" ss:LineStyle="Continuous" ss:Weight="2"/>
    <Border ss:Position="Left" ss:LineStyle="Continuous" ss:Weight="2"/>
    <Border ss:Position="Top" ss:LineStyle="Continuous" ss:Weight="2"/>
   </Borders>
   <Font ss:FontName="Times New Roman" x:Family="Roman" ss:Size="11" ss:Bold="1"/>
   <Interior/>
  </Style>
  <Style ss:ID="s68">
   <Alignment ss:Horizontal="Left" ss:Vertical="Center"/>
   <Borders>
    <Border ss:Position="Right" ss:LineStyle="Continuous" ss:Weight="2"/>
    <Border ss:Position="Top" ss:LineStyle="Continuous" ss:Weight="2"/>
   </Borders>
   <Font ss:FontName="Times New Roman" x:Family="Roman" ss:Size="11"/>
   <Interior/>
  </Style>
  <Style ss:ID="s81">
   <Alignment ss:Horizontal="Left" ss:Vertical="Center"/>
   <Borders>
    <Border ss:Position="Bottom" ss:LineStyle="Continuous" ss:Weight="2"/>
   </Borders>
   <Font ss:FontName="Times New Roman" x:Family="Roman" ss:Size="11" ss:Bold="1"/>
   <Interior/>
  </Style>
  <Style ss:ID="s84">
   <Alignment ss:Horizontal="Left" ss:Vertical="Center"/>
   <Borders>
    <Border ss:Position="Bottom" ss:LineStyle="Continuous" ss:Weight="2"/>
    <Border ss:Position="Left" ss:LineStyle="Continuous" ss:Weight="2"/>
   </Borders>
   <Font ss:FontName="Times New Roman" x:Family="Roman" ss:Size="11" ss:Bold="1"/>
   <Interior/>
  </Style>
  <Style ss:ID="s86">
   <Alignment ss:Horizontal="Left" ss:Vertical="Center"/>
   <Borders>
    <Border ss:Position="Bottom" ss:LineStyle="Continuous" ss:Weight="2"/>
   </Borders>
   <Font ss:FontName="Times New Roman" x:Family="Roman" ss:Size="11"
    ss:Color="#000000" ss:Bold="1"/>
   <Interior/>
  </Style>
  <Style ss:ID="s92">
   <Alignment ss:Horizontal="Left" ss:Vertical="Center"/>
   <Font ss:FontName="Times New Roman" x:Family="Roman" ss:Size="11"
    ss:Color="#000000" ss:Bold="1"/>
   <Interior/>
  </Style>
 </Styles>
 <Worksheet ss:Name="T18 vs.T0">
  <Table ss:ExpandedColumnCount="25" ss:ExpandedRowCount="60" x:FullColumns="1"
   x:FullRows="1" ss:StyleID="s49" ss:DefaultColumnWidth="53.25"
   ss:DefaultRowHeight="15">
   <Column ss:StyleID="s57" ss:AutoFitWidth="0" ss:Span="5"/>
   <Column ss:Index="7" ss:StyleID="s49" ss:Width="108"/>
   <Column ss:StyleID="s49" ss:Width="62.25"/>
   <Column ss:StyleID="s49" ss:Width="98.25"/>
   <Column ss:StyleID="s49" ss:AutoFitWidth="0" ss:Width="243"/>
   <Column ss:StyleID="s45" ss:Width="81.75"/>
   <Column ss:StyleID="s60" ss:Width="74.25"/>
   <Column ss:StyleID="s48" ss:AutoFitWidth="0"/>
   <Column ss:StyleID="s48" ss:Width="65.25"/>
   <Column ss:StyleID="s48" ss:Width="96.75"/>
   <Column ss:StyleID="s48" ss:Width="63.75"/>
   <Column ss:StyleID="s48" ss:Width="150"/>
   <Column ss:StyleID="s48" ss:Width="69.75"/>
   <Column ss:StyleID="s48" ss:Width="103.5"/>
   <Column ss:StyleID="s48" ss:AutoFitWidth="0"/>
   <Column ss:StyleID="s48" ss:Width="116.25"/>
   <Column ss:StyleID="s48" ss:Width="69.75"/>
   <Column ss:StyleID="s48" ss:Width="103.5"/>
   <Column ss:StyleID="s48" ss:AutoFitWidth="0" ss:Span="1"/>
   <Row ss:Height="15.75">
    <Cell ss:MergeAcross="5" ss:StyleID="m58037184"><Data ss:Type="String">The Information of DMR</Data></Cell>
    <Cell ss:MergeAcross="5" ss:StyleID="s84"><Data ss:Type="String">T18 vs. T0 CG</Data></Cell>
    <Cell ss:StyleID="s47"/>
    <Cell ss:StyleID="s47"/>
    <Cell ss:StyleID="s47"/>
    <Cell ss:StyleID="s47"/>
    <Cell ss:StyleID="s47"/>
    <Cell ss:StyleID="s47"/>
    <Cell ss:StyleID="s47"/>
    <Cell ss:StyleID="s47"/>
    <Cell ss:StyleID="s47"/>
    <Cell ss:StyleID="s47"/>
    <Cell ss:StyleID="s47"/>
    <Cell ss:StyleID="s47"/>
   </Row>
   <Row ss:Height="15.75">
    <Cell ss:StyleID="s50"><Data ss:Type="String">chr</Data></Cell>
    <Cell ss:StyleID="s50"><Data ss:Type="String">start</Data></Cell>
    <Cell ss:StyleID="s50"><Data ss:Type="String">end</Data></Cell>
    <Cell ss:StyleID="s50"><Data ss:Type="String">pvalue</Data></Cell>
    <Cell ss:StyleID="s50"><Data ss:Type="String">qvalue</Data></Cell>
    <Cell ss:StyleID="s51"><Data ss:Type="String">meth.diff</Data></Cell>
    <Cell ss:StyleID="s52"><Data ss:Type="String">DMR-related gene</Data></Cell>
    <Cell ss:StyleID="s53"><Data ss:Type="String">Unigene</Data></Cell>
    <Cell ss:StyleID="s53"><Data ss:Type="String">similar to</Data></Cell>
    <Cell ss:StyleID="s53"><Data ss:Type="String">Name</Data></Cell>
    <Cell ss:StyleID="s53"><Data ss:Type="String">Species</Data></Cell>
    <Cell ss:StyleID="s54"><Data ss:Type="String">Identity (%)</Data></Cell>
    <Cell ss:StyleID="s55"><Data ss:Type="String">Bud</Data></Cell>
    <Cell ss:StyleID="s55"><Data ss:Type="String">Flower</Data></Cell>
    <Cell ss:StyleID="s55"><Data ss:Type="String">Leaf</Data></Cell>
    <Cell ss:StyleID="s55"><Data ss:Type="String">Microspore</Data></Cell>
    <Cell ss:StyleID="s55"><Data ss:Type="String">Microspore-derived embryo</Data></Cell>
    <Cell ss:StyleID="s56"><Data ss:Type="String">Root</Data></Cell>
    <Cell ss:StyleID="s56"><Data ss:Type="String">Seed</Data></Cell>
    <Cell ss:StyleID="s56"><Data ss:Type="String">Stem</Data></Cell>
    <Cell ss:StyleID="s56"><Data ss:Type="String">Vegetative meristem</Data></Cell>
    <Cell ss:StyleID="s56"><Data ss:Type="String">whole plant</Data></Cell>
    <Cell ss:StyleID="s56"><Data ss:Type="String">unspecified tissue</Data></Cell>
    <Cell ss:StyleID="s55"><Data ss:Type="String">Other</Data></Cell>
    <Cell ss:StyleID="s56"><Data ss:Type="String">mixed</Data></Cell>
   </Row>
   <Row>
    <Cell><Data ss:Type="String">chrA01</Data></Cell>
    <Cell><Data ss:Type="Number">21413001</Data></Cell>
    <Cell><Data ss:Type="Number">21414000</Data></Cell>
    <Cell ss:StyleID="s58"><Data ss:Type="Number">5.9956447599744702E-9</Data></Cell>
    <Cell ss:StyleID="s58"><Data ss:Type="Number">9.5838865089117992E-6</Data></Cell>
    <Cell ss:StyleID="s59"><Data ss:Type="Number">32.681061628430001</Data></Cell>
    <Cell><Data ss:Type="String">BnaA01g31490D</Data></Cell>
    <Cell><Data ss:Type="String">Bna.21350</Data></Cell>
    <Cell><Data ss:Type="String">XP_002273396.1</Data></Cell>
    <Cell><Data ss:Type="String">probable pectinesterase/pectinesterase inhibitor 46-like</Data></Cell>
    <Cell><Data ss:Type="String">V. vinifera</Data></Cell>
    <Cell><Data ss:Type="Number">66</Data></Cell>
    <Cell ss:StyleID="s61"><Data ss:Type="String">／</Data></Cell>
    <Cell ss:StyleID="s61"><Data ss:Type="String">／</Data></Cell>
    <Cell ss:StyleID="s61"><Data ss:Type="String">／</Data></Cell>
    <Cell ss:StyleID="s61"><Data ss:Type="String">／</Data></Cell>
    <Cell ss:StyleID="s61"><Data ss:Type="String">／</Data></Cell>
    <Cell ss:StyleID="s61"><Data ss:Type="String">／</Data></Cell>
    <Cell ss:StyleID="s61"><Data ss:Type="String">／</Data></Cell>
    <Cell ss:StyleID="s61"><Data ss:Type="String">／</Data></Cell>
    <Cell ss:StyleID="s61"><Data ss:Type="String">／</Data></Cell>
    <Cell ss:StyleID="s61"><Data ss:Type="String">√</Data></Cell>
    <Cell ss:StyleID="s61"><Data ss:Type="String">√</Data></Cell>
    <Cell ss:StyleID="s61"><Data ss:Type="String">／</Data></Cell>
    <Cell ss:StyleID="s61"><Data ss:Type="String">／</Data></Cell>
   </Row>
   <Row>
    <Cell><Data ss:Type="String">chrA02</Data></Cell>
    <Cell><Data ss:Type="Number">13571001</Data></Cell>
    <Cell><Data ss:Type="Number">13572000</Data></Cell>
    <Cell ss:StyleID="s58"><Data ss:Type="Number">1.2578924547709301E-14</Data></Cell>
    <Cell ss:StyleID="s58"><Data ss:Type="Number">1.0586999854765899E-10</Data></Cell>
    <Cell ss:StyleID="s59"><Data ss:Type="Number">-49.2555271469394</Data></Cell>
    <Cell><Data ss:Type="String">BnaA02g21210D</Data></Cell>
    <Cell ss:StyleID="s61"><Data ss:Type="String">／</Data></Cell>
    <Cell ss:StyleID="s48"/>
   </Row>
   <Row>
    <Cell><Data ss:Type="String">chrA02</Data></Cell>
    <Cell><Data ss:Type="Number">13592001</Data></Cell>
    <Cell><Data ss:Type="Number">13593000</Data></Cell>
    <Cell ss:StyleID="s58"><Data ss:Type="Number">3.2243512230866501E-9</Data></Cell>
    <Cell ss:StyleID="s58"><Data ss:Type="Number">5.5871568120204898E-6</Data></Cell>
    <Cell ss:StyleID="s59"><Data ss:Type="Number">-28.504031566306399</Data></Cell>
    <Cell><Data ss:Type="String">BnaA02g21240D</Data></Cell>
    <Cell><Data ss:Type="String">Bna.24709</Data></Cell>
    <Cell><Data ss:Type="String">NP_001078377.1</Data></Cell>
    <Cell><Data ss:Type="String">F-box protein CPR30</Data></Cell>
    <Cell><Data ss:Type="String">A. thaliana</Data></Cell>
    <Cell><Data ss:Type="Number">82.3</Data></Cell>
    <Cell><Data ss:Type="Number">0</Data></Cell>
    <Cell><Data ss:Type="Number">0</Data></Cell>
    <Cell><Data ss:Type="Number">0</Data></Cell>
    <Cell><Data ss:Type="Number">0</Data></Cell>
    <Cell><Data ss:Type="Number">0</Data></Cell>
    <Cell><Data ss:Type="Number">125</Data></Cell>
    <Cell><Data ss:Type="Number">0</Data></Cell>
    <Cell><Data ss:Type="Number">0</Data></Cell>
    <Cell><Data ss:Type="Number">0</Data></Cell>
    <Cell ss:StyleID="s61"><Data ss:Type="String">√</Data></Cell>
    <Cell ss:StyleID="s61"><Data ss:Type="String">／</Data></Cell>
    <Cell ss:StyleID="s61"><Data ss:Type="String">／</Data></Cell>
    <Cell ss:StyleID="s61"><Data ss:Type="String">／</Data></Cell>
   </Row>
   <Row>
    <Cell><Data ss:Type="String">chrA03</Data></Cell>
    <Cell><Data ss:Type="Number">8119001</Data></Cell>
    <Cell><Data ss:Type="Number">8120000</Data></Cell>
    <Cell><Data ss:Type="Number">8.6595306155822094E-11</Data></Cell>
    <Cell><Data ss:Type="Number">2.5149623198169698E-7</Data></Cell>
    <Cell ss:StyleID="s59"><Data ss:Type="Number">-29.795615013006302</Data></Cell>
    <Cell><Data ss:Type="String">BnaA03g17310D</Data></Cell>
    <Cell><Data ss:Type="String">Bna.3280</Data></Cell>
    <Cell><Data ss:Type="String">NP_001078279.1</Data></Cell>
    <Cell><Data ss:Type="String">60S ribosomal protein L36-2</Data></Cell>
    <Cell><Data ss:Type="String">A. thaliana</Data></Cell>
    <Cell><Data ss:Type="Number">96.4</Data></Cell>
    <Cell><Data ss:Type="Number">2005</Data></Cell>
    <Cell><Data ss:Type="Number">1256</Data></Cell>
    <Cell><Data ss:Type="Number">80</Data></Cell>
    <Cell><Data ss:Type="Number">2203</Data></Cell>
    <Cell><Data ss:Type="Number">865</Data></Cell>
    <Cell><Data ss:Type="Number">0</Data></Cell>
    <Cell><Data ss:Type="Number">3054</Data></Cell>
    <Cell><Data ss:Type="Number">0</Data></Cell>
    <Cell><Data ss:Type="Number">664</Data></Cell>
    <Cell ss:StyleID="s61"><Data ss:Type="String">√</Data></Cell>
    <Cell ss:StyleID="s61"><Data ss:Type="String">√</Data></Cell>
    <Cell ss:StyleID="s61"><Data ss:Type="String">√</Data></Cell>
    <Cell ss:StyleID="s61"><Data ss:Type="String">√</Data></Cell>
   </Row>
   <Row>
    <Cell><Data ss:Type="String">chrA03</Data></Cell>
    <Cell><Data ss:Type="Number">12049001</Data></Cell>
    <Cell><Data ss:Type="Number">12050000</Data></Cell>
    <Cell ss:StyleID="s58"><Data ss:Type="Number">1.3040133779530301E-6</Data></Cell>
    <Cell><Data ss:Type="Number">6.5663438366929795E-4</Data></Cell>
    <Cell ss:StyleID="s59"><Data ss:Type="Number">37.521367521367502</Data></Cell>
    <Cell><Data ss:Type="String">BnaA03g24920D</Data></Cell>
    <Cell><Data ss:Type="String">Bna.506</Data></Cell>
    <Cell><Data ss:Type="String">NP_567672.1</Data></Cell>
    <Cell><Data ss:Type="String">PGR5-like protein 1A</Data></Cell>
    <Cell><Data ss:Type="String">A. thaliana</Data></Cell>
    <Cell><Data ss:Type="Number">94.1</Data></Cell>
    <Cell><Data ss:Type="Number">0</Data></Cell>
    <Cell><Data ss:Type="Number">121</Data></Cell>
    <Cell><Data ss:Type="Number">883</Data></Cell>
    <Cell><Data ss:Type="Number">0</Data></Cell>
    <Cell><Data ss:Type="Number">0</Data></Cell>
    <Cell><Data ss:Type="Number">0</Data></Cell>
    <Cell><Data ss:Type="Number">134</Data></Cell>
    <Cell><Data ss:Type="Number">402</Data></Cell>
    <Cell><Data ss:Type="Number">1992</Data></Cell>
    <Cell ss:StyleID="s61"><Data ss:Type="String">√</Data></Cell>
    <Cell ss:StyleID="s61"><Data ss:Type="String">√</Data></Cell>
    <Cell ss:StyleID="s61"><Data ss:Type="String">√</Data></Cell>
    <Cell ss:StyleID="s61"><Data ss:Type="String">√</Data></Cell>
   </Row>
   <Row>
    <Cell><Data ss:Type="String">chrA03</Data></Cell>
    <Cell><Data ss:Type="Number">18086001</Data></Cell>
    <Cell><Data ss:Type="Number">18087000</Data></Cell>
    <Cell ss:StyleID="s58"><Data ss:Type="Number">1.2120157167713601E-7</Data></Cell>
    <Cell><Data ss:Type="Number">1.04133985227544E-4</Data></Cell>
    <Cell ss:StyleID="s59"><Data ss:Type="Number">-29.6831314072693</Data></Cell>
    <Cell><Data ss:Type="String">BnaA03g36810D</Data></Cell>
    <Cell><Data ss:Type="String">Bna.3210</Data></Cell>
    <Cell><Data ss:Type="String">NP_188923.1</Data></Cell>
    <Cell><Data ss:Type="String">chlorophyll A-B binding, early light-inducible protein</Data></Cell>
    <Cell><Data ss:Type="String">A. thaliana</Data></Cell>
    <Cell><Data ss:Type="Number">95.4</Data></Cell>
    <Cell><Data ss:Type="Number">1604</Data></Cell>
    <Cell><Data ss:Type="Number">324</Data></Cell>
    <Cell><Data ss:Type="Number">401</Data></Cell>
    <Cell><Data ss:Type="Number">0</Data></Cell>
    <Cell><Data ss:Type="Number">0</Data></Cell>
    <Cell><Data ss:Type="Number">0</Data></Cell>
    <Cell><Data ss:Type="Number">651</Data></Cell>
    <Cell><Data ss:Type="Number">0</Data></Cell>
    <Cell><Data ss:Type="Number">332</Data></Cell>
    <Cell ss:StyleID="s61"><Data ss:Type="String">√</Data></Cell>
    <Cell ss:StyleID="s61"><Data ss:Type="String">√</Data></Cell>
    <Cell ss:StyleID="s61"><Data ss:Type="String">√</Data></Cell>
    <Cell ss:StyleID="s61"><Data ss:Type="String">√</Data></Cell>
   </Row>
   <Row>
    <Cell><Data ss:Type="String">chrA03</Data></Cell>
    <Cell><Data ss:Type="Number">18885001</Data></Cell>
    <Cell><Data ss:Type="Number">18886000</Data></Cell>
    <Cell><Data ss:Type="Number">6.1583818239557705E-8</Data></Cell>
    <Cell><Data ss:Type="Number">6.2865260845706094E-5</Data></Cell>
    <Cell ss:StyleID="s59"><Data ss:Type="Number">-32.577523486614403</Data></Cell>
    <Cell><Data ss:Type="String">BnaA03g38010D</Data></Cell>
    <Cell ss:StyleID="s48"><ss:Data ss:Type="String"
      xmlns="http://www.w3.org/TR/REC-html40"><Font html:Face="宋体" x:CharSet="134">／</Font></ss:Data></Cell>
    <Cell ss:StyleID="s48"/>
   </Row>
   <Row>
    <Cell><Data ss:Type="String">chrA03</Data></Cell>
    <Cell><Data ss:Type="Number">25064001</Data></Cell>
    <Cell><Data ss:Type="Number">25065000</Data></Cell>
    <Cell ss:StyleID="s58"><Data ss:Type="Number">4.6961746531438101E-5</Data></Cell>
    <Cell><Data ss:Type="Number">8.3551891005240898E-3</Data></Cell>
    <Cell ss:StyleID="s59"><Data ss:Type="Number">-26.893039049235998</Data></Cell>
    <Cell><Data ss:Type="String">BnaA03g48830D</Data></Cell>
    <Cell><Data ss:Type="String">Bna.28571</Data></Cell>
    <Cell><Data ss:Type="String">NP_198446.3</Data></Cell>
    <Cell><Data ss:Type="String">putative DNA-binding protein</Data></Cell>
    <Cell><Data ss:Type="String">A. thaliana</Data></Cell>
    <Cell><Data ss:Type="Number">96.2</Data></Cell>
    <Cell><Data ss:Type="Number">0</Data></Cell>
    <Cell><Data ss:Type="Number">0</Data></Cell>
    <Cell><Data ss:Type="Number">40</Data></Cell>
    <Cell><Data ss:Type="Number">0</Data></Cell>
    <Cell><Data ss:Type="Number">0</Data></Cell>
    <Cell><Data ss:Type="Number">0</Data></Cell>
    <Cell><Data ss:Type="Number">0</Data></Cell>
    <Cell><Data ss:Type="Number">0</Data></Cell>
    <Cell><Data ss:Type="Number">0</Data></Cell>
    <Cell ss:StyleID="s61"><Data ss:Type="String">／</Data></Cell>
    <Cell ss:StyleID="s61"><Data ss:Type="String">√</Data></Cell>
    <Cell ss:StyleID="s61"><Data ss:Type="String">／</Data></Cell>
    <Cell ss:StyleID="s61"><Data ss:Type="String">／</Data></Cell>
   </Row>
   <Row>
    <Cell><Data ss:Type="String">chrA03</Data></Cell>
    <Cell><Data ss:Type="Number">27940001</Data></Cell>
    <Cell><Data ss:Type="Number">27941000</Data></Cell>
    <Cell ss:StyleID="s58"><Data ss:Type="Number">7.1404078998382702E-10</Data></Cell>
    <Cell ss:StyleID="s58"><Data ss:Type="Number">1.58319916679103E-6</Data></Cell>
    <Cell ss:StyleID="s59"><Data ss:Type="Number">-31.9377664882518</Data></Cell>
    <Cell><Data ss:Type="String">BnaA03g53260D</Data></Cell>
    <Cell ss:StyleID="s48"><ss:Data ss:Type="String"
      xmlns="http://www.w3.org/TR/REC-html40"><Font html:Face="宋体" x:CharSet="134">／</Font></ss:Data></Cell>
    <Cell ss:StyleID="s48"/>
   </Row>
   <Row>
    <Cell><Data ss:Type="String">chrA04</Data></Cell>
    <Cell><Data ss:Type="Number">13675001</Data></Cell>
    <Cell><Data ss:Type="Number">13676000</Data></Cell>
    <Cell ss:StyleID="s58"><Data ss:Type="Number">1.4512528375572201E-6</Data></Cell>
    <Cell><Data ss:Type="Number">7.11902527946927E-4</Data></Cell>
    <Cell ss:StyleID="s59"><Data ss:Type="Number">-26.2878787878788</Data></Cell>
    <Cell><Data ss:Type="String">BnaA04g16720D</Data></Cell>
    <Cell><Data ss:Type="String">Bna.17361</Data></Cell>
    <Cell><Data ss:Type="String">NP_190235.1</Data></Cell>
    <Cell><Data ss:Type="String">U-box domain-containing protein 13</Data></Cell>
    <Cell><Data ss:Type="String">A. thaliana</Data></Cell>
    <Cell><Data ss:Type="Number">75</Data></Cell>
    <Cell><Data ss:Type="Number">0</Data></Cell>
    <Cell><Data ss:Type="Number">0</Data></Cell>
    <Cell><Data ss:Type="Number">40</Data></Cell>
    <Cell><Data ss:Type="Number">0</Data></Cell>
    <Cell><Data ss:Type="Number">0</Data></Cell>
    <Cell><Data ss:Type="Number">0</Data></Cell>
    <Cell><Data ss:Type="Number">0</Data></Cell>
    <Cell><Data ss:Type="Number">0</Data></Cell>
    <Cell><Data ss:Type="Number">0</Data></Cell>
    <Cell ss:StyleID="s61"><Data ss:Type="String">√</Data></Cell>
    <Cell ss:StyleID="s61"><Data ss:Type="String">√</Data></Cell>
    <Cell ss:StyleID="s61"><Data ss:Type="String">／</Data></Cell>
    <Cell ss:StyleID="s61"><Data ss:Type="String">／</Data></Cell>
   </Row>
   <Row>
    <Cell><Data ss:Type="String">chrA04</Data></Cell>
    <Cell><Data ss:Type="Number">17253001</Data></Cell>
    <Cell><Data ss:Type="Number">17254000</Data></Cell>
    <Cell ss:StyleID="s58"><Data ss:Type="Number">1.98245440327617E-5</Data></Cell>
    <Cell><Data ss:Type="Number">4.608664215348E-3</Data></Cell>
    <Cell ss:StyleID="s59"><Data ss:Type="Number">-65.2173913043478</Data></Cell>
    <Cell><Data ss:Type="String">BnaA04g23170D</Data></Cell>
    <Cell><Data ss:Type="String">Bna.11522</Data></Cell>
    <Cell><Data ss:Type="String">NP_181463.1</Data></Cell>
    <Cell><Data ss:Type="String">jacalin-related lectin 22</Data></Cell>
    <Cell><Data ss:Type="String">A. thaliana</Data></Cell>
    <Cell><Data ss:Type="Number">77.3</Data></Cell>
    <Cell><Data ss:Type="Number">0</Data></Cell>
    <Cell><Data ss:Type="Number">0</Data></Cell>
    <Cell><Data ss:Type="Number">0</Data></Cell>
    <Cell><Data ss:Type="Number">0</Data></Cell>
    <Cell><Data ss:Type="Number">0</Data></Cell>
    <Cell><Data ss:Type="Number">125</Data></Cell>
    <Cell><Data ss:Type="Number">11</Data></Cell>
    <Cell><Data ss:Type="Number">0</Data></Cell>
    <Cell><Data ss:Type="Number">0</Data></Cell>
    <Cell ss:StyleID="s61"><Data ss:Type="String">√</Data></Cell>
    <Cell ss:StyleID="s61"><Data ss:Type="String">√</Data></Cell>
    <Cell ss:StyleID="s61"><Data ss:Type="String">√</Data></Cell>
    <Cell ss:StyleID="s61"><Data ss:Type="String">／</Data></Cell>
   </Row>
   <Row>
    <Cell><Data ss:Type="String">chrA06</Data></Cell>
    <Cell><Data ss:Type="Number">14859001</Data></Cell>
    <Cell><Data ss:Type="Number">14860000</Data></Cell>
    <Cell><Data ss:Type="Number">2.4107247609054999E-5</Data></Cell>
    <Cell><Data ss:Type="Number">5.2826700331109902E-3</Data></Cell>
    <Cell ss:StyleID="s59"><Data ss:Type="Number">-51.438535309503102</Data></Cell>
    <Cell><Data ss:Type="String">BnaA06g21400D</Data></Cell>
    <Cell ss:StyleID="s48"><ss:Data ss:Type="String"
      xmlns="http://www.w3.org/TR/REC-html40"><Font html:Face="宋体" x:CharSet="134">／</Font></ss:Data></Cell>
    <Cell ss:StyleID="s48"/>
   </Row>
   <Row>
    <Cell><Data ss:Type="String">chrA09</Data></Cell>
    <Cell><Data ss:Type="Number">28938001</Data></Cell>
    <Cell><Data ss:Type="Number">28939000</Data></Cell>
    <Cell ss:StyleID="s58"><Data ss:Type="Number">1.9908542010529501E-7</Data></Cell>
    <Cell><Data ss:Type="Number">1.5375855472257599E-4</Data></Cell>
    <Cell ss:StyleID="s59"><Data ss:Type="Number">-33.653846153846096</Data></Cell>
    <Cell><Data ss:Type="String">BnaA09g41410D</Data></Cell>
    <Cell><Data ss:Type="String">Bna.12917</Data></Cell>
    <Cell><Data ss:Type="String">NP_565569.1</Data></Cell>
    <Cell><Data ss:Type="String">ATPase-related DNA repair protein</Data></Cell>
    <Cell><Data ss:Type="String">A. thaliana</Data></Cell>
    <Cell><Data ss:Type="Number">83.2</Data></Cell>
    <Cell><Data ss:Type="Number">0</Data></Cell>
    <Cell><Data ss:Type="Number">243</Data></Cell>
    <Cell><Data ss:Type="Number">441</Data></Cell>
    <Cell><Data ss:Type="Number">183</Data></Cell>
    <Cell><Data ss:Type="Number">0</Data></Cell>
    <Cell><Data ss:Type="Number">62</Data></Cell>
    <Cell><Data ss:Type="Number">22</Data></Cell>
    <Cell><Data ss:Type="Number">0</Data></Cell>
    <Cell><Data ss:Type="Number">332</Data></Cell>
    <Cell ss:StyleID="s61"><Data ss:Type="String">／</Data></Cell>
    <Cell ss:StyleID="s61"><Data ss:Type="String">√</Data></Cell>
    <Cell ss:StyleID="s61"><Data ss:Type="String">／</Data></Cell>
    <Cell ss:StyleID="s61"><Data ss:Type="String">／</Data></Cell>
   </Row>
   <Row>
    <Cell><Data ss:Type="String">chrA10</Data></Cell>
    <Cell><Data ss:Type="Number">16612001</Data></Cell>
    <Cell><Data ss:Type="Number">16613000</Data></Cell>
    <Cell><Data ss:Type="Number">5.5515097690342704E-15</Data></Cell>
    <Cell><Data ss:Type="Number">4.9771273334208501E-11</Data></Cell>
    <Cell ss:StyleID="s59"><Data ss:Type="Number">-33.147969052224397</Data></Cell>
    <Cell><Data ss:Type="String">BnaA10g25930D</Data></Cell>
    <Cell><Data ss:Type="String">Bna.1055</Data></Cell>
    <Cell><Data ss:Type="String">NP_568521.1</Data></Cell>
    <Cell><Data ss:Type="String">Ubiquitin system component Cue protein</Data></Cell>
    <Cell><Data ss:Type="String">A. thaliana</Data></Cell>
    <Cell><Data ss:Type="Number">75.8</Data></Cell>
    <Cell><Data ss:Type="Number">0</Data></Cell>
    <Cell><Data ss:Type="Number">121</Data></Cell>
    <Cell><Data ss:Type="Number">0</Data></Cell>
    <Cell><Data ss:Type="Number">0</Data></Cell>
    <Cell><Data ss:Type="Number">0</Data></Cell>
    <Cell><Data ss:Type="Number">0</Data></Cell>
    <Cell><Data ss:Type="Number">22</Data></Cell>
    <Cell><Data ss:Type="Number">0</Data></Cell>
    <Cell><Data ss:Type="Number">0</Data></Cell>
    <Cell ss:StyleID="s61"><Data ss:Type="String">／</Data></Cell>
    <Cell ss:StyleID="s61"><Data ss:Type="String">√</Data></Cell>
    <Cell ss:StyleID="s61"><Data ss:Type="String">／</Data></Cell>
    <Cell ss:StyleID="s61"><Data ss:Type="String">／</Data></Cell>
   </Row>
   <Row>
    <Cell><Data ss:Type="String">chrC01</Data></Cell>
    <Cell><Data ss:Type="Number">1922001</Data></Cell>
    <Cell><Data ss:Type="Number">1923000</Data></Cell>
    <Cell ss:StyleID="s58"><Data ss:Type="Number">1.3269591549285E-6</Data></Cell>
    <Cell><Data ss:Type="Number">6.6494112663177598E-4</Data></Cell>
    <Cell ss:StyleID="s59"><Data ss:Type="Number">-47.851481017939101</Data></Cell>
    <Cell><Data ss:Type="String">BnaC01g03700D</Data></Cell>
    <Cell><Data ss:Type="String">Bna.14939</Data></Cell>
    <Cell ss:StyleID="s61"><Data ss:Type="String">／</Data></Cell>
    <Cell ss:StyleID="s61"><Data ss:Type="String">／</Data></Cell>
    <Cell ss:StyleID="s61"><Data ss:Type="String">／</Data></Cell>
    <Cell ss:StyleID="s61"><Data ss:Type="String">／</Data></Cell>
    <Cell><Data ss:Type="Number">0</Data></Cell>
    <Cell><Data ss:Type="Number">0</Data></Cell>
    <Cell><Data ss:Type="Number">0</Data></Cell>
    <Cell><Data ss:Type="Number">0</Data></Cell>
    <Cell><Data ss:Type="Number">0</Data></Cell>
    <Cell><Data ss:Type="Number">0</Data></Cell>
    <Cell><Data ss:Type="Number">22</Data></Cell>
    <Cell><Data ss:Type="Number">0</Data></Cell>
    <Cell><Data ss:Type="Number">0</Data></Cell>
    <Cell ss:StyleID="s61"><Data ss:Type="String">／</Data></Cell>
    <Cell ss:StyleID="s61"><Data ss:Type="String">／</Data></Cell>
    <Cell ss:StyleID="s61"><Data ss:Type="String">／</Data></Cell>
    <Cell ss:StyleID="s61"><Data ss:Type="String">／</Data></Cell>
   </Row>
   <Row>
    <Cell><Data ss:Type="String">chrC01</Data></Cell>
    <Cell><Data ss:Type="Number">20185001</Data></Cell>
    <Cell><Data ss:Type="Number">20186000</Data></Cell>
    <Cell ss:StyleID="s58"><Data ss:Type="Number">2.39846359418967E-6</Data></Cell>
    <Cell><Data ss:Type="Number">1.03466727582628E-3</Data></Cell>
    <Cell ss:StyleID="s59"><Data ss:Type="Number">32.524271844660198</Data></Cell>
    <Cell><Data ss:Type="String">BnaC01g24990D</Data></Cell>
    <Cell><Data ss:Type="String">Bna.5085</Data></Cell>
    <Cell><Data ss:Type="String">NP_565878.1</Data></Cell>
    <Cell><Data ss:Type="String">ribosome biogenesis regulatory protein-like protein </Data></Cell>
    <Cell><Data ss:Type="String">A. thaliana</Data></Cell>
    <Cell><Data ss:Type="Number">85.5</Data></Cell>
    <Cell><Data ss:Type="Number">0</Data></Cell>
    <Cell><Data ss:Type="Number">162</Data></Cell>
    <Cell><Data ss:Type="Number">0</Data></Cell>
    <Cell><Data ss:Type="Number">183</Data></Cell>
    <Cell><Data ss:Type="Number">0</Data></Cell>
    <Cell><Data ss:Type="Number">0</Data></Cell>
    <Cell><Data ss:Type="Number">67</Data></Cell>
    <Cell><Data ss:Type="Number">0</Data></Cell>
    <Cell><Data ss:Type="Number">0</Data></Cell>
    <Cell ss:StyleID="s61"><Data ss:Type="String">／</Data></Cell>
    <Cell ss:StyleID="s61"><Data ss:Type="String">√</Data></Cell>
    <Cell ss:StyleID="s61"><Data ss:Type="String">√</Data></Cell>
    <Cell ss:StyleID="s61"><Data ss:Type="String">／</Data></Cell>
   </Row>
   <Row>
    <Cell><Data ss:Type="String">chrC01</Data></Cell>
    <Cell><Data ss:Type="Number">24535001</Data></Cell>
    <Cell><Data ss:Type="Number">24536000</Data></Cell>
    <Cell ss:StyleID="s58"><Data ss:Type="Number">2.6254879150197601E-7</Data></Cell>
    <Cell><Data ss:Type="Number">1.9266338354544501E-4</Data></Cell>
    <Cell ss:StyleID="s59"><Data ss:Type="Number">34.090909090909101</Data></Cell>
    <Cell><Data ss:Type="String">BnaC01g27200D</Data></Cell>
    <Cell ss:StyleID="s48"><ss:Data ss:Type="String"
      xmlns="http://www.w3.org/TR/REC-html40"><Font html:Face="宋体" x:CharSet="134">／</Font></ss:Data></Cell>
    <Cell ss:StyleID="s48"/>
   </Row>
   <Row>
    <Cell><Data ss:Type="String">chrC03</Data></Cell>
    <Cell><Data ss:Type="Number">18942001</Data></Cell>
    <Cell><Data ss:Type="Number">18943000</Data></Cell>
    <Cell ss:StyleID="s58"><Data ss:Type="Number">4.0633882710206501E-6</Data></Cell>
    <Cell><Data ss:Type="Number">1.5034024052784699E-3</Data></Cell>
    <Cell ss:StyleID="s59"><Data ss:Type="Number">-31.198686371100202</Data></Cell>
    <Cell><Data ss:Type="String">BnaC03g30980D</Data></Cell>
    <Cell><Data ss:Type="String">Bna.5159</Data></Cell>
    <Cell><Data ss:Type="String">NP_567230.1</Data></Cell>
    <Cell><Data ss:Type="String">uncharacterized protein</Data></Cell>
    <Cell><Data ss:Type="String">A. thaliana</Data></Cell>
    <Cell><Data ss:Type="Number">83.8</Data></Cell>
    <Cell><Data ss:Type="Number">0</Data></Cell>
    <Cell><Data ss:Type="Number">0</Data></Cell>
    <Cell><Data ss:Type="Number">0</Data></Cell>
    <Cell><Data ss:Type="Number">183</Data></Cell>
    <Cell><Data ss:Type="Number">173</Data></Cell>
    <Cell><Data ss:Type="Number">0</Data></Cell>
    <Cell><Data ss:Type="Number">101</Data></Cell>
    <Cell><Data ss:Type="Number">0</Data></Cell>
    <Cell><Data ss:Type="Number">0</Data></Cell>
    <Cell ss:StyleID="s61"><Data ss:Type="String">／</Data></Cell>
    <Cell ss:StyleID="s61"><Data ss:Type="String">√</Data></Cell>
    <Cell ss:StyleID="s61"><Data ss:Type="String">√</Data></Cell>
    <Cell ss:StyleID="s61"><Data ss:Type="String">／</Data></Cell>
   </Row>
   <Row>
    <Cell><Data ss:Type="String">chrC03</Data></Cell>
    <Cell><Data ss:Type="Number">22193001</Data></Cell>
    <Cell><Data ss:Type="Number">22194000</Data></Cell>
    <Cell ss:StyleID="s58"><Data ss:Type="Number">8.0382044205354103E-7</Data></Cell>
    <Cell><Data ss:Type="Number">4.57713104200001E-4</Data></Cell>
    <Cell ss:StyleID="s59"><Data ss:Type="Number">25.9532524425743</Data></Cell>
    <Cell><Data ss:Type="String">BnaC03g36730D</Data></Cell>
    <Cell><Data ss:Type="String">Bna.28272</Data></Cell>
    <Cell><Data ss:Type="String">NP_187678.1</Data></Cell>
    <Cell><Data ss:Type="String">ABC transporter I family member 6</Data></Cell>
    <Cell><Data ss:Type="String">A. thaliana</Data></Cell>
    <Cell><Data ss:Type="Number">83.3</Data></Cell>
    <Cell><Data ss:Type="Number">0</Data></Cell>
    <Cell><Data ss:Type="Number">0</Data></Cell>
    <Cell><Data ss:Type="Number">0</Data></Cell>
    <Cell><Data ss:Type="Number">0</Data></Cell>
    <Cell><Data ss:Type="Number">0</Data></Cell>
    <Cell><Data ss:Type="Number">0</Data></Cell>
    <Cell><Data ss:Type="Number">11</Data></Cell>
    <Cell><Data ss:Type="Number">0</Data></Cell>
    <Cell><Data ss:Type="Number">0</Data></Cell>
    <Cell ss:StyleID="s61"><Data ss:Type="String">／</Data></Cell>
    <Cell ss:StyleID="s61"><Data ss:Type="String">／</Data></Cell>
    <Cell ss:StyleID="s61"><Data ss:Type="String">√</Data></Cell>
    <Cell ss:StyleID="s61"><Data ss:Type="String">／</Data></Cell>
   </Row>
   <Row>
    <Cell><Data ss:Type="String">chrC03</Data></Cell>
    <Cell><Data ss:Type="Number">28948001</Data></Cell>
    <Cell><Data ss:Type="Number">28949000</Data></Cell>
    <Cell ss:StyleID="s58"><Data ss:Type="Number">6.7259293270767798E-6</Data></Cell>
    <Cell><Data ss:Type="Number">2.1711253733445201E-3</Data></Cell>
    <Cell ss:StyleID="s59"><Data ss:Type="Number">-31.547017189079899</Data></Cell>
    <Cell><Data ss:Type="String">BnaC03g43830D</Data></Cell>
    <Cell><Data ss:Type="String">Bna.23786</Data></Cell>
    <Cell><Data ss:Type="String">NP_566751.1</Data></Cell>
    <Cell><Data ss:Type="String">putative ubiquitin-conjugating enzyme E2 37</Data></Cell>
    <Cell><Data ss:Type="String">A. thaliana</Data></Cell>
    <Cell><Data ss:Type="Number">66.3</Data></Cell>
    <Cell><Data ss:Type="Number">0</Data></Cell>
    <Cell><Data ss:Type="Number">0</Data></Cell>
    <Cell><Data ss:Type="Number">80</Data></Cell>
    <Cell><Data ss:Type="Number">0</Data></Cell>
    <Cell><Data ss:Type="Number">0</Data></Cell>
    <Cell><Data ss:Type="Number">0</Data></Cell>
    <Cell><Data ss:Type="Number">0</Data></Cell>
    <Cell><Data ss:Type="Number">0</Data></Cell>
    <Cell><Data ss:Type="Number">332</Data></Cell>
    <Cell ss:StyleID="s61"><Data ss:Type="String">√</Data></Cell>
    <Cell ss:StyleID="s61"><Data ss:Type="String">／</Data></Cell>
    <Cell ss:StyleID="s61"><Data ss:Type="String">／</Data></Cell>
    <Cell ss:StyleID="s61"><Data ss:Type="String">／</Data></Cell>
   </Row>
   <Row>
    <Cell><Data ss:Type="String">chrC03</Data></Cell>
    <Cell><Data ss:Type="Number">46480001</Data></Cell>
    <Cell><Data ss:Type="Number">46481000</Data></Cell>
    <Cell ss:StyleID="s58"><Data ss:Type="Number">1.84429335437489E-5</Data></Cell>
    <Cell><Data ss:Type="Number">4.3780232579132897E-3</Data></Cell>
    <Cell ss:StyleID="s59"><Data ss:Type="Number">35.026455026454997</Data></Cell>
    <Cell><Data ss:Type="String">BnaC03g57230D</Data></Cell>
    <Cell><Data ss:Type="String">Bna.15957</Data></Cell>
    <Cell><Data ss:Type="String">NP_190364.1</Data></Cell>
    <Cell><Data ss:Type="String">aldose 1-epimerase</Data></Cell>
    <Cell><Data ss:Type="String">A. thaliana</Data></Cell>
    <Cell><Data ss:Type="Number">90.5</Data></Cell>
    <Cell><Data ss:Type="Number">0</Data></Cell>
    <Cell><Data ss:Type="Number">0</Data></Cell>
    <Cell><Data ss:Type="Number">0</Data></Cell>
    <Cell><Data ss:Type="Number">0</Data></Cell>
    <Cell><Data ss:Type="Number">0</Data></Cell>
    <Cell><Data ss:Type="Number">0</Data></Cell>
    <Cell><Data ss:Type="Number">11</Data></Cell>
    <Cell><Data ss:Type="Number">0</Data></Cell>
    <Cell><Data ss:Type="Number">0</Data></Cell>
    <Cell ss:StyleID="s61"><Data ss:Type="String">√</Data></Cell>
    <Cell ss:StyleID="s61"><Data ss:Type="String">√</Data></Cell>
    <Cell ss:StyleID="s61"><Data ss:Type="String">√</Data></Cell>
    <Cell ss:StyleID="s61"><Data ss:Type="String">√</Data></Cell>
   </Row>
   <Row>
    <Cell><Data ss:Type="String">chrC04</Data></Cell>
    <Cell><Data ss:Type="Number">9350001</Data></Cell>
    <Cell><Data ss:Type="Number">9351000</Data></Cell>
    <Cell ss:StyleID="s58"><Data ss:Type="Number">7.45438501761059E-6</Data></Cell>
    <Cell><Data ss:Type="Number">2.3467455316970799E-3</Data></Cell>
    <Cell ss:StyleID="s59"><Data ss:Type="Number">27.412280701754401</Data></Cell>
    <Cell><Data ss:Type="String">BnaC04g12010D</Data></Cell>
    <Cell><Data ss:Type="String">Bna.21253</Data></Cell>
    <Cell><Data ss:Type="String">NP_194738.4</Data></Cell>
    <Cell><Data ss:Type="String">protein embryo defective 1353</Data></Cell>
    <Cell><Data ss:Type="String">A. thaliana</Data></Cell>
    <Cell><Data ss:Type="Number">48.1</Data></Cell>
    <Cell ss:StyleID="s61"><Data ss:Type="String">／</Data></Cell>
    <Cell ss:StyleID="s61"><Data ss:Type="String">／</Data></Cell>
    <Cell ss:StyleID="s61"><Data ss:Type="String">／</Data></Cell>
    <Cell ss:StyleID="s61"><Data ss:Type="String">／</Data></Cell>
    <Cell ss:StyleID="s61"><Data ss:Type="String">／</Data></Cell>
    <Cell ss:StyleID="s61"><Data ss:Type="String">／</Data></Cell>
    <Cell ss:StyleID="s61"><Data ss:Type="String">／</Data></Cell>
    <Cell ss:StyleID="s61"><Data ss:Type="String">／</Data></Cell>
    <Cell ss:StyleID="s61"><Data ss:Type="String">／</Data></Cell>
    <Cell ss:StyleID="s61"><Data ss:Type="String">／</Data></Cell>
    <Cell ss:StyleID="s61"><Data ss:Type="String">√</Data></Cell>
    <Cell ss:StyleID="s61"><Data ss:Type="String">／</Data></Cell>
    <Cell ss:StyleID="s61"><Data ss:Type="String">／</Data></Cell>
   </Row>
   <Row>
    <Cell><Data ss:Type="String">chrC04</Data></Cell>
    <Cell><Data ss:Type="Number">30401001</Data></Cell>
    <Cell><Data ss:Type="Number">30402000</Data></Cell>
    <Cell ss:StyleID="s58"><Data ss:Type="Number">3.3305247801922001E-6</Data></Cell>
    <Cell><Data ss:Type="Number">1.3194332215736499E-3</Data></Cell>
    <Cell ss:StyleID="s59"><Data ss:Type="Number">28.657639093317599</Data></Cell>
    <Cell><Data ss:Type="String">BnaC04g29100D</Data></Cell>
    <Cell><Data ss:Type="String">Bna.2391</Data></Cell>
    <Cell><Data ss:Type="String">NP_193143.2</Data></Cell>
    <Cell><Data ss:Type="String">long-chain acyl-CoA synthetase</Data></Cell>
    <Cell><Data ss:Type="String">A. thaliana</Data></Cell>
    <Cell><Data ss:Type="Number">87.9</Data></Cell>
    <Cell><Data ss:Type="Number">0</Data></Cell>
    <Cell><Data ss:Type="Number">0</Data></Cell>
    <Cell><Data ss:Type="Number">361</Data></Cell>
    <Cell><Data ss:Type="Number">0</Data></Cell>
    <Cell><Data ss:Type="Number">0</Data></Cell>
    <Cell><Data ss:Type="Number">0</Data></Cell>
    <Cell><Data ss:Type="Number">22</Data></Cell>
    <Cell><Data ss:Type="Number">0</Data></Cell>
    <Cell><Data ss:Type="Number">332</Data></Cell>
    <Cell ss:StyleID="s61"><Data ss:Type="String">／</Data></Cell>
    <Cell ss:StyleID="s61"><Data ss:Type="String">／</Data></Cell>
    <Cell ss:StyleID="s61"><Data ss:Type="String">／</Data></Cell>
    <Cell ss:StyleID="s61"><Data ss:Type="String">／</Data></Cell>
   </Row>
   <Row>
    <Cell><Data ss:Type="String">chrC05</Data></Cell>
    <Cell><Data ss:Type="Number">10654001</Data></Cell>
    <Cell><Data ss:Type="Number">10655000</Data></Cell>
    <Cell ss:StyleID="s58"><Data ss:Type="Number">2.0811548050517299E-5</Data></Cell>
    <Cell><Data ss:Type="Number">4.7761920787710299E-3</Data></Cell>
    <Cell ss:StyleID="s59"><Data ss:Type="Number">-35.592497868712698</Data></Cell>
    <Cell><Data ss:Type="String">BnaC05g16980D</Data></Cell>
    <Cell><Data ss:Type="String">Bna.23820</Data></Cell>
    <Cell><Data ss:Type="String">XP_003577264.1</Data></Cell>
    <Cell><Data ss:Type="String">PREDICTED: auxilin-related protein 2-like</Data></Cell>
    <Cell><Data ss:Type="String">B. distachyon</Data></Cell>
    <Cell><Data ss:Type="Number">87.3</Data></Cell>
    <Cell><Data ss:Type="Number">0</Data></Cell>
    <Cell><Data ss:Type="Number">0</Data></Cell>
    <Cell><Data ss:Type="Number">0</Data></Cell>
    <Cell><Data ss:Type="Number">0</Data></Cell>
    <Cell><Data ss:Type="Number">0</Data></Cell>
    <Cell><Data ss:Type="Number">0</Data></Cell>
    <Cell><Data ss:Type="Number">0</Data></Cell>
    <Cell><Data ss:Type="Number">0</Data></Cell>
    <Cell><Data ss:Type="Number">166</Data></Cell>
    <Cell ss:StyleID="s61"><Data ss:Type="String">／</Data></Cell>
    <Cell ss:StyleID="s61"><Data ss:Type="String">／</Data></Cell>
    <Cell ss:StyleID="s61"><Data ss:Type="String">／</Data></Cell>
    <Cell ss:StyleID="s61"><Data ss:Type="String">／</Data></Cell>
   </Row>
   <Row>
    <Cell><Data ss:Type="String">chrC05</Data></Cell>
    <Cell><Data ss:Type="Number">33580001</Data></Cell>
    <Cell><Data ss:Type="Number">33581000</Data></Cell>
    <Cell ss:StyleID="s58"><Data ss:Type="Number">7.6200664485722197E-8</Data></Cell>
    <Cell ss:StyleID="s58"><Data ss:Type="Number">7.4828997777235301E-5</Data></Cell>
    <Cell ss:StyleID="s59"><Data ss:Type="Number">-27.714285714285701</Data></Cell>
    <Cell><Data ss:Type="String">BnaC05g34070D</Data></Cell>
    <Cell><Data ss:Type="String">Bna.19246</Data></Cell>
    <Cell ss:StyleID="s61"><Data ss:Type="String">／</Data></Cell>
    <Cell ss:StyleID="s61"><Data ss:Type="String">／</Data></Cell>
    <Cell ss:StyleID="s61"><Data ss:Type="String">／</Data></Cell>
    <Cell ss:StyleID="s61"><Data ss:Type="String">／</Data></Cell>
    <Cell><Data ss:Type="Number">0</Data></Cell>
    <Cell><Data ss:Type="Number">0</Data></Cell>
    <Cell><Data ss:Type="Number">0</Data></Cell>
    <Cell><Data ss:Type="Number">0</Data></Cell>
    <Cell><Data ss:Type="Number">0</Data></Cell>
    <Cell><Data ss:Type="Number">0</Data></Cell>
    <Cell><Data ss:Type="Number">11</Data></Cell>
    <Cell><Data ss:Type="Number">0</Data></Cell>
    <Cell><Data ss:Type="Number">0</Data></Cell>
    <Cell ss:StyleID="s61"><Data ss:Type="String">／</Data></Cell>
    <Cell ss:StyleID="s61"><Data ss:Type="String">√</Data></Cell>
    <Cell ss:StyleID="s61"><Data ss:Type="String">／</Data></Cell>
    <Cell ss:StyleID="s61"><Data ss:Type="String">／</Data></Cell>
   </Row>
   <Row>
    <Cell><Data ss:Type="String">chrC06</Data></Cell>
    <Cell><Data ss:Type="Number">11651001</Data></Cell>
    <Cell><Data ss:Type="Number">11652000</Data></Cell>
    <Cell ss:StyleID="s58"><Data ss:Type="Number">5.2010571690984299E-23</Data></Cell>
    <Cell ss:StyleID="s58"><Data ss:Type="Number">1.6499612708215099E-18</Data></Cell>
    <Cell ss:StyleID="s59"><Data ss:Type="Number">30.2078569943879</Data></Cell>
    <Cell><Data ss:Type="String">BnaC06g09830D</Data></Cell>
    <Cell><Data ss:Type="String">Bna.23309</Data></Cell>
    <Cell ss:StyleID="s61"><Data ss:Type="String">／</Data></Cell>
    <Cell ss:StyleID="s61"><Data ss:Type="String">／</Data></Cell>
    <Cell ss:StyleID="s61"><Data ss:Type="String">／</Data></Cell>
    <Cell ss:StyleID="s61"><Data ss:Type="String">／</Data></Cell>
    <Cell ss:StyleID="s61"><Data ss:Type="String">／</Data></Cell>
    <Cell ss:StyleID="s61"><Data ss:Type="String">／</Data></Cell>
    <Cell ss:StyleID="s61"><Data ss:Type="String">／</Data></Cell>
    <Cell ss:StyleID="s61"><Data ss:Type="String">／</Data></Cell>
    <Cell ss:StyleID="s61"><Data ss:Type="String">／</Data></Cell>
    <Cell ss:StyleID="s61"><Data ss:Type="String">／</Data></Cell>
    <Cell ss:StyleID="s61"><Data ss:Type="String">／</Data></Cell>
    <Cell ss:StyleID="s61"><Data ss:Type="String">／</Data></Cell>
    <Cell ss:StyleID="s61"><Data ss:Type="String">／</Data></Cell>
    <Cell ss:StyleID="s61"><Data ss:Type="String">／</Data></Cell>
    <Cell ss:StyleID="s61"><Data ss:Type="String">√</Data></Cell>
    <Cell ss:StyleID="s61"><Data ss:Type="String">／</Data></Cell>
    <Cell ss:StyleID="s61"><Data ss:Type="String">／</Data></Cell>
   </Row>
   <Row>
    <Cell><Data ss:Type="String">chrC07</Data></Cell>
    <Cell><Data ss:Type="Number">31111001</Data></Cell>
    <Cell><Data ss:Type="Number">31112000</Data></Cell>
    <Cell ss:StyleID="s58"><Data ss:Type="Number">3.4686938116089E-7</Data></Cell>
    <Cell><Data ss:Type="Number">2.3762654266179501E-4</Data></Cell>
    <Cell ss:StyleID="s59"><Data ss:Type="Number">-26.6806722689076</Data></Cell>
    <Cell><Data ss:Type="String">BnaC07g24890D</Data></Cell>
    <Cell><Data ss:Type="String">Bna.13623</Data></Cell>
    <Cell><Data ss:Type="String">NP_566830.1</Data></Cell>
    <Cell><Data ss:Type="String">DNA repair protein UVH3</Data></Cell>
    <Cell><Data ss:Type="String">A. thaliana</Data></Cell>
    <Cell><Data ss:Type="Number">61.5</Data></Cell>
    <Cell><Data ss:Type="Number">0</Data></Cell>
    <Cell><Data ss:Type="Number">0</Data></Cell>
    <Cell><Data ss:Type="Number">0</Data></Cell>
    <Cell><Data ss:Type="Number">0</Data></Cell>
    <Cell><Data ss:Type="Number">0</Data></Cell>
    <Cell><Data ss:Type="Number">0</Data></Cell>
    <Cell><Data ss:Type="Number">11</Data></Cell>
    <Cell><Data ss:Type="Number">0</Data></Cell>
    <Cell><Data ss:Type="Number">0</Data></Cell>
    <Cell ss:StyleID="s61"><Data ss:Type="String">／</Data></Cell>
    <Cell ss:StyleID="s61"><Data ss:Type="String">√</Data></Cell>
    <Cell ss:StyleID="s61"><Data ss:Type="String">√</Data></Cell>
    <Cell ss:StyleID="s61"><Data ss:Type="String">√</Data></Cell>
   </Row>
   <Row>
    <Cell><Data ss:Type="String">chrC07</Data></Cell>
    <Cell><Data ss:Type="Number">33607001</Data></Cell>
    <Cell><Data ss:Type="Number">33608000</Data></Cell>
    <Cell ss:StyleID="s58"><Data ss:Type="Number">1.5841923043242199E-8</Data></Cell>
    <Cell ss:StyleID="s58"><Data ss:Type="Number">2.0609815884808599E-5</Data></Cell>
    <Cell ss:StyleID="s59"><Data ss:Type="Number">-36.862745098039198</Data></Cell>
    <Cell><Data ss:Type="String">BnaC07g28500D</Data></Cell>
    <Cell><Data ss:Type="String">Bna.27308</Data></Cell>
    <Cell><Data ss:Type="String">NP_567649.1</Data></Cell>
    <Cell><Data ss:Type="String">putative F-box protein</Data></Cell>
    <Cell><Data ss:Type="String">A. thaliana</Data></Cell>
    <Cell><Data ss:Type="Number">55.7</Data></Cell>
    <Cell><Data ss:Type="Number">0</Data></Cell>
    <Cell><Data ss:Type="Number">0</Data></Cell>
    <Cell><Data ss:Type="Number">0</Data></Cell>
    <Cell><Data ss:Type="Number">0</Data></Cell>
    <Cell><Data ss:Type="Number">0</Data></Cell>
    <Cell><Data ss:Type="Number">0</Data></Cell>
    <Cell><Data ss:Type="Number">11</Data></Cell>
    <Cell><Data ss:Type="Number">0</Data></Cell>
    <Cell><Data ss:Type="Number">0</Data></Cell>
    <Cell ss:StyleID="s61"><Data ss:Type="String">／</Data></Cell>
    <Cell ss:StyleID="s61"><Data ss:Type="String">√</Data></Cell>
    <Cell ss:StyleID="s61"><Data ss:Type="String">√</Data></Cell>
    <Cell ss:StyleID="s61"><Data ss:Type="String">／</Data></Cell>
   </Row>
   <Row>
    <Cell><Data ss:Type="String">chrC08</Data></Cell>
    <Cell><Data ss:Type="Number">1479001</Data></Cell>
    <Cell><Data ss:Type="Number">1480000</Data></Cell>
    <Cell ss:StyleID="s58"><Data ss:Type="Number">3.1257012982411501E-8</Data></Cell>
    <Cell ss:StyleID="s58"><Data ss:Type="Number">3.6311533902006798E-5</Data></Cell>
    <Cell ss:StyleID="s59"><Data ss:Type="Number">-28.1201721474288</Data></Cell>
    <Cell><Data ss:Type="String">BnaC08g01980D</Data></Cell>
    <Cell><Data ss:Type="String">Bna.11048</Data></Cell>
    <Cell><Data ss:Type="String">NP_563779.1</Data></Cell>
    <Cell><Data ss:Type="String">GILT domain-containing protein</Data></Cell>
    <Cell><Data ss:Type="String">A. thaliana</Data></Cell>
    <Cell><Data ss:Type="Number">83.3</Data></Cell>
    <Cell><Data ss:Type="Number">0</Data></Cell>
    <Cell><Data ss:Type="Number">0</Data></Cell>
    <Cell><Data ss:Type="Number">80</Data></Cell>
    <Cell><Data ss:Type="Number">0</Data></Cell>
    <Cell><Data ss:Type="Number">86</Data></Cell>
    <Cell><Data ss:Type="Number">0</Data></Cell>
    <Cell><Data ss:Type="Number">56</Data></Cell>
    <Cell><Data ss:Type="Number">0</Data></Cell>
    <Cell><Data ss:Type="Number">0</Data></Cell>
    <Cell ss:StyleID="s61"><Data ss:Type="String">／</Data></Cell>
    <Cell ss:StyleID="s61"><Data ss:Type="String">√</Data></Cell>
    <Cell ss:StyleID="s61"><Data ss:Type="String">／</Data></Cell>
    <Cell ss:StyleID="s61"><Data ss:Type="String">√</Data></Cell>
   </Row>
   <Row ss:Height="30">
    <Cell><Data ss:Type="String">chrC09</Data></Cell>
    <Cell><Data ss:Type="Number">6257001</Data></Cell>
    <Cell><Data ss:Type="Number">6258000</Data></Cell>
    <Cell><Data ss:Type="Number">1.17113258175682E-7</Data></Cell>
    <Cell><Data ss:Type="Number">1.01254226311161E-4</Data></Cell>
    <Cell ss:StyleID="s59"><Data ss:Type="Number">-26.640037724334999</Data></Cell>
    <Cell><Data ss:Type="String">BnaC09g09620D</Data></Cell>
    <Cell><Data ss:Type="String">Bna.9761</Data></Cell>
    <Cell><Data ss:Type="String">NP_179383.2</Data></Cell>
    <Cell ss:StyleID="s46"><Data ss:Type="String">binding / inositol or phosphatidylinositol kinase/ phosphotransferase, alcohol group as acceptor</Data></Cell>
    <Cell><Data ss:Type="String">A. thaliana</Data></Cell>
    <Cell><Data ss:Type="Number">97.7</Data></Cell>
    <Cell><Data ss:Type="Number">0</Data></Cell>
    <Cell><Data ss:Type="Number">81</Data></Cell>
    <Cell><Data ss:Type="Number">0</Data></Cell>
    <Cell><Data ss:Type="Number">0</Data></Cell>
    <Cell><Data ss:Type="Number">0</Data></Cell>
    <Cell><Data ss:Type="Number">0</Data></Cell>
    <Cell><Data ss:Type="Number">33</Data></Cell>
    <Cell><Data ss:Type="Number">0</Data></Cell>
    <Cell><Data ss:Type="Number">0</Data></Cell>
    <Cell ss:StyleID="s61"><Data ss:Type="String">√</Data></Cell>
    <Cell ss:StyleID="s61"><Data ss:Type="String">√</Data></Cell>
    <Cell ss:StyleID="s61"><Data ss:Type="String">√</Data></Cell>
    <Cell ss:StyleID="s61"><Data ss:Type="String">／</Data></Cell>
   </Row>
   <Row>
    <Cell><Data ss:Type="String">chrC09</Data></Cell>
    <Cell><Data ss:Type="Number">11190001</Data></Cell>
    <Cell><Data ss:Type="Number">11191000</Data></Cell>
    <Cell><Data ss:Type="Number">2.6293277738964799E-5</Data></Cell>
    <Cell><Data ss:Type="Number">5.5923249004036901E-3</Data></Cell>
    <Cell ss:StyleID="s59"><Data ss:Type="Number">-29.0838375108038</Data></Cell>
    <Cell><Data ss:Type="String">BnaC09g14590D</Data></Cell>
    <Cell><Data ss:Type="String">Bna.8586</Data></Cell>
    <Cell><Data ss:Type="String">NP_176282.1</Data></Cell>
    <Cell><Data ss:Type="String">DNA-directed RNA polymerase subunit</Data></Cell>
    <Cell><Data ss:Type="String">A. thaliana</Data></Cell>
    <Cell><Data ss:Type="Number">83.3</Data></Cell>
    <Cell><Data ss:Type="Number">0</Data></Cell>
    <Cell><Data ss:Type="Number">0</Data></Cell>
    <Cell><Data ss:Type="Number">0</Data></Cell>
    <Cell><Data ss:Type="Number">367</Data></Cell>
    <Cell><Data ss:Type="Number">0</Data></Cell>
    <Cell><Data ss:Type="Number">0</Data></Cell>
    <Cell><Data ss:Type="Number">22</Data></Cell>
    <Cell><Data ss:Type="Number">0</Data></Cell>
    <Cell><Data ss:Type="Number">0</Data></Cell>
    <Cell ss:StyleID="s61"><Data ss:Type="String">√</Data></Cell>
    <Cell ss:StyleID="s61"><Data ss:Type="String">／</Data></Cell>
    <Cell ss:StyleID="s61"><Data ss:Type="String">／</Data></Cell>
    <Cell ss:StyleID="s61"><Data ss:Type="String">／</Data></Cell>
   </Row>
   <Row>
    <Cell><Data ss:Type="String">chrC09</Data></Cell>
    <Cell><Data ss:Type="Number">21916001</Data></Cell>
    <Cell><Data ss:Type="Number">21917000</Data></Cell>
    <Cell ss:StyleID="s58"><Data ss:Type="Number">2.54650347197569E-5</Data></Cell>
    <Cell><Data ss:Type="Number">5.4754667351913497E-3</Data></Cell>
    <Cell ss:StyleID="s59"><Data ss:Type="Number">-29.878229878229899</Data></Cell>
    <Cell><Data ss:Type="String">BnaC09g24040D</Data></Cell>
    <Cell><Data ss:Type="String">Bna.20788</Data></Cell>
    <Cell><Data ss:Type="String">NP_192868.1</Data></Cell>
    <Cell><Data ss:Type="String">peroxidase 39</Data></Cell>
    <Cell><Data ss:Type="String">A. thaliana</Data></Cell>
    <Cell><Data ss:Type="Number">89.6</Data></Cell>
    <Cell><Data ss:Type="Number">0</Data></Cell>
    <Cell><Data ss:Type="Number">0</Data></Cell>
    <Cell><Data ss:Type="Number">0</Data></Cell>
    <Cell><Data ss:Type="Number">0</Data></Cell>
    <Cell><Data ss:Type="Number">0</Data></Cell>
    <Cell><Data ss:Type="Number">880</Data></Cell>
    <Cell><Data ss:Type="Number">0</Data></Cell>
    <Cell><Data ss:Type="Number">0</Data></Cell>
    <Cell><Data ss:Type="Number">0</Data></Cell>
    <Cell ss:StyleID="s61"><Data ss:Type="String">／</Data></Cell>
    <Cell ss:StyleID="s61"><Data ss:Type="String">√</Data></Cell>
    <Cell ss:StyleID="s61"><Data ss:Type="String">／</Data></Cell>
    <Cell ss:StyleID="s61"><Data ss:Type="String">／</Data></Cell>
   </Row>
   <Row>
    <Cell><Data ss:Type="String">chrC09</Data></Cell>
    <Cell><Data ss:Type="Number">47276001</Data></Cell>
    <Cell><Data ss:Type="Number">47277000</Data></Cell>
    <Cell ss:StyleID="s58"><Data ss:Type="Number">1.6640719626526101E-7</Data></Cell>
    <Cell><Data ss:Type="Number">1.3456353957719101E-4</Data></Cell>
    <Cell ss:StyleID="s59"><Data ss:Type="Number">-49.478260869565197</Data></Cell>
    <Cell><Data ss:Type="String">BnaC09g48500D</Data></Cell>
    <Cell><Data ss:Type="String">Bna.6569</Data></Cell>
    <Cell><Data ss:Type="String">NP_196346.1</Data></Cell>
    <Cell><Data ss:Type="String">MEI2-like protein 4</Data></Cell>
    <Cell><Data ss:Type="String">A. thaliana</Data></Cell>
    <Cell><Data ss:Type="Number">87.3</Data></Cell>
    <Cell><Data ss:Type="Number">0</Data></Cell>
    <Cell><Data ss:Type="Number">0</Data></Cell>
    <Cell><Data ss:Type="Number">40</Data></Cell>
    <Cell><Data ss:Type="Number">0</Data></Cell>
    <Cell><Data ss:Type="Number">86</Data></Cell>
    <Cell><Data ss:Type="Number">0</Data></Cell>
    <Cell><Data ss:Type="Number">22</Data></Cell>
    <Cell><Data ss:Type="Number">0</Data></Cell>
    <Cell><Data ss:Type="Number">0</Data></Cell>
    <Cell ss:StyleID="s61"><Data ss:Type="String">／</Data></Cell>
    <Cell ss:StyleID="s61"><Data ss:Type="String">√</Data></Cell>
    <Cell ss:StyleID="s61"><Data ss:Type="String">√</Data></Cell>
    <Cell ss:StyleID="s61"><Data ss:Type="String">／</Data></Cell>
   </Row>
   <Row ss:Index="37" ss:Height="15.75">
    <Cell ss:MergeAcross="5" ss:StyleID="m58037224"><Data ss:Type="String">The Information of DMR</Data></Cell>
    <Cell ss:MergeAcross="6" ss:StyleID="s81"><Data ss:Type="String">T18 vs. T0 CHG</Data></Cell>
    <Cell ss:StyleID="s47"/>
    <Cell ss:StyleID="s47"/>
    <Cell ss:StyleID="s47"/>
    <Cell ss:StyleID="s47"/>
    <Cell ss:StyleID="s47"/>
    <Cell ss:StyleID="s47"/>
    <Cell ss:StyleID="s47"/>
    <Cell ss:StyleID="s47"/>
    <Cell ss:StyleID="s47"/>
    <Cell ss:StyleID="s47"/>
    <Cell ss:StyleID="s47"/>
    <Cell ss:StyleID="s47"/>
   </Row>
   <Row ss:Height="15.75">
    <Cell ss:StyleID="s50"><Data ss:Type="String">chr</Data></Cell>
    <Cell ss:StyleID="s50"><Data ss:Type="String">start</Data></Cell>
    <Cell ss:StyleID="s50"><Data ss:Type="String">end</Data></Cell>
    <Cell ss:StyleID="s50"><Data ss:Type="String">pvalue</Data></Cell>
    <Cell ss:StyleID="s50"><Data ss:Type="String">qvalue</Data></Cell>
    <Cell ss:StyleID="s51"><Data ss:Type="String">meth.diff</Data></Cell>
    <Cell ss:StyleID="s62"><Data ss:Type="String">DMR-related gene</Data></Cell>
    <Cell ss:StyleID="s62"><Data ss:Type="String">Unigene</Data></Cell>
    <Cell ss:StyleID="s62"/>
    <Cell ss:StyleID="s63"/>
    <Cell ss:StyleID="s64"/>
    <Cell ss:StyleID="s65"/>
    <Cell ss:StyleID="s66"/>
    <Cell ss:StyleID="s66"/>
    <Cell ss:StyleID="s66"/>
    <Cell ss:StyleID="s66"/>
    <Cell ss:StyleID="s66"/>
    <Cell ss:StyleID="s66"/>
    <Cell ss:StyleID="s66"/>
    <Cell ss:StyleID="s66"/>
    <Cell ss:StyleID="s66"/>
    <Cell ss:StyleID="s66"/>
    <Cell ss:StyleID="s66"/>
    <Cell ss:StyleID="s66"/>
    <Cell ss:StyleID="s66"/>
   </Row>
   <Row>
    <Cell><Data ss:Type="String">chrA03</Data></Cell>
    <Cell><Data ss:Type="Number">1425001</Data></Cell>
    <Cell><Data ss:Type="Number">1426000</Data></Cell>
    <Cell ss:StyleID="s58"><Data ss:Type="Number">3.31484362639981E-5</Data></Cell>
    <Cell><Data ss:Type="Number">9.8999834888994706E-3</Data></Cell>
    <Cell ss:StyleID="s59"><Data ss:Type="Number">-25.4340277777778</Data></Cell>
    <Cell><Data ss:Type="String">BnaA03g02950D</Data></Cell>
    <Cell><Data ss:Type="String">Bna.6303</Data></Cell>
    <Cell><Data ss:Type="String">NP_196610.2 </Data></Cell>
    <Cell><Data ss:Type="String">3-hydroxyacyl-CoA dehydratase PASTICCINO 2 </Data></Cell>
    <Cell><Data ss:Type="String">A. thaliana</Data></Cell>
    <Cell><Data ss:Type="Number">95.5</Data></Cell>
    <Cell><Data ss:Type="Number">0</Data></Cell>
    <Cell><Data ss:Type="Number">162</Data></Cell>
    <Cell><Data ss:Type="Number">160</Data></Cell>
    <Cell><Data ss:Type="Number">0</Data></Cell>
    <Cell><Data ss:Type="Number">86</Data></Cell>
    <Cell><Data ss:Type="Number">125</Data></Cell>
    <Cell><Data ss:Type="Number">67</Data></Cell>
    <Cell><Data ss:Type="Number">0</Data></Cell>
    <Cell><Data ss:Type="Number">332</Data></Cell>
    <Cell ss:StyleID="s61"><Data ss:Type="String">√</Data></Cell>
    <Cell ss:StyleID="s61"><Data ss:Type="String">√</Data></Cell>
    <Cell ss:StyleID="s61"><Data ss:Type="String">√</Data></Cell>
    <Cell ss:StyleID="s61"><Data ss:Type="String">√</Data></Cell>
   </Row>
   <Row>
    <Cell><Data ss:Type="String">chrA03</Data></Cell>
    <Cell><Data ss:Type="Number">24846001</Data></Cell>
    <Cell><Data ss:Type="Number">24847000</Data></Cell>
    <Cell><Data ss:Type="Number">3.51509937635635E-6</Data></Cell>
    <Cell><Data ss:Type="Number">2.36325870122018E-3</Data></Cell>
    <Cell ss:StyleID="s59"><Data ss:Type="Number">26.065516026769998</Data></Cell>
    <Cell><Data ss:Type="String">BnaA03g48400D</Data></Cell>
    <Cell><Data ss:Type="String">Bna.1270</Data></Cell>
    <Cell><Data ss:Type="String">NP_194437.1 </Data></Cell>
    <Cell><Data ss:Type="String">tryptophan synthase beta chain</Data></Cell>
    <Cell><Data ss:Type="String">A. thaliana</Data></Cell>
    <Cell><Data ss:Type="Number">96.4</Data></Cell>
    <Cell><Data ss:Type="Number">0</Data></Cell>
    <Cell><Data ss:Type="Number">0</Data></Cell>
    <Cell><Data ss:Type="Number">0</Data></Cell>
    <Cell><Data ss:Type="Number">0</Data></Cell>
    <Cell><Data ss:Type="Number">86</Data></Cell>
    <Cell><Data ss:Type="Number">62</Data></Cell>
    <Cell><Data ss:Type="Number">89</Data></Cell>
    <Cell><Data ss:Type="Number">0</Data></Cell>
    <Cell><Data ss:Type="Number">0</Data></Cell>
    <Cell ss:StyleID="s61"><Data ss:Type="String">√</Data></Cell>
    <Cell ss:StyleID="s61"><Data ss:Type="String">√</Data></Cell>
    <Cell ss:StyleID="s61"><Data ss:Type="String">√</Data></Cell>
    <Cell ss:StyleID="s61"><Data ss:Type="String">√</Data></Cell>
   </Row>
   <Row>
    <Cell><Data ss:Type="String">chrA04</Data></Cell>
    <Cell><Data ss:Type="Number">8477001</Data></Cell>
    <Cell><Data ss:Type="Number">8478000</Data></Cell>
    <Cell ss:StyleID="s58"><Data ss:Type="Number">1.8960332598494202E-5</Data></Cell>
    <Cell><Data ss:Type="Number">6.9943074319691401E-3</Data></Cell>
    <Cell ss:StyleID="s59"><Data ss:Type="Number">-25.593285741848302</Data></Cell>
    <Cell><Data ss:Type="String">BnaA04g09490D</Data></Cell>
    <Cell><Data ss:Type="String">Bna.18462</Data></Cell>
    <Cell><Data ss:Type="String">NP_568567.1 </Data></Cell>
    <Cell><Data ss:Type="String">Dof zinc finger protein DOF5.2</Data></Cell>
    <Cell><Data ss:Type="String">A. thaliana</Data></Cell>
    <Cell><Data ss:Type="Number">75.5</Data></Cell>
    <Cell ss:StyleID="s61"><Data ss:Type="String">／</Data></Cell>
    <Cell ss:StyleID="s61"><Data ss:Type="String">／</Data></Cell>
    <Cell ss:StyleID="s61"><Data ss:Type="String">／</Data></Cell>
    <Cell ss:StyleID="s61"><Data ss:Type="String">／</Data></Cell>
    <Cell ss:StyleID="s61"><Data ss:Type="String">／</Data></Cell>
    <Cell ss:StyleID="s61"><Data ss:Type="String">／</Data></Cell>
    <Cell ss:StyleID="s61"><Data ss:Type="String">／</Data></Cell>
    <Cell ss:StyleID="s61"><Data ss:Type="String">／</Data></Cell>
    <Cell ss:StyleID="s61"><Data ss:Type="String">／</Data></Cell>
    <Cell ss:StyleID="s61"><Data ss:Type="String">／</Data></Cell>
    <Cell ss:StyleID="s61"><Data ss:Type="String">√</Data></Cell>
    <Cell ss:StyleID="s61"><Data ss:Type="String">／</Data></Cell>
    <Cell ss:StyleID="s61"><Data ss:Type="String">／</Data></Cell>
   </Row>
   <Row>
    <Cell><Data ss:Type="String">chrC02</Data></Cell>
    <Cell><Data ss:Type="Number">38252001</Data></Cell>
    <Cell><Data ss:Type="Number">38253000</Data></Cell>
    <Cell ss:StyleID="s58"><Data ss:Type="Number">3.7667100213244401E-7</Data></Cell>
    <Cell><Data ss:Type="Number">5.4338032400830303E-4</Data></Cell>
    <Cell ss:StyleID="s59"><Data ss:Type="Number">26.733734150842299</Data></Cell>
    <Cell><Data ss:Type="String">BnaC02g35530D</Data></Cell>
    <Cell><Data ss:Type="String">Bna.26540</Data></Cell>
    <Cell><Data ss:Type="String">NP_172780.1 </Data></Cell>
    <Cell><Data ss:Type="String">phospholipid-translocating ATPase</Data></Cell>
    <Cell><Data ss:Type="String">A. thaliana</Data></Cell>
    <Cell><Data ss:Type="Number">90.4</Data></Cell>
    <Cell ss:StyleID="s61"><Data ss:Type="String">／</Data></Cell>
    <Cell ss:StyleID="s61"><Data ss:Type="String">／</Data></Cell>
    <Cell ss:StyleID="s61"><Data ss:Type="String">／</Data></Cell>
    <Cell ss:StyleID="s61"><Data ss:Type="String">／</Data></Cell>
    <Cell ss:StyleID="s61"><Data ss:Type="String">／</Data></Cell>
    <Cell ss:StyleID="s61"><Data ss:Type="String">／</Data></Cell>
    <Cell ss:StyleID="s61"><Data ss:Type="String">／</Data></Cell>
    <Cell ss:StyleID="s61"><Data ss:Type="String">／</Data></Cell>
    <Cell ss:StyleID="s61"><Data ss:Type="String">／</Data></Cell>
    <Cell ss:StyleID="s61"><Data ss:Type="String">√</Data></Cell>
    <Cell ss:StyleID="s61"><Data ss:Type="String">／</Data></Cell>
    <Cell ss:StyleID="s61"><Data ss:Type="String">／</Data></Cell>
    <Cell ss:StyleID="s61"><Data ss:Type="String">／</Data></Cell>
   </Row>
   <Row>
    <Cell><Data ss:Type="String">chrC05</Data></Cell>
    <Cell><Data ss:Type="Number">40491001</Data></Cell>
    <Cell><Data ss:Type="Number">40492000</Data></Cell>
    <Cell ss:StyleID="s58"><Data ss:Type="Number">6.7744090082247801E-6</Data></Cell>
    <Cell><Data ss:Type="Number">3.5535356470696002E-3</Data></Cell>
    <Cell ss:StyleID="s59"><Data ss:Type="Number">-32.8172043010753</Data></Cell>
    <Cell><Data ss:Type="String">BnaC05g43880D</Data></Cell>
    <Cell><Data ss:Type="String">Bna.4325</Data></Cell>
    <Cell><Data ss:Type="String">NP_187480.1 </Data></Cell>
    <Cell><Data ss:Type="String">putative inactive receptor kinase</Data></Cell>
    <Cell><Data ss:Type="String">A. thaliana</Data></Cell>
    <Cell><Data ss:Type="Number">94.1</Data></Cell>
    <Cell><Data ss:Type="Number">0</Data></Cell>
    <Cell><Data ss:Type="Number">0</Data></Cell>
    <Cell><Data ss:Type="Number">0</Data></Cell>
    <Cell><Data ss:Type="Number">183</Data></Cell>
    <Cell><Data ss:Type="Number">0</Data></Cell>
    <Cell><Data ss:Type="Number">62</Data></Cell>
    <Cell><Data ss:Type="Number">44</Data></Cell>
    <Cell><Data ss:Type="Number">0</Data></Cell>
    <Cell><Data ss:Type="Number">0</Data></Cell>
    <Cell ss:StyleID="s61"><Data ss:Type="String">／</Data></Cell>
    <Cell ss:StyleID="s61"><Data ss:Type="String">√</Data></Cell>
    <Cell ss:StyleID="s61"><Data ss:Type="String">／</Data></Cell>
    <Cell ss:StyleID="s61"><Data ss:Type="String">／</Data></Cell>
   </Row>
   <Row>
    <Cell><Data ss:Type="String">chrC09</Data></Cell>
    <Cell><Data ss:Type="Number">1982001</Data></Cell>
    <Cell><Data ss:Type="Number">1983000</Data></Cell>
    <Cell><Data ss:Type="Number">3.0369108905976902E-6</Data></Cell>
    <Cell><Data ss:Type="Number">2.15972961219722E-3</Data></Cell>
    <Cell ss:StyleID="s59"><Data ss:Type="Number">40.293560606060602</Data></Cell>
    <Cell><Data ss:Type="String">BnaC09g03480D</Data></Cell>
    <Cell><Data ss:Type="String">Bna.2078</Data></Cell>
    <Cell><Data ss:Type="String">NP_187235.1 </Data></Cell>
    <Cell><Data ss:Type="String">Shaggy-related protein kinase gamma</Data></Cell>
    <Cell><Data ss:Type="String">A. thaliana</Data></Cell>
    <Cell><Data ss:Type="Number">98</Data></Cell>
    <Cell><Data ss:Type="Number">0</Data></Cell>
    <Cell><Data ss:Type="Number">0</Data></Cell>
    <Cell><Data ss:Type="Number">80</Data></Cell>
    <Cell><Data ss:Type="Number">0</Data></Cell>
    <Cell><Data ss:Type="Number">0</Data></Cell>
    <Cell><Data ss:Type="Number">377</Data></Cell>
    <Cell><Data ss:Type="Number">22</Data></Cell>
    <Cell><Data ss:Type="Number">0</Data></Cell>
    <Cell><Data ss:Type="Number">166</Data></Cell>
    <Cell ss:StyleID="s61"><Data ss:Type="String">√</Data></Cell>
    <Cell ss:StyleID="s61"><Data ss:Type="String">√</Data></Cell>
    <Cell ss:StyleID="s61"><Data ss:Type="String">√</Data></Cell>
    <Cell ss:StyleID="s61"><Data ss:Type="String">√</Data></Cell>
   </Row>
   <Row>
    <Cell><Data ss:Type="String">chrC09</Data></Cell>
    <Cell><Data ss:Type="Number">13889001</Data></Cell>
    <Cell><Data ss:Type="Number">13890000</Data></Cell>
    <Cell ss:StyleID="s58"><Data ss:Type="Number">1.28037196544263E-15</Data></Cell>
    <Cell ss:StyleID="s58"><Data ss:Type="Number">9.2968017495100195E-11</Data></Cell>
    <Cell ss:StyleID="s59"><Data ss:Type="Number">27.258269720101801</Data></Cell>
    <Cell><Data ss:Type="String">BnaC09g17000D</Data></Cell>
    <Cell ss:StyleID="s48"><ss:Data ss:Type="String"
      xmlns="http://www.w3.org/TR/REC-html40"><Font html:Face="宋体" x:CharSet="134">／</Font></ss:Data></Cell>
    <Cell ss:StyleID="s48"/>
   </Row>
   <Row>
    <Cell><Data ss:Type="String">chrC09</Data></Cell>
    <Cell><Data ss:Type="Number">44600001</Data></Cell>
    <Cell><Data ss:Type="Number">44601000</Data></Cell>
    <Cell ss:StyleID="s58"><Data ss:Type="Number">8.2695134478791706E-6</Data></Cell>
    <Cell><Data ss:Type="Number">4.07085235158826E-3</Data></Cell>
    <Cell ss:StyleID="s59"><Data ss:Type="Number">30.9891736837235</Data></Cell>
    <Cell><Data ss:Type="String">BnaC09g43320D</Data></Cell>
    <Cell ss:StyleID="s48"><ss:Data ss:Type="String"
      xmlns="http://www.w3.org/TR/REC-html40"><Font html:Face="宋体" x:CharSet="134">／</Font></ss:Data></Cell>
    <Cell ss:StyleID="s48"/>
   </Row>
   <Row ss:Index="48" ss:Height="15.75">
    <Cell ss:MergeAcross="5" ss:StyleID="m58037264"><Data ss:Type="String">The Information of DMR</Data></Cell>
    <Cell ss:MergeAcross="6" ss:StyleID="s81"><Data ss:Type="String">T18 vs. T0 CHH</Data></Cell>
    <Cell ss:StyleID="s47"/>
    <Cell ss:StyleID="s47"/>
    <Cell ss:StyleID="s47"/>
    <Cell ss:StyleID="s47"/>
    <Cell ss:StyleID="s47"/>
    <Cell ss:StyleID="s47"/>
    <Cell ss:StyleID="s47"/>
    <Cell ss:StyleID="s47"/>
    <Cell ss:StyleID="s47"/>
    <Cell ss:StyleID="s47"/>
    <Cell ss:StyleID="s47"/>
    <Cell ss:StyleID="s47"/>
   </Row>
   <Row ss:Height="15.75">
    <Cell ss:StyleID="s50"><Data ss:Type="String">chr</Data></Cell>
    <Cell ss:StyleID="s50"><Data ss:Type="String">start</Data></Cell>
    <Cell ss:StyleID="s50"><Data ss:Type="String">end</Data></Cell>
    <Cell ss:StyleID="s50"><Data ss:Type="String">pvalue</Data></Cell>
    <Cell ss:StyleID="s50"><Data ss:Type="String">qvalue</Data></Cell>
    <Cell ss:StyleID="s51"><Data ss:Type="String">meth.diff</Data></Cell>
    <Cell ss:StyleID="s67"><Data ss:Type="String">DMR-related gene</Data></Cell>
    <Cell ss:StyleID="s62"><Data ss:Type="String">Unigene</Data></Cell>
    <Cell ss:StyleID="s62"/>
    <Cell ss:StyleID="s63"/>
    <Cell ss:StyleID="s64"/>
    <Cell ss:StyleID="s65"/>
    <Cell ss:StyleID="s66"/>
    <Cell ss:StyleID="s66"/>
    <Cell ss:StyleID="s66"/>
    <Cell ss:StyleID="s66"/>
    <Cell ss:StyleID="s66"/>
    <Cell ss:StyleID="s66"/>
    <Cell ss:StyleID="s66"/>
    <Cell ss:StyleID="s66"/>
    <Cell ss:StyleID="s66"/>
    <Cell ss:StyleID="s66"/>
    <Cell ss:StyleID="s66"/>
    <Cell ss:StyleID="s66"/>
    <Cell ss:StyleID="s66"/>
   </Row>
   <Row>
    <Cell><Data ss:Type="String">chrA03</Data></Cell>
    <Cell><Data ss:Type="Number">15035001</Data></Cell>
    <Cell><Data ss:Type="Number">15036000</Data></Cell>
    <Cell ss:StyleID="s58"><Data ss:Type="Number">2.8107580575708401E-6</Data></Cell>
    <Cell><Data ss:Type="Number">9.5175288428309504E-4</Data></Cell>
    <Cell ss:StyleID="s68"><Data ss:Type="Number">27.874199184624299</Data></Cell>
    <Cell><Data ss:Type="String">BnaA03g31100D</Data></Cell>
    <Cell><Data ss:Type="String">Bna.205</Data></Cell>
    <Cell><Data ss:Type="String">NP_189372.1 </Data></Cell>
    <Cell><Data ss:Type="String">histone H3</Data></Cell>
    <Cell><Data ss:Type="String">A. thaliana </Data></Cell>
    <Cell><Data ss:Type="Number">100</Data></Cell>
    <Cell><Data ss:Type="Number">2005</Data></Cell>
    <Cell><Data ss:Type="Number">1540</Data></Cell>
    <Cell><Data ss:Type="Number">281</Data></Cell>
    <Cell><Data ss:Type="Number">1469</Data></Cell>
    <Cell><Data ss:Type="Number">1989</Data></Cell>
    <Cell><Data ss:Type="Number">566</Data></Cell>
    <Cell><Data ss:Type="Number">3694</Data></Cell>
    <Cell><Data ss:Type="Number">0</Data></Cell>
    <Cell><Data ss:Type="Number">1660</Data></Cell>
    <Cell ss:StyleID="s61"><Data ss:Type="String">√</Data></Cell>
    <Cell ss:StyleID="s61"><Data ss:Type="String">√</Data></Cell>
    <Cell ss:StyleID="s61"><Data ss:Type="String">√</Data></Cell>
    <Cell ss:StyleID="s61"><Data ss:Type="String">√</Data></Cell>
   </Row>
   <Row>
    <Cell><Data ss:Type="String">chrA04</Data></Cell>
    <Cell><Data ss:Type="Number">14617001</Data></Cell>
    <Cell><Data ss:Type="Number">14618000</Data></Cell>
    <Cell ss:StyleID="s58"><Data ss:Type="Number">5.0236712564583601E-9</Data></Cell>
    <Cell ss:StyleID="s58"><Data ss:Type="Number">6.9612980592892596E-6</Data></Cell>
    <Cell ss:StyleID="s59"><Data ss:Type="Number">28.794280142996399</Data></Cell>
    <Cell><Data ss:Type="String">BnaA04g18120D</Data></Cell>
    <Cell><Data ss:Type="String">Bna.16256</Data></Cell>
    <Cell><Data ss:Type="String">NP_565720.1 </Data></Cell>
    <Cell><Data ss:Type="String">inhibitor-3</Data></Cell>
    <Cell><Data ss:Type="String">A. thaliana</Data></Cell>
    <Cell><Data ss:Type="Number">87.8</Data></Cell>
    <Cell><Data ss:Type="Number">0</Data></Cell>
    <Cell><Data ss:Type="Number">0</Data></Cell>
    <Cell><Data ss:Type="Number">0</Data></Cell>
    <Cell><Data ss:Type="Number">0</Data></Cell>
    <Cell><Data ss:Type="Number">86</Data></Cell>
    <Cell><Data ss:Type="Number">0</Data></Cell>
    <Cell><Data ss:Type="Number">0</Data></Cell>
    <Cell><Data ss:Type="Number">0</Data></Cell>
    <Cell><Data ss:Type="Number">0</Data></Cell>
    <Cell ss:StyleID="s61"><Data ss:Type="String">／</Data></Cell>
    <Cell ss:StyleID="s61"><Data ss:Type="String">√</Data></Cell>
    <Cell ss:StyleID="s61"><Data ss:Type="String">／</Data></Cell>
    <Cell ss:StyleID="s61"><Data ss:Type="String">／</Data></Cell>
   </Row>
   <Row>
    <Cell><Data ss:Type="String">chrA07</Data></Cell>
    <Cell><Data ss:Type="Number">11293001</Data></Cell>
    <Cell><Data ss:Type="Number">11294000</Data></Cell>
    <Cell ss:StyleID="s58"><Data ss:Type="Number">4.1834865519516897E-6</Data></Cell>
    <Cell><Data ss:Type="Number">1.2821599908024201E-3</Data></Cell>
    <Cell ss:StyleID="s59"><Data ss:Type="Number">25.7630560314741</Data></Cell>
    <Cell><Data ss:Type="String">BnaA07g12450D</Data></Cell>
    <Cell><Data ss:Type="String">Bna.17181</Data></Cell>
    <Cell><Data ss:Type="String">NP_001119510.1 </Data></Cell>
    <Cell ss:StyleID="s46"><Data ss:Type="String">uncharacterized protein </Data></Cell>
    <Cell><Data ss:Type="String">A. thaliana </Data></Cell>
    <Cell><Data ss:Type="Number">62.9</Data></Cell>
    <Cell><Data ss:Type="Number">0</Data></Cell>
    <Cell><Data ss:Type="Number">0</Data></Cell>
    <Cell><Data ss:Type="Number">40</Data></Cell>
    <Cell><Data ss:Type="Number">0</Data></Cell>
    <Cell><Data ss:Type="Number">0</Data></Cell>
    <Cell><Data ss:Type="Number">125</Data></Cell>
    <Cell><Data ss:Type="Number">11</Data></Cell>
    <Cell><Data ss:Type="Number">0</Data></Cell>
    <Cell><Data ss:Type="Number">0</Data></Cell>
    <Cell ss:StyleID="s61"><Data ss:Type="String">／</Data></Cell>
    <Cell ss:StyleID="s61"><Data ss:Type="String">√</Data></Cell>
    <Cell ss:StyleID="s61"><Data ss:Type="String">√</Data></Cell>
    <Cell ss:StyleID="s61"><Data ss:Type="String">／</Data></Cell>
   </Row>
   <Row>
    <Cell><Data ss:Type="String">chrA10</Data></Cell>
    <Cell><Data ss:Type="Number">16754001</Data></Cell>
    <Cell><Data ss:Type="Number">16755000</Data></Cell>
    <Cell ss:StyleID="s58"><Data ss:Type="Number">3.0045936736672198E-13</Data></Cell>
    <Cell ss:StyleID="s58"><Data ss:Type="Number">1.4869512640185501E-9</Data></Cell>
    <Cell ss:StyleID="s59"><Data ss:Type="Number">27.650793650793702</Data></Cell>
    <Cell><Data ss:Type="String">BnaA10g26250D</Data></Cell>
    <Cell><Data ss:Type="String">Bna.18601</Data></Cell>
    <Cell><Data ss:Type="String">NP_568129.1 </Data></Cell>
    <Cell><Data ss:Type="String">Iron-sulfur assembly-like protein </Data></Cell>
    <Cell><Data ss:Type="String">A. thaliana</Data></Cell>
    <Cell><Data ss:Type="Number">84.7</Data></Cell>
    <Cell><Data ss:Type="Number">0</Data></Cell>
    <Cell><Data ss:Type="Number">0</Data></Cell>
    <Cell><Data ss:Type="Number">40</Data></Cell>
    <Cell><Data ss:Type="Number">0</Data></Cell>
    <Cell><Data ss:Type="Number">0</Data></Cell>
    <Cell><Data ss:Type="Number">0</Data></Cell>
    <Cell><Data ss:Type="Number">0</Data></Cell>
    <Cell><Data ss:Type="Number">0</Data></Cell>
    <Cell><Data ss:Type="Number">332</Data></Cell>
    <Cell ss:StyleID="s61"><Data ss:Type="String">／</Data></Cell>
    <Cell ss:StyleID="s61"><Data ss:Type="String">√</Data></Cell>
    <Cell ss:StyleID="s61"><Data ss:Type="String">／</Data></Cell>
    <Cell ss:StyleID="s61"><Data ss:Type="String">／</Data></Cell>
   </Row>
   <Row>
    <Cell><Data ss:Type="String">chrC01</Data></Cell>
    <Cell><Data ss:Type="Number">3191001</Data></Cell>
    <Cell><Data ss:Type="Number">3192000</Data></Cell>
    <Cell ss:StyleID="s58"><Data ss:Type="Number">1.2273081905654601E-13</Data></Cell>
    <Cell ss:StyleID="s58"><Data ss:Type="Number">6.6592898524344197E-10</Data></Cell>
    <Cell ss:StyleID="s59"><Data ss:Type="Number">27.235142118863099</Data></Cell>
    <Cell><Data ss:Type="String">BnaC01g06030D</Data></Cell>
    <Cell><Data ss:Type="String">Bna.518</Data></Cell>
    <Cell><Data ss:Type="String">NP_194973.1 </Data></Cell>
    <Cell><Data ss:Type="String">ubiquinol-cytochrome c reductase subunit 7</Data></Cell>
    <Cell><Data ss:Type="String">A. thaliana</Data></Cell>
    <Cell><Data ss:Type="Number">92.6</Data></Cell>
    <Cell><Data ss:Type="Number">0</Data></Cell>
    <Cell><Data ss:Type="Number">0</Data></Cell>
    <Cell><Data ss:Type="Number">0</Data></Cell>
    <Cell><Data ss:Type="Number">0</Data></Cell>
    <Cell><Data ss:Type="Number">173</Data></Cell>
    <Cell><Data ss:Type="Number">0</Data></Cell>
    <Cell><Data ss:Type="Number">123</Data></Cell>
    <Cell><Data ss:Type="Number">0</Data></Cell>
    <Cell><Data ss:Type="Number">0</Data></Cell>
    <Cell ss:StyleID="s61"><Data ss:Type="String">√</Data></Cell>
    <Cell ss:StyleID="s61"><Data ss:Type="String">√</Data></Cell>
    <Cell ss:StyleID="s61"><Data ss:Type="String">√</Data></Cell>
    <Cell ss:StyleID="s61"><Data ss:Type="String">／</Data></Cell>
   </Row>
   <Row>
    <Cell><Data ss:Type="String">chrC02</Data></Cell>
    <Cell><Data ss:Type="Number">11175001</Data></Cell>
    <Cell><Data ss:Type="Number">11176000</Data></Cell>
    <Cell ss:StyleID="s58"><Data ss:Type="Number">1.62670483106988E-5</Data></Cell>
    <Cell><Data ss:Type="Number">3.4588774815461801E-3</Data></Cell>
    <Cell ss:StyleID="s59"><Data ss:Type="Number">25.592495062541101</Data></Cell>
    <Cell><Data ss:Type="String">BnaC02g15560D</Data></Cell>
    <Cell><Data ss:Type="String">Bna.17154</Data></Cell>
    <Cell ss:StyleID="s61"><Data ss:Type="String">／</Data></Cell>
    <Cell ss:StyleID="s61"><Data ss:Type="String">／</Data></Cell>
    <Cell ss:StyleID="s61"><Data ss:Type="String">／</Data></Cell>
    <Cell ss:StyleID="s61"><Data ss:Type="String">／</Data></Cell>
    <Cell><Data ss:Type="Number">0</Data></Cell>
    <Cell><Data ss:Type="Number">0</Data></Cell>
    <Cell><Data ss:Type="Number">0</Data></Cell>
    <Cell><Data ss:Type="Number">0</Data></Cell>
    <Cell><Data ss:Type="Number">0</Data></Cell>
    <Cell><Data ss:Type="Number">0</Data></Cell>
    <Cell><Data ss:Type="Number">11</Data></Cell>
    <Cell><Data ss:Type="Number">0</Data></Cell>
    <Cell><Data ss:Type="Number">0</Data></Cell>
    <Cell ss:StyleID="s61"><Data ss:Type="String">／</Data></Cell>
    <Cell ss:StyleID="s61"><Data ss:Type="String">√</Data></Cell>
    <Cell ss:StyleID="s61"><Data ss:Type="String">√</Data></Cell>
    <Cell ss:StyleID="s61"><Data ss:Type="String">／</Data></Cell>
   </Row>
   <Row>
    <Cell><Data ss:Type="String">chrC05</Data></Cell>
    <Cell><Data ss:Type="Number">3802001</Data></Cell>
    <Cell><Data ss:Type="Number">3803000</Data></Cell>
    <Cell ss:StyleID="s58"><Data ss:Type="Number">2.49787813106733E-9</Data></Cell>
    <Cell ss:StyleID="s58"><Data ss:Type="Number">3.8657221435879998E-6</Data></Cell>
    <Cell ss:StyleID="s59"><Data ss:Type="Number">35.714285714285701</Data></Cell>
    <Cell><Data ss:Type="String">BnaC05g07550D</Data></Cell>
    <Cell><Data ss:Type="String">Bna.3918</Data></Cell>
    <Cell><Data ss:Type="String">NP_172491.1 </Data></Cell>
    <Cell><Data ss:Type="String">transcription factor lim1</Data></Cell>
    <Cell><Data ss:Type="String">A. thaliana </Data></Cell>
    <Cell><Data ss:Type="Number">99.5</Data></Cell>
    <Cell><Data ss:Type="Number">0</Data></Cell>
    <Cell><Data ss:Type="Number">162</Data></Cell>
    <Cell><Data ss:Type="Number">0</Data></Cell>
    <Cell><Data ss:Type="Number">0</Data></Cell>
    <Cell><Data ss:Type="Number">0</Data></Cell>
    <Cell><Data ss:Type="Number">0</Data></Cell>
    <Cell><Data ss:Type="Number">11</Data></Cell>
    <Cell><Data ss:Type="Number">0</Data></Cell>
    <Cell><Data ss:Type="Number">0</Data></Cell>
    <Cell ss:StyleID="s61"><Data ss:Type="String">√</Data></Cell>
    <Cell ss:StyleID="s61"><Data ss:Type="String">√</Data></Cell>
    <Cell ss:StyleID="s61"><Data ss:Type="String">／</Data></Cell>
    <Cell ss:StyleID="s61"><Data ss:Type="String">／</Data></Cell>
   </Row>
   <Row>
    <Cell><Data ss:Type="String">chrC06</Data></Cell>
    <Cell><Data ss:Type="Number">1671001</Data></Cell>
    <Cell><Data ss:Type="Number">1672000</Data></Cell>
    <Cell ss:StyleID="s58"><Data ss:Type="Number">1.8239236143510598E-5</Data></Cell>
    <Cell><Data ss:Type="Number">3.7438841469958298E-3</Data></Cell>
    <Cell ss:StyleID="s59"><Data ss:Type="Number">34.090909090909101</Data></Cell>
    <Cell><Data ss:Type="String">BnaC06g00940D</Data></Cell>
    <Cell><Data ss:Type="String">Bna.16410</Data></Cell>
    <Cell><Data ss:Type="String">NP_181013.1 </Data></Cell>
    <Cell><Data ss:Type="String">ABC transporter C family member 2</Data></Cell>
    <Cell><Data ss:Type="String">A. thaliana</Data></Cell>
    <Cell><Data ss:Type="Number">95.6</Data></Cell>
    <Cell><Data ss:Type="Number">0</Data></Cell>
    <Cell><Data ss:Type="Number">81</Data></Cell>
    <Cell><Data ss:Type="Number">0</Data></Cell>
    <Cell><Data ss:Type="Number">0</Data></Cell>
    <Cell><Data ss:Type="Number">0</Data></Cell>
    <Cell><Data ss:Type="Number">314</Data></Cell>
    <Cell><Data ss:Type="Number">0</Data></Cell>
    <Cell><Data ss:Type="Number">0</Data></Cell>
    <Cell><Data ss:Type="Number">0</Data></Cell>
    <Cell ss:StyleID="s61"><Data ss:Type="String">√</Data></Cell>
    <Cell ss:StyleID="s61"><Data ss:Type="String">√</Data></Cell>
    <Cell ss:StyleID="s61"><Data ss:Type="String">／</Data></Cell>
    <Cell ss:StyleID="s61"><Data ss:Type="String">／</Data></Cell>
   </Row>
   <Row>
    <Cell><Data ss:Type="String">chrC07</Data></Cell>
    <Cell><Data ss:Type="Number">42384001</Data></Cell>
    <Cell><Data ss:Type="Number">42385000</Data></Cell>
    <Cell ss:StyleID="s58"><Data ss:Type="Number">1.9072173138687801E-8</Data></Cell>
    <Cell ss:StyleID="s58"><Data ss:Type="Number">2.0450468819410799E-5</Data></Cell>
    <Cell ss:StyleID="s59"><Data ss:Type="Number">-32.485164538752002</Data></Cell>
    <Cell><Data ss:Type="String">BnaC07g43260D</Data></Cell>
    <Cell><Data ss:Type="String">Bna.12475</Data></Cell>
    <Cell><Data ss:Type="String">NP_567873.1 </Data></Cell>
    <Cell><Data ss:Type="String">myosin heavy chain-related protein</Data></Cell>
    <Cell><Data ss:Type="String">A. thaliana </Data></Cell>
    <Cell><Data ss:Type="Number">87.6</Data></Cell>
    <Cell><Data ss:Type="Number">0</Data></Cell>
    <Cell><Data ss:Type="Number">40</Data></Cell>
    <Cell><Data ss:Type="Number">0</Data></Cell>
    <Cell><Data ss:Type="Number">0</Data></Cell>
    <Cell><Data ss:Type="Number">0</Data></Cell>
    <Cell><Data ss:Type="Number">440</Data></Cell>
    <Cell><Data ss:Type="Number">67</Data></Cell>
    <Cell><Data ss:Type="Number">0</Data></Cell>
    <Cell><Data ss:Type="Number">0</Data></Cell>
    <Cell ss:StyleID="s61"><Data ss:Type="String">√</Data></Cell>
    <Cell ss:StyleID="s61"><Data ss:Type="String">√</Data></Cell>
    <Cell ss:StyleID="s61"><Data ss:Type="String">√</Data></Cell>
    <Cell ss:StyleID="s61"><Data ss:Type="String">／</Data></Cell>
   </Row>
   <Row>
    <Cell><Data ss:Type="String">chrC09</Data></Cell>
    <Cell><Data ss:Type="Number">10790001</Data></Cell>
    <Cell><Data ss:Type="Number">10791000</Data></Cell>
    <Cell ss:StyleID="s58"><Data ss:Type="Number">2.3144864633804101E-7</Data></Cell>
    <Cell><Data ss:Type="Number">1.5106293996191E-4</Data></Cell>
    <Cell ss:StyleID="s59"><Data ss:Type="Number">33.3333333333333</Data></Cell>
    <Cell><Data ss:Type="String">BnaC09g14160D</Data></Cell>
    <Cell><Data ss:Type="String">Bna.13812</Data></Cell>
    <Cell ss:StyleID="s61"><Data ss:Type="String">／</Data></Cell>
    <Cell ss:StyleID="s61"><Data ss:Type="String">／</Data></Cell>
    <Cell ss:StyleID="s61"><Data ss:Type="String">／</Data></Cell>
    <Cell ss:StyleID="s61"><Data ss:Type="String">／</Data></Cell>
    <Cell><Data ss:Type="Number">0</Data></Cell>
    <Cell><Data ss:Type="Number">0</Data></Cell>
    <Cell><Data ss:Type="Number">0</Data></Cell>
    <Cell><Data ss:Type="Number">0</Data></Cell>
    <Cell><Data ss:Type="Number">0</Data></Cell>
    <Cell><Data ss:Type="Number">0</Data></Cell>
    <Cell><Data ss:Type="Number">11</Data></Cell>
    <Cell><Data ss:Type="Number">0</Data></Cell>
    <Cell><Data ss:Type="Number">0</Data></Cell>
    <Cell ss:StyleID="s61"><Data ss:Type="String">／</Data></Cell>
    <Cell ss:StyleID="s61"><Data ss:Type="String">√</Data></Cell>
    <Cell ss:StyleID="s61"><Data ss:Type="String">√</Data></Cell>
    <Cell ss:StyleID="s61"><Data ss:Type="String">／</Data></Cell>
   </Row>
   <Row>
    <Cell><Data ss:Type="String">chrC09</Data></Cell>
    <Cell><Data ss:Type="Number">44538001</Data></Cell>
    <Cell><Data ss:Type="Number">44539000</Data></Cell>
    <Cell ss:StyleID="s58"><Data ss:Type="Number">3.0846196009740898E-5</Data></Cell>
    <Cell><Data ss:Type="Number">5.4095230144599804E-3</Data></Cell>
    <Cell ss:StyleID="s59"><Data ss:Type="Number">28.4893419833179</Data></Cell>
    <Cell><Data ss:Type="String">BnaC09g43140D</Data></Cell>
    <Cell><Data ss:Type="String">Bna.8</Data></Cell>
    <Cell><Data ss:Type="String">NP_196908.1 </Data></Cell>
    <Cell><Data ss:Type="String">phosphate transporter 3;1</Data></Cell>
    <Cell><Data ss:Type="String"> A. thaliana </Data></Cell>
    <Cell><Data ss:Type="Number">96.5</Data></Cell>
    <Cell><Data ss:Type="Number">0</Data></Cell>
    <Cell><Data ss:Type="Number">486</Data></Cell>
    <Cell><Data ss:Type="Number">160</Data></Cell>
    <Cell><Data ss:Type="Number">734</Data></Cell>
    <Cell><Data ss:Type="Number">519</Data></Cell>
    <Cell><Data ss:Type="Number">1132</Data></Cell>
    <Cell><Data ss:Type="Number">179</Data></Cell>
    <Cell><Data ss:Type="Number">0</Data></Cell>
    <Cell><Data ss:Type="Number">0</Data></Cell>
    <Cell ss:StyleID="s61"><Data ss:Type="String">√</Data></Cell>
    <Cell ss:StyleID="s61"><Data ss:Type="String">√</Data></Cell>
    <Cell ss:StyleID="s61"><Data ss:Type="String">√</Data></Cell>
    <Cell ss:StyleID="s61"><Data ss:Type="String">√</Data></Cell>
   </Row>
  </Table>
  <WorksheetOptions xmlns="urn:schemas-microsoft-com:office:excel">
   <PageSetup>
    <Header x:Margin="0.3"/>
    <Footer x:Margin="0.3"/>
    <PageMargins x:Bottom="0.75" x:Left="0.7" x:Right="0.7" x:Top="0.75"/>
   </PageSetup>
   <Print>
    <ValidPrinterInfo/>
    <PaperSizeIndex>9</PaperSizeIndex>
    <HorizontalResolution>200</HorizontalResolution>
    <VerticalResolution>200</VerticalResolution>
   </Print>
   <Panes>
    <Pane>
     <Number>3</Number>
     <ActiveRow>61</ActiveRow>
     <ActiveCol>6</ActiveCol>
    </Pane>
   </Panes>
   <ProtectObjects>False</ProtectObjects>
   <ProtectScenarios>False</ProtectScenarios>
  </WorksheetOptions>
 </Worksheet>
 <Worksheet ss:Name="T32 vs.T0">
  <Table ss:ExpandedColumnCount="25" ss:ExpandedRowCount="108" x:FullColumns="1"
   x:FullRows="1" ss:StyleID="s18" ss:DefaultColumnWidth="54"
   ss:DefaultRowHeight="15">
   <Column ss:StyleID="s23" ss:AutoFitWidth="0" ss:Span="5"/>
   <Column ss:Index="7" ss:StyleID="s18" ss:Width="108"/>
   <Column ss:Index="9" ss:StyleID="s18" ss:Width="74.25"/>
   <Column ss:StyleID="s28" ss:AutoFitWidth="0" ss:Width="137.25"/>
   <Column ss:StyleID="s26" ss:Width="70.5"/>
   <Column ss:StyleID="s38" ss:Width="69.75"/>
   <Column ss:StyleID="s17" ss:AutoFitWidth="0" ss:Span="2"/>
   <Column ss:Index="16" ss:StyleID="s17" ss:Width="67.5"/>
   <Column ss:StyleID="s17" ss:Width="157.5"/>
   <Column ss:StyleID="s17" ss:AutoFitWidth="0" ss:Span="1"/>
   <Column ss:Index="20" ss:StyleID="s17" ss:Width="33.75"/>
   <Column ss:StyleID="s17" ss:Width="117"/>
   <Column ss:StyleID="s17" ss:Width="65.25"/>
   <Column ss:StyleID="s17" ss:Width="100.5"/>
   <Column ss:StyleID="s17" ss:AutoFitWidth="0" ss:Span="1"/>
   <Row ss:Height="15.75">
    <Cell ss:MergeAcross="5" ss:StyleID="m58037524"><Data ss:Type="String">The Information of DMR</Data></Cell>
    <Cell ss:MergeAcross="5" ss:StyleID="s86"><Data ss:Type="String">T32 vs. T0 CG</Data></Cell>
    <Cell ss:StyleID="s16"/>
    <Cell ss:StyleID="s16"/>
    <Cell ss:StyleID="s16"/>
    <Cell ss:StyleID="s16"/>
    <Cell ss:StyleID="s16"/>
    <Cell ss:StyleID="s16"/>
    <Cell ss:StyleID="s16"/>
    <Cell ss:StyleID="s16"/>
    <Cell ss:StyleID="s16"/>
    <Cell ss:StyleID="s16"/>
    <Cell ss:StyleID="s16"/>
    <Cell ss:StyleID="s16"/>
    <Cell ss:StyleID="s16"/>
   </Row>
   <Row ss:Height="15.75">
    <Cell ss:StyleID="s19"><Data ss:Type="String">chr</Data></Cell>
    <Cell ss:StyleID="s19"><Data ss:Type="String">start</Data></Cell>
    <Cell ss:StyleID="s19"><Data ss:Type="String">end</Data></Cell>
    <Cell ss:StyleID="s19"><Data ss:Type="String">pvalue</Data></Cell>
    <Cell ss:StyleID="s19"><Data ss:Type="String">qvalue</Data></Cell>
    <Cell ss:StyleID="s20"><Data ss:Type="String">meth.diff</Data></Cell>
    <Cell ss:StyleID="s34"><Data ss:Type="String">DMR-related gene</Data></Cell>
    <Cell ss:StyleID="s29"><Data ss:Type="String">Unigene</Data></Cell>
    <Cell ss:StyleID="s29"><Data ss:Type="String">similar to</Data></Cell>
    <Cell ss:StyleID="s36"><Data ss:Type="String">Name</Data></Cell>
    <Cell ss:StyleID="s29"><Data ss:Type="String">Species</Data></Cell>
    <Cell ss:StyleID="s37"><Data ss:Type="String">Identity (%)</Data></Cell>
    <Cell ss:StyleID="s22"><Data ss:Type="String">Bud</Data></Cell>
    <Cell ss:StyleID="s22"><Data ss:Type="String">Flower</Data></Cell>
    <Cell ss:StyleID="s22"><Data ss:Type="String">Leaf</Data></Cell>
    <Cell ss:StyleID="s22"><Data ss:Type="String">Microspore</Data></Cell>
    <Cell ss:StyleID="s22"><Data ss:Type="String">Microspore-derived embryo</Data></Cell>
    <Cell ss:StyleID="s22"><Data ss:Type="String">Root</Data></Cell>
    <Cell ss:StyleID="s22"><Data ss:Type="String">Seed</Data></Cell>
    <Cell ss:StyleID="s22"><Data ss:Type="String">Stem</Data></Cell>
    <Cell ss:StyleID="s21"><Data ss:Type="String">Vegetative meristem</Data></Cell>
    <Cell ss:StyleID="s22"><Data ss:Type="String">whole plant</Data></Cell>
    <Cell ss:StyleID="s22"><Data ss:Type="String">unspecified tissue</Data></Cell>
    <Cell ss:StyleID="s22"><Data ss:Type="String">Other</Data></Cell>
    <Cell ss:StyleID="s22"><Data ss:Type="String">mixed</Data></Cell>
   </Row>
   <Row ss:Height="45">
    <Cell><Data ss:Type="String">chrA01</Data></Cell>
    <Cell><Data ss:Type="Number">16963001</Data></Cell>
    <Cell><Data ss:Type="Number">16964000</Data></Cell>
    <Cell ss:StyleID="s24"><Data ss:Type="Number">2.4794691541350499E-7</Data></Cell>
    <Cell><Data ss:Type="Number">1.5033418912788299E-4</Data></Cell>
    <Cell ss:StyleID="s25"><Data ss:Type="Number">-27.380952380952401</Data></Cell>
    <Cell ss:StyleID="s23"><Data ss:Type="String">BnaA01g24590D</Data></Cell>
    <Cell><Data ss:Type="String">Bna.7082</Data></Cell>
    <Cell><Data ss:Type="String">NP_566713.1 </Data></Cell>
    <Cell><Data ss:Type="String">bifunctional inhibitor/lipid-transfer protein/seed storage 2S albumin-like protein</Data></Cell>
    <Cell><Data ss:Type="String"> A. thaliana </Data></Cell>
    <Cell><Data ss:Type="Number">87.2</Data></Cell>
    <Cell><Data ss:Type="Number">0</Data></Cell>
    <Cell><Data ss:Type="Number">0</Data></Cell>
    <Cell><Data ss:Type="Number">0</Data></Cell>
    <Cell><Data ss:Type="Number">0</Data></Cell>
    <Cell><Data ss:Type="Number">0</Data></Cell>
    <Cell><Data ss:Type="Number">251</Data></Cell>
    <Cell><Data ss:Type="Number">11</Data></Cell>
    <Cell><Data ss:Type="Number">0</Data></Cell>
    <Cell><Data ss:Type="Number">0</Data></Cell>
    <Cell ss:StyleID="s27"><Data ss:Type="String">／</Data></Cell>
    <Cell ss:StyleID="s27"><Data ss:Type="String">／</Data></Cell>
    <Cell ss:StyleID="s27"><Data ss:Type="String">√</Data></Cell>
    <Cell ss:StyleID="s27"><Data ss:Type="String">／</Data></Cell>
   </Row>
   <Row ss:Height="45">
    <Cell><Data ss:Type="String">chrA02</Data></Cell>
    <Cell><Data ss:Type="Number">8282001</Data></Cell>
    <Cell><Data ss:Type="Number">8283000</Data></Cell>
    <Cell ss:StyleID="s24"><Data ss:Type="Number">3.9342699101939401E-6</Data></Cell>
    <Cell><Data ss:Type="Number">1.38594754577562E-3</Data></Cell>
    <Cell ss:StyleID="s25"><Data ss:Type="Number">29.3290783375123</Data></Cell>
    <Cell ss:StyleID="s23"><Data ss:Type="String">BnaA02g14590D</Data></Cell>
    <Cell><Data ss:Type="String">Bna.5254</Data></Cell>
    <Cell><Data ss:Type="String">NP_199818.1 </Data></Cell>
    <Cell><Data ss:Type="String">plant invertase/pectin methylesterase inhibitor domain-containing protein</Data></Cell>
    <Cell><Data ss:Type="String">A. thaliana</Data></Cell>
    <Cell><Data ss:Type="Number">46.4</Data></Cell>
    <Cell><Data ss:Type="Number">0</Data></Cell>
    <Cell><Data ss:Type="Number">0</Data></Cell>
    <Cell><Data ss:Type="Number">0</Data></Cell>
    <Cell><Data ss:Type="Number">0</Data></Cell>
    <Cell><Data ss:Type="Number">0</Data></Cell>
    <Cell><Data ss:Type="Number">125</Data></Cell>
    <Cell><Data ss:Type="Number">123</Data></Cell>
    <Cell><Data ss:Type="Number">0</Data></Cell>
    <Cell><Data ss:Type="Number">0</Data></Cell>
    <Cell ss:StyleID="s27"><Data ss:Type="String">／</Data></Cell>
    <Cell ss:StyleID="s27"><Data ss:Type="String">√</Data></Cell>
    <Cell ss:StyleID="s27"><Data ss:Type="String">√</Data></Cell>
    <Cell ss:StyleID="s27"><Data ss:Type="String">／</Data></Cell>
   </Row>
   <Row>
    <Cell><Data ss:Type="String">chrA02</Data></Cell>
    <Cell><Data ss:Type="Number">11166001</Data></Cell>
    <Cell><Data ss:Type="Number">11167000</Data></Cell>
    <Cell ss:StyleID="s24"><Data ss:Type="Number">3.8731935894746798E-7</Data></Cell>
    <Cell><Data ss:Type="Number">2.15341365351349E-4</Data></Cell>
    <Cell ss:StyleID="s25"><Data ss:Type="Number">-33.2792207792208</Data></Cell>
    <Cell ss:StyleID="s23"><Data ss:Type="String">BnaA02g18410D</Data></Cell>
    <Cell ss:StyleID="s17"><ss:Data ss:Type="String"
      xmlns="http://www.w3.org/TR/REC-html40"><Font html:Face="宋体" x:CharSet="134"
       html:Color="#000000">／</Font></ss:Data></Cell>
   </Row>
   <Row>
    <Cell><Data ss:Type="String">chrA02</Data></Cell>
    <Cell><Data ss:Type="Number">13571001</Data></Cell>
    <Cell><Data ss:Type="Number">13572000</Data></Cell>
    <Cell ss:StyleID="s24"><Data ss:Type="Number">4.1124525926378801E-16</Data></Cell>
    <Cell ss:StyleID="s24"><Data ss:Type="Number">2.1101224224910898E-12</Data></Cell>
    <Cell ss:StyleID="s25"><Data ss:Type="Number">-48.306720477276698</Data></Cell>
    <Cell ss:StyleID="s23"><Data ss:Type="String">BnaA02g21210D</Data></Cell>
    <Cell ss:StyleID="s17"><ss:Data ss:Type="String"
      xmlns="http://www.w3.org/TR/REC-html40"><Font html:Face="宋体" x:CharSet="134"
       html:Color="#000000">／</Font></ss:Data></Cell>
   </Row>
   <Row>
    <Cell><Data ss:Type="String">chrA02</Data></Cell>
    <Cell><Data ss:Type="Number">13863001</Data></Cell>
    <Cell><Data ss:Type="Number">13864000</Data></Cell>
    <Cell ss:StyleID="s24"><Data ss:Type="Number">1.33879367244701E-8</Data></Cell>
    <Cell ss:StyleID="s24"><Data ss:Type="Number">1.29615028159778E-5</Data></Cell>
    <Cell ss:StyleID="s25"><Data ss:Type="Number">-30.941196068632401</Data></Cell>
    <Cell ss:StyleID="s23"><Data ss:Type="String">BnaA02g21500D</Data></Cell>
    <Cell ss:StyleID="s17"><ss:Data ss:Type="String"
      xmlns="http://www.w3.org/TR/REC-html40"><Font html:Face="宋体" x:CharSet="134"
       html:Color="#000000">／</Font></ss:Data></Cell>
   </Row>
   <Row ss:Height="30">
    <Cell><Data ss:Type="String">chrA02</Data></Cell>
    <Cell><Data ss:Type="Number">23344001</Data></Cell>
    <Cell><Data ss:Type="Number">23345000</Data></Cell>
    <Cell ss:StyleID="s24"><Data ss:Type="Number">2.05065133430671E-11</Data></Cell>
    <Cell ss:StyleID="s24"><Data ss:Type="Number">4.2347267359933301E-8</Data></Cell>
    <Cell ss:StyleID="s25"><Data ss:Type="Number">-25.887345679012299</Data></Cell>
    <Cell ss:StyleID="s23"><Data ss:Type="String">BnaA02g32460D</Data></Cell>
    <Cell ss:StyleID="s23"><Data ss:Type="String">Bna.17695</Data></Cell>
    <Cell><Data ss:Type="String">NP_197841.1 </Data></Cell>
    <Cell><Data ss:Type="String">downy mildew resistance 6 protein / oxidoreductase</Data></Cell>
    <Cell><Data ss:Type="String">A. thaliana</Data></Cell>
    <Cell><Data ss:Type="Number">88.9</Data></Cell>
    <Cell><Data ss:Type="Number">0</Data></Cell>
    <Cell><Data ss:Type="Number">0</Data></Cell>
    <Cell><Data ss:Type="Number">0</Data></Cell>
    <Cell><Data ss:Type="Number">0</Data></Cell>
    <Cell><Data ss:Type="Number">0</Data></Cell>
    <Cell><Data ss:Type="Number">125</Data></Cell>
    <Cell><Data ss:Type="Number">0</Data></Cell>
    <Cell><Data ss:Type="Number">0</Data></Cell>
    <Cell><Data ss:Type="Number">0</Data></Cell>
    <Cell ss:StyleID="s27"><Data ss:Type="String">√</Data></Cell>
    <Cell ss:StyleID="s27"><Data ss:Type="String">√</Data></Cell>
    <Cell ss:StyleID="s27"><Data ss:Type="String">／</Data></Cell>
    <Cell ss:StyleID="s27"><Data ss:Type="String">／</Data></Cell>
   </Row>
   <Row>
    <Cell><Data ss:Type="String">chrA03</Data></Cell>
    <Cell><Data ss:Type="Number">16756001</Data></Cell>
    <Cell><Data ss:Type="Number">16757000</Data></Cell>
    <Cell ss:StyleID="s24"><Data ss:Type="Number">1.4184563103003599E-5</Data></Cell>
    <Cell><Data ss:Type="Number">3.5994448561728898E-3</Data></Cell>
    <Cell ss:StyleID="s25"><Data ss:Type="Number">-30.5995650823237</Data></Cell>
    <Cell ss:StyleID="s23"><Data ss:Type="String">BnaA03g34410D</Data></Cell>
    <Cell><Data ss:Type="String">Bna.10417 </Data></Cell>
    <Cell><Data ss:Type="String">NP_188331.1 </Data></Cell>
    <Cell><Data ss:Type="String">putative pectinesterase 67</Data></Cell>
    <Cell><Data ss:Type="String">A. thaliana</Data></Cell>
    <Cell><Data ss:Type="Number">96.5</Data></Cell>
    <Cell><Data ss:Type="Number">1203</Data></Cell>
    <Cell><Data ss:Type="Number">648</Data></Cell>
    <Cell><Data ss:Type="Number">0</Data></Cell>
    <Cell><Data ss:Type="Number">0</Data></Cell>
    <Cell><Data ss:Type="Number">1297</Data></Cell>
    <Cell><Data ss:Type="Number">0</Data></Cell>
    <Cell><Data ss:Type="Number">0</Data></Cell>
    <Cell><Data ss:Type="Number">0</Data></Cell>
    <Cell><Data ss:Type="Number">0</Data></Cell>
    <Cell ss:StyleID="s27"><Data ss:Type="String">／</Data></Cell>
    <Cell ss:StyleID="s27"><Data ss:Type="String">√</Data></Cell>
    <Cell ss:StyleID="s27"><Data ss:Type="String">／</Data></Cell>
    <Cell ss:StyleID="s27"><Data ss:Type="String">／</Data></Cell>
   </Row>
   <Row ss:Height="30">
    <Cell><Data ss:Type="String">chrA03</Data></Cell>
    <Cell><Data ss:Type="Number">18085001</Data></Cell>
    <Cell><Data ss:Type="Number">18086000</Data></Cell>
    <Cell ss:StyleID="s24"><Data ss:Type="Number">3.1272877604140402E-25</Data></Cell>
    <Cell ss:StyleID="s24"><Data ss:Type="Number">4.0968255431959802E-21</Data></Cell>
    <Cell ss:StyleID="s25"><Data ss:Type="Number">-33.983013937282202</Data></Cell>
    <Cell ss:StyleID="s23"><Data ss:Type="String">BnaA03g36810D</Data></Cell>
    <Cell ss:StyleID="s23"><Data ss:Type="String">Bna.3210</Data></Cell>
    <Cell><Data ss:Type="String">NP_188923.1 </Data></Cell>
    <Cell><Data ss:Type="String">chlorophyll A-B binding, early light-inducible protein</Data></Cell>
    <Cell><Data ss:Type="String">A. thaliana</Data></Cell>
    <Cell><Data ss:Type="Number">95.4</Data></Cell>
    <Cell><Data ss:Type="Number">1604</Data></Cell>
    <Cell><Data ss:Type="Number">324</Data></Cell>
    <Cell><Data ss:Type="Number">401</Data></Cell>
    <Cell><Data ss:Type="Number">0</Data></Cell>
    <Cell><Data ss:Type="Number">0</Data></Cell>
    <Cell><Data ss:Type="Number">0</Data></Cell>
    <Cell><Data ss:Type="Number">651</Data></Cell>
    <Cell><Data ss:Type="Number">0</Data></Cell>
    <Cell><Data ss:Type="Number">332</Data></Cell>
    <Cell ss:StyleID="s27"><Data ss:Type="String">√</Data></Cell>
    <Cell ss:StyleID="s27"><Data ss:Type="String">√</Data></Cell>
    <Cell ss:StyleID="s27"><Data ss:Type="String">√</Data></Cell>
    <Cell ss:StyleID="s27"><Data ss:Type="String">√</Data></Cell>
   </Row>
   <Row>
    <Cell><Data ss:Type="String">chrA03</Data></Cell>
    <Cell><Data ss:Type="Number">18786001</Data></Cell>
    <Cell><Data ss:Type="Number">18787000</Data></Cell>
    <Cell ss:StyleID="s24"><Data ss:Type="Number">1.39054779823212E-5</Data></Cell>
    <Cell><Data ss:Type="Number">3.54485786304338E-3</Data></Cell>
    <Cell ss:StyleID="s25"><Data ss:Type="Number">-33.4741784037559</Data></Cell>
    <Cell ss:StyleID="s23"><Data ss:Type="String">BnaA03g37760D</Data></Cell>
    <Cell ss:StyleID="s17"><ss:Data ss:Type="String"
      xmlns="http://www.w3.org/TR/REC-html40"><Font html:Face="宋体" x:CharSet="134"
       html:Color="#000000">／</Font></ss:Data></Cell>
    <Cell ss:StyleID="s17"><ss:Data ss:Type="String"
      xmlns="http://www.w3.org/TR/REC-html40"><Font html:Face="宋体" x:CharSet="134"
       html:Color="#000000">／</Font></ss:Data></Cell>
    <Cell ss:StyleID="s17"><ss:Data ss:Type="String"
      xmlns="http://www.w3.org/TR/REC-html40"><Font html:Face="宋体" x:CharSet="134"
       html:Color="#000000">／</Font></ss:Data></Cell>
    <Cell ss:StyleID="s17"><ss:Data ss:Type="String"
      xmlns="http://www.w3.org/TR/REC-html40"><Font html:Face="宋体" x:CharSet="134"
       html:Color="#000000">／</Font></ss:Data></Cell>
    <Cell ss:StyleID="s17"><ss:Data ss:Type="String"
      xmlns="http://www.w3.org/TR/REC-html40"><Font html:Face="宋体" x:CharSet="134"
       html:Color="#000000">／</Font></ss:Data></Cell>
    <Cell><ss:Data ss:Type="String" xmlns="http://www.w3.org/TR/REC-html40"><Font
       html:Face="宋体" x:CharSet="134" html:Color="#000000">／</Font></ss:Data></Cell>
    <Cell><ss:Data ss:Type="String" xmlns="http://www.w3.org/TR/REC-html40"><Font
       html:Face="宋体" x:CharSet="134" html:Color="#000000">／</Font></ss:Data></Cell>
    <Cell><ss:Data ss:Type="String" xmlns="http://www.w3.org/TR/REC-html40"><Font
       html:Face="宋体" x:CharSet="134" html:Color="#000000">／</Font></ss:Data></Cell>
    <Cell><ss:Data ss:Type="String" xmlns="http://www.w3.org/TR/REC-html40"><Font
       html:Face="宋体" x:CharSet="134" html:Color="#000000">／</Font></ss:Data></Cell>
    <Cell><ss:Data ss:Type="String" xmlns="http://www.w3.org/TR/REC-html40"><Font
       html:Face="宋体" x:CharSet="134" html:Color="#000000">／</Font></ss:Data></Cell>
    <Cell><ss:Data ss:Type="String" xmlns="http://www.w3.org/TR/REC-html40"><Font
       html:Face="宋体" x:CharSet="134" html:Color="#000000">／</Font></ss:Data></Cell>
    <Cell><ss:Data ss:Type="String" xmlns="http://www.w3.org/TR/REC-html40"><Font
       html:Face="宋体" x:CharSet="134" html:Color="#000000">／</Font></ss:Data></Cell>
    <Cell><ss:Data ss:Type="String" xmlns="http://www.w3.org/TR/REC-html40"><Font
       html:Face="宋体" x:CharSet="134" html:Color="#000000">／</Font></ss:Data></Cell>
    <Cell><ss:Data ss:Type="String" xmlns="http://www.w3.org/TR/REC-html40"><Font
       html:Face="宋体" x:CharSet="134" html:Color="#000000">／</Font></ss:Data></Cell>
    <Cell><ss:Data ss:Type="String" xmlns="http://www.w3.org/TR/REC-html40"><Font
       html:Face="宋体" x:CharSet="134" html:Color="#000000">／</Font></ss:Data></Cell>
    <Cell><ss:Data ss:Type="String" xmlns="http://www.w3.org/TR/REC-html40"><Font
       html:Face="宋体" x:CharSet="134" html:Color="#000000">／</Font></ss:Data></Cell>
    <Cell><ss:Data ss:Type="String" xmlns="http://www.w3.org/TR/REC-html40"><Font
       html:Face="宋体" x:CharSet="134" html:Color="#000000">／</Font></ss:Data></Cell>
    <Cell><ss:Data ss:Type="String" xmlns="http://www.w3.org/TR/REC-html40"><Font
       html:Face="宋体" x:CharSet="134" html:Color="#000000">／</Font></ss:Data></Cell>
   </Row>
   <Row ss:Height="30">
    <Cell><Data ss:Type="String">chrA03</Data></Cell>
    <Cell><Data ss:Type="Number">19583001</Data></Cell>
    <Cell><Data ss:Type="Number">19584000</Data></Cell>
    <Cell><Data ss:Type="Number">2.64958023204205E-11</Data></Cell>
    <Cell><Data ss:Type="Number">5.31447529649585E-8</Data></Cell>
    <Cell ss:StyleID="s25"><Data ss:Type="Number">-36.1105921912946</Data></Cell>
    <Cell ss:StyleID="s39"><Data ss:Type="String">BnaA03g39290D</Data></Cell>
    <Cell><Data ss:Type="String">Bna.21864</Data></Cell>
    <Cell><Data ss:Type="String">NP_565391.1 </Data></Cell>
    <Cell><Data ss:Type="String">ubiquitin-conjugating enzyme E2 29</Data></Cell>
    <Cell><Data ss:Type="String">A. thaliana</Data></Cell>
    <Cell><Data ss:Type="Number">87</Data></Cell>
    <Cell ss:StyleID="s27"><Data ss:Type="String">／</Data></Cell>
    <Cell ss:StyleID="s27"><Data ss:Type="String">／</Data></Cell>
    <Cell ss:StyleID="s27"><Data ss:Type="String">／</Data></Cell>
    <Cell ss:StyleID="s27"><Data ss:Type="String">／</Data></Cell>
    <Cell ss:StyleID="s27"><Data ss:Type="String">／</Data></Cell>
    <Cell ss:StyleID="s27"><Data ss:Type="String">／</Data></Cell>
    <Cell ss:StyleID="s27"><Data ss:Type="String">／</Data></Cell>
    <Cell ss:StyleID="s27"><Data ss:Type="String">／</Data></Cell>
    <Cell ss:StyleID="s27"><Data ss:Type="String">／</Data></Cell>
    <Cell ss:StyleID="s27"><Data ss:Type="String">／</Data></Cell>
    <Cell ss:StyleID="s27"><Data ss:Type="String">√</Data></Cell>
    <Cell ss:StyleID="s27"><Data ss:Type="String">／</Data></Cell>
    <Cell ss:StyleID="s27"><Data ss:Type="String">／</Data></Cell>
   </Row>
   <Row>
    <Cell><Data ss:Type="String">chrA03</Data></Cell>
    <Cell><Data ss:Type="Number">20094001</Data></Cell>
    <Cell><Data ss:Type="Number">20095000</Data></Cell>
    <Cell ss:StyleID="s24"><Data ss:Type="Number">3.0918275898302E-9</Data></Cell>
    <Cell ss:StyleID="s24"><Data ss:Type="Number">3.75686662376773E-6</Data></Cell>
    <Cell ss:StyleID="s25"><Data ss:Type="Number">33.44751866491</Data></Cell>
    <Cell ss:StyleID="s23"><Data ss:Type="String">BnaA03g40200D</Data></Cell>
    <Cell><Data ss:Type="String">Bna.20787</Data></Cell>
    <Cell><Data ss:Type="String">NP_200952.1 </Data></Cell>
    <Cell><Data ss:Type="String">thioredoxin-like 1-2</Data></Cell>
    <Cell><Data ss:Type="String">A. thaliana</Data></Cell>
    <Cell><Data ss:Type="Number">85.7</Data></Cell>
    <Cell><Data ss:Type="Number">0</Data></Cell>
    <Cell><Data ss:Type="Number">121</Data></Cell>
    <Cell><Data ss:Type="Number">0</Data></Cell>
    <Cell><Data ss:Type="Number">0</Data></Cell>
    <Cell><Data ss:Type="Number">0</Data></Cell>
    <Cell><Data ss:Type="Number">0</Data></Cell>
    <Cell><Data ss:Type="Number">33</Data></Cell>
    <Cell><Data ss:Type="Number">0</Data></Cell>
    <Cell><Data ss:Type="Number">0</Data></Cell>
    <Cell ss:StyleID="s27"><Data ss:Type="String">√</Data></Cell>
    <Cell ss:StyleID="s27"><Data ss:Type="String">√</Data></Cell>
    <Cell ss:StyleID="s27"><Data ss:Type="String">／</Data></Cell>
    <Cell ss:StyleID="s27"><Data ss:Type="String">／</Data></Cell>
   </Row>
   <Row ss:Height="30">
    <Cell><Data ss:Type="String">chrA03</Data></Cell>
    <Cell><Data ss:Type="Number">29230001</Data></Cell>
    <Cell><Data ss:Type="Number">29231000</Data></Cell>
    <Cell ss:StyleID="s24"><Data ss:Type="Number">8.3912055613352501E-6</Data></Cell>
    <Cell><Data ss:Type="Number">2.3945955343736198E-3</Data></Cell>
    <Cell ss:StyleID="s25"><Data ss:Type="Number">-27.204643325220001</Data></Cell>
    <Cell ss:StyleID="s23"><Data ss:Type="String">BnaA03g54520D</Data></Cell>
    <Cell><Data ss:Type="String">Bna.19296</Data></Cell>
    <Cell><Data ss:Type="String">NP_192318.1 </Data></Cell>
    <Cell><Data ss:Type="String">BTB/POZ domain-containing protein </Data></Cell>
    <Cell><Data ss:Type="String">A. thaliana</Data></Cell>
    <Cell><Data ss:Type="Number">70.7</Data></Cell>
    <Cell ss:StyleID="s27"><Data ss:Type="String">／</Data></Cell>
    <Cell ss:StyleID="s27"><Data ss:Type="String">／</Data></Cell>
    <Cell ss:StyleID="s27"><Data ss:Type="String">／</Data></Cell>
    <Cell ss:StyleID="s27"><Data ss:Type="String">／</Data></Cell>
    <Cell ss:StyleID="s27"><Data ss:Type="String">／</Data></Cell>
    <Cell ss:StyleID="s27"><Data ss:Type="String">／</Data></Cell>
    <Cell ss:StyleID="s27"><Data ss:Type="String">／</Data></Cell>
    <Cell ss:StyleID="s27"><Data ss:Type="String">／</Data></Cell>
    <Cell ss:StyleID="s27"><Data ss:Type="String">／</Data></Cell>
    <Cell ss:StyleID="s27"><Data ss:Type="String">／</Data></Cell>
    <Cell ss:StyleID="s27"><Data ss:Type="String">√</Data></Cell>
    <Cell ss:StyleID="s27"><Data ss:Type="String">／</Data></Cell>
    <Cell ss:StyleID="s27"><Data ss:Type="String">／</Data></Cell>
   </Row>
   <Row>
    <Cell><Data ss:Type="String">chrA04</Data></Cell>
    <Cell><Data ss:Type="Number">17991001</Data></Cell>
    <Cell><Data ss:Type="Number">17992000</Data></Cell>
    <Cell ss:StyleID="s24"><Data ss:Type="Number">2.0083017847466999E-19</Data></Cell>
    <Cell ss:StyleID="s24"><Data ss:Type="Number">1.530720464952E-15</Data></Cell>
    <Cell ss:StyleID="s25"><Data ss:Type="Number">-35.252125305694697</Data></Cell>
    <Cell ss:StyleID="s23"><Data ss:Type="String">BnaA04g24700D</Data></Cell>
    <Cell><Data ss:Type="String">Bna.2859</Data></Cell>
    <Cell><Data ss:Type="String">NP_181812.1 </Data></Cell>
    <Cell><Data ss:Type="String">protodermal factor 1 </Data></Cell>
    <Cell><Data ss:Type="String">A. thaliana</Data></Cell>
    <Cell><Data ss:Type="Number">88.9</Data></Cell>
    <Cell><Data ss:Type="Number">0</Data></Cell>
    <Cell><Data ss:Type="Number">486</Data></Cell>
    <Cell><Data ss:Type="Number">0</Data></Cell>
    <Cell><Data ss:Type="Number">0</Data></Cell>
    <Cell><Data ss:Type="Number">173</Data></Cell>
    <Cell><Data ss:Type="Number">0</Data></Cell>
    <Cell><Data ss:Type="Number">359</Data></Cell>
    <Cell><Data ss:Type="Number">0</Data></Cell>
    <Cell><Data ss:Type="Number">0</Data></Cell>
    <Cell ss:StyleID="s27"><Data ss:Type="String">√</Data></Cell>
    <Cell ss:StyleID="s27"><Data ss:Type="String">√</Data></Cell>
    <Cell ss:StyleID="s27"><Data ss:Type="String">√</Data></Cell>
    <Cell ss:StyleID="s27"><Data ss:Type="String">／</Data></Cell>
   </Row>
   <Row>
    <Cell><Data ss:Type="String">chrA05</Data></Cell>
    <Cell><Data ss:Type="Number">3722001</Data></Cell>
    <Cell><Data ss:Type="Number">3723000</Data></Cell>
    <Cell ss:StyleID="s24"><Data ss:Type="Number">2.1634846024942699E-5</Data></Cell>
    <Cell><Data ss:Type="Number">4.9237249764166099E-3</Data></Cell>
    <Cell ss:StyleID="s25"><Data ss:Type="Number">52.867383512544798</Data></Cell>
    <Cell ss:StyleID="s23"><Data ss:Type="String">BnaA05g06860D</Data></Cell>
    <Cell ss:StyleID="s17"><ss:Data ss:Type="String"
      xmlns="http://www.w3.org/TR/REC-html40"><Font html:Face="宋体" x:CharSet="134"
       html:Color="#000000">／</Font></ss:Data></Cell>
    <Cell ss:StyleID="s17"><ss:Data ss:Type="String"
      xmlns="http://www.w3.org/TR/REC-html40"><Font html:Face="宋体" x:CharSet="134"
       html:Color="#000000">／</Font></ss:Data></Cell>
    <Cell ss:StyleID="s17"><ss:Data ss:Type="String"
      xmlns="http://www.w3.org/TR/REC-html40"><Font html:Face="宋体" x:CharSet="134"
       html:Color="#000000">／</Font></ss:Data></Cell>
    <Cell ss:StyleID="s17"><ss:Data ss:Type="String"
      xmlns="http://www.w3.org/TR/REC-html40"><Font html:Face="宋体" x:CharSet="134"
       html:Color="#000000">／</Font></ss:Data></Cell>
    <Cell ss:StyleID="s17"><ss:Data ss:Type="String"
      xmlns="http://www.w3.org/TR/REC-html40"><Font html:Face="宋体" x:CharSet="134"
       html:Color="#000000">／</Font></ss:Data></Cell>
    <Cell><ss:Data ss:Type="String" xmlns="http://www.w3.org/TR/REC-html40"><Font
       html:Face="宋体" x:CharSet="134" html:Color="#000000">／</Font></ss:Data></Cell>
    <Cell><ss:Data ss:Type="String" xmlns="http://www.w3.org/TR/REC-html40"><Font
       html:Face="宋体" x:CharSet="134" html:Color="#000000">／</Font></ss:Data></Cell>
    <Cell><ss:Data ss:Type="String" xmlns="http://www.w3.org/TR/REC-html40"><Font
       html:Face="宋体" x:CharSet="134" html:Color="#000000">／</Font></ss:Data></Cell>
    <Cell><ss:Data ss:Type="String" xmlns="http://www.w3.org/TR/REC-html40"><Font
       html:Face="宋体" x:CharSet="134" html:Color="#000000">／</Font></ss:Data></Cell>
    <Cell><ss:Data ss:Type="String" xmlns="http://www.w3.org/TR/REC-html40"><Font
       html:Face="宋体" x:CharSet="134" html:Color="#000000">／</Font></ss:Data></Cell>
    <Cell><ss:Data ss:Type="String" xmlns="http://www.w3.org/TR/REC-html40"><Font
       html:Face="宋体" x:CharSet="134" html:Color="#000000">／</Font></ss:Data></Cell>
    <Cell><ss:Data ss:Type="String" xmlns="http://www.w3.org/TR/REC-html40"><Font
       html:Face="宋体" x:CharSet="134" html:Color="#000000">／</Font></ss:Data></Cell>
    <Cell><ss:Data ss:Type="String" xmlns="http://www.w3.org/TR/REC-html40"><Font
       html:Face="宋体" x:CharSet="134" html:Color="#000000">／</Font></ss:Data></Cell>
    <Cell><ss:Data ss:Type="String" xmlns="http://www.w3.org/TR/REC-html40"><Font
       html:Face="宋体" x:CharSet="134" html:Color="#000000">／</Font></ss:Data></Cell>
    <Cell><ss:Data ss:Type="String" xmlns="http://www.w3.org/TR/REC-html40"><Font
       html:Face="宋体" x:CharSet="134" html:Color="#000000">／</Font></ss:Data></Cell>
    <Cell><ss:Data ss:Type="String" xmlns="http://www.w3.org/TR/REC-html40"><Font
       html:Face="宋体" x:CharSet="134" html:Color="#000000">／</Font></ss:Data></Cell>
    <Cell><ss:Data ss:Type="String" xmlns="http://www.w3.org/TR/REC-html40"><Font
       html:Face="宋体" x:CharSet="134" html:Color="#000000">／</Font></ss:Data></Cell>
    <Cell><ss:Data ss:Type="String" xmlns="http://www.w3.org/TR/REC-html40"><Font
       html:Face="宋体" x:CharSet="134" html:Color="#000000">／</Font></ss:Data></Cell>
   </Row>
   <Row ss:Height="30">
    <Cell><Data ss:Type="String">chrA05</Data></Cell>
    <Cell><Data ss:Type="Number">16427001</Data></Cell>
    <Cell><Data ss:Type="Number">16428000</Data></Cell>
    <Cell ss:StyleID="s24"><Data ss:Type="Number">3.1110120593793102E-5</Data></Cell>
    <Cell><Data ss:Type="Number">6.3278081954669498E-3</Data></Cell>
    <Cell ss:StyleID="s25"><Data ss:Type="Number">-35.206321334503897</Data></Cell>
    <Cell ss:StyleID="s23"><Data ss:Type="String">BnaA05g21240D</Data></Cell>
    <Cell><Data ss:Type="String">Bna.14578</Data></Cell>
    <Cell><Data ss:Type="String">NP_566620.1 </Data></Cell>
    <Cell><Data ss:Type="String">phospholipase A-2-activating protein</Data></Cell>
    <Cell><Data ss:Type="String">A. thaliana</Data></Cell>
    <Cell><Data ss:Type="Number">92.5</Data></Cell>
    <Cell><Data ss:Type="Number">0</Data></Cell>
    <Cell><Data ss:Type="Number">0</Data></Cell>
    <Cell><Data ss:Type="Number">0</Data></Cell>
    <Cell><Data ss:Type="Number">0</Data></Cell>
    <Cell><Data ss:Type="Number">0</Data></Cell>
    <Cell><Data ss:Type="Number">0</Data></Cell>
    <Cell><Data ss:Type="Number">22</Data></Cell>
    <Cell><Data ss:Type="Number">0</Data></Cell>
    <Cell><Data ss:Type="Number">0</Data></Cell>
    <Cell ss:StyleID="s27"><Data ss:Type="String">／</Data></Cell>
    <Cell ss:StyleID="s27"><Data ss:Type="String">√</Data></Cell>
    <Cell ss:StyleID="s27"><Data ss:Type="String">√</Data></Cell>
    <Cell ss:StyleID="s27"><Data ss:Type="String">／</Data></Cell>
   </Row>
   <Row>
    <Cell><Data ss:Type="String">chrA06</Data></Cell>
    <Cell><Data ss:Type="Number">2217001</Data></Cell>
    <Cell><Data ss:Type="Number">2218000</Data></Cell>
    <Cell><Data ss:Type="Number">3.59954117519126E-7</Data></Cell>
    <Cell><Data ss:Type="Number">2.0254451039001099E-4</Data></Cell>
    <Cell ss:StyleID="s25"><Data ss:Type="Number">-33.8348803126527</Data></Cell>
    <Cell ss:StyleID="s39"><Data ss:Type="String">BnaA06g03610D</Data></Cell>
    <Cell><Data ss:Type="String">Bna.11800</Data></Cell>
    <Cell><Data ss:Type="String">NP_001154410.1 </Data></Cell>
    <Cell><Data ss:Type="String">peroxin 3 </Data></Cell>
    <Cell><Data ss:Type="String">A. thaliana</Data></Cell>
    <Cell><Data ss:Type="Number">79.2</Data></Cell>
    <Cell><ss:Data ss:Type="String" xmlns="http://www.w3.org/TR/REC-html40"><Font
       html:Face="宋体" x:CharSet="134" html:Color="#000000">／</Font></ss:Data></Cell>
    <Cell><ss:Data ss:Type="String" xmlns="http://www.w3.org/TR/REC-html40"><Font
       html:Face="宋体" x:CharSet="134" html:Color="#000000">／</Font></ss:Data></Cell>
    <Cell><ss:Data ss:Type="String" xmlns="http://www.w3.org/TR/REC-html40"><Font
       html:Face="宋体" x:CharSet="134" html:Color="#000000">／</Font></ss:Data></Cell>
    <Cell><ss:Data ss:Type="String" xmlns="http://www.w3.org/TR/REC-html40"><Font
       html:Face="宋体" x:CharSet="134" html:Color="#000000">／</Font></ss:Data></Cell>
    <Cell><ss:Data ss:Type="String" xmlns="http://www.w3.org/TR/REC-html40"><Font
       html:Face="宋体" x:CharSet="134" html:Color="#000000">／</Font></ss:Data></Cell>
    <Cell><ss:Data ss:Type="String" xmlns="http://www.w3.org/TR/REC-html40"><Font
       html:Face="宋体" x:CharSet="134" html:Color="#000000">／</Font></ss:Data></Cell>
    <Cell><ss:Data ss:Type="String" xmlns="http://www.w3.org/TR/REC-html40"><Font
       html:Face="宋体" x:CharSet="134" html:Color="#000000">／</Font></ss:Data></Cell>
    <Cell><ss:Data ss:Type="String" xmlns="http://www.w3.org/TR/REC-html40"><Font
       html:Face="宋体" x:CharSet="134" html:Color="#000000">／</Font></ss:Data></Cell>
    <Cell><ss:Data ss:Type="String" xmlns="http://www.w3.org/TR/REC-html40"><Font
       html:Face="宋体" x:CharSet="134" html:Color="#000000">／</Font></ss:Data></Cell>
    <Cell ss:StyleID="s27"><Data ss:Type="String">√</Data></Cell>
    <Cell ss:StyleID="s27"><Data ss:Type="String">√</Data></Cell>
    <Cell ss:StyleID="s27"><Data ss:Type="String">／</Data></Cell>
    <Cell ss:StyleID="s27"><Data ss:Type="String">／</Data></Cell>
   </Row>
   <Row>
    <Cell><Data ss:Type="String">chrA06</Data></Cell>
    <Cell><Data ss:Type="Number">4110001</Data></Cell>
    <Cell><Data ss:Type="Number">4111000</Data></Cell>
    <Cell ss:StyleID="s24"><Data ss:Type="Number">5.7803543388588297E-7</Data></Cell>
    <Cell><Data ss:Type="Number">2.98247272972806E-4</Data></Cell>
    <Cell ss:StyleID="s25"><Data ss:Type="Number">-30.965391621129299</Data></Cell>
    <Cell ss:StyleID="s23"><Data ss:Type="String">BnaA06g07710D</Data></Cell>
    <Cell><Data ss:Type="String">Bna.8290</Data></Cell>
    <Cell><Data ss:Type="String">NP_001189981.1 </Data></Cell>
    <Cell><Data ss:Type="String">uncharacterized protein</Data></Cell>
    <Cell><Data ss:Type="String">A. thaliana</Data></Cell>
    <Cell><Data ss:Type="Number">80.5</Data></Cell>
    <Cell><Data ss:Type="Number">0</Data></Cell>
    <Cell><Data ss:Type="Number">81</Data></Cell>
    <Cell><Data ss:Type="Number">0</Data></Cell>
    <Cell><Data ss:Type="Number">0</Data></Cell>
    <Cell><Data ss:Type="Number">0</Data></Cell>
    <Cell><Data ss:Type="Number">62</Data></Cell>
    <Cell><Data ss:Type="Number">0</Data></Cell>
    <Cell><Data ss:Type="Number">0</Data></Cell>
    <Cell><Data ss:Type="Number">0</Data></Cell>
    <Cell><ss:Data ss:Type="String" xmlns="http://www.w3.org/TR/REC-html40"><Font
       html:Face="宋体" x:CharSet="134" html:Color="#000000">／</Font></ss:Data></Cell>
    <Cell><ss:Data ss:Type="String" xmlns="http://www.w3.org/TR/REC-html40"><Font
       html:Face="宋体" x:CharSet="134" html:Color="#000000">／</Font></ss:Data></Cell>
    <Cell><ss:Data ss:Type="String" xmlns="http://www.w3.org/TR/REC-html40"><Font
       html:Face="宋体" x:CharSet="134" html:Color="#000000">／</Font></ss:Data></Cell>
    <Cell><ss:Data ss:Type="String" xmlns="http://www.w3.org/TR/REC-html40"><Font
       html:Face="宋体" x:CharSet="134" html:Color="#000000">／</Font></ss:Data></Cell>
   </Row>
   <Row ss:Height="30">
    <Cell><Data ss:Type="String">chrA08</Data></Cell>
    <Cell><Data ss:Type="Number">18582001</Data></Cell>
    <Cell><Data ss:Type="Number">18583000</Data></Cell>
    <Cell ss:StyleID="s24"><Data ss:Type="Number">1.25767045526152E-5</Data></Cell>
    <Cell><Data ss:Type="Number">3.2726602546507902E-3</Data></Cell>
    <Cell ss:StyleID="s25"><Data ss:Type="Number">-28.0133928571429</Data></Cell>
    <Cell ss:StyleID="s23"><Data ss:Type="String">BnaA08g28200D</Data></Cell>
    <Cell><Data ss:Type="String">Bna.28320</Data></Cell>
    <Cell><Data ss:Type="String">NP_001031465.1 </Data></Cell>
    <Cell><Data ss:Type="String">amyloid beta precursor protein binding protein 1</Data></Cell>
    <Cell><Data ss:Type="String">A. thaliana</Data></Cell>
    <Cell><Data ss:Type="Number">82</Data></Cell>
    <Cell><Data ss:Type="Number">0</Data></Cell>
    <Cell><Data ss:Type="Number">0</Data></Cell>
    <Cell><Data ss:Type="Number">0</Data></Cell>
    <Cell><Data ss:Type="Number">0</Data></Cell>
    <Cell><Data ss:Type="Number">0</Data></Cell>
    <Cell><Data ss:Type="Number">0</Data></Cell>
    <Cell><Data ss:Type="Number">11</Data></Cell>
    <Cell><Data ss:Type="Number">0</Data></Cell>
    <Cell><Data ss:Type="Number">0</Data></Cell>
    <Cell><ss:Data ss:Type="String" xmlns="http://www.w3.org/TR/REC-html40"><Font
       html:Face="宋体" x:CharSet="134" html:Color="#000000">／</Font></ss:Data></Cell>
    <Cell ss:StyleID="s27"><Data ss:Type="String">√</Data></Cell>
    <Cell ss:StyleID="s27"><Data ss:Type="String">√</Data></Cell>
    <Cell><ss:Data ss:Type="String" xmlns="http://www.w3.org/TR/REC-html40"><Font
       html:Face="宋体" x:CharSet="134" html:Color="#000000">／</Font></ss:Data></Cell>
   </Row>
   <Row>
    <Cell><Data ss:Type="String">chrA09</Data></Cell>
    <Cell><Data ss:Type="Number">14917001</Data></Cell>
    <Cell><Data ss:Type="Number">14918000</Data></Cell>
    <Cell ss:StyleID="s24"><Data ss:Type="Number">1.6484151895983201E-5</Data></Cell>
    <Cell><Data ss:Type="Number">4.0176098918823702E-3</Data></Cell>
    <Cell ss:StyleID="s25"><Data ss:Type="Number">-36.226203807390803</Data></Cell>
    <Cell ss:StyleID="s23"><Data ss:Type="String">BnaA09g22370D</Data></Cell>
    <Cell ss:StyleID="s17"><ss:Data ss:Type="String"
      xmlns="http://www.w3.org/TR/REC-html40"><Font html:Face="宋体" x:CharSet="134"
       html:Color="#000000">／</Font></ss:Data></Cell>
   </Row>
   <Row>
    <Cell><Data ss:Type="String">chrA09</Data></Cell>
    <Cell><Data ss:Type="Number">21975001</Data></Cell>
    <Cell><Data ss:Type="Number">21976000</Data></Cell>
    <Cell><Data ss:Type="Number">1.9176498712087399E-13</Data></Cell>
    <Cell><Data ss:Type="Number">6.2804237866443603E-10</Data></Cell>
    <Cell ss:StyleID="s25"><Data ss:Type="Number">29.0094339622642</Data></Cell>
    <Cell ss:StyleID="s39"><Data ss:Type="String">BnaA09g29360D</Data></Cell>
    <Cell ss:StyleID="s17"><ss:Data ss:Type="String"
      xmlns="http://www.w3.org/TR/REC-html40"><Font html:Face="宋体" x:CharSet="134"
       html:Color="#000000">／</Font></ss:Data></Cell>
   </Row>
   <Row ss:Height="30">
    <Cell><Data ss:Type="String">chrA09</Data></Cell>
    <Cell><Data ss:Type="Number">28571001</Data></Cell>
    <Cell><Data ss:Type="Number">28572000</Data></Cell>
    <Cell ss:StyleID="s24"><Data ss:Type="Number">3.1963465894370803E-11</Data></Cell>
    <Cell ss:StyleID="s24"><Data ss:Type="Number">6.3204442934436705E-8</Data></Cell>
    <Cell ss:StyleID="s25"><Data ss:Type="Number">-46.836007130124798</Data></Cell>
    <Cell ss:StyleID="s23"><Data ss:Type="String">BnaA09g40710D</Data></Cell>
    <Cell><Data ss:Type="String">Bna.9809</Data></Cell>
    <Cell><Data ss:Type="String">NP_180164.1 </Data></Cell>
    <Cell><Data ss:Type="String">protein EARLY FLOWERING 3 </Data></Cell>
    <Cell><Data ss:Type="String">A. thaliana</Data></Cell>
    <Cell><Data ss:Type="Number">63.7</Data></Cell>
    <Cell><Data ss:Type="Number">0</Data></Cell>
    <Cell><Data ss:Type="Number">0</Data></Cell>
    <Cell><Data ss:Type="Number">0</Data></Cell>
    <Cell><Data ss:Type="Number">0</Data></Cell>
    <Cell><Data ss:Type="Number">0</Data></Cell>
    <Cell><Data ss:Type="Number">125</Data></Cell>
    <Cell><Data ss:Type="Number">11</Data></Cell>
    <Cell><Data ss:Type="Number">0</Data></Cell>
    <Cell><Data ss:Type="Number">0</Data></Cell>
    <Cell><ss:Data ss:Type="String" xmlns="http://www.w3.org/TR/REC-html40"><Font
       html:Face="宋体" x:CharSet="134" html:Color="#000000">／</Font></ss:Data></Cell>
    <Cell ss:StyleID="s27"><Data ss:Type="String">√</Data></Cell>
    <Cell ss:StyleID="s27"><Data ss:Type="String">√</Data></Cell>
    <Cell><ss:Data ss:Type="String" xmlns="http://www.w3.org/TR/REC-html40"><Font
       html:Face="宋体" x:CharSet="134" html:Color="#000000">／</Font></ss:Data></Cell>
   </Row>
   <Row ss:Height="30">
    <Cell><Data ss:Type="String">chrA09</Data></Cell>
    <Cell><Data ss:Type="Number">30894001</Data></Cell>
    <Cell><Data ss:Type="Number">30895000</Data></Cell>
    <Cell><Data ss:Type="Number">6.4415821056662004E-13</Data></Cell>
    <Cell><Data ss:Type="Number">1.83698164055651E-9</Data></Cell>
    <Cell ss:StyleID="s25"><Data ss:Type="Number">-28.3588456101009</Data></Cell>
    <Cell ss:StyleID="s39"><Data ss:Type="String">BnaA09g45070D</Data></Cell>
    <Cell><Data ss:Type="String">Bna.10276</Data></Cell>
    <Cell><Data ss:Type="String">NP_173161.1 </Data></Cell>
    <Cell><Data ss:Type="String">glutathione S-transferase TAU 25</Data></Cell>
    <Cell><Data ss:Type="String">A. thaliana</Data></Cell>
    <Cell><Data ss:Type="Number">86.8</Data></Cell>
    <Cell><Data ss:Type="Number">0</Data></Cell>
    <Cell><Data ss:Type="Number">0</Data></Cell>
    <Cell><Data ss:Type="Number">0</Data></Cell>
    <Cell><Data ss:Type="Number">0</Data></Cell>
    <Cell><Data ss:Type="Number">605</Data></Cell>
    <Cell><Data ss:Type="Number">0</Data></Cell>
    <Cell><Data ss:Type="Number">11</Data></Cell>
    <Cell><Data ss:Type="Number">0</Data></Cell>
    <Cell><Data ss:Type="Number">0</Data></Cell>
    <Cell><ss:Data ss:Type="String" xmlns="http://www.w3.org/TR/REC-html40"><Font
       html:Face="宋体" x:CharSet="134" html:Color="#000000">／</Font></ss:Data></Cell>
    <Cell ss:StyleID="s27"><Data ss:Type="String">√</Data></Cell>
    <Cell><ss:Data ss:Type="String" xmlns="http://www.w3.org/TR/REC-html40"><Font
       html:Face="宋体" x:CharSet="134" html:Color="#000000">／</Font></ss:Data></Cell>
    <Cell><ss:Data ss:Type="String" xmlns="http://www.w3.org/TR/REC-html40"><Font
       html:Face="宋体" x:CharSet="134" html:Color="#000000">／</Font></ss:Data></Cell>
   </Row>
   <Row ss:Height="30">
    <Cell><Data ss:Type="String">chrA09</Data></Cell>
    <Cell><Data ss:Type="Number">33074001</Data></Cell>
    <Cell><Data ss:Type="Number">33075000</Data></Cell>
    <Cell ss:StyleID="s24"><Data ss:Type="Number">1.46705252046258E-11</Data></Cell>
    <Cell ss:StyleID="s24"><Data ss:Type="Number">3.1218284886950698E-8</Data></Cell>
    <Cell ss:StyleID="s25"><Data ss:Type="Number">-32.072434607645903</Data></Cell>
    <Cell ss:StyleID="s23"><Data ss:Type="String">BnaA09g49830D</Data></Cell>
    <Cell><Data ss:Type="String">Bna.896</Data></Cell>
    <Cell><Data ss:Type="String">NP_172150.1 </Data></Cell>
    <Cell><Data ss:Type="String">1-aminocyclopropane-1-carboxylate oxidase-4 </Data></Cell>
    <Cell><Data ss:Type="String">A. thaliana</Data></Cell>
    <Cell><Data ss:Type="Number">85.6</Data></Cell>
    <Cell><Data ss:Type="Number">0</Data></Cell>
    <Cell><Data ss:Type="Number">324</Data></Cell>
    <Cell><Data ss:Type="Number">200</Data></Cell>
    <Cell><Data ss:Type="Number">0</Data></Cell>
    <Cell><Data ss:Type="Number">0</Data></Cell>
    <Cell><Data ss:Type="Number">0</Data></Cell>
    <Cell><Data ss:Type="Number">33</Data></Cell>
    <Cell><Data ss:Type="Number">0</Data></Cell>
    <Cell><Data ss:Type="Number">166</Data></Cell>
    <Cell ss:StyleID="s27"><Data ss:Type="String">√</Data></Cell>
    <Cell ss:StyleID="s27"><Data ss:Type="String">√</Data></Cell>
    <Cell ss:StyleID="s27"><Data ss:Type="String">√</Data></Cell>
    <Cell ss:StyleID="s27"><Data ss:Type="String">√</Data></Cell>
   </Row>
   <Row ss:Height="30">
    <Cell><Data ss:Type="String">chrA10</Data></Cell>
    <Cell><Data ss:Type="Number">17301001</Data></Cell>
    <Cell><Data ss:Type="Number">17302000</Data></Cell>
    <Cell ss:StyleID="s24"><Data ss:Type="Number">4.3497590289522102E-6</Data></Cell>
    <Cell><Data ss:Type="Number">1.48368914463535E-3</Data></Cell>
    <Cell ss:StyleID="s25"><Data ss:Type="Number">30.2805836139169</Data></Cell>
    <Cell ss:StyleID="s23"><Data ss:Type="String">BnaA10g27500D</Data></Cell>
    <Cell><Data ss:Type="String">Bna.12834 </Data></Cell>
    <Cell><Data ss:Type="String">NP_195736.1 </Data></Cell>
    <Cell><Data ss:Type="String">e-cadherin binding protein-like protein</Data></Cell>
    <Cell><Data ss:Type="String">A. thaliana</Data></Cell>
    <Cell><Data ss:Type="Number">85.3</Data></Cell>
    <Cell><Data ss:Type="Number">0</Data></Cell>
    <Cell><Data ss:Type="Number">0</Data></Cell>
    <Cell><Data ss:Type="Number">0</Data></Cell>
    <Cell><Data ss:Type="Number">183</Data></Cell>
    <Cell><Data ss:Type="Number">0</Data></Cell>
    <Cell><Data ss:Type="Number">0</Data></Cell>
    <Cell><Data ss:Type="Number">11</Data></Cell>
    <Cell><Data ss:Type="Number">0</Data></Cell>
    <Cell><Data ss:Type="Number">0</Data></Cell>
    <Cell><ss:Data ss:Type="String" xmlns="http://www.w3.org/TR/REC-html40"><Font
       html:Face="宋体" x:CharSet="134" html:Color="#000000">／</Font></ss:Data></Cell>
    <Cell ss:StyleID="s27"><Data ss:Type="String">√</Data></Cell>
    <Cell ss:StyleID="s27"><Data ss:Type="String">√</Data></Cell>
    <Cell><ss:Data ss:Type="String" xmlns="http://www.w3.org/TR/REC-html40"><Font
       html:Face="宋体" x:CharSet="134" html:Color="#000000">／</Font></ss:Data></Cell>
   </Row>
   <Row>
    <Cell><Data ss:Type="String">chrC01</Data></Cell>
    <Cell><Data ss:Type="Number">3515001</Data></Cell>
    <Cell><Data ss:Type="Number">3516000</Data></Cell>
    <Cell ss:StyleID="s24"><Data ss:Type="Number">8.3148028127996E-7</Data></Cell>
    <Cell><Data ss:Type="Number">3.9654518697380302E-4</Data></Cell>
    <Cell ss:StyleID="s25"><Data ss:Type="Number">-26.8041237113402</Data></Cell>
    <Cell ss:StyleID="s23"><Data ss:Type="String">BnaC01g06720D</Data></Cell>
    <Cell><Data ss:Type="String">Bna.10455</Data></Cell>
    <Cell><Data ss:Type="String">NP_850057.1 </Data></Cell>
    <Cell><Data ss:Type="String">ADP-ribosylation factor 3 </Data></Cell>
    <Cell><Data ss:Type="String">A. thaliana</Data></Cell>
    <Cell><Data ss:Type="Number">97.2</Data></Cell>
    <Cell><Data ss:Type="Number">0</Data></Cell>
    <Cell><Data ss:Type="Number">81</Data></Cell>
    <Cell><Data ss:Type="Number">0</Data></Cell>
    <Cell><Data ss:Type="Number">0</Data></Cell>
    <Cell><Data ss:Type="Number">86</Data></Cell>
    <Cell><Data ss:Type="Number">0</Data></Cell>
    <Cell><Data ss:Type="Number">78</Data></Cell>
    <Cell><Data ss:Type="Number">0</Data></Cell>
    <Cell><Data ss:Type="Number">0</Data></Cell>
    <Cell><ss:Data ss:Type="String" xmlns="http://www.w3.org/TR/REC-html40"><Font
       html:Face="宋体" x:CharSet="134" html:Color="#000000">／</Font></ss:Data></Cell>
    <Cell ss:StyleID="s27"><Data ss:Type="String">√</Data></Cell>
    <Cell ss:StyleID="s27"><Data ss:Type="String">√</Data></Cell>
    <Cell ss:StyleID="s27"><Data ss:Type="String">√</Data></Cell>
   </Row>
   <Row>
    <Cell><Data ss:Type="String">chrC01</Data></Cell>
    <Cell><Data ss:Type="Number">9886001</Data></Cell>
    <Cell><Data ss:Type="Number">9887000</Data></Cell>
    <Cell ss:StyleID="s24"><Data ss:Type="Number">2.6128780321680201E-5</Data></Cell>
    <Cell><Data ss:Type="Number">5.6052614762198598E-3</Data></Cell>
    <Cell ss:StyleID="s25"><Data ss:Type="Number">36.203208556149697</Data></Cell>
    <Cell ss:StyleID="s23"><Data ss:Type="String">BnaC01g14600D</Data></Cell>
    <Cell><Data ss:Type="String">Bna.21706</Data></Cell>
    <Cell ss:StyleID="s17"><ss:Data ss:Type="String"
      xmlns="http://www.w3.org/TR/REC-html40"><Font html:Face="宋体" x:CharSet="134"
       html:Color="#000000">／</Font></ss:Data></Cell>
    <Cell ss:StyleID="s17"><ss:Data ss:Type="String"
      xmlns="http://www.w3.org/TR/REC-html40"><Font html:Face="宋体" x:CharSet="134"
       html:Color="#000000">／</Font></ss:Data></Cell>
    <Cell ss:StyleID="s17"><ss:Data ss:Type="String"
      xmlns="http://www.w3.org/TR/REC-html40"><Font html:Face="宋体" x:CharSet="134"
       html:Color="#000000">／</Font></ss:Data></Cell>
    <Cell ss:StyleID="s17"><ss:Data ss:Type="String"
      xmlns="http://www.w3.org/TR/REC-html40"><Font html:Face="宋体" x:CharSet="134"
       html:Color="#000000">／</Font></ss:Data></Cell>
    <Cell><Data ss:Type="Number">0</Data></Cell>
    <Cell><Data ss:Type="Number">0</Data></Cell>
    <Cell><Data ss:Type="Number">0</Data></Cell>
    <Cell><Data ss:Type="Number">0</Data></Cell>
    <Cell><Data ss:Type="Number">0</Data></Cell>
    <Cell><Data ss:Type="Number">62</Data></Cell>
    <Cell><Data ss:Type="Number">0</Data></Cell>
    <Cell><Data ss:Type="Number">0</Data></Cell>
    <Cell><Data ss:Type="Number">0</Data></Cell>
    <Cell ss:StyleID="s27"><Data ss:Type="String">√</Data></Cell>
    <Cell ss:StyleID="s27"><Data ss:Type="String">√</Data></Cell>
    <Cell><ss:Data ss:Type="String" xmlns="http://www.w3.org/TR/REC-html40"><Font
       html:Face="宋体" x:CharSet="134" html:Color="#000000">／</Font></ss:Data></Cell>
    <Cell><ss:Data ss:Type="String" xmlns="http://www.w3.org/TR/REC-html40"><Font
       html:Face="宋体" x:CharSet="134" html:Color="#000000">／</Font></ss:Data></Cell>
   </Row>
   <Row ss:Height="30">
    <Cell><Data ss:Type="String">chrC01</Data></Cell>
    <Cell><Data ss:Type="Number">14909001</Data></Cell>
    <Cell><Data ss:Type="Number">14910000</Data></Cell>
    <Cell ss:StyleID="s24"><Data ss:Type="Number">4.8258005711559397E-6</Data></Cell>
    <Cell><Data ss:Type="Number">1.6017532864726701E-3</Data></Cell>
    <Cell ss:StyleID="s25"><Data ss:Type="Number">27.1666666666667</Data></Cell>
    <Cell ss:StyleID="s23"><Data ss:Type="String">BnaC01g21370D</Data></Cell>
    <Cell><Data ss:Type="String">Bna.4578</Data></Cell>
    <Cell><Data ss:Type="String">NP_199532.1 </Data></Cell>
    <Cell><Data ss:Type="String">hyaluronan / mRNA binding-like protein </Data></Cell>
    <Cell><Data ss:Type="String">A. thaliana</Data></Cell>
    <Cell><Data ss:Type="Number">77.900000000000006</Data></Cell>
    <Cell><Data ss:Type="Number">0</Data></Cell>
    <Cell><Data ss:Type="Number">283</Data></Cell>
    <Cell><Data ss:Type="Number">120</Data></Cell>
    <Cell><Data ss:Type="Number">918</Data></Cell>
    <Cell><Data ss:Type="Number">173</Data></Cell>
    <Cell><Data ss:Type="Number">629</Data></Cell>
    <Cell><Data ss:Type="Number">168</Data></Cell>
    <Cell><Data ss:Type="Number">0</Data></Cell>
    <Cell><Data ss:Type="Number">0</Data></Cell>
    <Cell ss:StyleID="s27"><Data ss:Type="String">√</Data></Cell>
    <Cell ss:StyleID="s27"><Data ss:Type="String">√</Data></Cell>
    <Cell ss:StyleID="s27"><Data ss:Type="String">√</Data></Cell>
    <Cell ss:StyleID="s27"><Data ss:Type="String">√</Data></Cell>
   </Row>
   <Row ss:Height="30">
    <Cell><Data ss:Type="String">chrC01</Data></Cell>
    <Cell><Data ss:Type="Number">17509001</Data></Cell>
    <Cell><Data ss:Type="Number">17510000</Data></Cell>
    <Cell ss:StyleID="s24"><Data ss:Type="Number">1.06259123189997E-7</Data></Cell>
    <Cell ss:StyleID="s24"><Data ss:Type="Number">7.4614202357671798E-5</Data></Cell>
    <Cell ss:StyleID="s25"><Data ss:Type="Number">-27.241818954526099</Data></Cell>
    <Cell ss:StyleID="s23"><Data ss:Type="String">BnaC01g23800D</Data></Cell>
    <Cell><Data ss:Type="String">Bna.74 </Data></Cell>
    <Cell><Data ss:Type="String">NP_201458.1 </Data></Cell>
    <Cell><Data ss:Type="String">oxygen-evolving enhancer protein 1-1 </Data></Cell>
    <Cell><Data ss:Type="String">A. thaliana</Data></Cell>
    <Cell><Data ss:Type="Number">98.5</Data></Cell>
    <Cell><Data ss:Type="Number">0</Data></Cell>
    <Cell><Data ss:Type="Number">40</Data></Cell>
    <Cell><Data ss:Type="Number">883</Data></Cell>
    <Cell><Data ss:Type="Number">0</Data></Cell>
    <Cell><Data ss:Type="Number">0</Data></Cell>
    <Cell><Data ss:Type="Number">0</Data></Cell>
    <Cell><Data ss:Type="Number">145</Data></Cell>
    <Cell><Data ss:Type="Number">0</Data></Cell>
    <Cell><Data ss:Type="Number">166</Data></Cell>
    <Cell ss:StyleID="s27"><Data ss:Type="String">√</Data></Cell>
    <Cell ss:StyleID="s27"><Data ss:Type="String">√</Data></Cell>
    <Cell ss:StyleID="s27"><Data ss:Type="String">√</Data></Cell>
    <Cell ss:StyleID="s27"><Data ss:Type="String">√</Data></Cell>
   </Row>
   <Row>
    <Cell><Data ss:Type="String">chrC03</Data></Cell>
    <Cell><Data ss:Type="Number">664001</Data></Cell>
    <Cell><Data ss:Type="Number">665000</Data></Cell>
    <Cell><Data ss:Type="Number">1.0284744093855399E-13</Data></Cell>
    <Cell><Data ss:Type="Number">3.6230650568421398E-10</Data></Cell>
    <Cell ss:StyleID="s25"><Data ss:Type="Number">-36.315274902231401</Data></Cell>
    <Cell ss:StyleID="s39"><Data ss:Type="String">BnaC03g01430D</Data></Cell>
    <Cell><Data ss:Type="String">Bna.14147</Data></Cell>
    <Cell><Data ss:Type="String">NP_196002.1 </Data></Cell>
    <Cell><Data ss:Type="String">GDSL esterase/lipase</Data></Cell>
    <Cell><Data ss:Type="String">A. thaliana</Data></Cell>
    <Cell><Data ss:Type="Number">85.4</Data></Cell>
    <Cell><Data ss:Type="Number">0</Data></Cell>
    <Cell><Data ss:Type="Number">0</Data></Cell>
    <Cell><Data ss:Type="Number">200</Data></Cell>
    <Cell><Data ss:Type="Number">0</Data></Cell>
    <Cell><Data ss:Type="Number">0</Data></Cell>
    <Cell><Data ss:Type="Number">0</Data></Cell>
    <Cell><Data ss:Type="Number">33</Data></Cell>
    <Cell><Data ss:Type="Number">804</Data></Cell>
    <Cell><Data ss:Type="Number">1162</Data></Cell>
    <Cell ss:StyleID="s27"><Data ss:Type="String">√</Data></Cell>
    <Cell ss:StyleID="s27"><Data ss:Type="String">√</Data></Cell>
    <Cell ss:StyleID="s27"><Data ss:Type="String">√</Data></Cell>
    <Cell><ss:Data ss:Type="String" xmlns="http://www.w3.org/TR/REC-html40"><Font
       html:Face="宋体" x:CharSet="134" html:Color="#000000">／</Font></ss:Data></Cell>
   </Row>
   <Row ss:Height="30">
    <Cell><Data ss:Type="String">chrC03</Data></Cell>
    <Cell><Data ss:Type="Number">4593001</Data></Cell>
    <Cell><Data ss:Type="Number">4594000</Data></Cell>
    <Cell ss:StyleID="s24"><Data ss:Type="Number">5.4120744769519599E-5</Data></Cell>
    <Cell><Data ss:Type="Number">9.3317154830695904E-3</Data></Cell>
    <Cell ss:StyleID="s25"><Data ss:Type="Number">42.443064182194597</Data></Cell>
    <Cell ss:StyleID="s23"><Data ss:Type="String">BnaC03g09500D</Data></Cell>
    <Cell><Data ss:Type="String">Bna.16854</Data></Cell>
    <Cell><Data ss:Type="String">NP_568369.1 </Data></Cell>
    <Cell><Data ss:Type="String">pfkB-like carbohydrate kinase family protein</Data></Cell>
    <Cell><Data ss:Type="String">A. thaliana</Data></Cell>
    <Cell><Data ss:Type="Number">89.8</Data></Cell>
    <Cell><ss:Data ss:Type="String" xmlns="http://www.w3.org/TR/REC-html40"><Font
       html:Face="宋体" x:CharSet="134" html:Color="#000000">／</Font></ss:Data></Cell>
    <Cell><ss:Data ss:Type="String" xmlns="http://www.w3.org/TR/REC-html40"><Font
       html:Face="宋体" x:CharSet="134" html:Color="#000000">／</Font></ss:Data></Cell>
    <Cell><ss:Data ss:Type="String" xmlns="http://www.w3.org/TR/REC-html40"><Font
       html:Face="宋体" x:CharSet="134" html:Color="#000000">／</Font></ss:Data></Cell>
    <Cell><ss:Data ss:Type="String" xmlns="http://www.w3.org/TR/REC-html40"><Font
       html:Face="宋体" x:CharSet="134" html:Color="#000000">／</Font></ss:Data></Cell>
    <Cell><ss:Data ss:Type="String" xmlns="http://www.w3.org/TR/REC-html40"><Font
       html:Face="宋体" x:CharSet="134" html:Color="#000000">／</Font></ss:Data></Cell>
    <Cell><ss:Data ss:Type="String" xmlns="http://www.w3.org/TR/REC-html40"><Font
       html:Face="宋体" x:CharSet="134" html:Color="#000000">／</Font></ss:Data></Cell>
    <Cell><ss:Data ss:Type="String" xmlns="http://www.w3.org/TR/REC-html40"><Font
       html:Face="宋体" x:CharSet="134" html:Color="#000000">／</Font></ss:Data></Cell>
    <Cell><ss:Data ss:Type="String" xmlns="http://www.w3.org/TR/REC-html40"><Font
       html:Face="宋体" x:CharSet="134" html:Color="#000000">／</Font></ss:Data></Cell>
    <Cell><ss:Data ss:Type="String" xmlns="http://www.w3.org/TR/REC-html40"><Font
       html:Face="宋体" x:CharSet="134" html:Color="#000000">／</Font></ss:Data></Cell>
    <Cell><ss:Data ss:Type="String" xmlns="http://www.w3.org/TR/REC-html40"><Font
       html:Face="宋体" x:CharSet="134" html:Color="#000000">／</Font></ss:Data></Cell>
    <Cell ss:StyleID="s27"><Data ss:Type="String">√</Data></Cell>
    <Cell><ss:Data ss:Type="String" xmlns="http://www.w3.org/TR/REC-html40"><Font
       html:Face="宋体" x:CharSet="134" html:Color="#000000">／</Font></ss:Data></Cell>
    <Cell><ss:Data ss:Type="String" xmlns="http://www.w3.org/TR/REC-html40"><Font
       html:Face="宋体" x:CharSet="134" html:Color="#000000">／</Font></ss:Data></Cell>
   </Row>
   <Row>
    <Cell><Data ss:Type="String">chrC03</Data></Cell>
    <Cell><Data ss:Type="Number">13384001</Data></Cell>
    <Cell><Data ss:Type="Number">13385000</Data></Cell>
    <Cell ss:StyleID="s24"><Data ss:Type="Number">1.10685066765083E-23</Data></Cell>
    <Cell ss:StyleID="s24"><Data ss:Type="Number">1.25405594434002E-19</Data></Cell>
    <Cell ss:StyleID="s25"><Data ss:Type="Number">-28.170844609030102</Data></Cell>
    <Cell ss:StyleID="s23"><Data ss:Type="String">BnaC03g23920D</Data></Cell>
    <Cell><Data ss:Type="String">Bna.17173</Data></Cell>
    <Cell><Data ss:Type="String">NP_051051.1 </Data></Cell>
    <Cell><Data ss:Type="String">RNA polymerase beta subunit </Data></Cell>
    <Cell><Data ss:Type="String">A. thaliana</Data></Cell>
    <Cell><Data ss:Type="Number">99</Data></Cell>
    <Cell><Data ss:Type="Number">0</Data></Cell>
    <Cell><Data ss:Type="Number">0</Data></Cell>
    <Cell><Data ss:Type="Number">0</Data></Cell>
    <Cell><Data ss:Type="Number">0</Data></Cell>
    <Cell><Data ss:Type="Number">0</Data></Cell>
    <Cell><Data ss:Type="Number">0</Data></Cell>
    <Cell><Data ss:Type="Number">22</Data></Cell>
    <Cell><Data ss:Type="Number">0</Data></Cell>
    <Cell><Data ss:Type="Number">0</Data></Cell>
    <Cell><ss:Data ss:Type="String" xmlns="http://www.w3.org/TR/REC-html40"><Font
       html:Face="宋体" x:CharSet="134" html:Color="#000000">／</Font></ss:Data></Cell>
    <Cell ss:StyleID="s27"><Data ss:Type="String">√</Data></Cell>
    <Cell ss:StyleID="s27"><Data ss:Type="String">√</Data></Cell>
    <Cell><ss:Data ss:Type="String" xmlns="http://www.w3.org/TR/REC-html40"><Font
       html:Face="宋体" x:CharSet="134" html:Color="#000000">／</Font></ss:Data></Cell>
   </Row>
   <Row ss:Height="30">
    <Cell><Data ss:Type="String">chrC03</Data></Cell>
    <Cell><Data ss:Type="Number">28948001</Data></Cell>
    <Cell><Data ss:Type="Number">28949000</Data></Cell>
    <Cell ss:StyleID="s24"><Data ss:Type="Number">2.31012016136619E-6</Data></Cell>
    <Cell><Data ss:Type="Number">9.0253583033009102E-4</Data></Cell>
    <Cell ss:StyleID="s25"><Data ss:Type="Number">-29.217803960072001</Data></Cell>
    <Cell ss:StyleID="s23"><Data ss:Type="String">BnaC03g43830D</Data></Cell>
    <Cell><Data ss:Type="String">Bna.23786</Data></Cell>
    <Cell><Data ss:Type="String">NP_566751.1 </Data></Cell>
    <Cell><Data ss:Type="String">putative ubiquitin-conjugating enzyme E2 37</Data></Cell>
    <Cell><Data ss:Type="String">A. thaliana</Data></Cell>
    <Cell><Data ss:Type="Number">66.3</Data></Cell>
    <Cell><Data ss:Type="Number">0</Data></Cell>
    <Cell><Data ss:Type="Number">0</Data></Cell>
    <Cell><Data ss:Type="Number">80</Data></Cell>
    <Cell><Data ss:Type="Number">0</Data></Cell>
    <Cell><Data ss:Type="Number">0</Data></Cell>
    <Cell><Data ss:Type="Number">0</Data></Cell>
    <Cell><Data ss:Type="Number">0</Data></Cell>
    <Cell><Data ss:Type="Number">0</Data></Cell>
    <Cell><Data ss:Type="Number">332</Data></Cell>
    <Cell ss:StyleID="s27"><Data ss:Type="String">√</Data></Cell>
    <Cell><ss:Data ss:Type="String" xmlns="http://www.w3.org/TR/REC-html40"><Font
       html:Face="宋体" x:CharSet="134" html:Color="#000000">／</Font></ss:Data></Cell>
    <Cell><ss:Data ss:Type="String" xmlns="http://www.w3.org/TR/REC-html40"><Font
       html:Face="宋体" x:CharSet="134" html:Color="#000000">／</Font></ss:Data></Cell>
    <Cell><ss:Data ss:Type="String" xmlns="http://www.w3.org/TR/REC-html40"><Font
       html:Face="宋体" x:CharSet="134" html:Color="#000000">／</Font></ss:Data></Cell>
   </Row>
   <Row>
    <Cell><Data ss:Type="String">chrC03</Data></Cell>
    <Cell><Data ss:Type="Number">35315001</Data></Cell>
    <Cell><Data ss:Type="Number">35316000</Data></Cell>
    <Cell ss:StyleID="s24"><Data ss:Type="Number">3.7164724215597599E-5</Data></Cell>
    <Cell><Data ss:Type="Number">7.1696968295339404E-3</Data></Cell>
    <Cell ss:StyleID="s25"><Data ss:Type="Number">-29.139825691549799</Data></Cell>
    <Cell ss:StyleID="s23"><Data ss:Type="String">BnaC03g50900D</Data></Cell>
    <Cell ss:StyleID="s17"><ss:Data ss:Type="String"
      xmlns="http://www.w3.org/TR/REC-html40"><Font html:Face="宋体" x:CharSet="134"
       html:Color="#000000">／</Font></ss:Data></Cell>
   </Row>
   <Row>
    <Cell><Data ss:Type="String">chrC03</Data></Cell>
    <Cell><Data ss:Type="Number">46480001</Data></Cell>
    <Cell><Data ss:Type="Number">46481000</Data></Cell>
    <Cell ss:StyleID="s24"><Data ss:Type="Number">6.1253498982392597E-6</Data></Cell>
    <Cell><Data ss:Type="Number">1.9048931213872201E-3</Data></Cell>
    <Cell ss:StyleID="s25"><Data ss:Type="Number">37.615740740740698</Data></Cell>
    <Cell ss:StyleID="s23"><Data ss:Type="String">BnaC03g57230D</Data></Cell>
    <Cell><Data ss:Type="String">Bna.15957</Data></Cell>
    <Cell><Data ss:Type="String">NP_190364.1 </Data></Cell>
    <Cell><Data ss:Type="String">aldose 1-epimerase </Data></Cell>
    <Cell><Data ss:Type="String">A. thaliana</Data></Cell>
    <Cell><Data ss:Type="Number">90.5</Data></Cell>
    <Cell><Data ss:Type="Number">0</Data></Cell>
    <Cell><Data ss:Type="Number">0</Data></Cell>
    <Cell><Data ss:Type="Number">0</Data></Cell>
    <Cell><Data ss:Type="Number">0</Data></Cell>
    <Cell><Data ss:Type="Number">0</Data></Cell>
    <Cell><Data ss:Type="Number">0</Data></Cell>
    <Cell><Data ss:Type="Number">11</Data></Cell>
    <Cell><Data ss:Type="Number">0</Data></Cell>
    <Cell><Data ss:Type="Number">0</Data></Cell>
    <Cell ss:StyleID="s27"><Data ss:Type="String">√</Data></Cell>
    <Cell ss:StyleID="s27"><Data ss:Type="String">√</Data></Cell>
    <Cell ss:StyleID="s27"><Data ss:Type="String">√</Data></Cell>
    <Cell ss:StyleID="s27"><Data ss:Type="String">√</Data></Cell>
   </Row>
   <Row ss:Height="45">
    <Cell><Data ss:Type="String">chrC03</Data></Cell>
    <Cell><Data ss:Type="Number">59937001</Data></Cell>
    <Cell><Data ss:Type="Number">59938000</Data></Cell>
    <Cell><Data ss:Type="Number">8.7318075843707196E-13</Data></Cell>
    <Cell><Data ss:Type="Number">2.4241350639928399E-9</Data></Cell>
    <Cell ss:StyleID="s25"><Data ss:Type="Number">-29.085480829666899</Data></Cell>
    <Cell ss:StyleID="s39"><Data ss:Type="String">BnaC03g70320D</Data></Cell>
    <Cell><Data ss:Type="String">Bna.13603</Data></Cell>
    <Cell><Data ss:Type="String">NP_175917.1 </Data></Cell>
    <Cell><Data ss:Type="String">Disease resistance-responsive (dirigent-like protein) family protein</Data></Cell>
    <Cell><Data ss:Type="String">A. thaliana</Data></Cell>
    <Cell><Data ss:Type="Number">85.6</Data></Cell>
    <Cell><Data ss:Type="Number">0</Data></Cell>
    <Cell><Data ss:Type="Number">0</Data></Cell>
    <Cell><Data ss:Type="Number">0</Data></Cell>
    <Cell><Data ss:Type="Number">0</Data></Cell>
    <Cell><Data ss:Type="Number">0</Data></Cell>
    <Cell><Data ss:Type="Number">0</Data></Cell>
    <Cell><Data ss:Type="Number">44</Data></Cell>
    <Cell><Data ss:Type="Number">0</Data></Cell>
    <Cell><Data ss:Type="Number">0</Data></Cell>
    <Cell><ss:Data ss:Type="String" xmlns="http://www.w3.org/TR/REC-html40"><Font
       html:Face="宋体" x:CharSet="134" html:Color="#000000">／</Font></ss:Data></Cell>
    <Cell ss:StyleID="s27"><Data ss:Type="String">√</Data></Cell>
    <Cell ss:StyleID="s27"><Data ss:Type="String">√</Data></Cell>
    <Cell><ss:Data ss:Type="String" xmlns="http://www.w3.org/TR/REC-html40"><Font
       html:Face="宋体" x:CharSet="134" html:Color="#000000">／</Font></ss:Data></Cell>
   </Row>
   <Row>
    <Cell><Data ss:Type="String">chrC04</Data></Cell>
    <Cell><Data ss:Type="Number">3398001</Data></Cell>
    <Cell><Data ss:Type="Number">3399000</Data></Cell>
    <Cell ss:StyleID="s24"><Data ss:Type="Number">5.2521461584468499E-9</Data></Cell>
    <Cell ss:StyleID="s24"><Data ss:Type="Number">5.8713117306616403E-6</Data></Cell>
    <Cell ss:StyleID="s25"><Data ss:Type="Number">-25.915261209378901</Data></Cell>
    <Cell ss:StyleID="s23"><Data ss:Type="String">BnaC04g04570D</Data></Cell>
    <Cell><Data ss:Type="String">Bna.27264</Data></Cell>
    <Cell><Data ss:Type="String">NP_182112.2 </Data></Cell>
    <Cell><Data ss:Type="String">beta-amylase 7</Data></Cell>
    <Cell><Data ss:Type="String">A. thaliana</Data></Cell>
    <Cell><Data ss:Type="Number">92.3</Data></Cell>
    <Cell><Data ss:Type="Number">0</Data></Cell>
    <Cell><Data ss:Type="Number">0</Data></Cell>
    <Cell><Data ss:Type="Number">0</Data></Cell>
    <Cell><Data ss:Type="Number">0</Data></Cell>
    <Cell><Data ss:Type="Number">0</Data></Cell>
    <Cell><Data ss:Type="Number">0</Data></Cell>
    <Cell><Data ss:Type="Number">11</Data></Cell>
    <Cell><Data ss:Type="Number">0</Data></Cell>
    <Cell><Data ss:Type="Number">0</Data></Cell>
    <Cell><ss:Data ss:Type="String" xmlns="http://www.w3.org/TR/REC-html40"><Font
       html:Face="宋体" x:CharSet="134" html:Color="#000000">／</Font></ss:Data></Cell>
    <Cell ss:StyleID="s27"><Data ss:Type="String">√</Data></Cell>
    <Cell><ss:Data ss:Type="String" xmlns="http://www.w3.org/TR/REC-html40"><Font
       html:Face="宋体" x:CharSet="134" html:Color="#000000">／</Font></ss:Data></Cell>
    <Cell><ss:Data ss:Type="String" xmlns="http://www.w3.org/TR/REC-html40"><Font
       html:Face="宋体" x:CharSet="134" html:Color="#000000">／</Font></ss:Data></Cell>
   </Row>
   <Row ss:Height="30">
    <Cell><Data ss:Type="String">chrC04</Data></Cell>
    <Cell><Data ss:Type="Number">4750001</Data></Cell>
    <Cell><Data ss:Type="Number">4751000</Data></Cell>
    <Cell><Data ss:Type="Number">9.4193722122197698E-8</Data></Cell>
    <Cell><Data ss:Type="Number">6.7558744032415803E-5</Data></Cell>
    <Cell ss:StyleID="s25"><Data ss:Type="Number">-53.676470588235297</Data></Cell>
    <Cell ss:StyleID="s39"><Data ss:Type="String">BnaC04g06540D</Data></Cell>
    <Cell><Data ss:Type="String">Bna.12751</Data></Cell>
    <Cell><Data ss:Type="String">NP_181414.1 </Data></Cell>
    <Cell><Data ss:Type="String">calmodulin-binding protein-like protein</Data></Cell>
    <Cell><Data ss:Type="String">A. thaliana</Data></Cell>
    <Cell><Data ss:Type="Number">65.5</Data></Cell>
    <Cell><Data ss:Type="Number">0</Data></Cell>
    <Cell><Data ss:Type="Number">0</Data></Cell>
    <Cell><Data ss:Type="Number">0</Data></Cell>
    <Cell><Data ss:Type="Number">0</Data></Cell>
    <Cell><Data ss:Type="Number">0</Data></Cell>
    <Cell><Data ss:Type="Number">62</Data></Cell>
    <Cell><Data ss:Type="Number">22</Data></Cell>
    <Cell><Data ss:Type="Number">0</Data></Cell>
    <Cell><Data ss:Type="Number">0</Data></Cell>
    <Cell><ss:Data ss:Type="String" xmlns="http://www.w3.org/TR/REC-html40"><Font
       html:Face="宋体" x:CharSet="134" html:Color="#000000">／</Font></ss:Data></Cell>
    <Cell ss:StyleID="s27"><Data ss:Type="String">√</Data></Cell>
    <Cell ss:StyleID="s27"><Data ss:Type="String">√</Data></Cell>
    <Cell><ss:Data ss:Type="String" xmlns="http://www.w3.org/TR/REC-html40"><Font
       html:Face="宋体" x:CharSet="134" html:Color="#000000">／</Font></ss:Data></Cell>
   </Row>
   <Row ss:Height="30">
    <Cell><Data ss:Type="String">chrC04</Data></Cell>
    <Cell><Data ss:Type="Number">15622001</Data></Cell>
    <Cell><Data ss:Type="Number">15623000</Data></Cell>
    <Cell ss:StyleID="s24"><Data ss:Type="Number">1.7814304318171702E-5</Data></Cell>
    <Cell><Data ss:Type="Number">4.2552134497903203E-3</Data></Cell>
    <Cell ss:StyleID="s25"><Data ss:Type="Number">38.595641646489099</Data></Cell>
    <Cell ss:StyleID="s23"><Data ss:Type="String">BnaC04g17360D</Data></Cell>
    <Cell><Data ss:Type="String">Bna.15268</Data></Cell>
    <Cell><Data ss:Type="String">NP_199124.3 </Data></Cell>
    <Cell><Data ss:Type="String">aspartyl protease family protein</Data></Cell>
    <Cell><Data ss:Type="String">A. thaliana</Data></Cell>
    <Cell><Data ss:Type="Number">86</Data></Cell>
    <Cell><Data ss:Type="Number">0</Data></Cell>
    <Cell><Data ss:Type="Number">0</Data></Cell>
    <Cell><Data ss:Type="Number">0</Data></Cell>
    <Cell><Data ss:Type="Number">0</Data></Cell>
    <Cell><Data ss:Type="Number">0</Data></Cell>
    <Cell><Data ss:Type="Number">0</Data></Cell>
    <Cell><Data ss:Type="Number">11</Data></Cell>
    <Cell><Data ss:Type="Number">0</Data></Cell>
    <Cell><Data ss:Type="Number">0</Data></Cell>
    <Cell><ss:Data ss:Type="String" xmlns="http://www.w3.org/TR/REC-html40"><Font
       html:Face="宋体" x:CharSet="134" html:Color="#000000">／</Font></ss:Data></Cell>
    <Cell ss:StyleID="s27"><Data ss:Type="String">√</Data></Cell>
    <Cell><ss:Data ss:Type="String" xmlns="http://www.w3.org/TR/REC-html40"><Font
       html:Face="宋体" x:CharSet="134" html:Color="#000000">／</Font></ss:Data></Cell>
    <Cell ss:StyleID="s27"><Data ss:Type="String">√</Data></Cell>
   </Row>
   <Row ss:Height="30">
    <Cell><Data ss:Type="String">chrC04</Data></Cell>
    <Cell><Data ss:Type="Number">24999001</Data></Cell>
    <Cell><Data ss:Type="Number">25000000</Data></Cell>
    <Cell ss:StyleID="s24"><Data ss:Type="Number">7.0048181839003501E-6</Data></Cell>
    <Cell><Data ss:Type="Number">2.10922594987279E-3</Data></Cell>
    <Cell ss:StyleID="s25"><Data ss:Type="Number">-38.601823708206702</Data></Cell>
    <Cell ss:StyleID="s23"><Data ss:Type="String">BnaC04g23930D</Data></Cell>
    <Cell><Data ss:Type="String">Bna.686</Data></Cell>
    <Cell><Data ss:Type="String">NP_191351.1 </Data></Cell>
    <Cell><Data ss:Type="String">squamosa promoter-binding-like protein 15</Data></Cell>
    <Cell><Data ss:Type="String">A. thaliana</Data></Cell>
    <Cell><Data ss:Type="Number">57</Data></Cell>
    <Cell><Data ss:Type="Number">0</Data></Cell>
    <Cell><Data ss:Type="Number">40</Data></Cell>
    <Cell><Data ss:Type="Number">0</Data></Cell>
    <Cell><Data ss:Type="Number">0</Data></Cell>
    <Cell><Data ss:Type="Number">0</Data></Cell>
    <Cell><Data ss:Type="Number">0</Data></Cell>
    <Cell><Data ss:Type="Number">0</Data></Cell>
    <Cell><Data ss:Type="Number">0</Data></Cell>
    <Cell><Data ss:Type="Number">0</Data></Cell>
    <Cell><ss:Data ss:Type="String" xmlns="http://www.w3.org/TR/REC-html40"><Font
       html:Face="宋体" x:CharSet="134" html:Color="#000000">／</Font></ss:Data></Cell>
    <Cell><ss:Data ss:Type="String" xmlns="http://www.w3.org/TR/REC-html40"><Font
       html:Face="宋体" x:CharSet="134" html:Color="#000000">／</Font></ss:Data></Cell>
    <Cell><ss:Data ss:Type="String" xmlns="http://www.w3.org/TR/REC-html40"><Font
       html:Face="宋体" x:CharSet="134" html:Color="#000000">／</Font></ss:Data></Cell>
    <Cell><ss:Data ss:Type="String" xmlns="http://www.w3.org/TR/REC-html40"><Font
       html:Face="宋体" x:CharSet="134" html:Color="#000000">／</Font></ss:Data></Cell>
   </Row>
   <Row>
    <Cell><Data ss:Type="String">chrC04</Data></Cell>
    <Cell><Data ss:Type="Number">27826001</Data></Cell>
    <Cell><Data ss:Type="Number">27827000</Data></Cell>
    <Cell ss:StyleID="s24"><Data ss:Type="Number">3.4321521518968301E-6</Data></Cell>
    <Cell><Data ss:Type="Number">1.2392642359734601E-3</Data></Cell>
    <Cell ss:StyleID="s25"><Data ss:Type="Number">-35.984848484848499</Data></Cell>
    <Cell ss:StyleID="s23"><Data ss:Type="String">BnaC04g26420D</Data></Cell>
    <Cell ss:StyleID="s17"><ss:Data ss:Type="String"
      xmlns="http://www.w3.org/TR/REC-html40"><Font html:Face="宋体" x:CharSet="134"
       html:Color="#000000">／</Font></ss:Data></Cell>
   </Row>
   <Row>
    <Cell><Data ss:Type="String">chrC04</Data></Cell>
    <Cell><Data ss:Type="Number">30830001</Data></Cell>
    <Cell><Data ss:Type="Number">30831000</Data></Cell>
    <Cell ss:StyleID="s24"><Data ss:Type="Number">4.3844379005298402E-9</Data></Cell>
    <Cell ss:StyleID="s24"><Data ss:Type="Number">4.9810071017732298E-6</Data></Cell>
    <Cell ss:StyleID="s25"><Data ss:Type="Number">-25.573757518202001</Data></Cell>
    <Cell ss:StyleID="s23"><Data ss:Type="String">BnaC04g29270D</Data></Cell>
    <Cell><Data ss:Type="String">Bna.21064</Data></Cell>
    <Cell ss:StyleID="s17"><ss:Data ss:Type="String"
      xmlns="http://www.w3.org/TR/REC-html40"><Font html:Face="宋体" x:CharSet="134"
       html:Color="#000000">／</Font></ss:Data></Cell>
    <Cell ss:StyleID="s17"><ss:Data ss:Type="String"
      xmlns="http://www.w3.org/TR/REC-html40"><Font html:Face="宋体" x:CharSet="134"
       html:Color="#000000">／</Font></ss:Data></Cell>
    <Cell ss:StyleID="s17"><ss:Data ss:Type="String"
      xmlns="http://www.w3.org/TR/REC-html40"><Font html:Face="宋体" x:CharSet="134"
       html:Color="#000000">／</Font></ss:Data></Cell>
    <Cell ss:StyleID="s17"><ss:Data ss:Type="String"
      xmlns="http://www.w3.org/TR/REC-html40"><Font html:Face="宋体" x:CharSet="134"
       html:Color="#000000">／</Font></ss:Data></Cell>
    <Cell><Data ss:Type="Number">0</Data></Cell>
    <Cell><Data ss:Type="Number">0</Data></Cell>
    <Cell><Data ss:Type="Number">0</Data></Cell>
    <Cell><Data ss:Type="Number">0</Data></Cell>
    <Cell><Data ss:Type="Number">0</Data></Cell>
    <Cell><Data ss:Type="Number">0</Data></Cell>
    <Cell><Data ss:Type="Number">11</Data></Cell>
    <Cell><Data ss:Type="Number">0</Data></Cell>
    <Cell><Data ss:Type="Number">0</Data></Cell>
    <Cell><ss:Data ss:Type="String" xmlns="http://www.w3.org/TR/REC-html40"><Font
       html:Face="宋体" x:CharSet="134" html:Color="#000000">／</Font></ss:Data></Cell>
    <Cell ss:StyleID="s27"><Data ss:Type="String">√</Data></Cell>
    <Cell><ss:Data ss:Type="String" xmlns="http://www.w3.org/TR/REC-html40"><Font
       html:Face="宋体" x:CharSet="134" html:Color="#000000">／</Font></ss:Data></Cell>
    <Cell><ss:Data ss:Type="String" xmlns="http://www.w3.org/TR/REC-html40"><Font
       html:Face="宋体" x:CharSet="134" html:Color="#000000">／</Font></ss:Data></Cell>
   </Row>
   <Row>
    <Cell><Data ss:Type="String">chrC04</Data></Cell>
    <Cell><Data ss:Type="Number">48183001</Data></Cell>
    <Cell><Data ss:Type="Number">48184000</Data></Cell>
    <Cell ss:StyleID="s24"><Data ss:Type="Number">4.6955210930411602E-9</Data></Cell>
    <Cell ss:StyleID="s24"><Data ss:Type="Number">5.3056609059019502E-6</Data></Cell>
    <Cell ss:StyleID="s25"><Data ss:Type="Number">-44.1558441558442</Data></Cell>
    <Cell ss:StyleID="s23"><Data ss:Type="String">BnaC04g50630D</Data></Cell>
    <Cell ss:StyleID="s17"><ss:Data ss:Type="String"
      xmlns="http://www.w3.org/TR/REC-html40"><Font html:Face="宋体" x:CharSet="134"
       html:Color="#000000">／</Font></ss:Data></Cell>
   </Row>
   <Row ss:Height="30">
    <Cell><Data ss:Type="String">chrC05</Data></Cell>
    <Cell><Data ss:Type="Number">3951001</Data></Cell>
    <Cell><Data ss:Type="Number">3952000</Data></Cell>
    <Cell ss:StyleID="s24"><Data ss:Type="Number">1.0988905491650999E-18</Data></Cell>
    <Cell ss:StyleID="s24"><Data ss:Type="Number">7.8078602327800206E-15</Data></Cell>
    <Cell ss:StyleID="s25"><Data ss:Type="Number">-25.429908087115699</Data></Cell>
    <Cell ss:StyleID="s23"><Data ss:Type="String">BnaC05g07790D</Data></Cell>
    <Cell><Data ss:Type="String">Bna.13708</Data></Cell>
    <Cell><Data ss:Type="String">NP_563858.1 </Data></Cell>
    <Cell><Data ss:Type="String">Ergosterol biosynthetic protein 28 </Data></Cell>
    <Cell><Data ss:Type="String">A. thaliana</Data></Cell>
    <Cell><Data ss:Type="Number">96.1</Data></Cell>
    <Cell><Data ss:Type="Number">0</Data></Cell>
    <Cell><Data ss:Type="Number">0</Data></Cell>
    <Cell><Data ss:Type="Number">0</Data></Cell>
    <Cell><Data ss:Type="Number">0</Data></Cell>
    <Cell><Data ss:Type="Number">0</Data></Cell>
    <Cell><Data ss:Type="Number">0</Data></Cell>
    <Cell><Data ss:Type="Number">22</Data></Cell>
    <Cell><Data ss:Type="Number">0</Data></Cell>
    <Cell><Data ss:Type="Number">0</Data></Cell>
    <Cell><ss:Data ss:Type="String" xmlns="http://www.w3.org/TR/REC-html40"><Font
       html:Face="宋体" x:CharSet="134" html:Color="#000000">／</Font></ss:Data></Cell>
    <Cell ss:StyleID="s27"><Data ss:Type="String">√</Data></Cell>
    <Cell ss:StyleID="s27"><Data ss:Type="String">√</Data></Cell>
    <Cell><ss:Data ss:Type="String" xmlns="http://www.w3.org/TR/REC-html40"><Font
       html:Face="宋体" x:CharSet="134" html:Color="#000000">／</Font></ss:Data></Cell>
   </Row>
   <Row ss:Height="30">
    <Cell><Data ss:Type="String">chrC05</Data></Cell>
    <Cell><Data ss:Type="Number">6738001</Data></Cell>
    <Cell><Data ss:Type="Number">6739000</Data></Cell>
    <Cell ss:StyleID="s24"><Data ss:Type="Number">1.24234098444086E-12</Data></Cell>
    <Cell ss:StyleID="s24"><Data ss:Type="Number">3.4039171869351702E-9</Data></Cell>
    <Cell ss:StyleID="s25"><Data ss:Type="Number">-26.707366161277299</Data></Cell>
    <Cell ss:StyleID="s23"><Data ss:Type="String">BnaC05g11580D</Data></Cell>
    <Cell><Data ss:Type="String">Bna.6198</Data></Cell>
    <Cell><Data ss:Type="String">NP_850944.1 </Data></Cell>
    <Cell><Data ss:Type="String">CASC3/Barentsz eIF4AIII binding protein</Data></Cell>
    <Cell><Data ss:Type="String">A. thaliana</Data></Cell>
    <Cell><Data ss:Type="Number">74.599999999999994</Data></Cell>
    <Cell><Data ss:Type="Number">0</Data></Cell>
    <Cell><Data ss:Type="Number">0</Data></Cell>
    <Cell><Data ss:Type="Number">120</Data></Cell>
    <Cell><Data ss:Type="Number">0</Data></Cell>
    <Cell><Data ss:Type="Number">86</Data></Cell>
    <Cell><Data ss:Type="Number">62</Data></Cell>
    <Cell><Data ss:Type="Number">22</Data></Cell>
    <Cell><Data ss:Type="Number">0</Data></Cell>
    <Cell><Data ss:Type="Number">0</Data></Cell>
    <Cell ss:StyleID="s27"><Data ss:Type="String">√</Data></Cell>
    <Cell ss:StyleID="s27"><Data ss:Type="String">√</Data></Cell>
    <Cell ss:StyleID="s27"><Data ss:Type="String">√</Data></Cell>
    <Cell><ss:Data ss:Type="String" xmlns="http://www.w3.org/TR/REC-html40"><Font
       html:Face="宋体" x:CharSet="134" html:Color="#000000">／</Font></ss:Data></Cell>
   </Row>
   <Row ss:Height="30">
    <Cell><Data ss:Type="String">chrC05</Data></Cell>
    <Cell><Data ss:Type="Number">7746001</Data></Cell>
    <Cell><Data ss:Type="Number">7747000</Data></Cell>
    <Cell><Data ss:Type="Number">3.3633125157820903E-5</Data></Cell>
    <Cell><Data ss:Type="Number">6.6852899431360498E-3</Data></Cell>
    <Cell ss:StyleID="s25"><Data ss:Type="Number">25.091575091575098</Data></Cell>
    <Cell ss:StyleID="s39"><Data ss:Type="String">BnaC05g13430D</Data></Cell>
    <Cell><Data ss:Type="String">Bna.5212</Data></Cell>
    <Cell><Data ss:Type="String">NP_001077554.1 </Data></Cell>
    <Cell><Data ss:Type="String">ubiquitin-conjugating enzyme E2 34</Data></Cell>
    <Cell><Data ss:Type="String">A. thaliana</Data></Cell>
    <Cell><Data ss:Type="Number">96.6</Data></Cell>
    <Cell><Data ss:Type="Number">0</Data></Cell>
    <Cell><Data ss:Type="Number">0</Data></Cell>
    <Cell><Data ss:Type="Number">80</Data></Cell>
    <Cell><Data ss:Type="Number">183</Data></Cell>
    <Cell><Data ss:Type="Number">86</Data></Cell>
    <Cell><Data ss:Type="Number">62</Data></Cell>
    <Cell><Data ss:Type="Number">89</Data></Cell>
    <Cell><Data ss:Type="Number">804</Data></Cell>
    <Cell><Data ss:Type="Number">0</Data></Cell>
    <Cell ss:StyleID="s27"><Data ss:Type="String">√</Data></Cell>
    <Cell ss:StyleID="s27"><Data ss:Type="String">√</Data></Cell>
    <Cell ss:StyleID="s27"><Data ss:Type="String">√</Data></Cell>
    <Cell><ss:Data ss:Type="String" xmlns="http://www.w3.org/TR/REC-html40"><Font
       html:Face="宋体" x:CharSet="134" html:Color="#000000">／</Font></ss:Data></Cell>
   </Row>
   <Row>
    <Cell><Data ss:Type="String">chrC05</Data></Cell>
    <Cell><Data ss:Type="Number">15129001</Data></Cell>
    <Cell><Data ss:Type="Number">15130000</Data></Cell>
    <Cell ss:StyleID="s24"><Data ss:Type="Number">1.5396736834799801E-6</Data></Cell>
    <Cell><Data ss:Type="Number">6.5328298351550204E-4</Data></Cell>
    <Cell ss:StyleID="s25"><Data ss:Type="Number">-34.875066454013798</Data></Cell>
    <Cell ss:StyleID="s23"><Data ss:Type="String">BnaC05g21390D</Data></Cell>
    <Cell ss:StyleID="s17"><ss:Data ss:Type="String"
      xmlns="http://www.w3.org/TR/REC-html40"><Font html:Face="宋体" x:CharSet="134"
       html:Color="#000000">／</Font></ss:Data></Cell>
   </Row>
   <Row>
    <Cell><Data ss:Type="String">chrC05</Data></Cell>
    <Cell><Data ss:Type="Number">41944001</Data></Cell>
    <Cell><Data ss:Type="Number">41945000</Data></Cell>
    <Cell ss:StyleID="s24"><Data ss:Type="Number">7.0283215674351599E-6</Data></Cell>
    <Cell><Data ss:Type="Number">2.1120637359239801E-3</Data></Cell>
    <Cell ss:StyleID="s25"><Data ss:Type="Number">-25.596677955168499</Data></Cell>
    <Cell ss:StyleID="s23"><Data ss:Type="String">BnaC05g46490D</Data></Cell>
    <Cell><Data ss:Type="String">Bna.13940</Data></Cell>
    <Cell><Data ss:Type="String">NP_001118579.1 </Data></Cell>
    <Cell><Data ss:Type="String">filament-like plant protein 3 </Data></Cell>
    <Cell><Data ss:Type="String">A. thaliana</Data></Cell>
    <Cell><Data ss:Type="Number">85.8</Data></Cell>
    <Cell><Data ss:Type="Number">0</Data></Cell>
    <Cell><Data ss:Type="Number">0</Data></Cell>
    <Cell><Data ss:Type="Number">0</Data></Cell>
    <Cell><Data ss:Type="Number">0</Data></Cell>
    <Cell><Data ss:Type="Number">0</Data></Cell>
    <Cell><Data ss:Type="Number">0</Data></Cell>
    <Cell><Data ss:Type="Number">11</Data></Cell>
    <Cell><Data ss:Type="Number">0</Data></Cell>
    <Cell><Data ss:Type="Number">0</Data></Cell>
    <Cell><ss:Data ss:Type="String" xmlns="http://www.w3.org/TR/REC-html40"><Font
       html:Face="宋体" x:CharSet="134" html:Color="#000000">／</Font></ss:Data></Cell>
    <Cell ss:StyleID="s27"><Data ss:Type="String">√</Data></Cell>
    <Cell ss:StyleID="s27"><Data ss:Type="String">√</Data></Cell>
    <Cell><ss:Data ss:Type="String" xmlns="http://www.w3.org/TR/REC-html40"><Font
       html:Face="宋体" x:CharSet="134" html:Color="#000000">／</Font></ss:Data></Cell>
   </Row>
   <Row>
    <Cell ss:MergeDown="1"><Data ss:Type="String">chrC05</Data></Cell>
    <Cell ss:MergeDown="1"><Data ss:Type="Number">42281001</Data></Cell>
    <Cell ss:MergeDown="1"><Data ss:Type="Number">42282000</Data></Cell>
    <Cell ss:MergeDown="1"><Data ss:Type="Number">3.1157810056239099E-14</Data></Cell>
    <Cell ss:MergeDown="1"><Data ss:Type="Number">1.2207107006502101E-10</Data></Cell>
    <Cell ss:MergeDown="1" ss:StyleID="s25"><Data ss:Type="Number">-26.210384278267298</Data></Cell>
    <Cell ss:MergeDown="1" ss:StyleID="s23"><Data ss:Type="String">BnaC05g47130D</Data></Cell>
    <Cell ss:MergeDown="1" ss:StyleID="s23"><Data ss:Type="String">Bna.10285</Data></Cell>
    <Cell><Data ss:Type="String">NP_187121.1 </Data></Cell>
    <Cell><Data ss:Type="String">uncharacterized protein </Data></Cell>
    <Cell><Data ss:Type="String">A. thaliana</Data></Cell>
    <Cell><Data ss:Type="Number">90</Data></Cell>
    <Cell ss:MergeDown="1"><Data ss:Type="Number">401</Data></Cell>
    <Cell ss:MergeDown="1"><Data ss:Type="Number">283</Data></Cell>
    <Cell ss:MergeDown="1"><Data ss:Type="Number">80</Data></Cell>
    <Cell ss:MergeDown="1"><Data ss:Type="Number">0</Data></Cell>
    <Cell ss:MergeDown="1"><Data ss:Type="Number">1211</Data></Cell>
    <Cell ss:MergeDown="1"><Data ss:Type="Number">0</Data></Cell>
    <Cell ss:MergeDown="1"><Data ss:Type="Number">22</Data></Cell>
    <Cell ss:MergeDown="1"><Data ss:Type="Number">0</Data></Cell>
    <Cell ss:MergeDown="1"><Data ss:Type="Number">0</Data></Cell>
    <Cell ss:MergeDown="1"><ss:Data ss:Type="String"
      xmlns="http://www.w3.org/TR/REC-html40"><Font html:Face="宋体" x:CharSet="134"
       html:Color="#000000">／</Font></ss:Data></Cell>
    <Cell ss:MergeDown="1" ss:StyleID="s27"><Data ss:Type="String">√</Data></Cell>
    <Cell ss:MergeDown="1"><ss:Data ss:Type="String"
      xmlns="http://www.w3.org/TR/REC-html40"><Font html:Face="宋体" x:CharSet="134"
       html:Color="#000000">／</Font></ss:Data></Cell>
    <Cell ss:MergeDown="1"><ss:Data ss:Type="String"
      xmlns="http://www.w3.org/TR/REC-html40"><Font html:Face="宋体" x:CharSet="134"
       html:Color="#000000">／</Font></ss:Data></Cell>
   </Row>
   <Row ss:Height="30">
    <Cell ss:Index="9"><Data ss:Type="String">XP_003607816.1 </Data></Cell>
    <Cell><Data ss:Type="String">L-ascorbate oxidase-like protein </Data></Cell>
    <Cell><Data ss:Type="String">M. truncatula</Data></Cell>
    <Cell><Data ss:Type="Number">87</Data></Cell>
   </Row>
   <Row>
    <Cell><Data ss:Type="String">chrC06</Data></Cell>
    <Cell><Data ss:Type="Number">32334001</Data></Cell>
    <Cell><Data ss:Type="Number">32335000</Data></Cell>
    <Cell><Data ss:Type="Number">5.0494217089778797E-8</Data></Cell>
    <Cell><Data ss:Type="Number">4.0550922984563998E-5</Data></Cell>
    <Cell ss:StyleID="s25"><Data ss:Type="Number">-27.5382817784884</Data></Cell>
    <Cell ss:StyleID="s39"><Data ss:Type="String">BnaC06g31980D</Data></Cell>
    <Cell><Data ss:Type="String">Bna.4978</Data></Cell>
    <Cell><Data ss:Type="String">NP_001117579.1 </Data></Cell>
    <Cell><Data ss:Type="String">MLP-like protein 28 </Data></Cell>
    <Cell><Data ss:Type="String">A. thaliana</Data></Cell>
    <Cell><Data ss:Type="Number">95.3</Data></Cell>
    <Cell><Data ss:Type="Number">802</Data></Cell>
    <Cell><Data ss:Type="Number">607</Data></Cell>
    <Cell><Data ss:Type="Number">40</Data></Cell>
    <Cell><Data ss:Type="Number">0</Data></Cell>
    <Cell><Data ss:Type="Number">0</Data></Cell>
    <Cell><Data ss:Type="Number">251</Data></Cell>
    <Cell><Data ss:Type="Number">179</Data></Cell>
    <Cell><Data ss:Type="Number">0</Data></Cell>
    <Cell><Data ss:Type="Number">0</Data></Cell>
    <Cell ss:StyleID="s27"><Data ss:Type="String">√</Data></Cell>
    <Cell ss:StyleID="s27"><Data ss:Type="String">√</Data></Cell>
    <Cell ss:StyleID="s27"><Data ss:Type="String">√</Data></Cell>
    <Cell><ss:Data ss:Type="String" xmlns="http://www.w3.org/TR/REC-html40"><Font
       html:Face="宋体" x:CharSet="134" html:Color="#000000">／</Font></ss:Data></Cell>
   </Row>
   <Row ss:Height="30">
    <Cell><Data ss:Type="String">chrC07</Data></Cell>
    <Cell><Data ss:Type="Number">1962001</Data></Cell>
    <Cell><Data ss:Type="Number">1963000</Data></Cell>
    <Cell ss:StyleID="s24"><Data ss:Type="Number">1.8428425535593E-5</Data></Cell>
    <Cell><Data ss:Type="Number">4.3547599529355904E-3</Data></Cell>
    <Cell ss:StyleID="s25"><Data ss:Type="Number">-30.558288243974399</Data></Cell>
    <Cell ss:StyleID="s23"><Data ss:Type="String">BnaC07g01350D</Data></Cell>
    <Cell><Data ss:Type="String">Bna.8544</Data></Cell>
    <Cell><Data ss:Type="String">NP_187365.1 </Data></Cell>
    <Cell><Data ss:Type="String">PPPDE putative thiol peptidase family protein</Data></Cell>
    <Cell><Data ss:Type="String">A. thaliana</Data></Cell>
    <Cell><Data ss:Type="Number">85.7</Data></Cell>
    <Cell><Data ss:Type="Number">0</Data></Cell>
    <Cell><Data ss:Type="Number">40</Data></Cell>
    <Cell><Data ss:Type="Number">0</Data></Cell>
    <Cell><Data ss:Type="Number">0</Data></Cell>
    <Cell><Data ss:Type="Number">0</Data></Cell>
    <Cell><Data ss:Type="Number">0</Data></Cell>
    <Cell><Data ss:Type="Number">44</Data></Cell>
    <Cell><Data ss:Type="Number">0</Data></Cell>
    <Cell><Data ss:Type="Number">0</Data></Cell>
    <Cell><ss:Data ss:Type="String" xmlns="http://www.w3.org/TR/REC-html40"><Font
       html:Face="宋体" x:CharSet="134" html:Color="#000000">／</Font></ss:Data></Cell>
    <Cell ss:StyleID="s27"><Data ss:Type="String">√</Data></Cell>
    <Cell ss:StyleID="s27"><Data ss:Type="String">√</Data></Cell>
    <Cell><ss:Data ss:Type="String" xmlns="http://www.w3.org/TR/REC-html40"><Font
       html:Face="宋体" x:CharSet="134" html:Color="#000000">／</Font></ss:Data></Cell>
   </Row>
   <Row>
    <Cell><Data ss:Type="String">chrC08</Data></Cell>
    <Cell><Data ss:Type="Number">532001</Data></Cell>
    <Cell><Data ss:Type="Number">533000</Data></Cell>
    <Cell ss:StyleID="s24"><Data ss:Type="Number">4.8934677341250205E-7</Data></Cell>
    <Cell><Data ss:Type="Number">2.6032754055874997E-4</Data></Cell>
    <Cell ss:StyleID="s25"><Data ss:Type="Number">-25.527426160337502</Data></Cell>
    <Cell ss:StyleID="s23"><Data ss:Type="String">BnaC08g00760D</Data></Cell>
    <Cell><Data ss:Type="String">Bna.702</Data></Cell>
    <Cell><Data ss:Type="String">NP_189525.2 </Data></Cell>
    <Cell><Data ss:Type="String">uncharacterized protein </Data></Cell>
    <Cell><Data ss:Type="String">A. thaliana</Data></Cell>
    <Cell><Data ss:Type="Number">55.4</Data></Cell>
    <Cell><Data ss:Type="Number">6417</Data></Cell>
    <Cell><Data ss:Type="Number">607</Data></Cell>
    <Cell><Data ss:Type="Number">200</Data></Cell>
    <Cell><Data ss:Type="Number">550</Data></Cell>
    <Cell><Data ss:Type="Number">2854</Data></Cell>
    <Cell><Data ss:Type="Number">0</Data></Cell>
    <Cell><Data ss:Type="Number">0</Data></Cell>
    <Cell><Data ss:Type="Number">0</Data></Cell>
    <Cell><Data ss:Type="Number">0</Data></Cell>
    <Cell ss:StyleID="s27"><Data ss:Type="String">√</Data></Cell>
    <Cell ss:StyleID="s27"><Data ss:Type="String">√</Data></Cell>
    <Cell><ss:Data ss:Type="String" xmlns="http://www.w3.org/TR/REC-html40"><Font
       html:Face="宋体" x:CharSet="134" html:Color="#000000">／</Font></ss:Data></Cell>
    <Cell ss:StyleID="s27"><Data ss:Type="String">√</Data></Cell>
   </Row>
   <Row ss:Height="30">
    <Cell><Data ss:Type="String">chrC08</Data></Cell>
    <Cell><Data ss:Type="Number">19140001</Data></Cell>
    <Cell><Data ss:Type="Number">19141000</Data></Cell>
    <Cell ss:StyleID="s24"><Data ss:Type="Number">2.04291547350384E-7</Data></Cell>
    <Cell><Data ss:Type="Number">1.29366554736955E-4</Data></Cell>
    <Cell ss:StyleID="s25"><Data ss:Type="Number">27.458492975734401</Data></Cell>
    <Cell ss:StyleID="s23"><Data ss:Type="String">BnaC08g14310D</Data></Cell>
    <Cell><Data ss:Type="String">Bna.13147</Data></Cell>
    <Cell><Data ss:Type="String">NP_172520.1 </Data></Cell>
    <Cell><Data ss:Type="String">Iron-sulfur assembly protein IscA </Data></Cell>
    <Cell><Data ss:Type="String">A. thaliana</Data></Cell>
    <Cell><Data ss:Type="Number">85.6</Data></Cell>
    <Cell><Data ss:Type="Number">0</Data></Cell>
    <Cell><Data ss:Type="Number">0</Data></Cell>
    <Cell><Data ss:Type="Number">80</Data></Cell>
    <Cell><Data ss:Type="Number">183</Data></Cell>
    <Cell><Data ss:Type="Number">86</Data></Cell>
    <Cell><Data ss:Type="Number">0</Data></Cell>
    <Cell><Data ss:Type="Number">11</Data></Cell>
    <Cell><Data ss:Type="Number">0</Data></Cell>
    <Cell><Data ss:Type="Number">0</Data></Cell>
    <Cell><ss:Data ss:Type="String" xmlns="http://www.w3.org/TR/REC-html40"><Font
       html:Face="宋体" x:CharSet="134" html:Color="#000000">／</Font></ss:Data></Cell>
    <Cell ss:StyleID="s27"><Data ss:Type="String">√</Data></Cell>
    <Cell ss:StyleID="s27"><Data ss:Type="String">√</Data></Cell>
    <Cell><ss:Data ss:Type="String" xmlns="http://www.w3.org/TR/REC-html40"><Font
       html:Face="宋体" x:CharSet="134" html:Color="#000000">／</Font></ss:Data></Cell>
   </Row>
   <Row>
    <Cell><Data ss:Type="String">chrC08</Data></Cell>
    <Cell><Data ss:Type="Number">21127001</Data></Cell>
    <Cell><Data ss:Type="Number">21128000</Data></Cell>
    <Cell><Data ss:Type="Number">3.0952989218070302E-5</Data></Cell>
    <Cell><Data ss:Type="Number">6.2989038615313903E-3</Data></Cell>
    <Cell ss:StyleID="s25"><Data ss:Type="Number">43.5555555555556</Data></Cell>
    <Cell ss:StyleID="s39"><Data ss:Type="String">BnaC08g17540D</Data></Cell>
    <Cell><Data ss:Type="String">Bna.383</Data></Cell>
    <Cell><Data ss:Type="String">NP_973852.1 </Data></Cell>
    <Cell><Data ss:Type="String">uncharacterized protein </Data></Cell>
    <Cell><Data ss:Type="String">A. thaliana</Data></Cell>
    <Cell><Data ss:Type="Number">55.6</Data></Cell>
    <Cell><Data ss:Type="Number">0</Data></Cell>
    <Cell><Data ss:Type="Number">0</Data></Cell>
    <Cell><Data ss:Type="Number">0</Data></Cell>
    <Cell><Data ss:Type="Number">0</Data></Cell>
    <Cell><Data ss:Type="Number">0</Data></Cell>
    <Cell><Data ss:Type="Number">0</Data></Cell>
    <Cell><Data ss:Type="Number">11</Data></Cell>
    <Cell><Data ss:Type="Number">0</Data></Cell>
    <Cell><Data ss:Type="Number">0</Data></Cell>
    <Cell><ss:Data ss:Type="String" xmlns="http://www.w3.org/TR/REC-html40"><Font
       html:Face="宋体" x:CharSet="134" html:Color="#000000">／</Font></ss:Data></Cell>
    <Cell ss:StyleID="s27"><Data ss:Type="String">√</Data></Cell>
    <Cell><ss:Data ss:Type="String" xmlns="http://www.w3.org/TR/REC-html40"><Font
       html:Face="宋体" x:CharSet="134" html:Color="#000000">／</Font></ss:Data></Cell>
    <Cell><ss:Data ss:Type="String" xmlns="http://www.w3.org/TR/REC-html40"><Font
       html:Face="宋体" x:CharSet="134" html:Color="#000000">／</Font></ss:Data></Cell>
   </Row>
   <Row ss:Height="30">
    <Cell ss:MergeDown="1"><Data ss:Type="String">chrC08</Data></Cell>
    <Cell ss:MergeDown="1"><Data ss:Type="Number">29440001</Data></Cell>
    <Cell ss:MergeDown="1"><Data ss:Type="Number">29441000</Data></Cell>
    <Cell ss:MergeDown="1"><Data ss:Type="Number">8.0809881773792399E-9</Data></Cell>
    <Cell ss:MergeDown="1"><Data ss:Type="Number">8.3029784763906196E-6</Data></Cell>
    <Cell ss:MergeDown="1" ss:StyleID="s25"><Data ss:Type="Number">-38.192987713515102</Data></Cell>
    <Cell ss:MergeDown="1" ss:StyleID="s23"><Data ss:Type="String">BnaC08g29000D</Data></Cell>
    <Cell ss:MergeDown="1" ss:StyleID="s23"><Data ss:Type="String">Bna.11051</Data></Cell>
    <Cell><Data ss:Type="String">NP_001140593.1 </Data></Cell>
    <Cell><Data ss:Type="String">uncharacterized protein LOC100272663 </Data></Cell>
    <Cell><Data ss:Type="String">Z. mays</Data></Cell>
    <Cell><Data ss:Type="Number">81.7</Data></Cell>
    <Cell ss:MergeDown="1"><Data ss:Type="Number">0</Data></Cell>
    <Cell ss:MergeDown="1"><Data ss:Type="Number">81</Data></Cell>
    <Cell ss:MergeDown="1"><Data ss:Type="Number">0</Data></Cell>
    <Cell ss:MergeDown="1"><Data ss:Type="Number">0</Data></Cell>
    <Cell ss:MergeDown="1"><Data ss:Type="Number">86</Data></Cell>
    <Cell ss:MergeDown="1"><Data ss:Type="Number">0</Data></Cell>
    <Cell ss:MergeDown="1"><Data ss:Type="Number">0</Data></Cell>
    <Cell ss:MergeDown="1"><Data ss:Type="Number">0</Data></Cell>
    <Cell ss:MergeDown="1"><Data ss:Type="Number">0</Data></Cell>
    <Cell ss:MergeDown="1" ss:StyleID="s27"><Data ss:Type="String">√</Data></Cell>
    <Cell ss:MergeDown="1"><ss:Data ss:Type="String"
      xmlns="http://www.w3.org/TR/REC-html40"><Font html:Face="宋体" x:CharSet="134"
       html:Color="#000000">／</Font></ss:Data></Cell>
    <Cell ss:MergeDown="1"><ss:Data ss:Type="String"
      xmlns="http://www.w3.org/TR/REC-html40"><Font html:Face="宋体" x:CharSet="134"
       html:Color="#000000">／</Font></ss:Data></Cell>
    <Cell ss:MergeDown="1"><ss:Data ss:Type="String"
      xmlns="http://www.w3.org/TR/REC-html40"><Font html:Face="宋体" x:CharSet="134"
       html:Color="#000000">／</Font></ss:Data></Cell>
   </Row>
   <Row ss:Height="30">
    <Cell ss:Index="9"><Data ss:Type="String">NP_850369.1 </Data></Cell>
    <Cell><Data ss:Type="String">basic helix-loop-helix domain-containing protein </Data></Cell>
    <Cell><Data ss:Type="String">A. thaliana</Data></Cell>
    <Cell><Data ss:Type="Number">77</Data></Cell>
   </Row>
   <Row ss:Height="30">
    <Cell><Data ss:Type="String">chrC09</Data></Cell>
    <Cell><Data ss:Type="Number">10285001</Data></Cell>
    <Cell><Data ss:Type="Number">10286000</Data></Cell>
    <Cell ss:StyleID="s24"><Data ss:Type="Number">4.18382260588179E-5</Data></Cell>
    <Cell><Data ss:Type="Number">7.7846962983126201E-3</Data></Cell>
    <Cell ss:StyleID="s25"><Data ss:Type="Number">-25.6523712275925</Data></Cell>
    <Cell ss:StyleID="s23"><Data ss:Type="String">BnaC09g13630D</Data></Cell>
    <Cell><Data ss:Type="String">Bna.28614</Data></Cell>
    <Cell><Data ss:Type="String">NP_001078119.1 </Data></Cell>
    <Cell><Data ss:Type="String">RING/U-box domain-containing protein </Data></Cell>
    <Cell><Data ss:Type="String">A. thaliana</Data></Cell>
    <Cell><Data ss:Type="Number">62.8</Data></Cell>
    <Cell><Data ss:Type="Number">0</Data></Cell>
    <Cell><Data ss:Type="Number">0</Data></Cell>
    <Cell><Data ss:Type="Number">0</Data></Cell>
    <Cell><Data ss:Type="Number">0</Data></Cell>
    <Cell><Data ss:Type="Number">0</Data></Cell>
    <Cell><Data ss:Type="Number">0</Data></Cell>
    <Cell><Data ss:Type="Number">22</Data></Cell>
    <Cell><Data ss:Type="Number">0</Data></Cell>
    <Cell><Data ss:Type="Number">0</Data></Cell>
    <Cell><ss:Data ss:Type="String" xmlns="http://www.w3.org/TR/REC-html40"><Font
       html:Face="宋体" x:CharSet="134" html:Color="#000000">／</Font></ss:Data></Cell>
    <Cell><ss:Data ss:Type="String" xmlns="http://www.w3.org/TR/REC-html40"><Font
       html:Face="宋体" x:CharSet="134" html:Color="#000000">／</Font></ss:Data></Cell>
    <Cell><ss:Data ss:Type="String" xmlns="http://www.w3.org/TR/REC-html40"><Font
       html:Face="宋体" x:CharSet="134" html:Color="#000000">／</Font></ss:Data></Cell>
    <Cell><ss:Data ss:Type="String" xmlns="http://www.w3.org/TR/REC-html40"><Font
       html:Face="宋体" x:CharSet="134" html:Color="#000000">／</Font></ss:Data></Cell>
   </Row>
   <Row ss:Height="30">
    <Cell><Data ss:Type="String">chrC09</Data></Cell>
    <Cell><Data ss:Type="Number">10303001</Data></Cell>
    <Cell><Data ss:Type="Number">10304000</Data></Cell>
    <Cell><Data ss:Type="Number">4.0841283844415498E-5</Data></Cell>
    <Cell><Data ss:Type="Number">7.6879185307600403E-3</Data></Cell>
    <Cell ss:StyleID="s25"><Data ss:Type="Number">26.302521008403399</Data></Cell>
    <Cell ss:StyleID="s39"><Data ss:Type="String">BnaC09g13640D</Data></Cell>
    <Cell><Data ss:Type="String">Bna.24606</Data></Cell>
    <Cell><Data ss:Type="String">NP_199787.2 </Data></Cell>
    <Cell><Data ss:Type="String">leucine-rich repeat protein kinase-like protein </Data></Cell>
    <Cell><Data ss:Type="String">A. thaliana</Data></Cell>
    <Cell><Data ss:Type="Number">95.7</Data></Cell>
    <Cell><Data ss:Type="Number">0</Data></Cell>
    <Cell><Data ss:Type="Number">0</Data></Cell>
    <Cell><Data ss:Type="Number">160</Data></Cell>
    <Cell><Data ss:Type="Number">0</Data></Cell>
    <Cell><Data ss:Type="Number">0</Data></Cell>
    <Cell><Data ss:Type="Number">0</Data></Cell>
    <Cell><Data ss:Type="Number">0</Data></Cell>
    <Cell><Data ss:Type="Number">0</Data></Cell>
    <Cell><Data ss:Type="Number">0</Data></Cell>
    <Cell ss:StyleID="s27"><Data ss:Type="String">√</Data></Cell>
    <Cell><ss:Data ss:Type="String" xmlns="http://www.w3.org/TR/REC-html40"><Font
       html:Face="宋体" x:CharSet="134" html:Color="#000000">／</Font></ss:Data></Cell>
    <Cell><ss:Data ss:Type="String" xmlns="http://www.w3.org/TR/REC-html40"><Font
       html:Face="宋体" x:CharSet="134" html:Color="#000000">／</Font></ss:Data></Cell>
    <Cell><ss:Data ss:Type="String" xmlns="http://www.w3.org/TR/REC-html40"><Font
       html:Face="宋体" x:CharSet="134" html:Color="#000000">／</Font></ss:Data></Cell>
   </Row>
   <Row>
    <Cell ss:Index="22" ss:StyleID="s27"/>
   </Row>
   <Row ss:Height="15.75">
    <Cell ss:MergeAcross="5" ss:StyleID="m58038464"><Data ss:Type="String">The Information of DMR</Data></Cell>
    <Cell ss:MergeAcross="6" ss:StyleID="s86"><Data ss:Type="String">T32 vs. T0 CHG</Data></Cell>
    <Cell ss:StyleID="s16"/>
    <Cell ss:StyleID="s16"/>
    <Cell ss:StyleID="s16"/>
    <Cell ss:StyleID="s16"/>
    <Cell ss:StyleID="s16"/>
    <Cell ss:StyleID="s16"/>
    <Cell ss:StyleID="s16"/>
    <Cell ss:StyleID="s16"/>
    <Cell ss:StyleID="s16"/>
    <Cell ss:StyleID="s16"/>
    <Cell ss:StyleID="s16"/>
    <Cell ss:StyleID="s16"/>
   </Row>
   <Row ss:Height="15.75">
    <Cell ss:StyleID="s19"><Data ss:Type="String">chr</Data></Cell>
    <Cell ss:StyleID="s19"><Data ss:Type="String">start</Data></Cell>
    <Cell ss:StyleID="s19"><Data ss:Type="String">end</Data></Cell>
    <Cell ss:StyleID="s19"><Data ss:Type="String">pvalue</Data></Cell>
    <Cell ss:StyleID="s19"><Data ss:Type="String">qvalue</Data></Cell>
    <Cell ss:StyleID="s20"><Data ss:Type="String">meth.diff</Data></Cell>
    <Cell ss:StyleID="s29"><Data ss:Type="String">DMR-related gene</Data></Cell>
    <Cell ss:StyleID="s29"><Data ss:Type="String">Unigene</Data></Cell>
    <Cell ss:StyleID="s29"/>
    <Cell ss:StyleID="s30"/>
    <Cell ss:StyleID="s31"/>
    <Cell ss:StyleID="s32"/>
    <Cell ss:StyleID="s33"/>
    <Cell ss:StyleID="s33"/>
    <Cell ss:StyleID="s33"/>
    <Cell ss:StyleID="s33"/>
    <Cell ss:StyleID="s33"/>
    <Cell ss:StyleID="s33"/>
    <Cell ss:StyleID="s33"/>
    <Cell ss:StyleID="s33"/>
    <Cell ss:StyleID="s33"/>
    <Cell ss:StyleID="s33"/>
    <Cell ss:StyleID="s33"/>
    <Cell ss:StyleID="s33"/>
    <Cell ss:StyleID="s33"/>
   </Row>
   <Row ss:Height="30">
    <Cell><Data ss:Type="String">chrA01</Data></Cell>
    <Cell><Data ss:Type="Number">9412001</Data></Cell>
    <Cell><Data ss:Type="Number">9413000</Data></Cell>
    <Cell ss:StyleID="s24"><Data ss:Type="Number">1.0772556438097101E-10</Data></Cell>
    <Cell ss:StyleID="s24"><Data ss:Type="Number">3.3986105797276E-7</Data></Cell>
    <Cell ss:StyleID="s25"><Data ss:Type="Number">-25.9154215089467</Data></Cell>
    <Cell ss:StyleID="s23"><Data ss:Type="String">BnaA01g17750D</Data></Cell>
    <Cell><Data ss:Type="String">Bna.28865</Data></Cell>
    <Cell><Data ss:Type="String">NP_193346.4 </Data></Cell>
    <Cell><Data ss:Type="String">two-component response regulator ARR2</Data></Cell>
    <Cell><Data ss:Type="String">A. thaliana</Data></Cell>
    <Cell><Data ss:Type="Number">90.2</Data></Cell>
    <Cell><ss:Data ss:Type="String" xmlns="http://www.w3.org/TR/REC-html40"><Font
       html:Face="宋体" x:CharSet="134" html:Color="#000000">／</Font></ss:Data></Cell>
    <Cell><ss:Data ss:Type="String" xmlns="http://www.w3.org/TR/REC-html40"><Font
       html:Face="宋体" x:CharSet="134" html:Color="#000000">／</Font></ss:Data></Cell>
    <Cell><ss:Data ss:Type="String" xmlns="http://www.w3.org/TR/REC-html40"><Font
       html:Face="宋体" x:CharSet="134" html:Color="#000000">／</Font></ss:Data></Cell>
    <Cell><ss:Data ss:Type="String" xmlns="http://www.w3.org/TR/REC-html40"><Font
       html:Face="宋体" x:CharSet="134" html:Color="#000000">／</Font></ss:Data></Cell>
    <Cell><ss:Data ss:Type="String" xmlns="http://www.w3.org/TR/REC-html40"><Font
       html:Face="宋体" x:CharSet="134" html:Color="#000000">／</Font></ss:Data></Cell>
    <Cell><ss:Data ss:Type="String" xmlns="http://www.w3.org/TR/REC-html40"><Font
       html:Face="宋体" x:CharSet="134" html:Color="#000000">／</Font></ss:Data></Cell>
    <Cell><ss:Data ss:Type="String" xmlns="http://www.w3.org/TR/REC-html40"><Font
       html:Face="宋体" x:CharSet="134" html:Color="#000000">／</Font></ss:Data></Cell>
    <Cell><ss:Data ss:Type="String" xmlns="http://www.w3.org/TR/REC-html40"><Font
       html:Face="宋体" x:CharSet="134" html:Color="#000000">／</Font></ss:Data></Cell>
    <Cell><ss:Data ss:Type="String" xmlns="http://www.w3.org/TR/REC-html40"><Font
       html:Face="宋体" x:CharSet="134" html:Color="#000000">／</Font></ss:Data></Cell>
    <Cell><ss:Data ss:Type="String" xmlns="http://www.w3.org/TR/REC-html40"><Font
       html:Face="宋体" x:CharSet="134" html:Color="#000000">／</Font></ss:Data></Cell>
    <Cell ss:StyleID="s27"><Data ss:Type="String">√</Data></Cell>
    <Cell><ss:Data ss:Type="String" xmlns="http://www.w3.org/TR/REC-html40"><Font
       html:Face="宋体" x:CharSet="134" html:Color="#000000">／</Font></ss:Data></Cell>
    <Cell><ss:Data ss:Type="String" xmlns="http://www.w3.org/TR/REC-html40"><Font
       html:Face="宋体" x:CharSet="134" html:Color="#000000">／</Font></ss:Data></Cell>
   </Row>
   <Row>
    <Cell><Data ss:Type="String">chrA02</Data></Cell>
    <Cell><Data ss:Type="Number">1271001</Data></Cell>
    <Cell><Data ss:Type="Number">1272000</Data></Cell>
    <Cell ss:StyleID="s24"><Data ss:Type="Number">3.0896477136770201E-6</Data></Cell>
    <Cell><Data ss:Type="Number">8.9544996012844299E-4</Data></Cell>
    <Cell ss:StyleID="s25"><Data ss:Type="Number">-25.303728529535</Data></Cell>
    <Cell ss:StyleID="s23"><Data ss:Type="String">BnaA02g02830D</Data></Cell>
    <Cell ss:StyleID="s17"><ss:Data ss:Type="String"
      xmlns="http://www.w3.org/TR/REC-html40"><Font html:Face="宋体" x:CharSet="134"
       html:Color="#000000">／</Font></ss:Data></Cell>
   </Row>
   <Row ss:Height="30">
    <Cell><Data ss:Type="String">chrA02</Data></Cell>
    <Cell><Data ss:Type="Number">4558001</Data></Cell>
    <Cell><Data ss:Type="Number">4559000</Data></Cell>
    <Cell ss:StyleID="s24"><Data ss:Type="Number">8.2702222936583794E-5</Data></Cell>
    <Cell><Data ss:Type="Number">8.5711358229794508E-3</Data></Cell>
    <Cell ss:StyleID="s25"><Data ss:Type="Number">42.602495543671999</Data></Cell>
    <Cell ss:StyleID="s23"><Data ss:Type="String">BnaA02g09200D</Data></Cell>
    <Cell><Data ss:Type="String">Bna.2842</Data></Cell>
    <Cell><Data ss:Type="String">NP_568822.1 </Data></Cell>
    <Cell><Data ss:Type="String">O-Glycosyl hydrolases family 17 protein</Data></Cell>
    <Cell><Data ss:Type="String">A. thaliana</Data></Cell>
    <Cell><Data ss:Type="Number">94.1</Data></Cell>
    <Cell><Data ss:Type="Number">0</Data></Cell>
    <Cell><Data ss:Type="Number">162</Data></Cell>
    <Cell><Data ss:Type="Number">0</Data></Cell>
    <Cell><Data ss:Type="Number">0</Data></Cell>
    <Cell><Data ss:Type="Number">0</Data></Cell>
    <Cell><Data ss:Type="Number">125</Data></Cell>
    <Cell><Data ss:Type="Number">33</Data></Cell>
    <Cell><Data ss:Type="Number">0</Data></Cell>
    <Cell><Data ss:Type="Number">0</Data></Cell>
    <Cell ss:StyleID="s27"><Data ss:Type="String">√</Data></Cell>
    <Cell ss:StyleID="s27"><Data ss:Type="String">√</Data></Cell>
    <Cell ss:StyleID="s27"><Data ss:Type="String">√</Data></Cell>
    <Cell ss:StyleID="s27"><Data ss:Type="String">／</Data></Cell>
   </Row>
   <Row>
    <Cell><Data ss:Type="String">chrA02</Data></Cell>
    <Cell><Data ss:Type="Number">9773001</Data></Cell>
    <Cell><Data ss:Type="Number">9774000</Data></Cell>
    <Cell ss:StyleID="s24"><Data ss:Type="Number">2.2204750688713099E-5</Data></Cell>
    <Cell><Data ss:Type="Number">3.5377821248088401E-3</Data></Cell>
    <Cell ss:StyleID="s25"><Data ss:Type="Number">-27.678571428571399</Data></Cell>
    <Cell ss:StyleID="s23"><Data ss:Type="String">BnaA02g16440D</Data></Cell>
    <Cell ss:StyleID="s17"><ss:Data ss:Type="String"
      xmlns="http://www.w3.org/TR/REC-html40"><Font html:Face="宋体" x:CharSet="134"
       html:Color="#000000">／</Font></ss:Data></Cell>
   </Row>
   <Row ss:Height="30">
    <Cell><Data ss:Type="String">chrA05</Data></Cell>
    <Cell><Data ss:Type="Number">3034001</Data></Cell>
    <Cell><Data ss:Type="Number">3035000</Data></Cell>
    <Cell ss:StyleID="s24"><Data ss:Type="Number">7.6597486773543598E-8</Data></Cell>
    <Cell ss:StyleID="s24"><Data ss:Type="Number">5.9863721417610897E-5</Data></Cell>
    <Cell ss:StyleID="s25"><Data ss:Type="Number">-27.565217391304301</Data></Cell>
    <Cell ss:StyleID="s23"><Data ss:Type="String">BnaA05g05760D</Data></Cell>
    <Cell><Data ss:Type="String">Bna.2220</Data></Cell>
    <Cell><Data ss:Type="String">NP_181510.1 </Data></Cell>
    <Cell><Data ss:Type="String">Gamma-glutamyl phosphate reductase</Data></Cell>
    <Cell><Data ss:Type="String">A. thaliana</Data></Cell>
    <Cell><Data ss:Type="Number">97.3</Data></Cell>
    <Cell><Data ss:Type="Number">401</Data></Cell>
    <Cell><Data ss:Type="Number">202</Data></Cell>
    <Cell><Data ss:Type="Number">682</Data></Cell>
    <Cell><Data ss:Type="Number">0</Data></Cell>
    <Cell><Data ss:Type="Number">86</Data></Cell>
    <Cell><Data ss:Type="Number">125</Data></Cell>
    <Cell><Data ss:Type="Number">22</Data></Cell>
    <Cell><Data ss:Type="Number">0</Data></Cell>
    <Cell><Data ss:Type="Number">0</Data></Cell>
    <Cell ss:StyleID="s27"><Data ss:Type="String">√</Data></Cell>
    <Cell ss:StyleID="s27"><Data ss:Type="String">√</Data></Cell>
    <Cell ss:StyleID="s27"><Data ss:Type="String">√</Data></Cell>
    <Cell ss:StyleID="s27"><Data ss:Type="String">√</Data></Cell>
   </Row>
   <Row ss:Height="30">
    <Cell><Data ss:Type="String">chrA05</Data></Cell>
    <Cell><Data ss:Type="Number">17972001</Data></Cell>
    <Cell><Data ss:Type="Number">17973000</Data></Cell>
    <Cell ss:StyleID="s24"><Data ss:Type="Number">1.60373487930273E-5</Data></Cell>
    <Cell><Data ss:Type="Number">2.8375424481979698E-3</Data></Cell>
    <Cell ss:StyleID="s25"><Data ss:Type="Number">-36.909785011050801</Data></Cell>
    <Cell ss:StyleID="s23"><Data ss:Type="String">BnaA05g23830D</Data></Cell>
    <Cell><Data ss:Type="String">Bna.11171</Data></Cell>
    <Cell><Data ss:Type="String">NP_567743.1 </Data></Cell>
    <Cell><Data ss:Type="String">elongation factor P (EF-P) family protein</Data></Cell>
    <Cell><Data ss:Type="String">A. thaliana</Data></Cell>
    <Cell><Data ss:Type="Number">90.7</Data></Cell>
    <Cell><Data ss:Type="Number">0</Data></Cell>
    <Cell><Data ss:Type="Number">0</Data></Cell>
    <Cell><Data ss:Type="Number">0</Data></Cell>
    <Cell><Data ss:Type="Number">550</Data></Cell>
    <Cell><Data ss:Type="Number">86</Data></Cell>
    <Cell><Data ss:Type="Number">0</Data></Cell>
    <Cell><Data ss:Type="Number">33</Data></Cell>
    <Cell><Data ss:Type="Number">0</Data></Cell>
    <Cell><Data ss:Type="Number">0</Data></Cell>
    <Cell><ss:Data ss:Type="String" xmlns="http://www.w3.org/TR/REC-html40"><Font
       html:Face="宋体" x:CharSet="134" html:Color="#000000">／</Font></ss:Data></Cell>
    <Cell ss:StyleID="s27"><Data ss:Type="String">√</Data></Cell>
    <Cell ss:StyleID="s27"><Data ss:Type="String">√</Data></Cell>
    <Cell ss:StyleID="s27"><Data ss:Type="String">√</Data></Cell>
   </Row>
   <Row ss:Height="30">
    <Cell><Data ss:Type="String">chrA06</Data></Cell>
    <Cell><Data ss:Type="Number">1840001</Data></Cell>
    <Cell><Data ss:Type="Number">1841000</Data></Cell>
    <Cell><Data ss:Type="Number">5.6223731929671903E-13</Data></Cell>
    <Cell><Data ss:Type="Number">4.3860998576543803E-9</Data></Cell>
    <Cell ss:StyleID="s25"><Data ss:Type="Number">-33.449275362318801</Data></Cell>
    <Cell ss:StyleID="s39"><Data ss:Type="String">BnaA06g03030D</Data></Cell>
    <Cell><Data ss:Type="String">Bna.17205</Data></Cell>
    <Cell><Data ss:Type="String">NP_175393.1 </Data></Cell>
    <Cell><Data ss:Type="String">putative fucosyltransferase-like protein </Data></Cell>
    <Cell><Data ss:Type="String">A. thaliana</Data></Cell>
    <Cell><Data ss:Type="Number">90.4</Data></Cell>
    <Cell><Data ss:Type="Number">0</Data></Cell>
    <Cell><Data ss:Type="Number">121</Data></Cell>
    <Cell><Data ss:Type="Number">80</Data></Cell>
    <Cell><Data ss:Type="Number">0</Data></Cell>
    <Cell><Data ss:Type="Number">0</Data></Cell>
    <Cell><Data ss:Type="Number">0</Data></Cell>
    <Cell><Data ss:Type="Number">11</Data></Cell>
    <Cell><Data ss:Type="Number">0</Data></Cell>
    <Cell><Data ss:Type="Number">0</Data></Cell>
    <Cell ss:StyleID="s27"><Data ss:Type="String">√</Data></Cell>
    <Cell ss:StyleID="s27"><Data ss:Type="String">√</Data></Cell>
    <Cell ss:StyleID="s27"><Data ss:Type="String">√</Data></Cell>
    <Cell><ss:Data ss:Type="String" xmlns="http://www.w3.org/TR/REC-html40"><Font
       html:Face="宋体" x:CharSet="134" html:Color="#000000">／</Font></ss:Data></Cell>
   </Row>
   <Row ss:Height="30">
    <Cell><Data ss:Type="String">chrA06</Data></Cell>
    <Cell><Data ss:Type="Number">20626001</Data></Cell>
    <Cell><Data ss:Type="Number">20627000</Data></Cell>
    <Cell ss:StyleID="s24"><Data ss:Type="Number">9.3386898912135107E-5</Data></Cell>
    <Cell><Data ss:Type="Number">9.2916887878649306E-3</Data></Cell>
    <Cell ss:StyleID="s25"><Data ss:Type="Number">-29.405418364900498</Data></Cell>
    <Cell ss:StyleID="s23"><Data ss:Type="String">BnaA06g30610D</Data></Cell>
    <Cell><Data ss:Type="String">Bna.28748</Data></Cell>
    <Cell><Data ss:Type="String">NP_189783.2 </Data></Cell>
    <Cell><Data ss:Type="String">RNA-binding KH domain-containing protein </Data></Cell>
    <Cell><Data ss:Type="String">A. thaliana</Data></Cell>
    <Cell><Data ss:Type="Number">79.400000000000006</Data></Cell>
    <Cell><ss:Data ss:Type="String" xmlns="http://www.w3.org/TR/REC-html40"><Font
       html:Face="宋体" x:CharSet="134" html:Color="#000000">／</Font></ss:Data></Cell>
    <Cell><ss:Data ss:Type="String" xmlns="http://www.w3.org/TR/REC-html40"><Font
       html:Face="宋体" x:CharSet="134" html:Color="#000000">／</Font></ss:Data></Cell>
    <Cell><ss:Data ss:Type="String" xmlns="http://www.w3.org/TR/REC-html40"><Font
       html:Face="宋体" x:CharSet="134" html:Color="#000000">／</Font></ss:Data></Cell>
    <Cell><ss:Data ss:Type="String" xmlns="http://www.w3.org/TR/REC-html40"><Font
       html:Face="宋体" x:CharSet="134" html:Color="#000000">／</Font></ss:Data></Cell>
    <Cell><ss:Data ss:Type="String" xmlns="http://www.w3.org/TR/REC-html40"><Font
       html:Face="宋体" x:CharSet="134" html:Color="#000000">／</Font></ss:Data></Cell>
    <Cell><ss:Data ss:Type="String" xmlns="http://www.w3.org/TR/REC-html40"><Font
       html:Face="宋体" x:CharSet="134" html:Color="#000000">／</Font></ss:Data></Cell>
    <Cell><ss:Data ss:Type="String" xmlns="http://www.w3.org/TR/REC-html40"><Font
       html:Face="宋体" x:CharSet="134" html:Color="#000000">／</Font></ss:Data></Cell>
    <Cell><ss:Data ss:Type="String" xmlns="http://www.w3.org/TR/REC-html40"><Font
       html:Face="宋体" x:CharSet="134" html:Color="#000000">／</Font></ss:Data></Cell>
    <Cell><ss:Data ss:Type="String" xmlns="http://www.w3.org/TR/REC-html40"><Font
       html:Face="宋体" x:CharSet="134" html:Color="#000000">／</Font></ss:Data></Cell>
    <Cell><ss:Data ss:Type="String" xmlns="http://www.w3.org/TR/REC-html40"><Font
       html:Face="宋体" x:CharSet="134" html:Color="#000000">／</Font></ss:Data></Cell>
    <Cell ss:StyleID="s27"><Data ss:Type="String">√</Data></Cell>
    <Cell><ss:Data ss:Type="String" xmlns="http://www.w3.org/TR/REC-html40"><Font
       html:Face="宋体" x:CharSet="134" html:Color="#000000">／</Font></ss:Data></Cell>
    <Cell><ss:Data ss:Type="String" xmlns="http://www.w3.org/TR/REC-html40"><Font
       html:Face="宋体" x:CharSet="134" html:Color="#000000">／</Font></ss:Data></Cell>
   </Row>
   <Row ss:Height="30">
    <Cell><Data ss:Type="String">chrA07</Data></Cell>
    <Cell><Data ss:Type="Number">15136001</Data></Cell>
    <Cell><Data ss:Type="Number">15137000</Data></Cell>
    <Cell ss:StyleID="s24"><Data ss:Type="Number">8.4342440494181902E-5</Data></Cell>
    <Cell><Data ss:Type="Number">8.6824039671717698E-3</Data></Cell>
    <Cell ss:StyleID="s25"><Data ss:Type="Number">-29.924242424242401</Data></Cell>
    <Cell ss:StyleID="s23"><Data ss:Type="String">BnaA07g18620D</Data></Cell>
    <Cell><Data ss:Type="String">Bna.8353</Data></Cell>
    <Cell><Data ss:Type="String">NP_566027.1 </Data></Cell>
    <Cell><Data ss:Type="String">ELMO/CED-12 domain-containing protein</Data></Cell>
    <Cell><Data ss:Type="String">A. thaliana</Data></Cell>
    <Cell><Data ss:Type="Number">87.7</Data></Cell>
    <Cell><Data ss:Type="Number">0</Data></Cell>
    <Cell><Data ss:Type="Number">0</Data></Cell>
    <Cell><Data ss:Type="Number">80</Data></Cell>
    <Cell><Data ss:Type="Number">0</Data></Cell>
    <Cell><Data ss:Type="Number">0</Data></Cell>
    <Cell><Data ss:Type="Number">0</Data></Cell>
    <Cell><Data ss:Type="Number">0</Data></Cell>
    <Cell><Data ss:Type="Number">0</Data></Cell>
    <Cell><Data ss:Type="Number">0</Data></Cell>
    <Cell ss:StyleID="s27"><Data ss:Type="String">√</Data></Cell>
    <Cell ss:StyleID="s27"><Data ss:Type="String">√</Data></Cell>
    <Cell><ss:Data ss:Type="String" xmlns="http://www.w3.org/TR/REC-html40"><Font
       html:Face="宋体" x:CharSet="134" html:Color="#000000">／</Font></ss:Data></Cell>
    <Cell><ss:Data ss:Type="String" xmlns="http://www.w3.org/TR/REC-html40"><Font
       html:Face="宋体" x:CharSet="134" html:Color="#000000">／</Font></ss:Data></Cell>
   </Row>
   <Row>
    <Cell><Data ss:Type="String">chrA08</Data></Cell>
    <Cell><Data ss:Type="Number">333001</Data></Cell>
    <Cell><Data ss:Type="Number">334000</Data></Cell>
    <Cell ss:StyleID="s24"><Data ss:Type="Number">1.9200574630558399E-8</Data></Cell>
    <Cell ss:StyleID="s24"><Data ss:Type="Number">2.0803699682299001E-5</Data></Cell>
    <Cell ss:StyleID="s25"><Data ss:Type="Number">-58.403805496828802</Data></Cell>
    <Cell ss:StyleID="s23"><Data ss:Type="String">BnaA08g00530D</Data></Cell>
    <Cell><Data ss:Type="String">Bna.7686</Data></Cell>
    <Cell><Data ss:Type="String">NP_175931.2 </Data></Cell>
    <Cell><Data ss:Type="String">uncharacterized protein </Data></Cell>
    <Cell><Data ss:Type="String">A. thaliana</Data></Cell>
    <Cell><Data ss:Type="Number">92.7</Data></Cell>
    <Cell><Data ss:Type="Number">0</Data></Cell>
    <Cell><Data ss:Type="Number">121</Data></Cell>
    <Cell><Data ss:Type="Number">40</Data></Cell>
    <Cell><Data ss:Type="Number">0</Data></Cell>
    <Cell><Data ss:Type="Number">0</Data></Cell>
    <Cell><Data ss:Type="Number">0</Data></Cell>
    <Cell><Data ss:Type="Number">11</Data></Cell>
    <Cell><Data ss:Type="Number">0</Data></Cell>
    <Cell><Data ss:Type="Number">332</Data></Cell>
    <Cell ss:StyleID="s27"><Data ss:Type="String">√</Data></Cell>
    <Cell ss:StyleID="s27"><Data ss:Type="String">√</Data></Cell>
    <Cell ss:StyleID="s27"><Data ss:Type="String">√</Data></Cell>
    <Cell><ss:Data ss:Type="String" xmlns="http://www.w3.org/TR/REC-html40"><Font
       html:Face="宋体" x:CharSet="134" html:Color="#000000">／</Font></ss:Data></Cell>
   </Row>
   <Row ss:Height="45">
    <Cell><Data ss:Type="String">chrA09</Data></Cell>
    <Cell><Data ss:Type="Number">7495001</Data></Cell>
    <Cell><Data ss:Type="Number">7496000</Data></Cell>
    <Cell ss:StyleID="s24"><Data ss:Type="Number">5.7132730559318303E-5</Data></Cell>
    <Cell><Data ss:Type="Number">6.6558694864225004E-3</Data></Cell>
    <Cell ss:StyleID="s25"><Data ss:Type="Number">33.982511923688399</Data></Cell>
    <Cell ss:StyleID="s23"><Data ss:Type="String">BnaA09g13360D</Data></Cell>
    <Cell><Data ss:Type="String">Bna.9406</Data></Cell>
    <Cell><Data ss:Type="String">NP_172659.3 </Data></Cell>
    <Cell><Data ss:Type="String">Transcription factor jumonji (jmjC) domain-containing protein</Data></Cell>
    <Cell><Data ss:Type="String">A. thaliana</Data></Cell>
    <Cell><Data ss:Type="Number">89.5</Data></Cell>
    <Cell><Data ss:Type="Number">0</Data></Cell>
    <Cell><Data ss:Type="Number">0</Data></Cell>
    <Cell><Data ss:Type="Number">0</Data></Cell>
    <Cell><Data ss:Type="Number">0</Data></Cell>
    <Cell><Data ss:Type="Number">0</Data></Cell>
    <Cell><Data ss:Type="Number">0</Data></Cell>
    <Cell><Data ss:Type="Number">11</Data></Cell>
    <Cell><Data ss:Type="Number">0</Data></Cell>
    <Cell><Data ss:Type="Number">0</Data></Cell>
    <Cell ss:StyleID="s27"><Data ss:Type="String">√</Data></Cell>
    <Cell ss:StyleID="s27"><Data ss:Type="String">√</Data></Cell>
    <Cell ss:StyleID="s27"><Data ss:Type="String">√</Data></Cell>
    <Cell><ss:Data ss:Type="String" xmlns="http://www.w3.org/TR/REC-html40"><Font
       html:Face="宋体" x:CharSet="134" html:Color="#000000">／</Font></ss:Data></Cell>
   </Row>
   <Row>
    <Cell><Data ss:Type="String">chrA10</Data></Cell>
    <Cell><Data ss:Type="Number">8937001</Data></Cell>
    <Cell><Data ss:Type="Number">8938000</Data></Cell>
    <Cell ss:StyleID="s24"><Data ss:Type="Number">1.39002779579549E-5</Data></Cell>
    <Cell><Data ss:Type="Number">2.56189923547637E-3</Data></Cell>
    <Cell ss:StyleID="s25"><Data ss:Type="Number">-27.570093457943901</Data></Cell>
    <Cell ss:StyleID="s23"><Data ss:Type="String">BnaA10g10480D</Data></Cell>
    <Cell><Data ss:Type="String">Bna.15900</Data></Cell>
    <Cell ss:StyleID="s17"><ss:Data ss:Type="String"
      xmlns="http://www.w3.org/TR/REC-html40"><Font html:Face="宋体" x:CharSet="134"
       html:Color="#000000">／</Font></ss:Data></Cell>
    <Cell ss:StyleID="s17"><ss:Data ss:Type="String"
      xmlns="http://www.w3.org/TR/REC-html40"><Font html:Face="宋体" x:CharSet="134"
       html:Color="#000000">／</Font></ss:Data></Cell>
    <Cell ss:StyleID="s17"><ss:Data ss:Type="String"
      xmlns="http://www.w3.org/TR/REC-html40"><Font html:Face="宋体" x:CharSet="134"
       html:Color="#000000">／</Font></ss:Data></Cell>
    <Cell ss:StyleID="s17"><ss:Data ss:Type="String"
      xmlns="http://www.w3.org/TR/REC-html40"><Font html:Face="宋体" x:CharSet="134"
       html:Color="#000000">／</Font></ss:Data></Cell>
    <Cell><Data ss:Type="Number">0</Data></Cell>
    <Cell><Data ss:Type="Number">0</Data></Cell>
    <Cell><Data ss:Type="Number">0</Data></Cell>
    <Cell><Data ss:Type="Number">0</Data></Cell>
    <Cell><Data ss:Type="Number">86</Data></Cell>
    <Cell><Data ss:Type="Number">0</Data></Cell>
    <Cell><Data ss:Type="Number">11</Data></Cell>
    <Cell><Data ss:Type="Number">0</Data></Cell>
    <Cell><Data ss:Type="Number">0</Data></Cell>
    <Cell><ss:Data ss:Type="String" xmlns="http://www.w3.org/TR/REC-html40"><Font
       html:Face="宋体" x:CharSet="134" html:Color="#000000">／</Font></ss:Data></Cell>
    <Cell ss:StyleID="s27"><Data ss:Type="String">√</Data></Cell>
    <Cell ss:StyleID="s27"><Data ss:Type="String">√</Data></Cell>
    <Cell><ss:Data ss:Type="String" xmlns="http://www.w3.org/TR/REC-html40"><Font
       html:Face="宋体" x:CharSet="134" html:Color="#000000">／</Font></ss:Data></Cell>
   </Row>
   <Row ss:Height="45">
    <Cell><Data ss:Type="String">chrA10</Data></Cell>
    <Cell><Data ss:Type="Number">10841001</Data></Cell>
    <Cell><Data ss:Type="Number">10842000</Data></Cell>
    <Cell ss:StyleID="s24"><Data ss:Type="Number">3.8704428795303898E-5</Data></Cell>
    <Cell><Data ss:Type="Number">5.1993288403492403E-3</Data></Cell>
    <Cell ss:StyleID="s25"><Data ss:Type="Number">34.002869440459101</Data></Cell>
    <Cell ss:StyleID="s23"><Data ss:Type="String">BnaA10g13510D</Data></Cell>
    <Cell><Data ss:Type="String">Bna.17939</Data></Cell>
    <Cell><Data ss:Type="String">NP_200538.1 </Data></Cell>
    <Cell><Data ss:Type="String">S-adenosyl-L-methionine-dependent methyltransferase-like protein</Data></Cell>
    <Cell><Data ss:Type="String">A. thaliana</Data></Cell>
    <Cell><Data ss:Type="Number">91.7</Data></Cell>
    <Cell><Data ss:Type="Number">0</Data></Cell>
    <Cell><Data ss:Type="Number">0</Data></Cell>
    <Cell><Data ss:Type="Number">0</Data></Cell>
    <Cell><Data ss:Type="Number">0</Data></Cell>
    <Cell><Data ss:Type="Number">0</Data></Cell>
    <Cell><Data ss:Type="Number">0</Data></Cell>
    <Cell><Data ss:Type="Number">22</Data></Cell>
    <Cell><Data ss:Type="Number">0</Data></Cell>
    <Cell><Data ss:Type="Number">0</Data></Cell>
    <Cell><ss:Data ss:Type="String" xmlns="http://www.w3.org/TR/REC-html40"><Font
       html:Face="宋体" x:CharSet="134" html:Color="#000000">／</Font></ss:Data></Cell>
    <Cell ss:StyleID="s27"><Data ss:Type="String">√</Data></Cell>
    <Cell ss:StyleID="s27"><Data ss:Type="String">√</Data></Cell>
    <Cell><ss:Data ss:Type="String" xmlns="http://www.w3.org/TR/REC-html40"><Font
       html:Face="宋体" x:CharSet="134" html:Color="#000000">／</Font></ss:Data></Cell>
   </Row>
   <Row>
    <Cell><Data ss:Type="String">chrC01</Data></Cell>
    <Cell><Data ss:Type="Number">7393001</Data></Cell>
    <Cell><Data ss:Type="Number">7394000</Data></Cell>
    <Cell ss:StyleID="s24"><Data ss:Type="Number">9.9182000639126095E-5</Data></Cell>
    <Cell><Data ss:Type="Number">9.6914991630132792E-3</Data></Cell>
    <Cell ss:StyleID="s25"><Data ss:Type="Number">-26.430976430976401</Data></Cell>
    <Cell ss:StyleID="s23"><Data ss:Type="String">BnaC01g11780D</Data></Cell>
    <Cell><Data ss:Type="String">Bna.20706</Data></Cell>
    <Cell><Data ss:Type="String">NP_567586.1 </Data></Cell>
    <Cell><Data ss:Type="String">uncharacterized protein</Data></Cell>
    <Cell><Data ss:Type="String">A. thaliana</Data></Cell>
    <Cell><Data ss:Type="Number">66.7</Data></Cell>
    <Cell><Data ss:Type="Number">401</Data></Cell>
    <Cell><Data ss:Type="Number">0</Data></Cell>
    <Cell><Data ss:Type="Number">0</Data></Cell>
    <Cell><Data ss:Type="Number">0</Data></Cell>
    <Cell><Data ss:Type="Number">0</Data></Cell>
    <Cell><Data ss:Type="Number">0</Data></Cell>
    <Cell><Data ss:Type="Number">0</Data></Cell>
    <Cell><Data ss:Type="Number">0</Data></Cell>
    <Cell><Data ss:Type="Number">0</Data></Cell>
    <Cell><ss:Data ss:Type="String" xmlns="http://www.w3.org/TR/REC-html40"><Font
       html:Face="宋体" x:CharSet="134" html:Color="#000000">／</Font></ss:Data></Cell>
    <Cell ss:StyleID="s27"><Data ss:Type="String">√</Data></Cell>
    <Cell><ss:Data ss:Type="String" xmlns="http://www.w3.org/TR/REC-html40"><Font
       html:Face="宋体" x:CharSet="134" html:Color="#000000">／</Font></ss:Data></Cell>
    <Cell><ss:Data ss:Type="String" xmlns="http://www.w3.org/TR/REC-html40"><Font
       html:Face="宋体" x:CharSet="134" html:Color="#000000">／</Font></ss:Data></Cell>
   </Row>
   <Row ss:Height="45">
    <Cell><Data ss:Type="String">chrC01</Data></Cell>
    <Cell><Data ss:Type="Number">9782001</Data></Cell>
    <Cell><Data ss:Type="Number">9783000</Data></Cell>
    <Cell ss:StyleID="s24"><Data ss:Type="Number">1.6840561668026899E-5</Data></Cell>
    <Cell><Data ss:Type="Number">2.9372641202748298E-3</Data></Cell>
    <Cell ss:StyleID="s25"><Data ss:Type="Number">-39.746300211416496</Data></Cell>
    <Cell ss:StyleID="s23"><Data ss:Type="String">BnaC01g14580D</Data></Cell>
    <Cell><Data ss:Type="String">Bna.6639</Data></Cell>
    <Cell><Data ss:Type="String">NP_974073.2 </Data></Cell>
    <Cell><Data ss:Type="String">Major Facilitator Superfamily with SPX domain-containing protein </Data></Cell>
    <Cell><Data ss:Type="String">A. thaliana</Data></Cell>
    <Cell><Data ss:Type="Number">93.3</Data></Cell>
    <Cell><Data ss:Type="Number">0</Data></Cell>
    <Cell><Data ss:Type="Number">81</Data></Cell>
    <Cell><Data ss:Type="Number">0</Data></Cell>
    <Cell><Data ss:Type="Number">0</Data></Cell>
    <Cell><Data ss:Type="Number">0</Data></Cell>
    <Cell><Data ss:Type="Number">125</Data></Cell>
    <Cell><Data ss:Type="Number">11</Data></Cell>
    <Cell><Data ss:Type="Number">0</Data></Cell>
    <Cell><Data ss:Type="Number">0</Data></Cell>
    <Cell ss:StyleID="s27"><Data ss:Type="String">√</Data></Cell>
    <Cell ss:StyleID="s27"><Data ss:Type="String">√</Data></Cell>
    <Cell><ss:Data ss:Type="String" xmlns="http://www.w3.org/TR/REC-html40"><Font
       html:Face="宋体" x:CharSet="134" html:Color="#000000">／</Font></ss:Data></Cell>
    <Cell ss:StyleID="s27"><Data ss:Type="String">√</Data></Cell>
   </Row>
   <Row>
    <Cell><Data ss:Type="String">chrC01</Data></Cell>
    <Cell><Data ss:Type="Number">18687001</Data></Cell>
    <Cell><Data ss:Type="Number">18688000</Data></Cell>
    <Cell ss:StyleID="s24"><Data ss:Type="Number">1.14600549334222E-6</Data></Cell>
    <Cell><Data ss:Type="Number">4.40599540750265E-4</Data></Cell>
    <Cell ss:StyleID="s25"><Data ss:Type="Number">-28.921568627450998</Data></Cell>
    <Cell ss:StyleID="s23"><Data ss:Type="String">BnaC01g24140D</Data></Cell>
    <Cell><Data ss:Type="String">Bna.19409 </Data></Cell>
    <Cell><Data ss:Type="String">NP_190090.2 </Data></Cell>
    <Cell><Data ss:Type="String">dolichol kinase</Data></Cell>
    <Cell><Data ss:Type="String">A. thaliana</Data></Cell>
    <Cell><Data ss:Type="Number">95.4</Data></Cell>
    <Cell><ss:Data ss:Type="String" xmlns="http://www.w3.org/TR/REC-html40"><Font
       html:Face="宋体" x:CharSet="134" html:Color="#000000">／</Font></ss:Data></Cell>
    <Cell><ss:Data ss:Type="String" xmlns="http://www.w3.org/TR/REC-html40"><Font
       html:Face="宋体" x:CharSet="134" html:Color="#000000">／</Font></ss:Data></Cell>
    <Cell><ss:Data ss:Type="String" xmlns="http://www.w3.org/TR/REC-html40"><Font
       html:Face="宋体" x:CharSet="134" html:Color="#000000">／</Font></ss:Data></Cell>
    <Cell><ss:Data ss:Type="String" xmlns="http://www.w3.org/TR/REC-html40"><Font
       html:Face="宋体" x:CharSet="134" html:Color="#000000">／</Font></ss:Data></Cell>
    <Cell><ss:Data ss:Type="String" xmlns="http://www.w3.org/TR/REC-html40"><Font
       html:Face="宋体" x:CharSet="134" html:Color="#000000">／</Font></ss:Data></Cell>
    <Cell><ss:Data ss:Type="String" xmlns="http://www.w3.org/TR/REC-html40"><Font
       html:Face="宋体" x:CharSet="134" html:Color="#000000">／</Font></ss:Data></Cell>
    <Cell><ss:Data ss:Type="String" xmlns="http://www.w3.org/TR/REC-html40"><Font
       html:Face="宋体" x:CharSet="134" html:Color="#000000">／</Font></ss:Data></Cell>
    <Cell><ss:Data ss:Type="String" xmlns="http://www.w3.org/TR/REC-html40"><Font
       html:Face="宋体" x:CharSet="134" html:Color="#000000">／</Font></ss:Data></Cell>
    <Cell><ss:Data ss:Type="String" xmlns="http://www.w3.org/TR/REC-html40"><Font
       html:Face="宋体" x:CharSet="134" html:Color="#000000">／</Font></ss:Data></Cell>
    <Cell><ss:Data ss:Type="String" xmlns="http://www.w3.org/TR/REC-html40"><Font
       html:Face="宋体" x:CharSet="134" html:Color="#000000">／</Font></ss:Data></Cell>
    <Cell ss:StyleID="s27"><Data ss:Type="String">√</Data></Cell>
    <Cell><ss:Data ss:Type="String" xmlns="http://www.w3.org/TR/REC-html40"><Font
       html:Face="宋体" x:CharSet="134" html:Color="#000000">／</Font></ss:Data></Cell>
    <Cell><ss:Data ss:Type="String" xmlns="http://www.w3.org/TR/REC-html40"><Font
       html:Face="宋体" x:CharSet="134" html:Color="#000000">／</Font></ss:Data></Cell>
   </Row>
   <Row>
    <Cell><Data ss:Type="String">chrC03</Data></Cell>
    <Cell><Data ss:Type="Number">19030001</Data></Cell>
    <Cell><Data ss:Type="Number">19031000</Data></Cell>
    <Cell ss:StyleID="s24"><Data ss:Type="Number">3.6803140791092699E-6</Data></Cell>
    <Cell><Data ss:Type="Number">1.0094655209835701E-3</Data></Cell>
    <Cell ss:StyleID="s25"><Data ss:Type="Number">-54.761904761904802</Data></Cell>
    <Cell ss:StyleID="s23"><Data ss:Type="String">BnaC03g31070D</Data></Cell>
    <Cell ss:StyleID="s17"><ss:Data ss:Type="String"
      xmlns="http://www.w3.org/TR/REC-html40"><Font html:Face="宋体" x:CharSet="134"
       html:Color="#000000">／</Font></ss:Data></Cell>
   </Row>
   <Row>
    <Cell><Data ss:Type="String">chrC03</Data></Cell>
    <Cell><Data ss:Type="Number">21069001</Data></Cell>
    <Cell><Data ss:Type="Number">21070000</Data></Cell>
    <Cell ss:StyleID="s24"><Data ss:Type="Number">1.1243897189225E-8</Data></Cell>
    <Cell ss:StyleID="s24"><Data ss:Type="Number">1.3903012922586501E-5</Data></Cell>
    <Cell ss:StyleID="s25"><Data ss:Type="Number">-25.357557015848499</Data></Cell>
    <Cell ss:StyleID="s23"><Data ss:Type="String">BnaC03g34730D</Data></Cell>
    <Cell><Data ss:Type="String">Bna.13825</Data></Cell>
    <Cell><Data ss:Type="String">NP_001118590.1 </Data></Cell>
    <Cell><Data ss:Type="String">putative boron transporter 3 </Data></Cell>
    <Cell><Data ss:Type="String">A. thaliana</Data></Cell>
    <Cell><Data ss:Type="Number">92.1</Data></Cell>
    <Cell><Data ss:Type="Number">0</Data></Cell>
    <Cell><Data ss:Type="Number">0</Data></Cell>
    <Cell><Data ss:Type="Number">0</Data></Cell>
    <Cell><Data ss:Type="Number">0</Data></Cell>
    <Cell><Data ss:Type="Number">0</Data></Cell>
    <Cell><Data ss:Type="Number">0</Data></Cell>
    <Cell><Data ss:Type="Number">11</Data></Cell>
    <Cell><Data ss:Type="Number">0</Data></Cell>
    <Cell><Data ss:Type="Number">0</Data></Cell>
    <Cell><ss:Data ss:Type="String" xmlns="http://www.w3.org/TR/REC-html40"><Font
       html:Face="宋体" x:CharSet="134" html:Color="#000000">／</Font></ss:Data></Cell>
    <Cell ss:StyleID="s27"><Data ss:Type="String">√</Data></Cell>
    <Cell ss:StyleID="s27"><Data ss:Type="String">√</Data></Cell>
    <Cell><ss:Data ss:Type="String" xmlns="http://www.w3.org/TR/REC-html40"><Font
       html:Face="宋体" x:CharSet="134" html:Color="#000000">／</Font></ss:Data></Cell>
   </Row>
   <Row>
    <Cell><Data ss:Type="String">chrC03</Data></Cell>
    <Cell><Data ss:Type="Number">46472001</Data></Cell>
    <Cell><Data ss:Type="Number">46473000</Data></Cell>
    <Cell ss:StyleID="s24"><Data ss:Type="Number">5.0026454449608003E-5</Data></Cell>
    <Cell><Data ss:Type="Number">6.0978760994680001E-3</Data></Cell>
    <Cell ss:StyleID="s25"><Data ss:Type="Number">-34.031311154598797</Data></Cell>
    <Cell ss:StyleID="s23"><Data ss:Type="String">BnaC03g57220D</Data></Cell>
    <Cell><Data ss:Type="String">Bna.15957</Data></Cell>
    <Cell><Data ss:Type="String">NP_190364.1 </Data></Cell>
    <Cell><Data ss:Type="String">aldose 1-epimerase </Data></Cell>
    <Cell><Data ss:Type="String">A. thaliana</Data></Cell>
    <Cell><Data ss:Type="Number">90.5</Data></Cell>
    <Cell><Data ss:Type="Number">0</Data></Cell>
    <Cell><Data ss:Type="Number">0</Data></Cell>
    <Cell><Data ss:Type="Number">0</Data></Cell>
    <Cell><Data ss:Type="Number">0</Data></Cell>
    <Cell><Data ss:Type="Number">0</Data></Cell>
    <Cell><Data ss:Type="Number">0</Data></Cell>
    <Cell><Data ss:Type="Number">11</Data></Cell>
    <Cell><Data ss:Type="Number">0</Data></Cell>
    <Cell><Data ss:Type="Number">0</Data></Cell>
    <Cell ss:StyleID="s27"><Data ss:Type="String">√</Data></Cell>
    <Cell ss:StyleID="s27"><Data ss:Type="String">√</Data></Cell>
    <Cell ss:StyleID="s27"><Data ss:Type="String">√</Data></Cell>
    <Cell ss:StyleID="s27"><Data ss:Type="String">√</Data></Cell>
   </Row>
   <Row ss:Height="30">
    <Cell><Data ss:Type="String">chrC05</Data></Cell>
    <Cell><Data ss:Type="Number">27764001</Data></Cell>
    <Cell><Data ss:Type="Number">27765000</Data></Cell>
    <Cell ss:StyleID="s24"><Data ss:Type="Number">1.8536863273503999E-6</Data></Cell>
    <Cell><Data ss:Type="Number">6.1943074609091997E-4</Data></Cell>
    <Cell ss:StyleID="s25"><Data ss:Type="Number">-39.482200647249201</Data></Cell>
    <Cell ss:StyleID="s23"><Data ss:Type="String">BnaC05g29060D</Data></Cell>
    <Cell><Data ss:Type="String">Bna.3256</Data></Cell>
    <Cell><Data ss:Type="String">NP_174485.1 </Data></Cell>
    <Cell><Data ss:Type="String">secretory carrier-associated membrane protein 4</Data></Cell>
    <Cell><Data ss:Type="String">A. thaliana</Data></Cell>
    <Cell><Data ss:Type="Number">97.3</Data></Cell>
    <Cell><Data ss:Type="Number">0</Data></Cell>
    <Cell><Data ss:Type="Number">202</Data></Cell>
    <Cell><Data ss:Type="Number">40</Data></Cell>
    <Cell><Data ss:Type="Number">0</Data></Cell>
    <Cell><Data ss:Type="Number">173</Data></Cell>
    <Cell><Data ss:Type="Number">188</Data></Cell>
    <Cell><Data ss:Type="Number">179</Data></Cell>
    <Cell><Data ss:Type="Number">0</Data></Cell>
    <Cell><Data ss:Type="Number">1826</Data></Cell>
    <Cell ss:StyleID="s27"><Data ss:Type="String">√</Data></Cell>
    <Cell ss:StyleID="s27"><Data ss:Type="String">√</Data></Cell>
    <Cell ss:StyleID="s27"><Data ss:Type="String">√</Data></Cell>
    <Cell><ss:Data ss:Type="String" xmlns="http://www.w3.org/TR/REC-html40"><Font
       html:Face="宋体" x:CharSet="134" html:Color="#000000">／</Font></ss:Data></Cell>
   </Row>
   <Row ss:Height="30">
    <Cell><Data ss:Type="String">chrC05</Data></Cell>
    <Cell><Data ss:Type="Number">40075001</Data></Cell>
    <Cell><Data ss:Type="Number">40076000</Data></Cell>
    <Cell ss:StyleID="s24"><Data ss:Type="Number">1.22947580669004E-9</Data></Cell>
    <Cell ss:StyleID="s24"><Data ss:Type="Number">2.3984809814741601E-6</Data></Cell>
    <Cell ss:StyleID="s25"><Data ss:Type="Number">-29.825315005727401</Data></Cell>
    <Cell ss:StyleID="s23"><Data ss:Type="String">BnaC05g43000D</Data></Cell>
    <Cell><Data ss:Type="String">Bna.27969</Data></Cell>
    <Cell><Data ss:Type="String">NP_566366.1 </Data></Cell>
    <Cell><Data ss:Type="String">aspartate/glutamate/uridylate kinase-like protein </Data></Cell>
    <Cell><Data ss:Type="String">A. thaliana</Data></Cell>
    <Cell><Data ss:Type="Number">88.6</Data></Cell>
    <Cell><Data ss:Type="Number">0</Data></Cell>
    <Cell><Data ss:Type="Number">40</Data></Cell>
    <Cell><Data ss:Type="Number">0</Data></Cell>
    <Cell><Data ss:Type="Number">0</Data></Cell>
    <Cell><Data ss:Type="Number">0</Data></Cell>
    <Cell><Data ss:Type="Number">0</Data></Cell>
    <Cell><Data ss:Type="Number">0</Data></Cell>
    <Cell><Data ss:Type="Number">0</Data></Cell>
    <Cell><Data ss:Type="Number">0</Data></Cell>
    <Cell><ss:Data ss:Type="String" xmlns="http://www.w3.org/TR/REC-html40"><Font
       html:Face="宋体" x:CharSet="134" html:Color="#000000">／</Font></ss:Data></Cell>
    <Cell ss:StyleID="s27"><Data ss:Type="String">√</Data></Cell>
    <Cell><ss:Data ss:Type="String" xmlns="http://www.w3.org/TR/REC-html40"><Font
       html:Face="宋体" x:CharSet="134" html:Color="#000000">／</Font></ss:Data></Cell>
    <Cell><ss:Data ss:Type="String" xmlns="http://www.w3.org/TR/REC-html40"><Font
       html:Face="宋体" x:CharSet="134" html:Color="#000000">／</Font></ss:Data></Cell>
   </Row>
   <Row ss:Height="30">
    <Cell><Data ss:Type="String">chrC06</Data></Cell>
    <Cell><Data ss:Type="Number">31871001</Data></Cell>
    <Cell><Data ss:Type="Number">31872000</Data></Cell>
    <Cell ss:StyleID="s24"><Data ss:Type="Number">8.5281375909007801E-11</Data></Cell>
    <Cell ss:StyleID="s24"><Data ss:Type="Number">2.8586814544794099E-7</Data></Cell>
    <Cell ss:StyleID="s25"><Data ss:Type="Number">-29.293510478780899</Data></Cell>
    <Cell ss:StyleID="s23"><Data ss:Type="String">BnaC06g31320D</Data></Cell>
    <Cell><Data ss:Type="String">Bna.21858</Data></Cell>
    <Cell><Data ss:Type="String">NP_177180.1 </Data></Cell>
    <Cell><Data ss:Type="String">trichome birefringence-like 27 protein </Data></Cell>
    <Cell><Data ss:Type="String">A. thaliana</Data></Cell>
    <Cell><Data ss:Type="Number">83.5</Data></Cell>
    <Cell><ss:Data ss:Type="String" xmlns="http://www.w3.org/TR/REC-html40"><Font
       html:Face="宋体" x:CharSet="134" html:Color="#000000">／</Font></ss:Data></Cell>
    <Cell><ss:Data ss:Type="String" xmlns="http://www.w3.org/TR/REC-html40"><Font
       html:Face="宋体" x:CharSet="134" html:Color="#000000">／</Font></ss:Data></Cell>
    <Cell><ss:Data ss:Type="String" xmlns="http://www.w3.org/TR/REC-html40"><Font
       html:Face="宋体" x:CharSet="134" html:Color="#000000">／</Font></ss:Data></Cell>
    <Cell><ss:Data ss:Type="String" xmlns="http://www.w3.org/TR/REC-html40"><Font
       html:Face="宋体" x:CharSet="134" html:Color="#000000">／</Font></ss:Data></Cell>
    <Cell><ss:Data ss:Type="String" xmlns="http://www.w3.org/TR/REC-html40"><Font
       html:Face="宋体" x:CharSet="134" html:Color="#000000">／</Font></ss:Data></Cell>
    <Cell><ss:Data ss:Type="String" xmlns="http://www.w3.org/TR/REC-html40"><Font
       html:Face="宋体" x:CharSet="134" html:Color="#000000">／</Font></ss:Data></Cell>
    <Cell><ss:Data ss:Type="String" xmlns="http://www.w3.org/TR/REC-html40"><Font
       html:Face="宋体" x:CharSet="134" html:Color="#000000">／</Font></ss:Data></Cell>
    <Cell><ss:Data ss:Type="String" xmlns="http://www.w3.org/TR/REC-html40"><Font
       html:Face="宋体" x:CharSet="134" html:Color="#000000">／</Font></ss:Data></Cell>
    <Cell><ss:Data ss:Type="String" xmlns="http://www.w3.org/TR/REC-html40"><Font
       html:Face="宋体" x:CharSet="134" html:Color="#000000">／</Font></ss:Data></Cell>
    <Cell><ss:Data ss:Type="String" xmlns="http://www.w3.org/TR/REC-html40"><Font
       html:Face="宋体" x:CharSet="134" html:Color="#000000">／</Font></ss:Data></Cell>
    <Cell ss:StyleID="s27"><Data ss:Type="String">√</Data></Cell>
    <Cell><ss:Data ss:Type="String" xmlns="http://www.w3.org/TR/REC-html40"><Font
       html:Face="宋体" x:CharSet="134" html:Color="#000000">／</Font></ss:Data></Cell>
    <Cell><ss:Data ss:Type="String" xmlns="http://www.w3.org/TR/REC-html40"><Font
       html:Face="宋体" x:CharSet="134" html:Color="#000000">／</Font></ss:Data></Cell>
   </Row>
   <Row>
    <Cell><Data ss:Type="String">chrC07</Data></Cell>
    <Cell><Data ss:Type="Number">35609001</Data></Cell>
    <Cell><Data ss:Type="Number">35610000</Data></Cell>
    <Cell ss:StyleID="s24"><Data ss:Type="Number">3.1950618375677098E-5</Data></Cell>
    <Cell><Data ss:Type="Number">4.5498686783567201E-3</Data></Cell>
    <Cell ss:StyleID="s25"><Data ss:Type="Number">-26.829268292682901</Data></Cell>
    <Cell ss:StyleID="s23"><Data ss:Type="String">BnaC07g31570D</Data></Cell>
    <Cell><Data ss:Type="String">Bna.9606</Data></Cell>
    <Cell><Data ss:Type="String">NP_190558.1 </Data></Cell>
    <Cell><Data ss:Type="String">uncharacterized protein</Data></Cell>
    <Cell><Data ss:Type="String">A. thaliana</Data></Cell>
    <Cell><Data ss:Type="Number">80.900000000000006</Data></Cell>
    <Cell><Data ss:Type="Number">0</Data></Cell>
    <Cell><Data ss:Type="Number">0</Data></Cell>
    <Cell><Data ss:Type="Number">0</Data></Cell>
    <Cell><Data ss:Type="Number">183</Data></Cell>
    <Cell><Data ss:Type="Number">0</Data></Cell>
    <Cell><Data ss:Type="Number">0</Data></Cell>
    <Cell><Data ss:Type="Number">56</Data></Cell>
    <Cell><Data ss:Type="Number">0</Data></Cell>
    <Cell><Data ss:Type="Number">0</Data></Cell>
    <Cell><ss:Data ss:Type="String" xmlns="http://www.w3.org/TR/REC-html40"><Font
       html:Face="宋体" x:CharSet="134" html:Color="#000000">／</Font></ss:Data></Cell>
    <Cell ss:StyleID="s27"><Data ss:Type="String">√</Data></Cell>
    <Cell ss:StyleID="s27"><Data ss:Type="String">√</Data></Cell>
    <Cell><ss:Data ss:Type="String" xmlns="http://www.w3.org/TR/REC-html40"><Font
       html:Face="宋体" x:CharSet="134" html:Color="#000000">／</Font></ss:Data></Cell>
   </Row>
   <Row ss:Height="30">
    <Cell><Data ss:Type="String">chrC08</Data></Cell>
    <Cell><Data ss:Type="Number">5329001</Data></Cell>
    <Cell><Data ss:Type="Number">5330000</Data></Cell>
    <Cell><Data ss:Type="Number">3.6957696542992402E-7</Data></Cell>
    <Cell><Data ss:Type="Number">1.96009855674771E-4</Data></Cell>
    <Cell ss:StyleID="s25"><Data ss:Type="Number">-36.480458793542901</Data></Cell>
    <Cell ss:StyleID="s39"><Data ss:Type="String">BnaC08g04700D</Data></Cell>
    <Cell><Data ss:Type="String">Bna.523</Data></Cell>
    <Cell><Data ss:Type="String">NP_564498.1 </Data></Cell>
    <Cell><Data ss:Type="String">WPP domain-containing protein 2 </Data></Cell>
    <Cell><Data ss:Type="String">A. thaliana</Data></Cell>
    <Cell><Data ss:Type="Number">82.2</Data></Cell>
    <Cell><Data ss:Type="Number">0</Data></Cell>
    <Cell><Data ss:Type="Number">0</Data></Cell>
    <Cell><Data ss:Type="Number">40</Data></Cell>
    <Cell><Data ss:Type="Number">367</Data></Cell>
    <Cell><Data ss:Type="Number">86</Data></Cell>
    <Cell><Data ss:Type="Number">125</Data></Cell>
    <Cell><Data ss:Type="Number">291</Data></Cell>
    <Cell><Data ss:Type="Number">0</Data></Cell>
    <Cell><Data ss:Type="Number">0</Data></Cell>
    <Cell ss:StyleID="s27"><Data ss:Type="String">√</Data></Cell>
    <Cell ss:StyleID="s27"><Data ss:Type="String">√</Data></Cell>
    <Cell ss:StyleID="s27"><Data ss:Type="String">√</Data></Cell>
    <Cell><ss:Data ss:Type="String" xmlns="http://www.w3.org/TR/REC-html40"><Font
       html:Face="宋体" x:CharSet="134" html:Color="#000000">／</Font></ss:Data></Cell>
   </Row>
   <Row ss:Height="30">
    <Cell><Data ss:Type="String">chrC08</Data></Cell>
    <Cell><Data ss:Type="Number">19591001</Data></Cell>
    <Cell><Data ss:Type="Number">19592000</Data></Cell>
    <Cell><Data ss:Type="Number">9.3799172332499695E-6</Data></Cell>
    <Cell><Data ss:Type="Number">1.9651268487281799E-3</Data></Cell>
    <Cell ss:StyleID="s25"><Data ss:Type="Number">31.252427184466001</Data></Cell>
    <Cell ss:StyleID="s39"><Data ss:Type="String">BnaC08g14950D</Data></Cell>
    <Cell><Data ss:Type="String">Bna.9229</Data></Cell>
    <Cell><Data ss:Type="String">NP_849640.1 </Data></Cell>
    <Cell><Data ss:Type="String">DNA-directed RNA Polymerase II subunit L </Data></Cell>
    <Cell><Data ss:Type="String">A. thaliana</Data></Cell>
    <Cell><Data ss:Type="Number">97.2</Data></Cell>
    <Cell><Data ss:Type="Number">0</Data></Cell>
    <Cell><Data ss:Type="Number">0</Data></Cell>
    <Cell><Data ss:Type="Number">160</Data></Cell>
    <Cell><Data ss:Type="Number">0</Data></Cell>
    <Cell><Data ss:Type="Number">0</Data></Cell>
    <Cell><Data ss:Type="Number">0</Data></Cell>
    <Cell><Data ss:Type="Number">56</Data></Cell>
    <Cell><Data ss:Type="Number">0</Data></Cell>
    <Cell><Data ss:Type="Number">0</Data></Cell>
    <Cell ss:StyleID="s27"><Data ss:Type="String">√</Data></Cell>
    <Cell ss:StyleID="s27"><Data ss:Type="String">√</Data></Cell>
    <Cell ss:StyleID="s27"><Data ss:Type="String">√</Data></Cell>
    <Cell ss:StyleID="s27"><Data ss:Type="String">√</Data></Cell>
   </Row>
   <Row ss:Height="30">
    <Cell><Data ss:Type="String">chrC08</Data></Cell>
    <Cell><Data ss:Type="Number">27311001</Data></Cell>
    <Cell><Data ss:Type="Number">27312000</Data></Cell>
    <Cell><Data ss:Type="Number">5.91002442810254E-5</Data></Cell>
    <Cell><Data ss:Type="Number">6.8264471696923602E-3</Data></Cell>
    <Cell ss:StyleID="s25"><Data ss:Type="Number">-27.708978328173401</Data></Cell>
    <Cell ss:StyleID="s39"><Data ss:Type="String">BnaC08g25640D</Data></Cell>
    <Cell><Data ss:Type="String">Bna.9317</Data></Cell>
    <Cell><Data ss:Type="String">NP_191045.2 </Data></Cell>
    <Cell><Data ss:Type="String">U-box domain-containing protein 14 </Data></Cell>
    <Cell><Data ss:Type="String">A. thaliana</Data></Cell>
    <Cell><Data ss:Type="Number">94.9</Data></Cell>
    <Cell><Data ss:Type="Number">0</Data></Cell>
    <Cell><Data ss:Type="Number">0</Data></Cell>
    <Cell><Data ss:Type="Number">0</Data></Cell>
    <Cell><Data ss:Type="Number">0</Data></Cell>
    <Cell><Data ss:Type="Number">0</Data></Cell>
    <Cell><Data ss:Type="Number">62</Data></Cell>
    <Cell><Data ss:Type="Number">44</Data></Cell>
    <Cell><Data ss:Type="Number">0</Data></Cell>
    <Cell><Data ss:Type="Number">0</Data></Cell>
    <Cell ss:StyleID="s27"><Data ss:Type="String">√</Data></Cell>
    <Cell ss:StyleID="s27"><Data ss:Type="String">√</Data></Cell>
    <Cell ss:StyleID="s27"><Data ss:Type="String">√</Data></Cell>
    <Cell><ss:Data ss:Type="String" xmlns="http://www.w3.org/TR/REC-html40"><Font
       html:Face="宋体" x:CharSet="134" html:Color="#000000">／</Font></ss:Data></Cell>
   </Row>
   <Row>
    <Cell><Data ss:Type="String">chrC09</Data></Cell>
    <Cell><Data ss:Type="Number">8503001</Data></Cell>
    <Cell><Data ss:Type="Number">8504000</Data></Cell>
    <Cell><Data ss:Type="Number">2.9865097259787299E-7</Data></Cell>
    <Cell><Data ss:Type="Number">1.67722802385968E-4</Data></Cell>
    <Cell ss:StyleID="s25"><Data ss:Type="Number">31.577380952380899</Data></Cell>
    <Cell ss:StyleID="s39"><Data ss:Type="String">BnaC09g12090D</Data></Cell>
    <Cell ss:StyleID="s17"><ss:Data ss:Type="String"
      xmlns="http://www.w3.org/TR/REC-html40"><Font html:Face="宋体" x:CharSet="134"
       html:Color="#000000">／</Font></ss:Data></Cell>
   </Row>
   <Row>
    <Cell><Data ss:Type="String">chrC09</Data></Cell>
    <Cell><Data ss:Type="Number">17013001</Data></Cell>
    <Cell><Data ss:Type="Number">17014000</Data></Cell>
    <Cell ss:StyleID="s24"><Data ss:Type="Number">6.8582180413090502E-5</Data></Cell>
    <Cell><Data ss:Type="Number">7.5811638336398196E-3</Data></Cell>
    <Cell ss:StyleID="s25"><Data ss:Type="Number">50</Data></Cell>
    <Cell ss:StyleID="s23"><Data ss:Type="String">BnaC09g19920D</Data></Cell>
    <Cell><Data ss:Type="String">Bna.3795</Data></Cell>
    <Cell><Data ss:Type="String">NP_199514.1 </Data></Cell>
    <Cell><Data ss:Type="String">ATP synthase subunit delta' </Data></Cell>
    <Cell><Data ss:Type="String">A. thaliana</Data></Cell>
    <Cell><Data ss:Type="Number">92.1</Data></Cell>
    <Cell><Data ss:Type="Number">0</Data></Cell>
    <Cell><Data ss:Type="Number">81</Data></Cell>
    <Cell><Data ss:Type="Number">281</Data></Cell>
    <Cell><Data ss:Type="Number">734</Data></Cell>
    <Cell><Data ss:Type="Number">259</Data></Cell>
    <Cell><Data ss:Type="Number">251</Data></Cell>
    <Cell><Data ss:Type="Number">224</Data></Cell>
    <Cell><Data ss:Type="Number">0</Data></Cell>
    <Cell><Data ss:Type="Number">0</Data></Cell>
    <Cell ss:StyleID="s27"><Data ss:Type="String">√</Data></Cell>
    <Cell ss:StyleID="s27"><Data ss:Type="String">√</Data></Cell>
    <Cell ss:StyleID="s27"><Data ss:Type="String">√</Data></Cell>
    <Cell ss:StyleID="s27"><Data ss:Type="String">√</Data></Cell>
   </Row>
   <Row ss:Height="105">
    <Cell><Data ss:Type="String">chrC09</Data></Cell>
    <Cell><Data ss:Type="Number">24520001</Data></Cell>
    <Cell><Data ss:Type="Number">24521000</Data></Cell>
    <Cell><Data ss:Type="Number">3.4605385706964799E-5</Data></Cell>
    <Cell><Data ss:Type="Number">4.8172281282445198E-3</Data></Cell>
    <Cell ss:StyleID="s25"><Data ss:Type="Number">-30.525293927300201</Data></Cell>
    <Cell ss:StyleID="s39"><Data ss:Type="String">BnaC09g25240D</Data></Cell>
    <Cell><Data ss:Type="String">Bna.27329</Data></Cell>
    <Cell><Data ss:Type="String">NP_192575.2 </Data></Cell>
    <Cell><Data ss:Type="String">GTA2 (GLOBAL TRANSCRIPTION FACTOR GROUP A2); structural constituent of ribosome / transcription elongation regulator/ transcription factor</Data></Cell>
    <Cell><Data ss:Type="String">A. thaliana</Data></Cell>
    <Cell><Data ss:Type="Number">87.6</Data></Cell>
    <Cell><Data ss:Type="Number">0</Data></Cell>
    <Cell><Data ss:Type="Number">0</Data></Cell>
    <Cell><Data ss:Type="Number">0</Data></Cell>
    <Cell><Data ss:Type="Number">0</Data></Cell>
    <Cell><Data ss:Type="Number">0</Data></Cell>
    <Cell><Data ss:Type="Number">0</Data></Cell>
    <Cell><Data ss:Type="Number">11</Data></Cell>
    <Cell><Data ss:Type="Number">0</Data></Cell>
    <Cell><Data ss:Type="Number">0</Data></Cell>
    <Cell><ss:Data ss:Type="String" xmlns="http://www.w3.org/TR/REC-html40"><Font
       html:Face="宋体" x:CharSet="134" html:Color="#000000">／</Font></ss:Data></Cell>
    <Cell ss:StyleID="s27"><Data ss:Type="String">√</Data></Cell>
    <Cell><ss:Data ss:Type="String" xmlns="http://www.w3.org/TR/REC-html40"><Font
       html:Face="宋体" x:CharSet="134" html:Color="#000000">／</Font></ss:Data></Cell>
    <Cell><ss:Data ss:Type="String" xmlns="http://www.w3.org/TR/REC-html40"><Font
       html:Face="宋体" x:CharSet="134" html:Color="#000000">／</Font></ss:Data></Cell>
   </Row>
   <Row ss:Height="30">
    <Cell><Data ss:Type="String">chrC09</Data></Cell>
    <Cell><Data ss:Type="Number">24734001</Data></Cell>
    <Cell><Data ss:Type="Number">24735000</Data></Cell>
    <Cell ss:StyleID="s24"><Data ss:Type="Number">1.03537171429641E-6</Data></Cell>
    <Cell><Data ss:Type="Number">4.1095298328674301E-4</Data></Cell>
    <Cell ss:StyleID="s25"><Data ss:Type="Number">-26.955060155697101</Data></Cell>
    <Cell ss:StyleID="s23"><Data ss:Type="String">BnaC09g25370D</Data></Cell>
    <Cell><Data ss:Type="String">Bna.21103</Data></Cell>
    <Cell><Data ss:Type="String">NP_192595.4 </Data></Cell>
    <Cell><Data ss:Type="String">electron carrier/ protein disulfide oxidoreductase </Data></Cell>
    <Cell><Data ss:Type="String">A. thaliana</Data></Cell>
    <Cell><Data ss:Type="Number">79.3</Data></Cell>
    <Cell><Data ss:Type="Number">0</Data></Cell>
    <Cell><Data ss:Type="Number">81</Data></Cell>
    <Cell><Data ss:Type="Number">0</Data></Cell>
    <Cell><Data ss:Type="Number">0</Data></Cell>
    <Cell><Data ss:Type="Number">0</Data></Cell>
    <Cell><Data ss:Type="Number">0</Data></Cell>
    <Cell><Data ss:Type="Number">0</Data></Cell>
    <Cell><Data ss:Type="Number">0</Data></Cell>
    <Cell><Data ss:Type="Number">0</Data></Cell>
    <Cell><ss:Data ss:Type="String" xmlns="http://www.w3.org/TR/REC-html40"><Font
       html:Face="宋体" x:CharSet="134" html:Color="#000000">／</Font></ss:Data></Cell>
    <Cell ss:StyleID="s27"><Data ss:Type="String">√</Data></Cell>
    <Cell><ss:Data ss:Type="String" xmlns="http://www.w3.org/TR/REC-html40"><Font
       html:Face="宋体" x:CharSet="134" html:Color="#000000">／</Font></ss:Data></Cell>
    <Cell><ss:Data ss:Type="String" xmlns="http://www.w3.org/TR/REC-html40"><Font
       html:Face="宋体" x:CharSet="134" html:Color="#000000">／</Font></ss:Data></Cell>
   </Row>
   <Row>
    <Cell ss:MergeDown="2"><Data ss:Type="String">chrC09</Data></Cell>
    <Cell ss:MergeDown="2"><Data ss:Type="Number">43780001</Data></Cell>
    <Cell ss:MergeDown="2"><Data ss:Type="Number">43781000</Data></Cell>
    <Cell ss:MergeDown="2"><Data ss:Type="Number">1.2855238657138799E-7</Data></Cell>
    <Cell ss:MergeDown="2"><Data ss:Type="Number">8.7969908087545898E-5</Data></Cell>
    <Cell ss:MergeDown="2" ss:StyleID="s25"><Data ss:Type="Number">33.7935612346499</Data></Cell>
    <Cell ss:MergeDown="2" ss:StyleID="s23"><Data ss:Type="String">BnaC09g42050D</Data></Cell>
    <Cell ss:MergeDown="2" ss:StyleID="s23"><Data ss:Type="String">Bna.514</Data></Cell>
    <Cell><Data ss:Type="String">NP_850827.1 </Data></Cell>
    <Cell><Data ss:Type="String">uncharacterized protein</Data></Cell>
    <Cell><Data ss:Type="String">A. thaliana</Data></Cell>
    <Cell><Data ss:Type="Number">83.8</Data></Cell>
    <Cell ss:MergeDown="2"><Data ss:Type="Number">0</Data></Cell>
    <Cell ss:MergeDown="2"><Data ss:Type="Number">0</Data></Cell>
    <Cell ss:MergeDown="2"><Data ss:Type="Number">0</Data></Cell>
    <Cell ss:MergeDown="2"><Data ss:Type="Number">0</Data></Cell>
    <Cell ss:MergeDown="2"><Data ss:Type="Number">0</Data></Cell>
    <Cell ss:MergeDown="2"><Data ss:Type="Number">0</Data></Cell>
    <Cell ss:MergeDown="2"><Data ss:Type="Number">123</Data></Cell>
    <Cell ss:MergeDown="2"><Data ss:Type="Number">0</Data></Cell>
    <Cell ss:MergeDown="2"><Data ss:Type="Number">0</Data></Cell>
    <Cell ss:MergeDown="2"><ss:Data ss:Type="String"
      xmlns="http://www.w3.org/TR/REC-html40"><Font html:Face="宋体" x:CharSet="134"
       html:Color="#000000">／</Font></ss:Data></Cell>
    <Cell ss:MergeDown="2" ss:StyleID="s27"><Data ss:Type="String">√</Data></Cell>
    <Cell ss:MergeDown="2" ss:StyleID="s27"><Data ss:Type="String">√</Data></Cell>
    <Cell ss:MergeDown="2"><ss:Data ss:Type="String"
      xmlns="http://www.w3.org/TR/REC-html40"><Font html:Face="宋体" x:CharSet="134"
       html:Color="#000000">／</Font></ss:Data></Cell>
   </Row>
   <Row ss:Height="30">
    <Cell ss:Index="9"><Data ss:Type="String">NP_001144224.1 </Data></Cell>
    <Cell><Data ss:Type="String">uncharacterized protein LOC100277088</Data></Cell>
    <Cell><Data ss:Type="String">Z. mays</Data></Cell>
    <Cell><Data ss:Type="Number">70.7</Data></Cell>
   </Row>
   <Row ss:Height="30">
    <Cell ss:Index="9"><Data ss:Type="String">XP_002440284.1 </Data></Cell>
    <Cell><Data ss:Type="String">hypothetical protein SORBIDRAFT_09g029010 </Data></Cell>
    <Cell><Data ss:Type="String">S. bicolor</Data></Cell>
    <Cell><Data ss:Type="Number">58.5</Data></Cell>
   </Row>
   <Row ss:Index="98" ss:Height="15.75">
    <Cell ss:MergeAcross="5" ss:StyleID="m58038804"><Data ss:Type="String">The Information of DMR</Data></Cell>
    <Cell ss:MergeAcross="6" ss:StyleID="s86"><Data ss:Type="String">T32 vs. T0 CHH</Data></Cell>
    <Cell ss:StyleID="s16"/>
    <Cell ss:StyleID="s16"/>
    <Cell ss:StyleID="s16"/>
    <Cell ss:StyleID="s16"/>
    <Cell ss:StyleID="s16"/>
    <Cell ss:StyleID="s16"/>
    <Cell ss:StyleID="s16"/>
    <Cell ss:StyleID="s16"/>
    <Cell ss:StyleID="s16"/>
    <Cell ss:StyleID="s16"/>
    <Cell ss:StyleID="s16"/>
    <Cell ss:StyleID="s16"/>
   </Row>
   <Row ss:Height="15.75">
    <Cell ss:StyleID="s19"><Data ss:Type="String">chr</Data></Cell>
    <Cell ss:StyleID="s19"><Data ss:Type="String">start</Data></Cell>
    <Cell ss:StyleID="s19"><Data ss:Type="String">end</Data></Cell>
    <Cell ss:StyleID="s19"><Data ss:Type="String">pvalue</Data></Cell>
    <Cell ss:StyleID="s19"><Data ss:Type="String">qvalue</Data></Cell>
    <Cell ss:StyleID="s20"><Data ss:Type="String">meth.diff</Data></Cell>
    <Cell ss:StyleID="s29"><Data ss:Type="String">DMR-related gene</Data></Cell>
    <Cell ss:StyleID="s29"><Data ss:Type="String">Unigene</Data></Cell>
    <Cell ss:StyleID="s29"/>
    <Cell ss:StyleID="s30"/>
    <Cell ss:StyleID="s31"/>
    <Cell ss:StyleID="s32"/>
    <Cell ss:StyleID="s33"/>
    <Cell ss:StyleID="s33"/>
    <Cell ss:StyleID="s33"/>
    <Cell ss:StyleID="s33"/>
    <Cell ss:StyleID="s33"/>
    <Cell ss:StyleID="s33"/>
    <Cell ss:StyleID="s33"/>
    <Cell ss:StyleID="s33"/>
    <Cell ss:StyleID="s33"/>
    <Cell ss:StyleID="s33"/>
    <Cell ss:StyleID="s33"/>
    <Cell ss:StyleID="s33"/>
    <Cell ss:StyleID="s33"/>
   </Row>
   <Row ss:Height="30">
    <Cell><Data ss:Type="String">chrA03</Data></Cell>
    <Cell><Data ss:Type="Number">1039001</Data></Cell>
    <Cell><Data ss:Type="Number">1040000</Data></Cell>
    <Cell ss:StyleID="s24"><Data ss:Type="Number">2.7905346521218102E-20</Data></Cell>
    <Cell ss:StyleID="s24"><Data ss:Type="Number">4.22672568562177E-16</Data></Cell>
    <Cell ss:StyleID="s25"><Data ss:Type="Number">-25.180456247872002</Data></Cell>
    <Cell ss:StyleID="s23"><Data ss:Type="String">BnaA03g02250D</Data></Cell>
    <Cell><Data ss:Type="String">Bna.28154</Data></Cell>
    <Cell><Data ss:Type="String">NP_196403.1 </Data></Cell>
    <Cell><Data ss:Type="String">HXXXD-type acyl-transferase-like protein </Data></Cell>
    <Cell><Data ss:Type="String">A. thaliana</Data></Cell>
    <Cell><Data ss:Type="Number">74.3</Data></Cell>
    <Cell><ss:Data ss:Type="String" xmlns="http://www.w3.org/TR/REC-html40"><Font
       html:Face="宋体" x:CharSet="134" html:Color="#000000">／</Font></ss:Data></Cell>
    <Cell><ss:Data ss:Type="String" xmlns="http://www.w3.org/TR/REC-html40"><Font
       html:Face="宋体" x:CharSet="134" html:Color="#000000">／</Font></ss:Data></Cell>
    <Cell><ss:Data ss:Type="String" xmlns="http://www.w3.org/TR/REC-html40"><Font
       html:Face="宋体" x:CharSet="134" html:Color="#000000">／</Font></ss:Data></Cell>
    <Cell><ss:Data ss:Type="String" xmlns="http://www.w3.org/TR/REC-html40"><Font
       html:Face="宋体" x:CharSet="134" html:Color="#000000">／</Font></ss:Data></Cell>
    <Cell><ss:Data ss:Type="String" xmlns="http://www.w3.org/TR/REC-html40"><Font
       html:Face="宋体" x:CharSet="134" html:Color="#000000">／</Font></ss:Data></Cell>
    <Cell><ss:Data ss:Type="String" xmlns="http://www.w3.org/TR/REC-html40"><Font
       html:Face="宋体" x:CharSet="134" html:Color="#000000">／</Font></ss:Data></Cell>
    <Cell><ss:Data ss:Type="String" xmlns="http://www.w3.org/TR/REC-html40"><Font
       html:Face="宋体" x:CharSet="134" html:Color="#000000">／</Font></ss:Data></Cell>
    <Cell><ss:Data ss:Type="String" xmlns="http://www.w3.org/TR/REC-html40"><Font
       html:Face="宋体" x:CharSet="134" html:Color="#000000">／</Font></ss:Data></Cell>
    <Cell><ss:Data ss:Type="String" xmlns="http://www.w3.org/TR/REC-html40"><Font
       html:Face="宋体" x:CharSet="134" html:Color="#000000">／</Font></ss:Data></Cell>
    <Cell ss:StyleID="s27"><Data ss:Type="String">√</Data></Cell>
    <Cell ss:StyleID="s27"><Data ss:Type="String">√</Data></Cell>
    <Cell><ss:Data ss:Type="String" xmlns="http://www.w3.org/TR/REC-html40"><Font
       html:Face="宋体" x:CharSet="134" html:Color="#000000">／</Font></ss:Data></Cell>
    <Cell><ss:Data ss:Type="String" xmlns="http://www.w3.org/TR/REC-html40"><Font
       html:Face="宋体" x:CharSet="134" html:Color="#000000">／</Font></ss:Data></Cell>
   </Row>
   <Row ss:Height="30">
    <Cell><Data ss:Type="String">chrA03</Data></Cell>
    <Cell><Data ss:Type="Number">20004001</Data></Cell>
    <Cell><Data ss:Type="Number">20005000</Data></Cell>
    <Cell><Data ss:Type="Number">1.2138516411821299E-5</Data></Cell>
    <Cell><Data ss:Type="Number">2.8953997179188701E-3</Data></Cell>
    <Cell ss:StyleID="s25"><Data ss:Type="Number">25.325839035516498</Data></Cell>
    <Cell ss:StyleID="s39"><Data ss:Type="String">BnaA03g40050D</Data></Cell>
    <Cell><Data ss:Type="String">Bna.5166</Data></Cell>
    <Cell><Data ss:Type="String">NP_200932.2 </Data></Cell>
    <Cell><Data ss:Type="String">leucine-rich repeat-containing protein</Data></Cell>
    <Cell><Data ss:Type="String">A. thaliana</Data></Cell>
    <Cell><Data ss:Type="Number">97.5</Data></Cell>
    <Cell><Data ss:Type="Number">802</Data></Cell>
    <Cell><Data ss:Type="Number">0</Data></Cell>
    <Cell><Data ss:Type="Number">120</Data></Cell>
    <Cell><Data ss:Type="Number">0</Data></Cell>
    <Cell><Data ss:Type="Number">0</Data></Cell>
    <Cell><Data ss:Type="Number">188</Data></Cell>
    <Cell><Data ss:Type="Number">44</Data></Cell>
    <Cell><Data ss:Type="Number">0</Data></Cell>
    <Cell><Data ss:Type="Number">0</Data></Cell>
    <Cell ss:StyleID="s27"><Data ss:Type="String">√</Data></Cell>
    <Cell ss:StyleID="s27"><Data ss:Type="String">√</Data></Cell>
    <Cell ss:StyleID="s27"><Data ss:Type="String">√</Data></Cell>
    <Cell><ss:Data ss:Type="String" xmlns="http://www.w3.org/TR/REC-html40"><Font
       html:Face="宋体" x:CharSet="134" html:Color="#000000">／</Font></ss:Data></Cell>
   </Row>
   <Row>
    <Cell><Data ss:Type="String">chrC01</Data></Cell>
    <Cell><Data ss:Type="Number">7294001</Data></Cell>
    <Cell><Data ss:Type="Number">7295000</Data></Cell>
    <Cell ss:StyleID="s24"><Data ss:Type="Number">4.9730135072259101E-6</Data></Cell>
    <Cell><Data ss:Type="Number">1.4984980951294601E-3</Data></Cell>
    <Cell ss:StyleID="s25"><Data ss:Type="Number">-29.613189600507301</Data></Cell>
    <Cell ss:StyleID="s23"><Data ss:Type="String">BnaC01g11650D</Data></Cell>
    <Cell><Data ss:Type="String">Bna.10785</Data></Cell>
    <Cell><Data ss:Type="String">NP_567581.1 </Data></Cell>
    <Cell><Data ss:Type="String">abscisic acid 8'-hydroxylase 1 </Data></Cell>
    <Cell><Data ss:Type="String">A. thaliana</Data></Cell>
    <Cell><Data ss:Type="Number">94.9</Data></Cell>
    <Cell><Data ss:Type="Number">0</Data></Cell>
    <Cell><Data ss:Type="Number">0</Data></Cell>
    <Cell><Data ss:Type="Number">0</Data></Cell>
    <Cell><Data ss:Type="Number">0</Data></Cell>
    <Cell><Data ss:Type="Number">173</Data></Cell>
    <Cell><Data ss:Type="Number">0</Data></Cell>
    <Cell><Data ss:Type="Number">0</Data></Cell>
    <Cell><Data ss:Type="Number">0</Data></Cell>
    <Cell><Data ss:Type="Number">0</Data></Cell>
    <Cell><ss:Data ss:Type="String" xmlns="http://www.w3.org/TR/REC-html40"><Font
       html:Face="宋体" x:CharSet="134" html:Color="#000000">／</Font></ss:Data></Cell>
    <Cell ss:StyleID="s27"><Data ss:Type="String">√</Data></Cell>
    <Cell><ss:Data ss:Type="String" xmlns="http://www.w3.org/TR/REC-html40"><Font
       html:Face="宋体" x:CharSet="134" html:Color="#000000">／</Font></ss:Data></Cell>
    <Cell><ss:Data ss:Type="String" xmlns="http://www.w3.org/TR/REC-html40"><Font
       html:Face="宋体" x:CharSet="134" html:Color="#000000">／</Font></ss:Data></Cell>
   </Row>
   <Row>
    <Cell><Data ss:Type="String">chrC03</Data></Cell>
    <Cell><Data ss:Type="Number">15439001</Data></Cell>
    <Cell><Data ss:Type="Number">15440000</Data></Cell>
    <Cell ss:StyleID="s24"><Data ss:Type="Number">4.02903174428053E-5</Data></Cell>
    <Cell><Data ss:Type="Number">6.76317042453012E-3</Data></Cell>
    <Cell ss:StyleID="s25"><Data ss:Type="Number">26.764705882352899</Data></Cell>
    <Cell ss:StyleID="s23"><Data ss:Type="String">BnaC03g26900D</Data></Cell>
    <Cell><Data ss:Type="String">Bna.26856</Data></Cell>
    <Cell><Data ss:Type="String">NP_565607.1 </Data></Cell>
    <Cell><Data ss:Type="String">uncharacterized protein </Data></Cell>
    <Cell><Data ss:Type="String">A. thaliana</Data></Cell>
    <Cell><Data ss:Type="Number">77.5</Data></Cell>
    <Cell><Data ss:Type="Number">0</Data></Cell>
    <Cell><Data ss:Type="Number">0</Data></Cell>
    <Cell><Data ss:Type="Number">0</Data></Cell>
    <Cell><Data ss:Type="Number">0</Data></Cell>
    <Cell><Data ss:Type="Number">0</Data></Cell>
    <Cell><Data ss:Type="Number">125</Data></Cell>
    <Cell><Data ss:Type="Number">0</Data></Cell>
    <Cell><Data ss:Type="Number">0</Data></Cell>
    <Cell><Data ss:Type="Number">0</Data></Cell>
    <Cell><ss:Data ss:Type="String" xmlns="http://www.w3.org/TR/REC-html40"><Font
       html:Face="宋体" x:CharSet="134" html:Color="#000000">／</Font></ss:Data></Cell>
    <Cell><ss:Data ss:Type="String" xmlns="http://www.w3.org/TR/REC-html40"><Font
       html:Face="宋体" x:CharSet="134" html:Color="#000000">／</Font></ss:Data></Cell>
    <Cell><ss:Data ss:Type="String" xmlns="http://www.w3.org/TR/REC-html40"><Font
       html:Face="宋体" x:CharSet="134" html:Color="#000000">／</Font></ss:Data></Cell>
    <Cell><ss:Data ss:Type="String" xmlns="http://www.w3.org/TR/REC-html40"><Font
       html:Face="宋体" x:CharSet="134" html:Color="#000000">／</Font></ss:Data></Cell>
   </Row>
   <Row ss:Height="30">
    <Cell><Data ss:Type="String">chrC03</Data></Cell>
    <Cell><Data ss:Type="Number">47774001</Data></Cell>
    <Cell><Data ss:Type="Number">47775000</Data></Cell>
    <Cell><Data ss:Type="Number">1.5734742099260101E-7</Data></Cell>
    <Cell><Data ss:Type="Number">1.09828875832336E-4</Data></Cell>
    <Cell ss:StyleID="s25"><Data ss:Type="Number">71.428571428571402</Data></Cell>
    <Cell ss:StyleID="s39"><Data ss:Type="String">BnaC03g58470D</Data></Cell>
    <Cell><Data ss:Type="String">Bna.7758</Data></Cell>
    <Cell><Data ss:Type="String">NP_174147.1 </Data></Cell>
    <Cell><Data ss:Type="String">Telomerase activating protein Est1 </Data></Cell>
    <Cell><Data ss:Type="String">A. thaliana</Data></Cell>
    <Cell><Data ss:Type="Number">71.400000000000006</Data></Cell>
    <Cell><Data ss:Type="Number">0</Data></Cell>
    <Cell><Data ss:Type="Number">121</Data></Cell>
    <Cell><Data ss:Type="Number">0</Data></Cell>
    <Cell><Data ss:Type="Number">0</Data></Cell>
    <Cell><Data ss:Type="Number">0</Data></Cell>
    <Cell><Data ss:Type="Number">0</Data></Cell>
    <Cell><Data ss:Type="Number">0</Data></Cell>
    <Cell><Data ss:Type="Number">0</Data></Cell>
    <Cell><Data ss:Type="Number">0</Data></Cell>
    <Cell><ss:Data ss:Type="String" xmlns="http://www.w3.org/TR/REC-html40"><Font
       html:Face="宋体" x:CharSet="134" html:Color="#000000">／</Font></ss:Data></Cell>
    <Cell><ss:Data ss:Type="String" xmlns="http://www.w3.org/TR/REC-html40"><Font
       html:Face="宋体" x:CharSet="134" html:Color="#000000">／</Font></ss:Data></Cell>
    <Cell><ss:Data ss:Type="String" xmlns="http://www.w3.org/TR/REC-html40"><Font
       html:Face="宋体" x:CharSet="134" html:Color="#000000">／</Font></ss:Data></Cell>
    <Cell><ss:Data ss:Type="String" xmlns="http://www.w3.org/TR/REC-html40"><Font
       html:Face="宋体" x:CharSet="134" html:Color="#000000">／</Font></ss:Data></Cell>
   </Row>
   <Row>
    <Cell><Data ss:Type="String">chrC06</Data></Cell>
    <Cell><Data ss:Type="Number">17173001</Data></Cell>
    <Cell><Data ss:Type="Number">17174000</Data></Cell>
    <Cell ss:StyleID="s24"><Data ss:Type="Number">1.13369380774485E-5</Data></Cell>
    <Cell><Data ss:Type="Number">2.7533402585534299E-3</Data></Cell>
    <Cell ss:StyleID="s25"><Data ss:Type="Number">29.089026915113902</Data></Cell>
    <Cell ss:StyleID="s23"><Data ss:Type="String">BnaC06g14420D</Data></Cell>
    <Cell><Data ss:Type="String">Bna.2920</Data></Cell>
    <Cell><Data ss:Type="String">NP_196006.1 </Data></Cell>
    <Cell><Data ss:Type="String">malate synthase </Data></Cell>
    <Cell><Data ss:Type="String">A. thaliana</Data></Cell>
    <Cell><Data ss:Type="Number">97.3</Data></Cell>
    <Cell><Data ss:Type="Number">0</Data></Cell>
    <Cell><Data ss:Type="Number">0</Data></Cell>
    <Cell><Data ss:Type="Number">0</Data></Cell>
    <Cell><Data ss:Type="Number">0</Data></Cell>
    <Cell><Data ss:Type="Number">0</Data></Cell>
    <Cell><Data ss:Type="Number">0</Data></Cell>
    <Cell><Data ss:Type="Number">202</Data></Cell>
    <Cell><Data ss:Type="Number">0</Data></Cell>
    <Cell><Data ss:Type="Number">0</Data></Cell>
    <Cell ss:StyleID="s27"><Data ss:Type="String">√</Data></Cell>
    <Cell ss:StyleID="s27"><Data ss:Type="String">√</Data></Cell>
    <Cell ss:StyleID="s27"><Data ss:Type="String">√</Data></Cell>
    <Cell><ss:Data ss:Type="String" xmlns="http://www.w3.org/TR/REC-html40"><Font
       html:Face="宋体" x:CharSet="134" html:Color="#000000">／</Font></ss:Data></Cell>
   </Row>
   <Row ss:Height="30">
    <Cell><Data ss:Type="String">chrC07</Data></Cell>
    <Cell><Data ss:Type="Number">12771001</Data></Cell>
    <Cell><Data ss:Type="Number">12772000</Data></Cell>
    <Cell ss:StyleID="s24"><Data ss:Type="Number">2.09790388623176E-10</Data></Cell>
    <Cell ss:StyleID="s24"><Data ss:Type="Number">4.5611798732152501E-7</Data></Cell>
    <Cell ss:StyleID="s25"><Data ss:Type="Number">26.445872466633698</Data></Cell>
    <Cell ss:StyleID="s23"><Data ss:Type="String">BnaC07g07920D</Data></Cell>
    <Cell><Data ss:Type="String">Bna.21546</Data></Cell>
    <Cell><Data ss:Type="String">NP_189060.2 </Data></Cell>
    <Cell><Data ss:Type="String">Beta-glucosidase, GBA2 type family protein </Data></Cell>
    <Cell><Data ss:Type="String">A. thaliana</Data></Cell>
    <Cell><Data ss:Type="Number">81.7</Data></Cell>
    <Cell><Data ss:Type="Number">0</Data></Cell>
    <Cell><Data ss:Type="Number">0</Data></Cell>
    <Cell><Data ss:Type="Number">40</Data></Cell>
    <Cell><Data ss:Type="Number">0</Data></Cell>
    <Cell><Data ss:Type="Number">0</Data></Cell>
    <Cell><Data ss:Type="Number">0</Data></Cell>
    <Cell><Data ss:Type="Number">11</Data></Cell>
    <Cell><Data ss:Type="Number">0</Data></Cell>
    <Cell><Data ss:Type="Number">0</Data></Cell>
    <Cell><ss:Data ss:Type="String" xmlns="http://www.w3.org/TR/REC-html40"><Font
       html:Face="宋体" x:CharSet="134" html:Color="#000000">／</Font></ss:Data></Cell>
    <Cell ss:StyleID="s27"><Data ss:Type="String">√</Data></Cell>
    <Cell><ss:Data ss:Type="String" xmlns="http://www.w3.org/TR/REC-html40"><Font
       html:Face="宋体" x:CharSet="134" html:Color="#000000">／</Font></ss:Data></Cell>
    <Cell><ss:Data ss:Type="String" xmlns="http://www.w3.org/TR/REC-html40"><Font
       html:Face="宋体" x:CharSet="134" html:Color="#000000">／</Font></ss:Data></Cell>
   </Row>
   <Row ss:Height="30">
    <Cell><Data ss:Type="String">chrC07</Data></Cell>
    <Cell><Data ss:Type="Number">38811001</Data></Cell>
    <Cell><Data ss:Type="Number">38812000</Data></Cell>
    <Cell><Data ss:Type="Number">3.1399925183209899E-11</Data></Cell>
    <Cell><Data ss:Type="Number">8.9175700298301804E-8</Data></Cell>
    <Cell ss:StyleID="s25"><Data ss:Type="Number">-34.206586826347298</Data></Cell>
    <Cell ss:StyleID="s39"><Data ss:Type="String">BnaC07g36930D</Data></Cell>
    <Cell><Data ss:Type="String">Bna.2959 </Data></Cell>
    <Cell><Data ss:Type="String">NP_567639.1 </Data></Cell>
    <Cell><Data ss:Type="String">peptide methionine sulfoxide reductase B2 </Data></Cell>
    <Cell><Data ss:Type="String">A. thaliana</Data></Cell>
    <Cell><Data ss:Type="Number">88.1</Data></Cell>
    <Cell><Data ss:Type="Number">0</Data></Cell>
    <Cell><Data ss:Type="Number">81</Data></Cell>
    <Cell><Data ss:Type="Number">0</Data></Cell>
    <Cell><Data ss:Type="Number">0</Data></Cell>
    <Cell><Data ss:Type="Number">86</Data></Cell>
    <Cell><Data ss:Type="Number">0</Data></Cell>
    <Cell><Data ss:Type="Number">134</Data></Cell>
    <Cell><Data ss:Type="Number">0</Data></Cell>
    <Cell><Data ss:Type="Number">0</Data></Cell>
    <Cell ss:StyleID="s27"><Data ss:Type="String">√</Data></Cell>
    <Cell ss:StyleID="s27"><Data ss:Type="String">√</Data></Cell>
    <Cell ss:StyleID="s27"><Data ss:Type="String">√</Data></Cell>
    <Cell ss:StyleID="s27"><Data ss:Type="String">√</Data></Cell>
   </Row>
   <Row>
    <Cell><Data ss:Type="String">chrC08</Data></Cell>
    <Cell><Data ss:Type="Number">32747001</Data></Cell>
    <Cell><Data ss:Type="Number">32748000</Data></Cell>
    <Cell ss:StyleID="s24"><Data ss:Type="Number">2.6907354966629801E-9</Data></Cell>
    <Cell ss:StyleID="s24"><Data ss:Type="Number">3.7505184472429998E-6</Data></Cell>
    <Cell ss:StyleID="s25"><Data ss:Type="Number">35.170068027210903</Data></Cell>
    <Cell ss:StyleID="s23"><Data ss:Type="String">BnaC08g34670D</Data></Cell>
    <Cell ss:StyleID="s17"><ss:Data ss:Type="String"
      xmlns="http://www.w3.org/TR/REC-html40"><Font html:Face="宋体" x:CharSet="134"
       html:Color="#000000">／</Font></ss:Data></Cell>
   </Row>
  </Table>
  <WorksheetOptions xmlns="urn:schemas-microsoft-com:office:excel">
   <PageSetup>
    <Header x:Margin="0.3"/>
    <Footer x:Margin="0.3"/>
    <PageMargins x:Bottom="0.75" x:Left="0.7" x:Right="0.7" x:Top="0.75"/>
   </PageSetup>
   <Print>
    <ValidPrinterInfo/>
    <PaperSizeIndex>9</PaperSizeIndex>
    <HorizontalResolution>200</HorizontalResolution>
    <VerticalResolution>200</VerticalResolution>
   </Print>
   <Panes>
    <Pane>
     <Number>3</Number>
     <ActiveRow>100</ActiveRow>
     <ActiveCol>6</ActiveCol>
    </Pane>
   </Panes>
   <ProtectObjects>False</ProtectObjects>
   <ProtectScenarios>False</ProtectScenarios>
  </WorksheetOptions>
 </Worksheet>
 <Worksheet ss:Name="T32 vs.T18">
  <Table ss:ExpandedColumnCount="25" ss:ExpandedRowCount="86" x:FullColumns="1"
   x:FullRows="1" ss:StyleID="s18" ss:DefaultColumnWidth="54"
   ss:DefaultRowHeight="15">
   <Column ss:StyleID="s23" ss:AutoFitWidth="0" ss:Span="5"/>
   <Column ss:Index="7" ss:StyleID="s18" ss:Width="108"/>
   <Column ss:Index="9" ss:StyleID="s18" ss:Width="74.25"/>
   <Column ss:StyleID="s28" ss:AutoFitWidth="0" ss:Width="141"/>
   <Column ss:StyleID="s26" ss:Width="63.75"/>
   <Column ss:StyleID="s38" ss:Width="69.75"/>
   <Column ss:StyleID="s17" ss:AutoFitWidth="0" ss:Span="2"/>
   <Column ss:Index="16" ss:StyleID="s17" ss:Width="67.5"/>
   <Column ss:StyleID="s17" ss:Width="157.5"/>
   <Column ss:StyleID="s17" ss:AutoFitWidth="0" ss:Span="2"/>
   <Column ss:Index="21" ss:StyleID="s17" ss:Width="117"/>
   <Column ss:StyleID="s17" ss:Width="65.25"/>
   <Column ss:StyleID="s17" ss:Width="100.5"/>
   <Column ss:StyleID="s17" ss:AutoFitWidth="0" ss:Span="1"/>
   <Row ss:Height="15.75">
    <Cell ss:MergeAcross="5" ss:StyleID="m58039124"><Data ss:Type="String">The Information of DMR</Data></Cell>
    <Cell ss:MergeAcross="5" ss:StyleID="s92"><Data ss:Type="String">T32 vs. T18 CG</Data></Cell>
   </Row>
   <Row ss:Height="15.75">
    <Cell ss:StyleID="s19"><Data ss:Type="String">chr</Data></Cell>
    <Cell ss:StyleID="s19"><Data ss:Type="String">start</Data></Cell>
    <Cell ss:StyleID="s19"><Data ss:Type="String">end</Data></Cell>
    <Cell ss:StyleID="s19"><Data ss:Type="String">pvalue</Data></Cell>
    <Cell ss:StyleID="s19"><Data ss:Type="String">qvalue</Data></Cell>
    <Cell ss:StyleID="s20"><Data ss:Type="String">meth.diff</Data></Cell>
    <Cell ss:StyleID="s34"><Data ss:Type="String">DMR-related gene</Data></Cell>
    <Cell ss:StyleID="s29"><Data ss:Type="String">Unigene</Data></Cell>
    <Cell ss:StyleID="s29"><Data ss:Type="String">similar to</Data></Cell>
    <Cell ss:StyleID="s36"><Data ss:Type="String">Name</Data></Cell>
    <Cell ss:StyleID="s29"><Data ss:Type="String">Species</Data></Cell>
    <Cell ss:StyleID="s37"><Data ss:Type="String">Identity (%)</Data></Cell>
    <Cell ss:StyleID="s22"><Data ss:Type="String">Bud</Data></Cell>
    <Cell ss:StyleID="s22"><Data ss:Type="String">Flower</Data></Cell>
    <Cell ss:StyleID="s22"><Data ss:Type="String">Leaf</Data></Cell>
    <Cell ss:StyleID="s22"><Data ss:Type="String">Microspore</Data></Cell>
    <Cell ss:StyleID="s22"><Data ss:Type="String">Microspore-derived embryo</Data></Cell>
    <Cell ss:StyleID="s22"><Data ss:Type="String">Root</Data></Cell>
    <Cell ss:StyleID="s22"><Data ss:Type="String">Seed</Data></Cell>
    <Cell ss:StyleID="s22"><Data ss:Type="String">Stem</Data></Cell>
    <Cell ss:StyleID="s22"><Data ss:Type="String">Vegetative meristem</Data></Cell>
    <Cell ss:StyleID="s22"><Data ss:Type="String">whole plant</Data></Cell>
    <Cell ss:StyleID="s22"><Data ss:Type="String">unspecified tissue</Data></Cell>
    <Cell ss:StyleID="s22"><Data ss:Type="String">Other</Data></Cell>
    <Cell ss:StyleID="s22"><Data ss:Type="String">mixed</Data></Cell>
   </Row>
   <Row>
    <Cell><Data ss:Type="String">chrA01</Data></Cell>
    <Cell><Data ss:Type="Number">6734001</Data></Cell>
    <Cell><Data ss:Type="Number">6735000</Data></Cell>
    <Cell ss:StyleID="s24"><Data ss:Type="Number">1.1362943625405901E-6</Data></Cell>
    <Cell><Data ss:Type="Number">8.0211002654996001E-4</Data></Cell>
    <Cell ss:StyleID="s25"><Data ss:Type="Number">-29.390307451797799</Data></Cell>
    <Cell ss:StyleID="s23"><Data ss:Type="String">BnaA01g13320D</Data></Cell>
    <Cell><Data ss:Type="String">Bna.7888 </Data></Cell>
    <Cell><Data ss:Type="String">NP_194095.2 </Data></Cell>
    <Cell><Data ss:Type="String">Potassium transporter 3</Data></Cell>
    <Cell><Data ss:Type="String">A. thaliana</Data></Cell>
    <Cell><Data ss:Type="Number">98.1</Data></Cell>
    <Cell><Data ss:Type="Number">0</Data></Cell>
    <Cell><Data ss:Type="Number">40</Data></Cell>
    <Cell><Data ss:Type="Number">0</Data></Cell>
    <Cell><Data ss:Type="Number">0</Data></Cell>
    <Cell><Data ss:Type="Number">0</Data></Cell>
    <Cell><Data ss:Type="Number">125</Data></Cell>
    <Cell><Data ss:Type="Number">0</Data></Cell>
    <Cell><Data ss:Type="Number">0</Data></Cell>
    <Cell ss:StyleID="s41"><Data ss:Type="Number">0</Data></Cell>
    <Cell ss:StyleID="s42"><Data ss:Type="String">√</Data></Cell>
    <Cell ss:StyleID="s42"><Data ss:Type="String">√</Data></Cell>
    <Cell ss:StyleID="s41"><ss:Data ss:Type="String"
      xmlns="http://www.w3.org/TR/REC-html40"><Font html:Face="宋体" x:CharSet="134"
       html:Color="#000000">／</Font></ss:Data></Cell>
    <Cell ss:StyleID="s41"><ss:Data ss:Type="String"
      xmlns="http://www.w3.org/TR/REC-html40"><Font html:Face="宋体" x:CharSet="134"
       html:Color="#000000">／</Font></ss:Data></Cell>
   </Row>
   <Row>
    <Cell><Data ss:Type="String">chrA02</Data></Cell>
    <Cell><Data ss:Type="Number">13863001</Data></Cell>
    <Cell><Data ss:Type="Number">13864000</Data></Cell>
    <Cell ss:StyleID="s24"><Data ss:Type="Number">7.3571486122122796E-16</Data></Cell>
    <Cell ss:StyleID="s24"><Data ss:Type="Number">7.5367781354029605E-12</Data></Cell>
    <Cell ss:StyleID="s25"><Data ss:Type="Number">-31.307724699387101</Data></Cell>
    <Cell ss:StyleID="s23"><Data ss:Type="String">BnaA02g21500D</Data></Cell>
    <Cell ss:StyleID="s17"><ss:Data ss:Type="String"
      xmlns="http://www.w3.org/TR/REC-html40"><Font html:Face="宋体" x:CharSet="134"
       html:Color="#000000">／</Font></ss:Data></Cell>
   </Row>
   <Row>
    <Cell><Data ss:Type="String">chrA03</Data></Cell>
    <Cell><Data ss:Type="Number">8119001</Data></Cell>
    <Cell><Data ss:Type="Number">8120000</Data></Cell>
    <Cell><Data ss:Type="Number">9.174313728675771E-13</Data></Cell>
    <Cell><Data ss:Type="Number">5.7512049382751901E-9</Data></Cell>
    <Cell ss:StyleID="s25"><Data ss:Type="Number">32.376751427088699</Data></Cell>
    <Cell ss:StyleID="s39"><Data ss:Type="String">BnaA03g17310D</Data></Cell>
    <Cell><Data ss:Type="String">Bna.3280</Data></Cell>
    <Cell><Data ss:Type="String">NP_001078279.1 </Data></Cell>
    <Cell><Data ss:Type="String">60S ribosomal protein L36-2</Data></Cell>
    <Cell><Data ss:Type="String">A. thaliana</Data></Cell>
    <Cell><Data ss:Type="Number">96.4</Data></Cell>
    <Cell><Data ss:Type="Number">2005</Data></Cell>
    <Cell><Data ss:Type="Number">1256</Data></Cell>
    <Cell><Data ss:Type="Number">80</Data></Cell>
    <Cell><Data ss:Type="Number">2203</Data></Cell>
    <Cell><Data ss:Type="Number">865</Data></Cell>
    <Cell><Data ss:Type="Number">0</Data></Cell>
    <Cell><Data ss:Type="Number">3054</Data></Cell>
    <Cell><Data ss:Type="Number">0</Data></Cell>
    <Cell><Data ss:Type="Number">664</Data></Cell>
    <Cell ss:StyleID="s27"><Data ss:Type="String">√</Data></Cell>
    <Cell ss:StyleID="s27"><Data ss:Type="String">√</Data></Cell>
    <Cell ss:StyleID="s27"><Data ss:Type="String">√</Data></Cell>
    <Cell ss:StyleID="s27"><Data ss:Type="String">√</Data></Cell>
   </Row>
   <Row>
    <Cell><Data ss:Type="String">chrA03</Data></Cell>
    <Cell><Data ss:Type="Number">12049001</Data></Cell>
    <Cell><Data ss:Type="Number">12050000</Data></Cell>
    <Cell ss:StyleID="s24"><Data ss:Type="Number">3.4078697329044598E-9</Data></Cell>
    <Cell ss:StyleID="s24"><Data ss:Type="Number">7.7369771776064403E-6</Data></Cell>
    <Cell ss:StyleID="s25"><Data ss:Type="Number">-30.8351648351648</Data></Cell>
    <Cell ss:StyleID="s23"><Data ss:Type="String">BnaA03g24920D</Data></Cell>
    <Cell><Data ss:Type="String">Bna.506 </Data></Cell>
    <Cell><Data ss:Type="String">NP_567672.1 </Data></Cell>
    <Cell><Data ss:Type="String">PGR5-like protein 1A</Data></Cell>
    <Cell><Data ss:Type="String">A. thaliana</Data></Cell>
    <Cell><Data ss:Type="Number">94.1</Data></Cell>
    <Cell><Data ss:Type="Number">0</Data></Cell>
    <Cell><Data ss:Type="Number">121</Data></Cell>
    <Cell><Data ss:Type="Number">883</Data></Cell>
    <Cell><Data ss:Type="Number">0</Data></Cell>
    <Cell><Data ss:Type="Number">0</Data></Cell>
    <Cell><Data ss:Type="Number">0</Data></Cell>
    <Cell><Data ss:Type="Number">134</Data></Cell>
    <Cell><Data ss:Type="Number">402</Data></Cell>
    <Cell><Data ss:Type="Number">1992</Data></Cell>
    <Cell ss:StyleID="s27"><Data ss:Type="String">√</Data></Cell>
    <Cell ss:StyleID="s27"><Data ss:Type="String">√</Data></Cell>
    <Cell ss:StyleID="s27"><Data ss:Type="String">√</Data></Cell>
    <Cell ss:StyleID="s27"><Data ss:Type="String">√</Data></Cell>
   </Row>
   <Row>
    <Cell><Data ss:Type="String">chrA03</Data></Cell>
    <Cell><Data ss:Type="Number">18885001</Data></Cell>
    <Cell><Data ss:Type="Number">18886000</Data></Cell>
    <Cell><Data ss:Type="Number">3.1781488440683402E-6</Data></Cell>
    <Cell><Data ss:Type="Number">1.66856951525025E-3</Data></Cell>
    <Cell ss:StyleID="s25"><Data ss:Type="Number">30.909653465346501</Data></Cell>
    <Cell ss:StyleID="s39"><Data ss:Type="String">BnaA03g38010D</Data></Cell>
    <Cell ss:StyleID="s17"><ss:Data ss:Type="String"
      xmlns="http://www.w3.org/TR/REC-html40"><Font html:Face="宋体" x:CharSet="134"
       html:Color="#000000">／</Font></ss:Data></Cell>
   </Row>
   <Row>
    <Cell><Data ss:Type="String">chrA03</Data></Cell>
    <Cell><Data ss:Type="Number">19413001</Data></Cell>
    <Cell><Data ss:Type="Number">19414000</Data></Cell>
    <Cell ss:StyleID="s24"><Data ss:Type="Number">1.06220767115695E-9</Data></Cell>
    <Cell ss:StyleID="s24"><Data ss:Type="Number">2.7883642741676101E-6</Data></Cell>
    <Cell ss:StyleID="s25"><Data ss:Type="Number">35.270316804407699</Data></Cell>
    <Cell ss:StyleID="s23"><Data ss:Type="String">BnaA03g39020D</Data></Cell>
    <Cell><Data ss:Type="String">Bna.9314</Data></Cell>
    <Cell><Data ss:Type="String">NP_973716.1 </Data></Cell>
    <Cell><Data ss:Type="String">F-box protein </Data></Cell>
    <Cell><Data ss:Type="String">A. thaliana</Data></Cell>
    <Cell><Data ss:Type="Number">67.599999999999994</Data></Cell>
    <Cell><Data ss:Type="Number">0</Data></Cell>
    <Cell><Data ss:Type="Number">0</Data></Cell>
    <Cell><Data ss:Type="Number">0</Data></Cell>
    <Cell><Data ss:Type="Number">0</Data></Cell>
    <Cell><Data ss:Type="Number">0</Data></Cell>
    <Cell><Data ss:Type="Number">0</Data></Cell>
    <Cell><Data ss:Type="Number">11</Data></Cell>
    <Cell><Data ss:Type="Number">0</Data></Cell>
    <Cell><Data ss:Type="Number">0</Data></Cell>
    <Cell><ss:Data ss:Type="String" xmlns="http://www.w3.org/TR/REC-html40"><Font
       html:Face="宋体" x:CharSet="134" html:Color="#000000">／</Font></ss:Data></Cell>
    <Cell ss:StyleID="s27"><Data ss:Type="String">√</Data></Cell>
    <Cell ss:StyleID="s27"><Data ss:Type="String">√</Data></Cell>
    <Cell><ss:Data ss:Type="String" xmlns="http://www.w3.org/TR/REC-html40"><Font
       html:Face="宋体" x:CharSet="134" html:Color="#000000">／</Font></ss:Data></Cell>
   </Row>
   <Row ss:Height="30">
    <Cell><Data ss:Type="String">chrA03</Data></Cell>
    <Cell><Data ss:Type="Number">19577001</Data></Cell>
    <Cell><Data ss:Type="Number">19578000</Data></Cell>
    <Cell ss:StyleID="s24"><Data ss:Type="Number">6.4163448687242904E-9</Data></Cell>
    <Cell ss:StyleID="s24"><Data ss:Type="Number">1.3474658327935101E-5</Data></Cell>
    <Cell ss:StyleID="s25"><Data ss:Type="Number">-40.673278657257299</Data></Cell>
    <Cell ss:StyleID="s23"><Data ss:Type="String">BnaA03g39270D</Data></Cell>
    <Cell><Data ss:Type="String">Bna.26868</Data></Cell>
    <Cell><Data ss:Type="String">NP_195228.1 </Data></Cell>
    <Cell><Data ss:Type="String">Rac-like GTP-binding protein ARAC3</Data></Cell>
    <Cell><Data ss:Type="String">A. thaliana</Data></Cell>
    <Cell><Data ss:Type="Number">79.3</Data></Cell>
    <Cell><Data ss:Type="Number">0</Data></Cell>
    <Cell><Data ss:Type="Number">0</Data></Cell>
    <Cell><Data ss:Type="Number">0</Data></Cell>
    <Cell><Data ss:Type="Number">0</Data></Cell>
    <Cell><Data ss:Type="Number">0</Data></Cell>
    <Cell><Data ss:Type="Number">125</Data></Cell>
    <Cell><Data ss:Type="Number">0</Data></Cell>
    <Cell><Data ss:Type="Number">0</Data></Cell>
    <Cell><Data ss:Type="Number">0</Data></Cell>
    <Cell><ss:Data ss:Type="String" xmlns="http://www.w3.org/TR/REC-html40"><Font
       html:Face="宋体" x:CharSet="134" html:Color="#000000">／</Font></ss:Data></Cell>
    <Cell><ss:Data ss:Type="String" xmlns="http://www.w3.org/TR/REC-html40"><Font
       html:Face="宋体" x:CharSet="134" html:Color="#000000">／</Font></ss:Data></Cell>
    <Cell><ss:Data ss:Type="String" xmlns="http://www.w3.org/TR/REC-html40"><Font
       html:Face="宋体" x:CharSet="134" html:Color="#000000">／</Font></ss:Data></Cell>
    <Cell><ss:Data ss:Type="String" xmlns="http://www.w3.org/TR/REC-html40"><Font
       html:Face="宋体" x:CharSet="134" html:Color="#000000">／</Font></ss:Data></Cell>
   </Row>
   <Row ss:Height="30">
    <Cell><Data ss:Type="String">chrA03</Data></Cell>
    <Cell><Data ss:Type="Number">19583001</Data></Cell>
    <Cell><Data ss:Type="Number">19584000</Data></Cell>
    <Cell><Data ss:Type="Number">3.0186900910669098E-12</Data></Cell>
    <Cell><Data ss:Type="Number">1.7133530747480998E-8</Data></Cell>
    <Cell ss:StyleID="s25"><Data ss:Type="Number">-37.090791807772902</Data></Cell>
    <Cell ss:StyleID="s39"><Data ss:Type="String">BnaA03g39290D</Data></Cell>
    <Cell><Data ss:Type="String">Bna.21864</Data></Cell>
    <Cell><Data ss:Type="String">NP_565391.1 </Data></Cell>
    <Cell><Data ss:Type="String">ubiquitin-conjugating enzyme E2 29</Data></Cell>
    <Cell><Data ss:Type="String">A. thaliana</Data></Cell>
    <Cell><Data ss:Type="Number">87</Data></Cell>
    <Cell><ss:Data ss:Type="String" xmlns="http://www.w3.org/TR/REC-html40"><Font
       html:Face="宋体" x:CharSet="134" html:Color="#000000">／</Font></ss:Data></Cell>
    <Cell><ss:Data ss:Type="String" xmlns="http://www.w3.org/TR/REC-html40"><Font
       html:Face="宋体" x:CharSet="134" html:Color="#000000">／</Font></ss:Data></Cell>
    <Cell><ss:Data ss:Type="String" xmlns="http://www.w3.org/TR/REC-html40"><Font
       html:Face="宋体" x:CharSet="134" html:Color="#000000">／</Font></ss:Data></Cell>
    <Cell><ss:Data ss:Type="String" xmlns="http://www.w3.org/TR/REC-html40"><Font
       html:Face="宋体" x:CharSet="134" html:Color="#000000">／</Font></ss:Data></Cell>
    <Cell><ss:Data ss:Type="String" xmlns="http://www.w3.org/TR/REC-html40"><Font
       html:Face="宋体" x:CharSet="134" html:Color="#000000">／</Font></ss:Data></Cell>
    <Cell><ss:Data ss:Type="String" xmlns="http://www.w3.org/TR/REC-html40"><Font
       html:Face="宋体" x:CharSet="134" html:Color="#000000">／</Font></ss:Data></Cell>
    <Cell><ss:Data ss:Type="String" xmlns="http://www.w3.org/TR/REC-html40"><Font
       html:Face="宋体" x:CharSet="134" html:Color="#000000">／</Font></ss:Data></Cell>
    <Cell><ss:Data ss:Type="String" xmlns="http://www.w3.org/TR/REC-html40"><Font
       html:Face="宋体" x:CharSet="134" html:Color="#000000">／</Font></ss:Data></Cell>
    <Cell><ss:Data ss:Type="String" xmlns="http://www.w3.org/TR/REC-html40"><Font
       html:Face="宋体" x:CharSet="134" html:Color="#000000">／</Font></ss:Data></Cell>
    <Cell><ss:Data ss:Type="String" xmlns="http://www.w3.org/TR/REC-html40"><Font
       html:Face="宋体" x:CharSet="134" html:Color="#000000">／</Font></ss:Data></Cell>
    <Cell ss:StyleID="s27"><Data ss:Type="String">√</Data></Cell>
    <Cell><ss:Data ss:Type="String" xmlns="http://www.w3.org/TR/REC-html40"><Font
       html:Face="宋体" x:CharSet="134" html:Color="#000000">／</Font></ss:Data></Cell>
    <Cell><ss:Data ss:Type="String" xmlns="http://www.w3.org/TR/REC-html40"><Font
       html:Face="宋体" x:CharSet="134" html:Color="#000000">／</Font></ss:Data></Cell>
   </Row>
   <Row>
    <Cell><Data ss:Type="String">chrA03</Data></Cell>
    <Cell><Data ss:Type="Number">25187001</Data></Cell>
    <Cell><Data ss:Type="Number">25188000</Data></Cell>
    <Cell ss:StyleID="s24"><Data ss:Type="Number">1.6212977198337101E-5</Data></Cell>
    <Cell><Data ss:Type="Number">5.3060899889907998E-3</Data></Cell>
    <Cell ss:StyleID="s25"><Data ss:Type="Number">34.1991341991342</Data></Cell>
    <Cell ss:StyleID="s23"><Data ss:Type="String">BnaA03g49000D</Data></Cell>
    <Cell ss:StyleID="s17"><ss:Data ss:Type="String"
      xmlns="http://www.w3.org/TR/REC-html40"><Font html:Face="宋体" x:CharSet="134"
       html:Color="#000000">／</Font></ss:Data></Cell>
   </Row>
   <Row ss:Height="30">
    <Cell><Data ss:Type="String">chrA03</Data></Cell>
    <Cell><Data ss:Type="Number">29230001</Data></Cell>
    <Cell><Data ss:Type="Number">29231000</Data></Cell>
    <Cell ss:StyleID="s24"><Data ss:Type="Number">2.2757943864006801E-6</Data></Cell>
    <Cell><Data ss:Type="Number">1.31845189974881E-3</Data></Cell>
    <Cell ss:StyleID="s25"><Data ss:Type="Number">-30.612244897959201</Data></Cell>
    <Cell ss:StyleID="s23"><Data ss:Type="String">BnaA03g54520D</Data></Cell>
    <Cell><Data ss:Type="String">Bna.19296</Data></Cell>
    <Cell><Data ss:Type="String">NP_192318.1 </Data></Cell>
    <Cell><Data ss:Type="String">BTB/POZ domain-containing protein</Data></Cell>
    <Cell><Data ss:Type="String">A. thaliana</Data></Cell>
    <Cell><Data ss:Type="Number">70.7</Data></Cell>
    <Cell><ss:Data ss:Type="String" xmlns="http://www.w3.org/TR/REC-html40"><Font
       html:Face="宋体" x:CharSet="134" html:Color="#000000">／</Font></ss:Data></Cell>
    <Cell><ss:Data ss:Type="String" xmlns="http://www.w3.org/TR/REC-html40"><Font
       html:Face="宋体" x:CharSet="134" html:Color="#000000">／</Font></ss:Data></Cell>
    <Cell><ss:Data ss:Type="String" xmlns="http://www.w3.org/TR/REC-html40"><Font
       html:Face="宋体" x:CharSet="134" html:Color="#000000">／</Font></ss:Data></Cell>
    <Cell><ss:Data ss:Type="String" xmlns="http://www.w3.org/TR/REC-html40"><Font
       html:Face="宋体" x:CharSet="134" html:Color="#000000">／</Font></ss:Data></Cell>
    <Cell><ss:Data ss:Type="String" xmlns="http://www.w3.org/TR/REC-html40"><Font
       html:Face="宋体" x:CharSet="134" html:Color="#000000">／</Font></ss:Data></Cell>
    <Cell><ss:Data ss:Type="String" xmlns="http://www.w3.org/TR/REC-html40"><Font
       html:Face="宋体" x:CharSet="134" html:Color="#000000">／</Font></ss:Data></Cell>
    <Cell><ss:Data ss:Type="String" xmlns="http://www.w3.org/TR/REC-html40"><Font
       html:Face="宋体" x:CharSet="134" html:Color="#000000">／</Font></ss:Data></Cell>
    <Cell><ss:Data ss:Type="String" xmlns="http://www.w3.org/TR/REC-html40"><Font
       html:Face="宋体" x:CharSet="134" html:Color="#000000">／</Font></ss:Data></Cell>
    <Cell><ss:Data ss:Type="String" xmlns="http://www.w3.org/TR/REC-html40"><Font
       html:Face="宋体" x:CharSet="134" html:Color="#000000">／</Font></ss:Data></Cell>
    <Cell><ss:Data ss:Type="String" xmlns="http://www.w3.org/TR/REC-html40"><Font
       html:Face="宋体" x:CharSet="134" html:Color="#000000">／</Font></ss:Data></Cell>
    <Cell ss:StyleID="s27"><Data ss:Type="String">√</Data></Cell>
    <Cell><ss:Data ss:Type="String" xmlns="http://www.w3.org/TR/REC-html40"><Font
       html:Face="宋体" x:CharSet="134" html:Color="#000000">／</Font></ss:Data></Cell>
    <Cell><ss:Data ss:Type="String" xmlns="http://www.w3.org/TR/REC-html40"><Font
       html:Face="宋体" x:CharSet="134" html:Color="#000000">／</Font></ss:Data></Cell>
   </Row>
   <Row ss:Height="30">
    <Cell><Data ss:Type="String">chrA04</Data></Cell>
    <Cell><Data ss:Type="Number">13675001</Data></Cell>
    <Cell><Data ss:Type="Number">13676000</Data></Cell>
    <Cell ss:StyleID="s24"><Data ss:Type="Number">1.8321118477701301E-7</Data></Cell>
    <Cell><Data ss:Type="Number">1.90669984522714E-4</Data></Cell>
    <Cell ss:StyleID="s25"><Data ss:Type="Number">40.197183098591601</Data></Cell>
    <Cell ss:StyleID="s23"><Data ss:Type="String">BnaA04g16720D</Data></Cell>
    <Cell><Data ss:Type="String">Bna.17361</Data></Cell>
    <Cell><Data ss:Type="String">NP_190235.1 </Data></Cell>
    <Cell><Data ss:Type="String">U-box domain-containing protein 13 </Data></Cell>
    <Cell><Data ss:Type="String">A. thaliana</Data></Cell>
    <Cell><Data ss:Type="Number">75</Data></Cell>
    <Cell><Data ss:Type="Number">0</Data></Cell>
    <Cell><Data ss:Type="Number">0</Data></Cell>
    <Cell><Data ss:Type="Number">40</Data></Cell>
    <Cell><Data ss:Type="Number">0</Data></Cell>
    <Cell><Data ss:Type="Number">0</Data></Cell>
    <Cell><Data ss:Type="Number">0</Data></Cell>
    <Cell><Data ss:Type="Number">0</Data></Cell>
    <Cell><Data ss:Type="Number">0</Data></Cell>
    <Cell><Data ss:Type="Number">0</Data></Cell>
    <Cell ss:StyleID="s27"><Data ss:Type="String">√</Data></Cell>
    <Cell ss:StyleID="s27"><Data ss:Type="String">√</Data></Cell>
    <Cell><ss:Data ss:Type="String" xmlns="http://www.w3.org/TR/REC-html40"><Font
       html:Face="宋体" x:CharSet="134" html:Color="#000000">／</Font></ss:Data></Cell>
    <Cell><ss:Data ss:Type="String" xmlns="http://www.w3.org/TR/REC-html40"><Font
       html:Face="宋体" x:CharSet="134" html:Color="#000000">／</Font></ss:Data></Cell>
   </Row>
   <Row>
    <Cell><Data ss:Type="String">chrA04</Data></Cell>
    <Cell><Data ss:Type="Number">17991001</Data></Cell>
    <Cell><Data ss:Type="Number">17992000</Data></Cell>
    <Cell ss:StyleID="s24"><Data ss:Type="Number">1.10162627873781E-18</Data></Cell>
    <Cell ss:StyleID="s24"><Data ss:Type="Number">1.7795942675451301E-14</Data></Cell>
    <Cell ss:StyleID="s25"><Data ss:Type="Number">-39.487374216821699</Data></Cell>
    <Cell ss:StyleID="s23"><Data ss:Type="String">BnaA04g24700D</Data></Cell>
    <Cell><Data ss:Type="String">Bna.2859</Data></Cell>
    <Cell><Data ss:Type="String">NP_181812.1 </Data></Cell>
    <Cell><Data ss:Type="String">protodermal factor 1</Data></Cell>
    <Cell><Data ss:Type="String">A. thaliana</Data></Cell>
    <Cell><Data ss:Type="Number">88.9</Data></Cell>
    <Cell><Data ss:Type="Number">0</Data></Cell>
    <Cell><Data ss:Type="Number">486</Data></Cell>
    <Cell><Data ss:Type="Number">0</Data></Cell>
    <Cell><Data ss:Type="Number">0</Data></Cell>
    <Cell><Data ss:Type="Number">173</Data></Cell>
    <Cell><Data ss:Type="Number">0</Data></Cell>
    <Cell><Data ss:Type="Number">359</Data></Cell>
    <Cell><Data ss:Type="Number">0</Data></Cell>
    <Cell><Data ss:Type="Number">0</Data></Cell>
    <Cell ss:StyleID="s27"><Data ss:Type="String">√</Data></Cell>
    <Cell ss:StyleID="s27"><Data ss:Type="String">√</Data></Cell>
    <Cell ss:StyleID="s27"><Data ss:Type="String">√</Data></Cell>
    <Cell><ss:Data ss:Type="String" xmlns="http://www.w3.org/TR/REC-html40"><Font
       html:Face="宋体" x:CharSet="134" html:Color="#000000">／</Font></ss:Data></Cell>
   </Row>
   <Row>
    <Cell ss:MergeDown="1"><Data ss:Type="String">chrA05</Data></Cell>
    <Cell ss:MergeDown="1"><Data ss:Type="Number">5901001</Data></Cell>
    <Cell ss:MergeDown="1"><Data ss:Type="Number">5902000</Data></Cell>
    <Cell ss:MergeDown="1"><Data ss:Type="Number">3.4568152061233802E-5</Data></Cell>
    <Cell ss:MergeDown="1"><Data ss:Type="Number">8.8562595686599004E-3</Data></Cell>
    <Cell ss:MergeDown="1" ss:StyleID="s25"><Data ss:Type="Number">46.273291925465799</Data></Cell>
    <Cell ss:MergeDown="1" ss:StyleID="s23"><Data ss:Type="String">BnaA05g10770D</Data></Cell>
    <Cell ss:MergeDown="1" ss:StyleID="s23"><Data ss:Type="String">Bna.8554</Data></Cell>
    <Cell><Data ss:Type="String">NP_180787.1 </Data></Cell>
    <Cell><Data ss:Type="String">uncharacterized protein </Data></Cell>
    <Cell><Data ss:Type="String">A. thaliana</Data></Cell>
    <Cell><Data ss:Type="Number">90.1</Data></Cell>
    <Cell ss:MergeDown="1"><Data ss:Type="Number">0</Data></Cell>
    <Cell ss:MergeDown="1"><Data ss:Type="Number">0</Data></Cell>
    <Cell ss:MergeDown="1"><Data ss:Type="Number">0</Data></Cell>
    <Cell ss:MergeDown="1"><Data ss:Type="Number">0</Data></Cell>
    <Cell ss:MergeDown="1"><Data ss:Type="Number">0</Data></Cell>
    <Cell ss:MergeDown="1"><Data ss:Type="Number">0</Data></Cell>
    <Cell ss:MergeDown="1"><Data ss:Type="Number">56</Data></Cell>
    <Cell ss:MergeDown="1"><Data ss:Type="Number">804</Data></Cell>
    <Cell ss:MergeDown="1"><Data ss:Type="Number">0</Data></Cell>
    <Cell ss:MergeDown="1"><ss:Data ss:Type="String"
      xmlns="http://www.w3.org/TR/REC-html40"><Font html:Face="宋体" x:CharSet="134"
       html:Color="#000000">／</Font></ss:Data></Cell>
    <Cell ss:MergeDown="1" ss:StyleID="s27"><Data ss:Type="String">√</Data></Cell>
    <Cell ss:MergeDown="1" ss:StyleID="s27"><Data ss:Type="String">√</Data></Cell>
    <Cell ss:MergeDown="1"><ss:Data ss:Type="String"
      xmlns="http://www.w3.org/TR/REC-html40"><Font html:Face="宋体" x:CharSet="134"
       html:Color="#000000">／</Font></ss:Data></Cell>
   </Row>
   <Row ss:Height="30">
    <Cell ss:Index="9"><Data ss:Type="String">XP_002281185.1 </Data></Cell>
    <Cell><Data ss:Type="String">PREDICTED: uncharacterized protein LOC100246598 </Data></Cell>
    <Cell><Data ss:Type="String">V. vinifera</Data></Cell>
    <Cell><Data ss:Type="Number">70.2</Data></Cell>
   </Row>
   <Row ss:Height="30">
    <Cell><Data ss:Type="String">chrA05</Data></Cell>
    <Cell><Data ss:Type="Number">11036001</Data></Cell>
    <Cell><Data ss:Type="Number">11037000</Data></Cell>
    <Cell ss:StyleID="s24"><Data ss:Type="Number">1.00822386642977E-6</Data></Cell>
    <Cell><Data ss:Type="Number">7.4292021699372995E-4</Data></Cell>
    <Cell ss:StyleID="s25"><Data ss:Type="Number">26.271534044298601</Data></Cell>
    <Cell ss:StyleID="s23"><Data ss:Type="String">BnaA05g16350D</Data></Cell>
    <Cell><Data ss:Type="String">Bna.24713 </Data></Cell>
    <Cell><Data ss:Type="String">NP_186955.1 </Data></Cell>
    <Cell><Data ss:Type="String">cellulose synthase-like protein D3</Data></Cell>
    <Cell><Data ss:Type="String">A. thaliana</Data></Cell>
    <Cell><Data ss:Type="Number">97.1</Data></Cell>
    <Cell><Data ss:Type="Number">0</Data></Cell>
    <Cell><Data ss:Type="Number">0</Data></Cell>
    <Cell><Data ss:Type="Number">0</Data></Cell>
    <Cell><Data ss:Type="Number">0</Data></Cell>
    <Cell><Data ss:Type="Number">0</Data></Cell>
    <Cell><Data ss:Type="Number">62</Data></Cell>
    <Cell><Data ss:Type="Number">0</Data></Cell>
    <Cell><Data ss:Type="Number">0</Data></Cell>
    <Cell><Data ss:Type="Number">0</Data></Cell>
    <Cell ss:StyleID="s27"><Data ss:Type="String">√</Data></Cell>
    <Cell><ss:Data ss:Type="String" xmlns="http://www.w3.org/TR/REC-html40"><Font
       html:Face="宋体" x:CharSet="134" html:Color="#000000">／</Font></ss:Data></Cell>
    <Cell><ss:Data ss:Type="String" xmlns="http://www.w3.org/TR/REC-html40"><Font
       html:Face="宋体" x:CharSet="134" html:Color="#000000">／</Font></ss:Data></Cell>
    <Cell><ss:Data ss:Type="String" xmlns="http://www.w3.org/TR/REC-html40"><Font
       html:Face="宋体" x:CharSet="134" html:Color="#000000">／</Font></ss:Data></Cell>
   </Row>
   <Row>
    <Cell><Data ss:Type="String">chrA07</Data></Cell>
    <Cell><Data ss:Type="Number">7159001</Data></Cell>
    <Cell><Data ss:Type="Number">7160000</Data></Cell>
    <Cell ss:StyleID="s24"><Data ss:Type="Number">1.74196510863146E-6</Data></Cell>
    <Cell><Data ss:Type="Number">1.0855244609735801E-3</Data></Cell>
    <Cell ss:StyleID="s25"><Data ss:Type="Number">-26.971326164874601</Data></Cell>
    <Cell ss:StyleID="s23"><Data ss:Type="String">BnaA07g06910D</Data></Cell>
    <Cell ss:StyleID="s17"><ss:Data ss:Type="String"
      xmlns="http://www.w3.org/TR/REC-html40"><Font html:Face="宋体" x:CharSet="134"
       html:Color="#000000">／</Font></ss:Data></Cell>
   </Row>
   <Row>
    <Cell><Data ss:Type="String">chrA07</Data></Cell>
    <Cell><Data ss:Type="Number">11179001</Data></Cell>
    <Cell><Data ss:Type="Number">11180000</Data></Cell>
    <Cell ss:StyleID="s24"><Data ss:Type="Number">7.4792292802648994E-12</Data></Cell>
    <Cell ss:StyleID="s24"><Data ss:Type="Number">3.6957108087795897E-8</Data></Cell>
    <Cell ss:StyleID="s25"><Data ss:Type="Number">28.2973138995923</Data></Cell>
    <Cell ss:StyleID="s23"><Data ss:Type="String">BnaA07g12210D</Data></Cell>
    <Cell><Data ss:Type="String">Bna.140</Data></Cell>
    <Cell><Data ss:Type="String">NP_189283.1 </Data></Cell>
    <Cell><Data ss:Type="String">aquaporin TIP1-2</Data></Cell>
    <Cell><Data ss:Type="String">A. thaliana</Data></Cell>
    <Cell><Data ss:Type="Number">94.1</Data></Cell>
    <Cell><Data ss:Type="Number">0</Data></Cell>
    <Cell><Data ss:Type="Number">0</Data></Cell>
    <Cell><Data ss:Type="Number">0</Data></Cell>
    <Cell><Data ss:Type="Number">0</Data></Cell>
    <Cell><Data ss:Type="Number">0</Data></Cell>
    <Cell><Data ss:Type="Number">0</Data></Cell>
    <Cell><Data ss:Type="Number">224</Data></Cell>
    <Cell><Data ss:Type="Number">0</Data></Cell>
    <Cell><Data ss:Type="Number">0</Data></Cell>
    <Cell ss:StyleID="s27"><Data ss:Type="String">√</Data></Cell>
    <Cell ss:StyleID="s27"><Data ss:Type="String">√</Data></Cell>
    <Cell ss:StyleID="s27"><Data ss:Type="String">√</Data></Cell>
    <Cell ss:StyleID="s27"><Data ss:Type="String">√</Data></Cell>
   </Row>
   <Row ss:Height="30">
    <Cell><Data ss:Type="String">chrA08</Data></Cell>
    <Cell><Data ss:Type="Number">2100001</Data></Cell>
    <Cell><Data ss:Type="Number">2101000</Data></Cell>
    <Cell ss:StyleID="s24"><Data ss:Type="Number">5.6377219633773104E-6</Data></Cell>
    <Cell><Data ss:Type="Number">2.4588805157344301E-3</Data></Cell>
    <Cell ss:StyleID="s25"><Data ss:Type="Number">-26.5667166416792</Data></Cell>
    <Cell ss:StyleID="s23"><Data ss:Type="String">BnaA08g02650D</Data></Cell>
    <Cell><Data ss:Type="String">Bna.14486</Data></Cell>
    <Cell><Data ss:Type="String">NP_564547.1 </Data></Cell>
    <Cell><Data ss:Type="String">B3 domain-containing protein REM19</Data></Cell>
    <Cell><Data ss:Type="String">A. thaliana</Data></Cell>
    <Cell><Data ss:Type="Number">88.4</Data></Cell>
    <Cell><Data ss:Type="Number">0</Data></Cell>
    <Cell><Data ss:Type="Number">0</Data></Cell>
    <Cell><Data ss:Type="Number">0</Data></Cell>
    <Cell><Data ss:Type="Number">0</Data></Cell>
    <Cell><Data ss:Type="Number">0</Data></Cell>
    <Cell><Data ss:Type="Number">0</Data></Cell>
    <Cell><Data ss:Type="Number">33</Data></Cell>
    <Cell><Data ss:Type="Number">0</Data></Cell>
    <Cell><Data ss:Type="Number">0</Data></Cell>
    <Cell><ss:Data ss:Type="String" xmlns="http://www.w3.org/TR/REC-html40"><Font
       html:Face="宋体" x:CharSet="134" html:Color="#000000">／</Font></ss:Data></Cell>
    <Cell ss:StyleID="s27"><Data ss:Type="String">√</Data></Cell>
    <Cell><ss:Data ss:Type="String" xmlns="http://www.w3.org/TR/REC-html40"><Font
       html:Face="宋体" x:CharSet="134" html:Color="#000000">／</Font></ss:Data></Cell>
    <Cell><ss:Data ss:Type="String" xmlns="http://www.w3.org/TR/REC-html40"><Font
       html:Face="宋体" x:CharSet="134" html:Color="#000000">／</Font></ss:Data></Cell>
   </Row>
   <Row>
    <Cell><Data ss:Type="String">chrA08</Data></Cell>
    <Cell><Data ss:Type="Number">2101001</Data></Cell>
    <Cell><Data ss:Type="Number">2102000</Data></Cell>
    <Cell ss:StyleID="s24"><Data ss:Type="Number">1.8924651030556501E-6</Data></Cell>
    <Cell><Data ss:Type="Number">1.1536357789297201E-3</Data></Cell>
    <Cell ss:StyleID="s25"><Data ss:Type="Number">-29.1034482758621</Data></Cell>
    <Cell ss:StyleID="s23"><Data ss:Type="String">BnaA08g02660D</Data></Cell>
    <Cell><Data ss:Type="String">Bna.16115 </Data></Cell>
    <Cell><Data ss:Type="String">NP_683415.2 </Data></Cell>
    <Cell><Data ss:Type="String">B3 domain-containing protein</Data></Cell>
    <Cell><Data ss:Type="String">A. thaliana</Data></Cell>
    <Cell><Data ss:Type="Number">71.5</Data></Cell>
    <Cell><Data ss:Type="Number">0</Data></Cell>
    <Cell><Data ss:Type="Number">0</Data></Cell>
    <Cell><Data ss:Type="Number">0</Data></Cell>
    <Cell><Data ss:Type="Number">0</Data></Cell>
    <Cell><Data ss:Type="Number">173</Data></Cell>
    <Cell><Data ss:Type="Number">0</Data></Cell>
    <Cell><Data ss:Type="Number">33</Data></Cell>
    <Cell><Data ss:Type="Number">0</Data></Cell>
    <Cell><Data ss:Type="Number">0</Data></Cell>
    <Cell><ss:Data ss:Type="String" xmlns="http://www.w3.org/TR/REC-html40"><Font
       html:Face="宋体" x:CharSet="134" html:Color="#000000">／</Font></ss:Data></Cell>
    <Cell ss:StyleID="s27"><Data ss:Type="String">√</Data></Cell>
    <Cell><ss:Data ss:Type="String" xmlns="http://www.w3.org/TR/REC-html40"><Font
       html:Face="宋体" x:CharSet="134" html:Color="#000000">／</Font></ss:Data></Cell>
    <Cell><ss:Data ss:Type="String" xmlns="http://www.w3.org/TR/REC-html40"><Font
       html:Face="宋体" x:CharSet="134" html:Color="#000000">／</Font></ss:Data></Cell>
   </Row>
   <Row>
    <Cell><Data ss:Type="String">chrA08</Data></Cell>
    <Cell><Data ss:Type="Number">5664001</Data></Cell>
    <Cell><Data ss:Type="Number">5665000</Data></Cell>
    <Cell ss:StyleID="s24"><Data ss:Type="Number">5.5122447222837798E-13</Data></Cell>
    <Cell ss:StyleID="s24"><Data ss:Type="Number">3.6175002947738101E-9</Data></Cell>
    <Cell ss:StyleID="s25"><Data ss:Type="Number">-34.683451924831203</Data></Cell>
    <Cell ss:StyleID="s39"><Data ss:Type="String">BnaA08g05750D</Data></Cell>
    <Cell><Data ss:Type="String">Bna.24038</Data></Cell>
    <Cell><Data ss:Type="String">NP_193303.1 </Data></Cell>
    <Cell><Data ss:Type="String">monothiol glutaredoxin-S4 </Data></Cell>
    <Cell><Data ss:Type="String">A. thaliana</Data></Cell>
    <Cell><Data ss:Type="Number">94.1</Data></Cell>
    <Cell><Data ss:Type="Number">0</Data></Cell>
    <Cell><Data ss:Type="Number">0</Data></Cell>
    <Cell><Data ss:Type="Number">0</Data></Cell>
    <Cell><Data ss:Type="Number">0</Data></Cell>
    <Cell><Data ss:Type="Number">0</Data></Cell>
    <Cell><Data ss:Type="Number">0</Data></Cell>
    <Cell><Data ss:Type="Number">0</Data></Cell>
    <Cell><Data ss:Type="Number">0</Data></Cell>
    <Cell><Data ss:Type="Number">332</Data></Cell>
    <Cell><ss:Data ss:Type="String" xmlns="http://www.w3.org/TR/REC-html40"><Font
       html:Face="宋体" x:CharSet="134" html:Color="#000000">／</Font></ss:Data></Cell>
    <Cell><ss:Data ss:Type="String" xmlns="http://www.w3.org/TR/REC-html40"><Font
       html:Face="宋体" x:CharSet="134" html:Color="#000000">／</Font></ss:Data></Cell>
    <Cell><ss:Data ss:Type="String" xmlns="http://www.w3.org/TR/REC-html40"><Font
       html:Face="宋体" x:CharSet="134" html:Color="#000000">／</Font></ss:Data></Cell>
    <Cell><ss:Data ss:Type="String" xmlns="http://www.w3.org/TR/REC-html40"><Font
       html:Face="宋体" x:CharSet="134" html:Color="#000000">／</Font></ss:Data></Cell>
   </Row>
   <Row ss:Height="30">
    <Cell><Data ss:Type="String">chrA09</Data></Cell>
    <Cell><Data ss:Type="Number">13470001</Data></Cell>
    <Cell><Data ss:Type="Number">13471000</Data></Cell>
    <Cell ss:StyleID="s24"><Data ss:Type="Number">1.1073883034553101E-5</Data></Cell>
    <Cell><Data ss:Type="Number">4.0621364187740103E-3</Data></Cell>
    <Cell ss:StyleID="s25"><Data ss:Type="Number">40.625</Data></Cell>
    <Cell ss:StyleID="s23"><Data ss:Type="String">BnaA09g20620D</Data></Cell>
    <Cell><Data ss:Type="String">Bna.12757</Data></Cell>
    <Cell><Data ss:Type="String">NP_192311.1 </Data></Cell>
    <Cell><Data ss:Type="String">putative plastid-lipid-associated protein 1</Data></Cell>
    <Cell><Data ss:Type="String">A. thaliana</Data></Cell>
    <Cell><Data ss:Type="Number">88.7</Data></Cell>
    <Cell><Data ss:Type="Number">0</Data></Cell>
    <Cell><Data ss:Type="Number">0</Data></Cell>
    <Cell><Data ss:Type="Number">120</Data></Cell>
    <Cell><Data ss:Type="Number">0</Data></Cell>
    <Cell><Data ss:Type="Number">0</Data></Cell>
    <Cell><Data ss:Type="Number">0</Data></Cell>
    <Cell><Data ss:Type="Number">11</Data></Cell>
    <Cell><Data ss:Type="Number">0</Data></Cell>
    <Cell><Data ss:Type="Number">0</Data></Cell>
    <Cell ss:StyleID="s27"><Data ss:Type="String">√</Data></Cell>
    <Cell ss:StyleID="s27"><Data ss:Type="String">√</Data></Cell>
    <Cell><ss:Data ss:Type="String" xmlns="http://www.w3.org/TR/REC-html40"><Font
       html:Face="宋体" x:CharSet="134" html:Color="#000000">／</Font></ss:Data></Cell>
    <Cell><ss:Data ss:Type="String" xmlns="http://www.w3.org/TR/REC-html40"><Font
       html:Face="宋体" x:CharSet="134" html:Color="#000000">／</Font></ss:Data></Cell>
   </Row>
   <Row>
    <Cell><Data ss:Type="String">chrA09</Data></Cell>
    <Cell><Data ss:Type="Number">31492001</Data></Cell>
    <Cell><Data ss:Type="Number">31493000</Data></Cell>
    <Cell ss:StyleID="s24"><Data ss:Type="Number">6.8362748099640201E-10</Data></Cell>
    <Cell ss:StyleID="s24"><Data ss:Type="Number">1.87667098961929E-6</Data></Cell>
    <Cell ss:StyleID="s25"><Data ss:Type="Number">-27.903718797758501</Data></Cell>
    <Cell ss:StyleID="s43"><Data ss:Type="String">BnaA09g46290D</Data></Cell>
    <Cell><Data ss:Type="String">Bna.12723</Data></Cell>
    <Cell ss:StyleID="s17"><ss:Data ss:Type="String"
      xmlns="http://www.w3.org/TR/REC-html40"><Font html:Face="宋体" x:CharSet="134"
       html:Color="#000000">／</Font></ss:Data></Cell>
    <Cell ss:StyleID="s17"><ss:Data ss:Type="String"
      xmlns="http://www.w3.org/TR/REC-html40"><Font html:Face="宋体" x:CharSet="134"
       html:Color="#000000">／</Font></ss:Data></Cell>
    <Cell ss:StyleID="s17"><ss:Data ss:Type="String"
      xmlns="http://www.w3.org/TR/REC-html40"><Font html:Face="宋体" x:CharSet="134"
       html:Color="#000000">／</Font></ss:Data></Cell>
    <Cell ss:StyleID="s17"><ss:Data ss:Type="String"
      xmlns="http://www.w3.org/TR/REC-html40"><Font html:Face="宋体" x:CharSet="134"
       html:Color="#000000">／</Font></ss:Data></Cell>
    <Cell><Data ss:Type="Number">0</Data></Cell>
    <Cell><Data ss:Type="Number">0</Data></Cell>
    <Cell><Data ss:Type="Number">0</Data></Cell>
    <Cell><Data ss:Type="Number">0</Data></Cell>
    <Cell><Data ss:Type="Number">0</Data></Cell>
    <Cell><Data ss:Type="Number">0</Data></Cell>
    <Cell><Data ss:Type="Number">33</Data></Cell>
    <Cell><Data ss:Type="Number">0</Data></Cell>
    <Cell><Data ss:Type="Number">332</Data></Cell>
    <Cell><ss:Data ss:Type="String" xmlns="http://www.w3.org/TR/REC-html40"><Font
       html:Face="宋体" x:CharSet="134" html:Color="#000000">／</Font></ss:Data></Cell>
    <Cell ss:StyleID="s27"><Data ss:Type="String">√</Data></Cell>
    <Cell ss:StyleID="s27"><Data ss:Type="String">√</Data></Cell>
    <Cell><ss:Data ss:Type="String" xmlns="http://www.w3.org/TR/REC-html40"><Font
       html:Face="宋体" x:CharSet="134" html:Color="#000000">／</Font></ss:Data></Cell>
   </Row>
   <Row>
    <Cell><Data ss:Type="String">chrC01</Data></Cell>
    <Cell><Data ss:Type="Number">5055001</Data></Cell>
    <Cell><Data ss:Type="Number">5056000</Data></Cell>
    <Cell ss:StyleID="s24"><Data ss:Type="Number">1.3561038103893801E-6</Data></Cell>
    <Cell><Data ss:Type="Number">9.1278481253268201E-4</Data></Cell>
    <Cell ss:StyleID="s25"><Data ss:Type="Number">29.729729729729701</Data></Cell>
    <Cell ss:StyleID="s43"><Data ss:Type="String">BnaC01g08880D</Data></Cell>
    <Cell><Data ss:Type="String">Bna.4951 </Data></Cell>
    <Cell><Data ss:Type="String">NP_567830.1 </Data></Cell>
    <Cell><Data ss:Type="String">protein embryo defective 2752 </Data></Cell>
    <Cell><Data ss:Type="String">A. thaliana</Data></Cell>
    <Cell><Data ss:Type="Number">95</Data></Cell>
    <Cell><Data ss:Type="Number">0</Data></Cell>
    <Cell><Data ss:Type="Number">0</Data></Cell>
    <Cell><Data ss:Type="Number">0</Data></Cell>
    <Cell><Data ss:Type="Number">0</Data></Cell>
    <Cell><Data ss:Type="Number">0</Data></Cell>
    <Cell><Data ss:Type="Number">0</Data></Cell>
    <Cell><Data ss:Type="Number">44</Data></Cell>
    <Cell><Data ss:Type="Number">0</Data></Cell>
    <Cell><Data ss:Type="Number">0</Data></Cell>
    <Cell><ss:Data ss:Type="String" xmlns="http://www.w3.org/TR/REC-html40"><Font
       html:Face="宋体" x:CharSet="134" html:Color="#000000">／</Font></ss:Data></Cell>
    <Cell ss:StyleID="s27"><Data ss:Type="String">√</Data></Cell>
    <Cell ss:StyleID="s27"><Data ss:Type="String">√</Data></Cell>
    <Cell><ss:Data ss:Type="String" xmlns="http://www.w3.org/TR/REC-html40"><Font
       html:Face="宋体" x:CharSet="134" html:Color="#000000">／</Font></ss:Data></Cell>
   </Row>
   <Row>
    <Cell><Data ss:Type="String">chrC01</Data></Cell>
    <Cell><Data ss:Type="Number">20776001</Data></Cell>
    <Cell><Data ss:Type="Number">20777000</Data></Cell>
    <Cell ss:StyleID="s24"><Data ss:Type="Number">1.3788935751273199E-5</Data></Cell>
    <Cell><Data ss:Type="Number">4.7549233296072498E-3</Data></Cell>
    <Cell ss:StyleID="s25"><Data ss:Type="Number">-31.823529411764699</Data></Cell>
    <Cell ss:StyleID="s43"><Data ss:Type="String">BnaC01g25270D</Data></Cell>
    <Cell ss:StyleID="s17"><ss:Data ss:Type="String"
      xmlns="http://www.w3.org/TR/REC-html40"><Font html:Face="宋体" x:CharSet="134"
       html:Color="#000000">／</Font></ss:Data></Cell>
   </Row>
   <Row>
    <Cell><Data ss:Type="String">chrC01</Data></Cell>
    <Cell><Data ss:Type="Number">32534001</Data></Cell>
    <Cell><Data ss:Type="Number">32535000</Data></Cell>
    <Cell ss:StyleID="s24"><Data ss:Type="Number">4.3492343537763201E-7</Data></Cell>
    <Cell><Data ss:Type="Number">3.7977624160658198E-4</Data></Cell>
    <Cell ss:StyleID="s25"><Data ss:Type="Number">-27.240896358543399</Data></Cell>
    <Cell ss:StyleID="s43"><Data ss:Type="String">BnaC01g33320D</Data></Cell>
    <Cell><Data ss:Type="String">Bna.16629</Data></Cell>
    <Cell><Data ss:Type="String">NP_181486.1 </Data></Cell>
    <Cell><Data ss:Type="String">gibberellin-regulated protein </Data></Cell>
    <Cell><Data ss:Type="String">A. thaliana</Data></Cell>
    <Cell><Data ss:Type="Number">50</Data></Cell>
    <Cell><Data ss:Type="Number">0</Data></Cell>
    <Cell><Data ss:Type="Number">0</Data></Cell>
    <Cell><Data ss:Type="Number">0</Data></Cell>
    <Cell><Data ss:Type="Number">0</Data></Cell>
    <Cell><Data ss:Type="Number">0</Data></Cell>
    <Cell><Data ss:Type="Number">0</Data></Cell>
    <Cell><Data ss:Type="Number">33</Data></Cell>
    <Cell><Data ss:Type="Number">0</Data></Cell>
    <Cell><Data ss:Type="Number">0</Data></Cell>
    <Cell><ss:Data ss:Type="String" xmlns="http://www.w3.org/TR/REC-html40"><Font
       html:Face="宋体" x:CharSet="134" html:Color="#000000">／</Font></ss:Data></Cell>
    <Cell ss:StyleID="s27"><Data ss:Type="String">√</Data></Cell>
    <Cell ss:StyleID="s27"><Data ss:Type="String">√</Data></Cell>
    <Cell><ss:Data ss:Type="String" xmlns="http://www.w3.org/TR/REC-html40"><Font
       html:Face="宋体" x:CharSet="134" html:Color="#000000">／</Font></ss:Data></Cell>
   </Row>
   <Row>
    <Cell><Data ss:Type="String">chrC01</Data></Cell>
    <Cell><Data ss:Type="Number">34836001</Data></Cell>
    <Cell><Data ss:Type="Number">34837000</Data></Cell>
    <Cell ss:StyleID="s24"><Data ss:Type="Number">1.9112424608838201E-5</Data></Cell>
    <Cell><Data ss:Type="Number">5.9854376664330404E-3</Data></Cell>
    <Cell ss:StyleID="s25"><Data ss:Type="Number">-25.690738363845199</Data></Cell>
    <Cell ss:StyleID="s23"><Data ss:Type="String">BnaC01g35440D</Data></Cell>
    <Cell ss:StyleID="s17"><ss:Data ss:Type="String"
      xmlns="http://www.w3.org/TR/REC-html40"><Font html:Face="宋体" x:CharSet="134"
       html:Color="#000000">／</Font></ss:Data></Cell>
   </Row>
   <Row>
    <Cell><Data ss:Type="String">chrC03</Data></Cell>
    <Cell><Data ss:Type="Number">13384001</Data></Cell>
    <Cell><Data ss:Type="Number">13385000</Data></Cell>
    <Cell ss:StyleID="s24"><Data ss:Type="Number">3.4132925648103399E-47</Data></Cell>
    <Cell ss:StyleID="s24"><Data ss:Type="Number">1.30328947611982E-42</Data></Cell>
    <Cell ss:StyleID="s25"><Data ss:Type="Number">-36.651305683563798</Data></Cell>
    <Cell ss:StyleID="s23"><Data ss:Type="String">BnaC03g23920D</Data></Cell>
    <Cell><Data ss:Type="String">Bna.17173</Data></Cell>
    <Cell><Data ss:Type="String">NP_051051.1 </Data></Cell>
    <Cell><Data ss:Type="String">RNA polymerase beta subunit</Data></Cell>
    <Cell><Data ss:Type="String">A. thaliana</Data></Cell>
    <Cell><Data ss:Type="Number">99</Data></Cell>
    <Cell><Data ss:Type="Number">0</Data></Cell>
    <Cell><Data ss:Type="Number">0</Data></Cell>
    <Cell><Data ss:Type="Number">0</Data></Cell>
    <Cell><Data ss:Type="Number">0</Data></Cell>
    <Cell><Data ss:Type="Number">0</Data></Cell>
    <Cell><Data ss:Type="Number">0</Data></Cell>
    <Cell><Data ss:Type="Number">22</Data></Cell>
    <Cell><Data ss:Type="Number">0</Data></Cell>
    <Cell><Data ss:Type="Number">0</Data></Cell>
    <Cell><ss:Data ss:Type="String" xmlns="http://www.w3.org/TR/REC-html40"><Font
       html:Face="宋体" x:CharSet="134" html:Color="#000000">／</Font></ss:Data></Cell>
    <Cell ss:StyleID="s27"><Data ss:Type="String">√</Data></Cell>
    <Cell ss:StyleID="s27"><Data ss:Type="String">√</Data></Cell>
    <Cell><ss:Data ss:Type="String" xmlns="http://www.w3.org/TR/REC-html40"><Font
       html:Face="宋体" x:CharSet="134" html:Color="#000000">／</Font></ss:Data></Cell>
   </Row>
   <Row>
    <Cell><Data ss:Type="String">chrC03</Data></Cell>
    <Cell><Data ss:Type="Number">14515001</Data></Cell>
    <Cell><Data ss:Type="Number">14516000</Data></Cell>
    <Cell ss:StyleID="s24"><Data ss:Type="Number">3.0388468225973602E-7</Data></Cell>
    <Cell><Data ss:Type="Number">2.8553631151486298E-4</Data></Cell>
    <Cell ss:StyleID="s25"><Data ss:Type="Number">26.543778801843299</Data></Cell>
    <Cell ss:StyleID="s23"><Data ss:Type="String">BnaC03g25860D</Data></Cell>
    <Cell><Data ss:Type="String">Bna.16598</Data></Cell>
    <Cell><Data ss:Type="String">NP_973701.1 </Data></Cell>
    <Cell><Data ss:Type="String">auxin response factor 11</Data></Cell>
    <Cell><Data ss:Type="String">A. thaliana</Data></Cell>
    <Cell><Data ss:Type="Number">81.7</Data></Cell>
    <Cell><ss:Data ss:Type="String" xmlns="http://www.w3.org/TR/REC-html40"><Font
       html:Face="宋体" x:CharSet="134" html:Color="#000000">／</Font></ss:Data></Cell>
    <Cell><ss:Data ss:Type="String" xmlns="http://www.w3.org/TR/REC-html40"><Font
       html:Face="宋体" x:CharSet="134" html:Color="#000000">／</Font></ss:Data></Cell>
    <Cell><ss:Data ss:Type="String" xmlns="http://www.w3.org/TR/REC-html40"><Font
       html:Face="宋体" x:CharSet="134" html:Color="#000000">／</Font></ss:Data></Cell>
    <Cell><ss:Data ss:Type="String" xmlns="http://www.w3.org/TR/REC-html40"><Font
       html:Face="宋体" x:CharSet="134" html:Color="#000000">／</Font></ss:Data></Cell>
    <Cell><ss:Data ss:Type="String" xmlns="http://www.w3.org/TR/REC-html40"><Font
       html:Face="宋体" x:CharSet="134" html:Color="#000000">／</Font></ss:Data></Cell>
    <Cell><ss:Data ss:Type="String" xmlns="http://www.w3.org/TR/REC-html40"><Font
       html:Face="宋体" x:CharSet="134" html:Color="#000000">／</Font></ss:Data></Cell>
    <Cell><ss:Data ss:Type="String" xmlns="http://www.w3.org/TR/REC-html40"><Font
       html:Face="宋体" x:CharSet="134" html:Color="#000000">／</Font></ss:Data></Cell>
    <Cell><ss:Data ss:Type="String" xmlns="http://www.w3.org/TR/REC-html40"><Font
       html:Face="宋体" x:CharSet="134" html:Color="#000000">／</Font></ss:Data></Cell>
    <Cell><ss:Data ss:Type="String" xmlns="http://www.w3.org/TR/REC-html40"><Font
       html:Face="宋体" x:CharSet="134" html:Color="#000000">／</Font></ss:Data></Cell>
    <Cell><ss:Data ss:Type="String" xmlns="http://www.w3.org/TR/REC-html40"><Font
       html:Face="宋体" x:CharSet="134" html:Color="#000000">／</Font></ss:Data></Cell>
    <Cell ss:StyleID="s27"><Data ss:Type="String">√</Data></Cell>
    <Cell><ss:Data ss:Type="String" xmlns="http://www.w3.org/TR/REC-html40"><Font
       html:Face="宋体" x:CharSet="134" html:Color="#000000">／</Font></ss:Data></Cell>
    <Cell><ss:Data ss:Type="String" xmlns="http://www.w3.org/TR/REC-html40"><Font
       html:Face="宋体" x:CharSet="134" html:Color="#000000">／</Font></ss:Data></Cell>
   </Row>
   <Row ss:Height="30">
    <Cell><Data ss:Type="String">chrC03</Data></Cell>
    <Cell><Data ss:Type="Number">29352001</Data></Cell>
    <Cell><Data ss:Type="Number">29353000</Data></Cell>
    <Cell ss:StyleID="s24"><Data ss:Type="Number">6.9126521879400103E-6</Data></Cell>
    <Cell><Data ss:Type="Number">2.85766329554354E-3</Data></Cell>
    <Cell ss:StyleID="s25"><Data ss:Type="Number">-25.946969696969699</Data></Cell>
    <Cell ss:StyleID="s23"><Data ss:Type="String">BnaC03g44230D</Data></Cell>
    <Cell><Data ss:Type="String">Bna.263</Data></Cell>
    <Cell><Data ss:Type="String">NP_178531.1 </Data></Cell>
    <Cell><Data ss:Type="String">OB-fold nucleic acid binding domain-containing protein</Data></Cell>
    <Cell><Data ss:Type="String">A. thaliana</Data></Cell>
    <Cell><Data ss:Type="Number">97.2</Data></Cell>
    <Cell><Data ss:Type="Number">0</Data></Cell>
    <Cell><Data ss:Type="Number">81</Data></Cell>
    <Cell><Data ss:Type="Number">0</Data></Cell>
    <Cell><Data ss:Type="Number">734</Data></Cell>
    <Cell><Data ss:Type="Number">0</Data></Cell>
    <Cell><Data ss:Type="Number">0</Data></Cell>
    <Cell><Data ss:Type="Number">101</Data></Cell>
    <Cell><Data ss:Type="Number">0</Data></Cell>
    <Cell><Data ss:Type="Number">0</Data></Cell>
    <Cell><ss:Data ss:Type="String" xmlns="http://www.w3.org/TR/REC-html40"><Font
       html:Face="宋体" x:CharSet="134" html:Color="#000000">／</Font></ss:Data></Cell>
    <Cell ss:StyleID="s27"><Data ss:Type="String">√</Data></Cell>
    <Cell ss:StyleID="s27"><Data ss:Type="String">√</Data></Cell>
    <Cell><ss:Data ss:Type="String" xmlns="http://www.w3.org/TR/REC-html40"><Font
       html:Face="宋体" x:CharSet="134" html:Color="#000000">／</Font></ss:Data></Cell>
   </Row>
   <Row ss:Height="30">
    <Cell><Data ss:Type="String">chrC04</Data></Cell>
    <Cell><Data ss:Type="Number">2356001</Data></Cell>
    <Cell><Data ss:Type="Number">2357000</Data></Cell>
    <Cell ss:StyleID="s24"><Data ss:Type="Number">7.4019353927895906E-8</Data></Cell>
    <Cell ss:StyleID="s24"><Data ss:Type="Number">9.2802685067867096E-5</Data></Cell>
    <Cell ss:StyleID="s25"><Data ss:Type="Number">38.3720930232558</Data></Cell>
    <Cell ss:StyleID="s23"><Data ss:Type="String">BnaC04g03320D</Data></Cell>
    <Cell><Data ss:Type="String">Bna.18424</Data></Cell>
    <Cell><Data ss:Type="String">NP_566008.1 </Data></Cell>
    <Cell><Data ss:Type="String">ankyrin repeat-containing protein</Data></Cell>
    <Cell><Data ss:Type="String">A. thaliana</Data></Cell>
    <Cell><Data ss:Type="Number">92.9</Data></Cell>
    <Cell><Data ss:Type="Number">0</Data></Cell>
    <Cell><Data ss:Type="Number">81</Data></Cell>
    <Cell><Data ss:Type="Number">0</Data></Cell>
    <Cell><Data ss:Type="Number">0</Data></Cell>
    <Cell><Data ss:Type="Number">0</Data></Cell>
    <Cell><Data ss:Type="Number">0</Data></Cell>
    <Cell><Data ss:Type="Number">0</Data></Cell>
    <Cell><Data ss:Type="Number">0</Data></Cell>
    <Cell><Data ss:Type="Number">0</Data></Cell>
    <Cell ss:StyleID="s27"><Data ss:Type="String">√</Data></Cell>
    <Cell ss:StyleID="s27"><Data ss:Type="String">√</Data></Cell>
    <Cell><ss:Data ss:Type="String" xmlns="http://www.w3.org/TR/REC-html40"><Font
       html:Face="宋体" x:CharSet="134" html:Color="#000000">／</Font></ss:Data></Cell>
    <Cell><ss:Data ss:Type="String" xmlns="http://www.w3.org/TR/REC-html40"><Font
       html:Face="宋体" x:CharSet="134" html:Color="#000000">／</Font></ss:Data></Cell>
   </Row>
   <Row>
    <Cell><Data ss:Type="String">chrC04</Data></Cell>
    <Cell><Data ss:Type="Number">35233001</Data></Cell>
    <Cell><Data ss:Type="Number">35234000</Data></Cell>
    <Cell ss:StyleID="s24"><Data ss:Type="Number">1.0583231077388599E-12</Data></Cell>
    <Cell ss:StyleID="s24"><Data ss:Type="Number">6.5368636290710099E-9</Data></Cell>
    <Cell ss:StyleID="s25"><Data ss:Type="Number">-36.208598376837003</Data></Cell>
    <Cell ss:StyleID="s23"><Data ss:Type="String">BnaC04g33690D</Data></Cell>
    <Cell><Data ss:Type="String">Bna.1649</Data></Cell>
    <Cell><Data ss:Type="String">NP_179713.1 </Data></Cell>
    <Cell><Data ss:Type="String">triosephosphate isomerase</Data></Cell>
    <Cell><Data ss:Type="String">A. thaliana</Data></Cell>
    <Cell><Data ss:Type="Number">94.9</Data></Cell>
    <Cell><Data ss:Type="Number">0</Data></Cell>
    <Cell><Data ss:Type="Number">121</Data></Cell>
    <Cell><Data ss:Type="Number">200</Data></Cell>
    <Cell><Data ss:Type="Number">183</Data></Cell>
    <Cell><Data ss:Type="Number">346</Data></Cell>
    <Cell><Data ss:Type="Number">62</Data></Cell>
    <Cell><Data ss:Type="Number">168</Data></Cell>
    <Cell><Data ss:Type="Number">0</Data></Cell>
    <Cell><Data ss:Type="Number">166</Data></Cell>
    <Cell ss:StyleID="s27"><Data ss:Type="String">√</Data></Cell>
    <Cell ss:StyleID="s27"><Data ss:Type="String">√</Data></Cell>
    <Cell ss:StyleID="s27"><Data ss:Type="String">√</Data></Cell>
    <Cell><ss:Data ss:Type="String" xmlns="http://www.w3.org/TR/REC-html40"><Font
       html:Face="宋体" x:CharSet="134" html:Color="#000000">／</Font></ss:Data></Cell>
   </Row>
   <Row>
    <Cell><Data ss:Type="String">chrC04</Data></Cell>
    <Cell><Data ss:Type="Number">40493001</Data></Cell>
    <Cell><Data ss:Type="Number">40494000</Data></Cell>
    <Cell ss:StyleID="s24"><Data ss:Type="Number">7.1536549138671403E-9</Data></Cell>
    <Cell ss:StyleID="s24"><Data ss:Type="Number">1.4445238283644701E-5</Data></Cell>
    <Cell ss:StyleID="s25"><Data ss:Type="Number">50.365817968978597</Data></Cell>
    <Cell ss:StyleID="s23"><Data ss:Type="String">BnaC04g39580D</Data></Cell>
    <Cell><Data ss:Type="String">Bna.17048</Data></Cell>
    <Cell><Data ss:Type="String">NP_565666.1 </Data></Cell>
    <Cell><Data ss:Type="String">Superoxide dismutase [Cu-Zn]</Data></Cell>
    <Cell><Data ss:Type="String">A. thaliana</Data></Cell>
    <Cell><Data ss:Type="Number">91.1</Data></Cell>
    <Cell><Data ss:Type="Number">0</Data></Cell>
    <Cell><Data ss:Type="Number">0</Data></Cell>
    <Cell><Data ss:Type="Number">40</Data></Cell>
    <Cell><Data ss:Type="Number">0</Data></Cell>
    <Cell><Data ss:Type="Number">0</Data></Cell>
    <Cell><Data ss:Type="Number">62</Data></Cell>
    <Cell><Data ss:Type="Number">33</Data></Cell>
    <Cell><Data ss:Type="Number">0</Data></Cell>
    <Cell><Data ss:Type="Number">0</Data></Cell>
    <Cell><ss:Data ss:Type="String" xmlns="http://www.w3.org/TR/REC-html40"><Font
       html:Face="宋体" x:CharSet="134" html:Color="#000000">／</Font></ss:Data></Cell>
    <Cell ss:StyleID="s27"><Data ss:Type="String">√</Data></Cell>
    <Cell ss:StyleID="s27"><Data ss:Type="String">√</Data></Cell>
    <Cell><ss:Data ss:Type="String" xmlns="http://www.w3.org/TR/REC-html40"><Font
       html:Face="宋体" x:CharSet="134" html:Color="#000000">／</Font></ss:Data></Cell>
   </Row>
   <Row ss:Height="30">
    <Cell><Data ss:Type="String">chrC05</Data></Cell>
    <Cell><Data ss:Type="Number">4284001</Data></Cell>
    <Cell><Data ss:Type="Number">4285000</Data></Cell>
    <Cell ss:StyleID="s24"><Data ss:Type="Number">6.9871556584989095E-7</Data></Cell>
    <Cell><Data ss:Type="Number">5.5686492254206001E-4</Data></Cell>
    <Cell ss:StyleID="s25"><Data ss:Type="Number">33.3333333333333</Data></Cell>
    <Cell ss:StyleID="s23"><Data ss:Type="String">BnaC05g08160D</Data></Cell>
    <Cell><Data ss:Type="String">Bna.20904</Data></Cell>
    <Cell><Data ss:Type="String">NP_172535.1 </Data></Cell>
    <Cell><Data ss:Type="String">putative S-ribonuclease binding protein SBP1</Data></Cell>
    <Cell><Data ss:Type="String">A. thaliana</Data></Cell>
    <Cell><Data ss:Type="Number">81.7</Data></Cell>
    <Cell><Data ss:Type="Number">0</Data></Cell>
    <Cell><Data ss:Type="Number">0</Data></Cell>
    <Cell><Data ss:Type="Number">80</Data></Cell>
    <Cell><Data ss:Type="Number">0</Data></Cell>
    <Cell><Data ss:Type="Number">0</Data></Cell>
    <Cell><Data ss:Type="Number">0</Data></Cell>
    <Cell><Data ss:Type="Number">0</Data></Cell>
    <Cell><Data ss:Type="Number">0</Data></Cell>
    <Cell><Data ss:Type="Number">0</Data></Cell>
    <Cell ss:StyleID="s27"><Data ss:Type="String">√</Data></Cell>
    <Cell ss:StyleID="s27"><Data ss:Type="String">√</Data></Cell>
    <Cell><ss:Data ss:Type="String" xmlns="http://www.w3.org/TR/REC-html40"><Font
       html:Face="宋体" x:CharSet="134" html:Color="#000000">／</Font></ss:Data></Cell>
    <Cell><ss:Data ss:Type="String" xmlns="http://www.w3.org/TR/REC-html40"><Font
       html:Face="宋体" x:CharSet="134" html:Color="#000000">／</Font></ss:Data></Cell>
   </Row>
   <Row>
    <Cell><Data ss:Type="String">chrC05</Data></Cell>
    <Cell><Data ss:Type="Number">33580001</Data></Cell>
    <Cell><Data ss:Type="Number">33581000</Data></Cell>
    <Cell ss:StyleID="s24"><Data ss:Type="Number">2.65689683438285E-5</Data></Cell>
    <Cell><Data ss:Type="Number">7.45440440708186E-3</Data></Cell>
    <Cell ss:StyleID="s25"><Data ss:Type="Number">25.393836691144202</Data></Cell>
    <Cell ss:StyleID="s23"><Data ss:Type="String">BnaC05g34070D</Data></Cell>
    <Cell><Data ss:Type="String">Bna.19246</Data></Cell>
    <Cell ss:StyleID="s17"><ss:Data ss:Type="String"
      xmlns="http://www.w3.org/TR/REC-html40"><Font html:Face="宋体" x:CharSet="134"
       html:Color="#000000">／</Font></ss:Data></Cell>
    <Cell ss:StyleID="s17"><ss:Data ss:Type="String"
      xmlns="http://www.w3.org/TR/REC-html40"><Font html:Face="宋体" x:CharSet="134"
       html:Color="#000000">／</Font></ss:Data></Cell>
    <Cell ss:StyleID="s17"><ss:Data ss:Type="String"
      xmlns="http://www.w3.org/TR/REC-html40"><Font html:Face="宋体" x:CharSet="134"
       html:Color="#000000">／</Font></ss:Data></Cell>
    <Cell ss:StyleID="s17"><ss:Data ss:Type="String"
      xmlns="http://www.w3.org/TR/REC-html40"><Font html:Face="宋体" x:CharSet="134"
       html:Color="#000000">／</Font></ss:Data></Cell>
    <Cell><Data ss:Type="Number">0</Data></Cell>
    <Cell><Data ss:Type="Number">0</Data></Cell>
    <Cell><Data ss:Type="Number">0</Data></Cell>
    <Cell><Data ss:Type="Number">0</Data></Cell>
    <Cell><Data ss:Type="Number">0</Data></Cell>
    <Cell><Data ss:Type="Number">0</Data></Cell>
    <Cell><Data ss:Type="Number">11</Data></Cell>
    <Cell><Data ss:Type="Number">0</Data></Cell>
    <Cell><Data ss:Type="Number">0</Data></Cell>
    <Cell><ss:Data ss:Type="String" xmlns="http://www.w3.org/TR/REC-html40"><Font
       html:Face="宋体" x:CharSet="134" html:Color="#000000">／</Font></ss:Data></Cell>
    <Cell ss:StyleID="s27"><Data ss:Type="String">√</Data></Cell>
    <Cell><ss:Data ss:Type="String" xmlns="http://www.w3.org/TR/REC-html40"><Font
       html:Face="宋体" x:CharSet="134" html:Color="#000000">／</Font></ss:Data></Cell>
    <Cell><ss:Data ss:Type="String" xmlns="http://www.w3.org/TR/REC-html40"><Font
       html:Face="宋体" x:CharSet="134" html:Color="#000000">／</Font></ss:Data></Cell>
   </Row>
   <Row>
    <Cell><Data ss:Type="String">chrC06</Data></Cell>
    <Cell><Data ss:Type="Number">1320001</Data></Cell>
    <Cell><Data ss:Type="Number">1321000</Data></Cell>
    <Cell ss:StyleID="s24"><Data ss:Type="Number">8.1533762769290008E-6</Data></Cell>
    <Cell><Data ss:Type="Number">3.2336773315786399E-3</Data></Cell>
    <Cell ss:StyleID="s25"><Data ss:Type="Number">-25.8912655971479</Data></Cell>
    <Cell ss:StyleID="s23"><Data ss:Type="String">BnaC06g00730D</Data></Cell>
    <Cell ss:StyleID="s17"><ss:Data ss:Type="String"
      xmlns="http://www.w3.org/TR/REC-html40"><Font html:Face="宋体" x:CharSet="134"
       html:Color="#000000">／</Font></ss:Data></Cell>
   </Row>
   <Row ss:Height="30">
    <Cell><Data ss:Type="String">chrC06</Data></Cell>
    <Cell><Data ss:Type="Number">26492001</Data></Cell>
    <Cell><Data ss:Type="Number">26493000</Data></Cell>
    <Cell ss:StyleID="s24"><Data ss:Type="Number">5.8345792232814802E-7</Data></Cell>
    <Cell><Data ss:Type="Number">4.8622699125225202E-4</Data></Cell>
    <Cell ss:StyleID="s25"><Data ss:Type="Number">26.852573090304801</Data></Cell>
    <Cell ss:StyleID="s23"><Data ss:Type="String">BnaC06g24840D</Data></Cell>
    <Cell><Data ss:Type="String">Bna.8790</Data></Cell>
    <Cell><Data ss:Type="String">NP_177175.2 </Data></Cell>
    <Cell><Data ss:Type="String">Sterile alpha motif (SAM) domain-containing protein</Data></Cell>
    <Cell><Data ss:Type="String">A. thaliana</Data></Cell>
    <Cell><Data ss:Type="Number">77.400000000000006</Data></Cell>
    <Cell><Data ss:Type="Number">0</Data></Cell>
    <Cell><Data ss:Type="Number">0</Data></Cell>
    <Cell><Data ss:Type="Number">0</Data></Cell>
    <Cell><Data ss:Type="Number">183</Data></Cell>
    <Cell><Data ss:Type="Number">0</Data></Cell>
    <Cell><Data ss:Type="Number">62</Data></Cell>
    <Cell><Data ss:Type="Number">0</Data></Cell>
    <Cell><Data ss:Type="Number">0</Data></Cell>
    <Cell><Data ss:Type="Number">0</Data></Cell>
    <Cell><ss:Data ss:Type="String" xmlns="http://www.w3.org/TR/REC-html40"><Font
       html:Face="宋体" x:CharSet="134" html:Color="#000000">／</Font></ss:Data></Cell>
    <Cell ss:StyleID="s27"><Data ss:Type="String">√</Data></Cell>
    <Cell><ss:Data ss:Type="String" xmlns="http://www.w3.org/TR/REC-html40"><Font
       html:Face="宋体" x:CharSet="134" html:Color="#000000">／</Font></ss:Data></Cell>
    <Cell><ss:Data ss:Type="String" xmlns="http://www.w3.org/TR/REC-html40"><Font
       html:Face="宋体" x:CharSet="134" html:Color="#000000">／</Font></ss:Data></Cell>
   </Row>
   <Row ss:Height="30">
    <Cell><Data ss:Type="String">chrC07</Data></Cell>
    <Cell><Data ss:Type="Number">13146001</Data></Cell>
    <Cell><Data ss:Type="Number">13147000</Data></Cell>
    <Cell ss:StyleID="s24"><Data ss:Type="Number">3.66847442200927E-15</Data></Cell>
    <Cell ss:StyleID="s24"><Data ss:Type="Number">3.5018124119438601E-11</Data></Cell>
    <Cell ss:StyleID="s25"><Data ss:Type="Number">-36.544002095337902</Data></Cell>
    <Cell ss:StyleID="s39"><Data ss:Type="String">BnaC07g08220D</Data></Cell>
    <Cell><Data ss:Type="String">Bna.6616 </Data></Cell>
    <Cell><Data ss:Type="String">NP_566725.2 </Data></Cell>
    <Cell><Data ss:Type="String">putative methyltransferase PMT1</Data></Cell>
    <Cell><Data ss:Type="String">A. thaliana</Data></Cell>
    <Cell><Data ss:Type="Number">94.3</Data></Cell>
    <Cell><Data ss:Type="Number">0</Data></Cell>
    <Cell><Data ss:Type="Number">0</Data></Cell>
    <Cell><Data ss:Type="Number">40</Data></Cell>
    <Cell><Data ss:Type="Number">0</Data></Cell>
    <Cell><Data ss:Type="Number">0</Data></Cell>
    <Cell><Data ss:Type="Number">0</Data></Cell>
    <Cell><Data ss:Type="Number">33</Data></Cell>
    <Cell><Data ss:Type="Number">0</Data></Cell>
    <Cell><Data ss:Type="Number">0</Data></Cell>
    <Cell ss:StyleID="s27"><Data ss:Type="String">√</Data></Cell>
    <Cell ss:StyleID="s27"><Data ss:Type="String">√</Data></Cell>
    <Cell ss:StyleID="s27"><Data ss:Type="String">√</Data></Cell>
    <Cell><ss:Data ss:Type="String" xmlns="http://www.w3.org/TR/REC-html40"><Font
       html:Face="宋体" x:CharSet="134" html:Color="#000000">／</Font></ss:Data></Cell>
   </Row>
   <Row ss:Height="45">
    <Cell><Data ss:Type="String">chrC07</Data></Cell>
    <Cell><Data ss:Type="Number">13969001</Data></Cell>
    <Cell><Data ss:Type="Number">13970000</Data></Cell>
    <Cell ss:StyleID="s24"><Data ss:Type="Number">1.01269423591527E-7</Data></Cell>
    <Cell><Data ss:Type="Number">1.1749782470314799E-4</Data></Cell>
    <Cell ss:StyleID="s25"><Data ss:Type="Number">32.286096256684502</Data></Cell>
    <Cell ss:StyleID="s23"><Data ss:Type="String">BnaC07g08840D</Data></Cell>
    <Cell><Data ss:Type="String">Bna.15729</Data></Cell>
    <Cell><Data ss:Type="String">NP_001154386.2 </Data></Cell>
    <Cell><Data ss:Type="String">S-adenosyl-L-methionine-dependent methyltransferase domain-containing protein</Data></Cell>
    <Cell><Data ss:Type="String">A. thaliana</Data></Cell>
    <Cell><Data ss:Type="Number">77.900000000000006</Data></Cell>
    <Cell><Data ss:Type="Number">0</Data></Cell>
    <Cell><Data ss:Type="Number">0</Data></Cell>
    <Cell><Data ss:Type="Number">0</Data></Cell>
    <Cell><Data ss:Type="Number">0</Data></Cell>
    <Cell><Data ss:Type="Number">0</Data></Cell>
    <Cell><Data ss:Type="Number">0</Data></Cell>
    <Cell><Data ss:Type="Number">11</Data></Cell>
    <Cell><Data ss:Type="Number">0</Data></Cell>
    <Cell><Data ss:Type="Number">0</Data></Cell>
    <Cell><ss:Data ss:Type="String" xmlns="http://www.w3.org/TR/REC-html40"><Font
       html:Face="宋体" x:CharSet="134" html:Color="#000000">／</Font></ss:Data></Cell>
    <Cell ss:StyleID="s27"><Data ss:Type="String">√</Data></Cell>
    <Cell ss:StyleID="s27"><Data ss:Type="String">√</Data></Cell>
    <Cell><ss:Data ss:Type="String" xmlns="http://www.w3.org/TR/REC-html40"><Font
       html:Face="宋体" x:CharSet="134" html:Color="#000000">／</Font></ss:Data></Cell>
   </Row>
   <Row>
    <Cell><Data ss:Type="String">chrC07</Data></Cell>
    <Cell><Data ss:Type="Number">18483001</Data></Cell>
    <Cell><Data ss:Type="Number">18484000</Data></Cell>
    <Cell ss:StyleID="s24"><Data ss:Type="Number">3.9241025813949798E-8</Data></Cell>
    <Cell ss:StyleID="s24"><Data ss:Type="Number">5.7534554614045697E-5</Data></Cell>
    <Cell ss:StyleID="s25"><Data ss:Type="Number">-25.6076005302696</Data></Cell>
    <Cell ss:StyleID="s23"><Data ss:Type="String">BnaC07g12960D</Data></Cell>
    <Cell><Data ss:Type="String">Bna.11708</Data></Cell>
    <Cell ss:StyleID="s17"><ss:Data ss:Type="String"
      xmlns="http://www.w3.org/TR/REC-html40"><Font html:Face="宋体" x:CharSet="134"
       html:Color="#000000">／</Font></ss:Data></Cell>
    <Cell ss:StyleID="s17"><ss:Data ss:Type="String"
      xmlns="http://www.w3.org/TR/REC-html40"><Font html:Face="宋体" x:CharSet="134"
       html:Color="#000000">／</Font></ss:Data></Cell>
    <Cell ss:StyleID="s17"><ss:Data ss:Type="String"
      xmlns="http://www.w3.org/TR/REC-html40"><Font html:Face="宋体" x:CharSet="134"
       html:Color="#000000">／</Font></ss:Data></Cell>
    <Cell ss:StyleID="s17"><ss:Data ss:Type="String"
      xmlns="http://www.w3.org/TR/REC-html40"><Font html:Face="宋体" x:CharSet="134"
       html:Color="#000000">／</Font></ss:Data></Cell>
    <Cell><Data ss:Type="Number">0</Data></Cell>
    <Cell><Data ss:Type="Number">81</Data></Cell>
    <Cell><Data ss:Type="Number">0</Data></Cell>
    <Cell><Data ss:Type="Number">0</Data></Cell>
    <Cell><Data ss:Type="Number">0</Data></Cell>
    <Cell><Data ss:Type="Number">0</Data></Cell>
    <Cell><Data ss:Type="Number">0</Data></Cell>
    <Cell><Data ss:Type="Number">0</Data></Cell>
    <Cell><Data ss:Type="Number">0</Data></Cell>
    <Cell><ss:Data ss:Type="String" xmlns="http://www.w3.org/TR/REC-html40"><Font
       html:Face="宋体" x:CharSet="134" html:Color="#000000">／</Font></ss:Data></Cell>
    <Cell ss:StyleID="s27"><Data ss:Type="String">√</Data></Cell>
    <Cell><ss:Data ss:Type="String" xmlns="http://www.w3.org/TR/REC-html40"><Font
       html:Face="宋体" x:CharSet="134" html:Color="#000000">／</Font></ss:Data></Cell>
    <Cell><ss:Data ss:Type="String" xmlns="http://www.w3.org/TR/REC-html40"><Font
       html:Face="宋体" x:CharSet="134" html:Color="#000000">／</Font></ss:Data></Cell>
   </Row>
   <Row ss:Height="30">
    <Cell><Data ss:Type="String">chrC08</Data></Cell>
    <Cell><Data ss:Type="Number">29440001</Data></Cell>
    <Cell><Data ss:Type="Number">29441000</Data></Cell>
    <Cell ss:StyleID="s24"><Data ss:Type="Number">2.71973256972841E-19</Data></Cell>
    <Cell ss:StyleID="s24"><Data ss:Type="Number">4.7596500123563401E-15</Data></Cell>
    <Cell ss:StyleID="s25"><Data ss:Type="Number">-47.1757428252713</Data></Cell>
    <Cell ss:StyleID="s23"><Data ss:Type="String">BnaC08g29000D</Data></Cell>
    <Cell><Data ss:Type="String">Bna.11051</Data></Cell>
    <Cell><Data ss:Type="String">NP_850369.1 </Data></Cell>
    <Cell><Data ss:Type="String">basic helix-loop-helix domain-containing protein </Data></Cell>
    <Cell><Data ss:Type="String">A. thaliana</Data></Cell>
    <Cell><Data ss:Type="Number">77</Data></Cell>
    <Cell><Data ss:Type="Number">0</Data></Cell>
    <Cell><Data ss:Type="Number">81</Data></Cell>
    <Cell><Data ss:Type="Number">0</Data></Cell>
    <Cell><Data ss:Type="Number">0</Data></Cell>
    <Cell><Data ss:Type="Number">86</Data></Cell>
    <Cell><Data ss:Type="Number">0</Data></Cell>
    <Cell><Data ss:Type="Number">0</Data></Cell>
    <Cell><Data ss:Type="Number">0</Data></Cell>
    <Cell><Data ss:Type="Number">0</Data></Cell>
    <Cell ss:StyleID="s27"><Data ss:Type="String">√</Data></Cell>
    <Cell><ss:Data ss:Type="String" xmlns="http://www.w3.org/TR/REC-html40"><Font
       html:Face="宋体" x:CharSet="134" html:Color="#000000">／</Font></ss:Data></Cell>
    <Cell><ss:Data ss:Type="String" xmlns="http://www.w3.org/TR/REC-html40"><Font
       html:Face="宋体" x:CharSet="134" html:Color="#000000">／</Font></ss:Data></Cell>
    <Cell><ss:Data ss:Type="String" xmlns="http://www.w3.org/TR/REC-html40"><Font
       html:Face="宋体" x:CharSet="134" html:Color="#000000">／</Font></ss:Data></Cell>
   </Row>
   <Row>
    <Cell><Data ss:Type="String">chrC08</Data></Cell>
    <Cell><Data ss:Type="Number">32276001</Data></Cell>
    <Cell><Data ss:Type="Number">32277000</Data></Cell>
    <Cell ss:StyleID="s24"><Data ss:Type="Number">1.2689104303137899E-9</Data></Cell>
    <Cell ss:StyleID="s24"><Data ss:Type="Number">3.28984935397811E-6</Data></Cell>
    <Cell ss:StyleID="s25"><Data ss:Type="Number">-28.442074976728399</Data></Cell>
    <Cell ss:StyleID="s23"><Data ss:Type="String">BnaC08g34040D</Data></Cell>
    <Cell ss:StyleID="s17"><ss:Data ss:Type="String"
      xmlns="http://www.w3.org/TR/REC-html40"><Font html:Face="宋体" x:CharSet="134"
       html:Color="#000000">／</Font></ss:Data></Cell>
   </Row>
   <Row ss:Height="30">
    <Cell><Data ss:Type="String">chrC09</Data></Cell>
    <Cell><Data ss:Type="Number">10285001</Data></Cell>
    <Cell><Data ss:Type="Number">10286000</Data></Cell>
    <Cell ss:StyleID="s24"><Data ss:Type="Number">2.2270946663854002E-6</Data></Cell>
    <Cell><Data ss:Type="Number">1.30014164680476E-3</Data></Cell>
    <Cell ss:StyleID="s25"><Data ss:Type="Number">-30.3052866716307</Data></Cell>
    <Cell ss:StyleID="s43"><Data ss:Type="String">BnaC09g13630D</Data></Cell>
    <Cell><Data ss:Type="String">Bna.28614 </Data></Cell>
    <Cell><Data ss:Type="String">NP_001078119.1 </Data></Cell>
    <Cell><Data ss:Type="String">RING/U-box domain-containing protein </Data></Cell>
    <Cell><Data ss:Type="String">A. thaliana</Data></Cell>
    <Cell><Data ss:Type="Number">62.8</Data></Cell>
    <Cell><Data ss:Type="Number">0</Data></Cell>
    <Cell><Data ss:Type="Number">0</Data></Cell>
    <Cell><Data ss:Type="Number">0</Data></Cell>
    <Cell><Data ss:Type="Number">0</Data></Cell>
    <Cell><Data ss:Type="Number">0</Data></Cell>
    <Cell><Data ss:Type="Number">0</Data></Cell>
    <Cell><Data ss:Type="Number">22</Data></Cell>
    <Cell><Data ss:Type="Number">0</Data></Cell>
    <Cell><Data ss:Type="Number">0</Data></Cell>
    <Cell><ss:Data ss:Type="String" xmlns="http://www.w3.org/TR/REC-html40"><Font
       html:Face="宋体" x:CharSet="134" html:Color="#000000">／</Font></ss:Data></Cell>
    <Cell><ss:Data ss:Type="String" xmlns="http://www.w3.org/TR/REC-html40"><Font
       html:Face="宋体" x:CharSet="134" html:Color="#000000">／</Font></ss:Data></Cell>
    <Cell><ss:Data ss:Type="String" xmlns="http://www.w3.org/TR/REC-html40"><Font
       html:Face="宋体" x:CharSet="134" html:Color="#000000">／</Font></ss:Data></Cell>
    <Cell><ss:Data ss:Type="String" xmlns="http://www.w3.org/TR/REC-html40"><Font
       html:Face="宋体" x:CharSet="134" html:Color="#000000">／</Font></ss:Data></Cell>
   </Row>
   <Row ss:Index="46" ss:Height="15.75">
    <Cell ss:MergeAcross="5" ss:StyleID="m58039444"><Data ss:Type="String">The Information of DMR</Data></Cell>
    <Cell ss:MergeAcross="5" ss:StyleID="s92"><Data ss:Type="String">T32 vs. T18 CHG</Data></Cell>
    <Cell ss:Index="24" ss:StyleID="s16"/>
    <Cell ss:StyleID="s16"/>
   </Row>
   <Row ss:Height="15.75">
    <Cell ss:StyleID="s19"><Data ss:Type="String">chr</Data></Cell>
    <Cell ss:StyleID="s19"><Data ss:Type="String">start</Data></Cell>
    <Cell ss:StyleID="s19"><Data ss:Type="String">end</Data></Cell>
    <Cell ss:StyleID="s19"><Data ss:Type="String">pvalue</Data></Cell>
    <Cell ss:StyleID="s19"><Data ss:Type="String">qvalue</Data></Cell>
    <Cell ss:StyleID="s20"><Data ss:Type="String">meth.diff</Data></Cell>
    <Cell ss:StyleID="s34"><Data ss:Type="String">DMR-related gene</Data></Cell>
    <Cell ss:StyleID="s29"/>
    <Cell ss:StyleID="s29"/>
    <Cell ss:StyleID="s36"/>
    <Cell ss:StyleID="s44"/>
    <Cell ss:StyleID="s37"/>
    <Cell ss:StyleID="s22"/>
    <Cell ss:StyleID="s22"/>
    <Cell ss:StyleID="s22"/>
    <Cell ss:StyleID="s22"/>
    <Cell ss:StyleID="s22"/>
    <Cell ss:StyleID="s22"/>
    <Cell ss:StyleID="s22"/>
    <Cell ss:StyleID="s22"/>
    <Cell ss:StyleID="s22"/>
    <Cell ss:StyleID="s22"/>
    <Cell ss:StyleID="s22"/>
    <Cell ss:StyleID="s22"/>
    <Cell ss:StyleID="s22"/>
   </Row>
   <Row ss:Height="30">
    <Cell><Data ss:Type="String">chrA01</Data></Cell>
    <Cell><Data ss:Type="Number">6874001</Data></Cell>
    <Cell><Data ss:Type="Number">6875000</Data></Cell>
    <Cell ss:StyleID="s24"><Data ss:Type="Number">2.7994233340099701E-5</Data></Cell>
    <Cell><Data ss:Type="Number">5.0022353277719101E-3</Data></Cell>
    <Cell ss:StyleID="s35"><Data ss:Type="Number">43.443839683325102</Data></Cell>
    <Cell ss:StyleID="s23"><Data ss:Type="String">BnaA01g13520D</Data></Cell>
    <Cell><Data ss:Type="String">Bna.1886</Data></Cell>
    <Cell><Data ss:Type="String">NP_192839.1 </Data></Cell>
    <Cell><Data ss:Type="String">nucleoside diphosphate kinase III</Data></Cell>
    <Cell><Data ss:Type="String">A. thaliana</Data></Cell>
    <Cell><Data ss:Type="Number">94.1</Data></Cell>
    <Cell><Data ss:Type="Number">0</Data></Cell>
    <Cell><Data ss:Type="Number">40</Data></Cell>
    <Cell><Data ss:Type="Number">0</Data></Cell>
    <Cell><Data ss:Type="Number">0</Data></Cell>
    <Cell><Data ss:Type="Number">0</Data></Cell>
    <Cell><Data ss:Type="Number">125</Data></Cell>
    <Cell><Data ss:Type="Number">179</Data></Cell>
    <Cell><Data ss:Type="Number">0</Data></Cell>
    <Cell><Data ss:Type="Number">0</Data></Cell>
    <Cell ss:StyleID="s27"><Data ss:Type="String">√</Data></Cell>
    <Cell ss:StyleID="s27"><Data ss:Type="String">√</Data></Cell>
    <Cell ss:StyleID="s27"><Data ss:Type="String">√</Data></Cell>
    <Cell ss:StyleID="s27"><Data ss:Type="String">√</Data></Cell>
   </Row>
   <Row>
    <Cell><Data ss:Type="String">chrA02</Data></Cell>
    <Cell><Data ss:Type="Number">9773001</Data></Cell>
    <Cell><Data ss:Type="Number">9774000</Data></Cell>
    <Cell ss:StyleID="s24"><Data ss:Type="Number">7.7095807082715492E-6</Data></Cell>
    <Cell><Data ss:Type="Number">2.0119053138572601E-3</Data></Cell>
    <Cell ss:StyleID="s25"><Data ss:Type="Number">-26.829268292682901</Data></Cell>
    <Cell ss:StyleID="s23"><Data ss:Type="String">BnaA02g16440D</Data></Cell>
    <Cell ss:StyleID="s17"><ss:Data ss:Type="String"
      xmlns="http://www.w3.org/TR/REC-html40"><Font html:Face="宋体" x:CharSet="134"
       html:Color="#000000">／</Font></ss:Data></Cell>
   </Row>
   <Row>
    <Cell><Data ss:Type="String">chrA04</Data></Cell>
    <Cell><Data ss:Type="Number">14124001</Data></Cell>
    <Cell><Data ss:Type="Number">14125000</Data></Cell>
    <Cell ss:StyleID="s24"><Data ss:Type="Number">3.32124351763551E-6</Data></Cell>
    <Cell><Data ss:Type="Number">1.11722145742305E-3</Data></Cell>
    <Cell ss:StyleID="s25"><Data ss:Type="Number">40.2836879432624</Data></Cell>
    <Cell ss:StyleID="s23"><Data ss:Type="String">BnaA04g17380D</Data></Cell>
    <Cell ss:StyleID="s17"><ss:Data ss:Type="String"
      xmlns="http://www.w3.org/TR/REC-html40"><Font html:Face="宋体" x:CharSet="134"
       html:Color="#000000">／</Font></ss:Data></Cell>
   </Row>
   <Row ss:Height="30">
    <Cell><Data ss:Type="String">chrA06</Data></Cell>
    <Cell><Data ss:Type="Number">1840001</Data></Cell>
    <Cell><Data ss:Type="Number">1841000</Data></Cell>
    <Cell><Data ss:Type="Number">8.2191573540742105E-11</Data></Cell>
    <Cell><Data ss:Type="Number">3.3751591377097502E-7</Data></Cell>
    <Cell ss:StyleID="s25"><Data ss:Type="Number">-27.654726096071499</Data></Cell>
    <Cell ss:StyleID="s39"><Data ss:Type="String">BnaA06g03030D</Data></Cell>
    <Cell><Data ss:Type="String">Bna.17205</Data></Cell>
    <Cell><Data ss:Type="String">NP_175393.1 </Data></Cell>
    <Cell><Data ss:Type="String">putative fucosyltransferase-like protein</Data></Cell>
    <Cell><Data ss:Type="String">A. thaliana</Data></Cell>
    <Cell><Data ss:Type="Number">90.4</Data></Cell>
    <Cell><Data ss:Type="Number">0</Data></Cell>
    <Cell><Data ss:Type="Number">121</Data></Cell>
    <Cell><Data ss:Type="Number">80</Data></Cell>
    <Cell><Data ss:Type="Number">0</Data></Cell>
    <Cell><Data ss:Type="Number">0</Data></Cell>
    <Cell><Data ss:Type="Number">0</Data></Cell>
    <Cell><Data ss:Type="Number">11</Data></Cell>
    <Cell><Data ss:Type="Number">0</Data></Cell>
    <Cell><Data ss:Type="Number">0</Data></Cell>
    <Cell ss:StyleID="s27"><Data ss:Type="String">√</Data></Cell>
    <Cell ss:StyleID="s27"><Data ss:Type="String">√</Data></Cell>
    <Cell ss:StyleID="s27"><Data ss:Type="String">√</Data></Cell>
    <Cell><ss:Data ss:Type="String" xmlns="http://www.w3.org/TR/REC-html40"><Font
       html:Face="宋体" x:CharSet="134" html:Color="#000000">／</Font></ss:Data></Cell>
   </Row>
   <Row ss:Height="30">
    <Cell><Data ss:Type="String">chrA06</Data></Cell>
    <Cell><Data ss:Type="Number">11434001</Data></Cell>
    <Cell><Data ss:Type="Number">11435000</Data></Cell>
    <Cell ss:StyleID="s24"><Data ss:Type="Number">8.7936205445032205E-17</Data></Cell>
    <Cell ss:StyleID="s24"><Data ss:Type="Number">2.7340881364192399E-12</Data></Cell>
    <Cell ss:StyleID="s25"><Data ss:Type="Number">-32.476265822784796</Data></Cell>
    <Cell ss:StyleID="s23"><Data ss:Type="String">BnaA06g19130D</Data></Cell>
    <Cell><Data ss:Type="String">Bna.2615</Data></Cell>
    <Cell><Data ss:Type="String">NP_193009.1 </Data></Cell>
    <Cell><Data ss:Type="String">fasciclin-like arabinogalactan protein 2</Data></Cell>
    <Cell><Data ss:Type="String">A. thaliana</Data></Cell>
    <Cell><Data ss:Type="Number">94.3</Data></Cell>
    <Cell><Data ss:Type="Number">0</Data></Cell>
    <Cell><Data ss:Type="Number">0</Data></Cell>
    <Cell><Data ss:Type="Number">80</Data></Cell>
    <Cell><Data ss:Type="Number">0</Data></Cell>
    <Cell><Data ss:Type="Number">0</Data></Cell>
    <Cell><Data ss:Type="Number">817</Data></Cell>
    <Cell><Data ss:Type="Number">33</Data></Cell>
    <Cell><Data ss:Type="Number">0</Data></Cell>
    <Cell><Data ss:Type="Number">0</Data></Cell>
    <Cell ss:StyleID="s27"><Data ss:Type="String">√</Data></Cell>
    <Cell ss:StyleID="s27"><Data ss:Type="String">√</Data></Cell>
    <Cell ss:StyleID="s27"><Data ss:Type="String">√</Data></Cell>
    <Cell ss:StyleID="s27"><Data ss:Type="String">√</Data></Cell>
   </Row>
   <Row>
    <Cell><Data ss:Type="String">chrA08</Data></Cell>
    <Cell><Data ss:Type="Number">12718001</Data></Cell>
    <Cell><Data ss:Type="Number">12719000</Data></Cell>
    <Cell><Data ss:Type="Number">6.9065286412464306E-5</Data></Cell>
    <Cell><Data ss:Type="Number">9.1460366602716704E-3</Data></Cell>
    <Cell ss:StyleID="s25"><Data ss:Type="Number">26.047261009667</Data></Cell>
    <Cell ss:StyleID="s39"><Data ss:Type="String">BnaA08g15210D</Data></Cell>
    <Cell><Data ss:Type="String">Bna.7781</Data></Cell>
    <Cell><Data ss:Type="String">NP_176033.1 </Data></Cell>
    <Cell><Data ss:Type="String">purple acid phosphatase 6</Data></Cell>
    <Cell><Data ss:Type="String">A. thaliana</Data></Cell>
    <Cell><Data ss:Type="Number">90.6</Data></Cell>
    <Cell><Data ss:Type="Number">0</Data></Cell>
    <Cell><Data ss:Type="Number">243</Data></Cell>
    <Cell><Data ss:Type="Number">0</Data></Cell>
    <Cell><Data ss:Type="Number">2020</Data></Cell>
    <Cell><Data ss:Type="Number">0</Data></Cell>
    <Cell><Data ss:Type="Number">0</Data></Cell>
    <Cell><Data ss:Type="Number">0</Data></Cell>
    <Cell><Data ss:Type="Number">0</Data></Cell>
    <Cell><Data ss:Type="Number">0</Data></Cell>
    <Cell><ss:Data ss:Type="String" xmlns="http://www.w3.org/TR/REC-html40"><Font
       html:Face="宋体" x:CharSet="134" html:Color="#000000">／</Font></ss:Data></Cell>
    <Cell ss:StyleID="s27"><Data ss:Type="String">√</Data></Cell>
    <Cell><ss:Data ss:Type="String" xmlns="http://www.w3.org/TR/REC-html40"><Font
       html:Face="宋体" x:CharSet="134" html:Color="#000000">／</Font></ss:Data></Cell>
    <Cell><ss:Data ss:Type="String" xmlns="http://www.w3.org/TR/REC-html40"><Font
       html:Face="宋体" x:CharSet="134" html:Color="#000000">／</Font></ss:Data></Cell>
   </Row>
   <Row>
    <Cell><Data ss:Type="String">chrA09</Data></Cell>
    <Cell><Data ss:Type="Number">5437001</Data></Cell>
    <Cell><Data ss:Type="Number">5438000</Data></Cell>
    <Cell ss:StyleID="s24"><Data ss:Type="Number">1.06585170556684E-7</Data></Cell>
    <Cell ss:StyleID="s24"><Data ss:Type="Number">8.8521805282868195E-5</Data></Cell>
    <Cell ss:StyleID="s25"><Data ss:Type="Number">25.591521524811</Data></Cell>
    <Cell ss:StyleID="s43"><Data ss:Type="String">BnaA09g10660D</Data></Cell>
    <Cell><Data ss:Type="String">Bna.5382</Data></Cell>
    <Cell><Data ss:Type="String">NP_849838.1 </Data></Cell>
    <Cell><Data ss:Type="String">aspartate aminotransferase</Data></Cell>
    <Cell><Data ss:Type="String">A. thaliana</Data></Cell>
    <Cell><Data ss:Type="Number">85.7</Data></Cell>
    <Cell><Data ss:Type="Number">0</Data></Cell>
    <Cell><Data ss:Type="Number">0</Data></Cell>
    <Cell><Data ss:Type="Number">0</Data></Cell>
    <Cell><Data ss:Type="Number">0</Data></Cell>
    <Cell><Data ss:Type="Number">0</Data></Cell>
    <Cell><Data ss:Type="Number">0</Data></Cell>
    <Cell><Data ss:Type="Number">22</Data></Cell>
    <Cell><Data ss:Type="Number">0</Data></Cell>
    <Cell><Data ss:Type="Number">0</Data></Cell>
    <Cell><ss:Data ss:Type="String" xmlns="http://www.w3.org/TR/REC-html40"><Font
       html:Face="宋体" x:CharSet="134" html:Color="#000000">／</Font></ss:Data></Cell>
    <Cell ss:StyleID="s27"><Data ss:Type="String">√</Data></Cell>
    <Cell ss:StyleID="s27"><Data ss:Type="String">√</Data></Cell>
    <Cell><ss:Data ss:Type="String" xmlns="http://www.w3.org/TR/REC-html40"><Font
       html:Face="宋体" x:CharSet="134" html:Color="#000000">／</Font></ss:Data></Cell>
   </Row>
   <Row>
    <Cell><Data ss:Type="String">chrC01</Data></Cell>
    <Cell><Data ss:Type="Number">13367001</Data></Cell>
    <Cell><Data ss:Type="Number">13368000</Data></Cell>
    <Cell ss:StyleID="s24"><Data ss:Type="Number">6.56076965586076E-11</Data></Cell>
    <Cell ss:StyleID="s24"><Data ss:Type="Number">2.8275236179470299E-7</Data></Cell>
    <Cell ss:StyleID="s25"><Data ss:Type="Number">-26.827972786655501</Data></Cell>
    <Cell ss:StyleID="s43"><Data ss:Type="String">BnaC01g19320D</Data></Cell>
    <Cell><Data ss:Type="String">Bna.2089</Data></Cell>
    <Cell><Data ss:Type="String">NP_194581.1 </Data></Cell>
    <Cell><Data ss:Type="String">cruciferin 3 </Data></Cell>
    <Cell><Data ss:Type="String">A. thaliana</Data></Cell>
    <Cell><Data ss:Type="Number">90.5</Data></Cell>
    <Cell><Data ss:Type="Number">401</Data></Cell>
    <Cell><Data ss:Type="Number">0</Data></Cell>
    <Cell><Data ss:Type="Number">0</Data></Cell>
    <Cell><Data ss:Type="Number">0</Data></Cell>
    <Cell><Data ss:Type="Number">86</Data></Cell>
    <Cell><Data ss:Type="Number">0</Data></Cell>
    <Cell><Data ss:Type="Number">2829</Data></Cell>
    <Cell><Data ss:Type="Number">0</Data></Cell>
    <Cell><Data ss:Type="Number">0</Data></Cell>
    <Cell ss:StyleID="s27"><Data ss:Type="String">√</Data></Cell>
    <Cell ss:StyleID="s27"><Data ss:Type="String">√</Data></Cell>
    <Cell ss:StyleID="s27"><Data ss:Type="String">√</Data></Cell>
    <Cell><ss:Data ss:Type="String" xmlns="http://www.w3.org/TR/REC-html40"><Font
       html:Face="宋体" x:CharSet="134" html:Color="#000000">／</Font></ss:Data></Cell>
   </Row>
   <Row ss:Height="45">
    <Cell><Data ss:Type="String">chrC01</Data></Cell>
    <Cell><Data ss:Type="Number">14594001</Data></Cell>
    <Cell><Data ss:Type="Number">14595000</Data></Cell>
    <Cell ss:StyleID="s24"><Data ss:Type="Number">2.82383653083806E-7</Data></Cell>
    <Cell><Data ss:Type="Number">1.8129368772456199E-4</Data></Cell>
    <Cell ss:StyleID="s25"><Data ss:Type="Number">-33.361162130572701</Data></Cell>
    <Cell ss:StyleID="s23"><Data ss:Type="String">BnaC01g20920D</Data></Cell>
    <Cell><Data ss:Type="String">Bna.9483</Data></Cell>
    <Cell><Data ss:Type="String">NP_973776.1 </Data></Cell>
    <Cell><Data ss:Type="String">RNA polymerase Rpb7 N-terminal domain-containing protein</Data></Cell>
    <Cell><Data ss:Type="String">A. thaliana</Data></Cell>
    <Cell><Data ss:Type="Number">89.5</Data></Cell>
    <Cell><Data ss:Type="Number">0</Data></Cell>
    <Cell><Data ss:Type="Number">81</Data></Cell>
    <Cell><Data ss:Type="Number">40</Data></Cell>
    <Cell><Data ss:Type="Number">0</Data></Cell>
    <Cell><Data ss:Type="Number">0</Data></Cell>
    <Cell><Data ss:Type="Number">0</Data></Cell>
    <Cell><Data ss:Type="Number">33</Data></Cell>
    <Cell><Data ss:Type="Number">0</Data></Cell>
    <Cell><Data ss:Type="Number">0</Data></Cell>
    <Cell><ss:Data ss:Type="String" xmlns="http://www.w3.org/TR/REC-html40"><Font
       html:Face="宋体" x:CharSet="134" html:Color="#000000">／</Font></ss:Data></Cell>
    <Cell ss:StyleID="s27"><Data ss:Type="String">√</Data></Cell>
    <Cell ss:StyleID="s27"><Data ss:Type="String">√</Data></Cell>
    <Cell><ss:Data ss:Type="String" xmlns="http://www.w3.org/TR/REC-html40"><Font
       html:Face="宋体" x:CharSet="134" html:Color="#000000">／</Font></ss:Data></Cell>
   </Row>
   <Row>
    <Cell><Data ss:Type="String">chrC01</Data></Cell>
    <Cell><Data ss:Type="Number">14769001</Data></Cell>
    <Cell><Data ss:Type="Number">14770000</Data></Cell>
    <Cell ss:StyleID="s24"><Data ss:Type="Number">1.16524664468728E-5</Data></Cell>
    <Cell><Data ss:Type="Number">2.6765876608341801E-3</Data></Cell>
    <Cell ss:StyleID="s25"><Data ss:Type="Number">-25.6696428571429</Data></Cell>
    <Cell ss:StyleID="s23"><Data ss:Type="String">BnaC01g21110D</Data></Cell>
    <Cell ss:StyleID="s17"><ss:Data ss:Type="String"
      xmlns="http://www.w3.org/TR/REC-html40"><Font html:Face="宋体" x:CharSet="134"
       html:Color="#000000">／</Font></ss:Data></Cell>
   </Row>
   <Row>
    <Cell><Data ss:Type="String">chrC01</Data></Cell>
    <Cell><Data ss:Type="Number">18687001</Data></Cell>
    <Cell><Data ss:Type="Number">18688000</Data></Cell>
    <Cell ss:StyleID="s24"><Data ss:Type="Number">2.1948220826130998E-6</Data></Cell>
    <Cell><Data ss:Type="Number">8.3075756647582599E-4</Data></Cell>
    <Cell ss:StyleID="s25"><Data ss:Type="Number">-34.325396825396801</Data></Cell>
    <Cell ss:StyleID="s23"><Data ss:Type="String">BnaC01g24140D</Data></Cell>
    <Cell><Data ss:Type="String">Bna.19409</Data></Cell>
    <Cell><Data ss:Type="String">NP_190090.2 </Data></Cell>
    <Cell><Data ss:Type="String">dolichol kinase </Data></Cell>
    <Cell><Data ss:Type="String">A. thaliana</Data></Cell>
    <Cell><Data ss:Type="Number">95.4</Data></Cell>
    <Cell><ss:Data ss:Type="String" xmlns="http://www.w3.org/TR/REC-html40"><Font
       html:Face="宋体" x:CharSet="134" html:Color="#000000">／</Font></ss:Data></Cell>
    <Cell><ss:Data ss:Type="String" xmlns="http://www.w3.org/TR/REC-html40"><Font
       html:Face="宋体" x:CharSet="134" html:Color="#000000">／</Font></ss:Data></Cell>
    <Cell><ss:Data ss:Type="String" xmlns="http://www.w3.org/TR/REC-html40"><Font
       html:Face="宋体" x:CharSet="134" html:Color="#000000">／</Font></ss:Data></Cell>
    <Cell><ss:Data ss:Type="String" xmlns="http://www.w3.org/TR/REC-html40"><Font
       html:Face="宋体" x:CharSet="134" html:Color="#000000">／</Font></ss:Data></Cell>
    <Cell><ss:Data ss:Type="String" xmlns="http://www.w3.org/TR/REC-html40"><Font
       html:Face="宋体" x:CharSet="134" html:Color="#000000">／</Font></ss:Data></Cell>
    <Cell><ss:Data ss:Type="String" xmlns="http://www.w3.org/TR/REC-html40"><Font
       html:Face="宋体" x:CharSet="134" html:Color="#000000">／</Font></ss:Data></Cell>
    <Cell><ss:Data ss:Type="String" xmlns="http://www.w3.org/TR/REC-html40"><Font
       html:Face="宋体" x:CharSet="134" html:Color="#000000">／</Font></ss:Data></Cell>
    <Cell><ss:Data ss:Type="String" xmlns="http://www.w3.org/TR/REC-html40"><Font
       html:Face="宋体" x:CharSet="134" html:Color="#000000">／</Font></ss:Data></Cell>
    <Cell><ss:Data ss:Type="String" xmlns="http://www.w3.org/TR/REC-html40"><Font
       html:Face="宋体" x:CharSet="134" html:Color="#000000">／</Font></ss:Data></Cell>
    <Cell><ss:Data ss:Type="String" xmlns="http://www.w3.org/TR/REC-html40"><Font
       html:Face="宋体" x:CharSet="134" html:Color="#000000">／</Font></ss:Data></Cell>
    <Cell ss:StyleID="s27"><Data ss:Type="String">√</Data></Cell>
    <Cell><ss:Data ss:Type="String" xmlns="http://www.w3.org/TR/REC-html40"><Font
       html:Face="宋体" x:CharSet="134" html:Color="#000000">／</Font></ss:Data></Cell>
    <Cell><ss:Data ss:Type="String" xmlns="http://www.w3.org/TR/REC-html40"><Font
       html:Face="宋体" x:CharSet="134" html:Color="#000000">／</Font></ss:Data></Cell>
   </Row>
   <Row>
    <Cell><Data ss:Type="String">chrC02</Data></Cell>
    <Cell><Data ss:Type="Number">138001</Data></Cell>
    <Cell><Data ss:Type="Number">139000</Data></Cell>
    <Cell><Data ss:Type="Number">1.47859309105944E-5</Data></Cell>
    <Cell><Data ss:Type="Number">3.1751756007504799E-3</Data></Cell>
    <Cell ss:StyleID="s25"><Data ss:Type="Number">27.294069613146899</Data></Cell>
    <Cell ss:StyleID="s39"><Data ss:Type="String">BnaC02g00380D</Data></Cell>
    <Cell><Data ss:Type="String">Bna.205</Data></Cell>
    <Cell><Data ss:Type="String">NP_189372.1 </Data></Cell>
    <Cell><Data ss:Type="String">histone H3</Data></Cell>
    <Cell ss:StyleID="s45"><Data ss:Type="String">A. thaliana</Data></Cell>
    <Cell><Data ss:Type="Number">100</Data></Cell>
    <Cell><Data ss:Type="Number">2005</Data></Cell>
    <Cell><Data ss:Type="Number">1540</Data></Cell>
    <Cell><Data ss:Type="Number">281</Data></Cell>
    <Cell><Data ss:Type="Number">1469</Data></Cell>
    <Cell><Data ss:Type="Number">1989</Data></Cell>
    <Cell><Data ss:Type="Number">566</Data></Cell>
    <Cell><Data ss:Type="Number">3649</Data></Cell>
    <Cell><Data ss:Type="Number">0</Data></Cell>
    <Cell><Data ss:Type="Number">1660</Data></Cell>
    <Cell ss:StyleID="s27"><Data ss:Type="String">√</Data></Cell>
    <Cell ss:StyleID="s27"><Data ss:Type="String">√</Data></Cell>
    <Cell ss:StyleID="s27"><Data ss:Type="String">√</Data></Cell>
    <Cell ss:StyleID="s27"><Data ss:Type="String">√</Data></Cell>
   </Row>
   <Row ss:Height="30">
    <Cell><Data ss:Type="String">chrC02</Data></Cell>
    <Cell><Data ss:Type="Number">30854001</Data></Cell>
    <Cell><Data ss:Type="Number">30855000</Data></Cell>
    <Cell ss:StyleID="s24"><Data ss:Type="Number">7.7285118795286097E-6</Data></Cell>
    <Cell><Data ss:Type="Number">2.0134008519511501E-3</Data></Cell>
    <Cell ss:StyleID="s25"><Data ss:Type="Number">-42.051282051282101</Data></Cell>
    <Cell ss:StyleID="s23"><Data ss:Type="String">BnaC02g29760D</Data></Cell>
    <Cell><Data ss:Type="String">Bna.12948</Data></Cell>
    <Cell><Data ss:Type="String">NP_199030.1 </Data></Cell>
    <Cell><Data ss:Type="String">Glutathione S-transferase family protein</Data></Cell>
    <Cell ss:StyleID="s45"><Data ss:Type="String">A. thaliana</Data></Cell>
    <Cell><Data ss:Type="Number">90.5</Data></Cell>
    <Cell><Data ss:Type="Number">0</Data></Cell>
    <Cell><Data ss:Type="Number">0</Data></Cell>
    <Cell><Data ss:Type="Number">0</Data></Cell>
    <Cell><Data ss:Type="Number">183</Data></Cell>
    <Cell><Data ss:Type="Number">0</Data></Cell>
    <Cell><Data ss:Type="Number">0</Data></Cell>
    <Cell><Data ss:Type="Number">22</Data></Cell>
    <Cell><Data ss:Type="Number">0</Data></Cell>
    <Cell><Data ss:Type="Number">0</Data></Cell>
    <Cell><ss:Data ss:Type="String" xmlns="http://www.w3.org/TR/REC-html40"><Font
       html:Face="宋体" x:CharSet="134" html:Color="#000000">／</Font></ss:Data></Cell>
    <Cell ss:StyleID="s27"><Data ss:Type="String">√</Data></Cell>
    <Cell ss:StyleID="s27"><Data ss:Type="String">√</Data></Cell>
    <Cell><ss:Data ss:Type="String" xmlns="http://www.w3.org/TR/REC-html40"><Font
       html:Face="宋体" x:CharSet="134" html:Color="#000000">／</Font></ss:Data></Cell>
   </Row>
   <Row ss:Height="30">
    <Cell><Data ss:Type="String">chrC03</Data></Cell>
    <Cell><Data ss:Type="Number">529001</Data></Cell>
    <Cell><Data ss:Type="Number">530000</Data></Cell>
    <Cell ss:StyleID="s24"><Data ss:Type="Number">1.2397053625845901E-5</Data></Cell>
    <Cell><Data ss:Type="Number">2.7988799756980599E-3</Data></Cell>
    <Cell ss:StyleID="s25"><Data ss:Type="Number">-26.871074204194599</Data></Cell>
    <Cell ss:StyleID="s23"><Data ss:Type="String">BnaC03g01150D</Data></Cell>
    <Cell><Data ss:Type="String">Bna.10829 </Data></Cell>
    <Cell><Data ss:Type="String">NP_195953.1 </Data></Cell>
    <Cell><Data ss:Type="String">OTU-like cysteine protease family protein</Data></Cell>
    <Cell ss:StyleID="s45"><Data ss:Type="String">A. thaliana</Data></Cell>
    <Cell><Data ss:Type="Number">85.7</Data></Cell>
    <Cell><Data ss:Type="Number">0</Data></Cell>
    <Cell><Data ss:Type="Number">0</Data></Cell>
    <Cell><Data ss:Type="Number">120</Data></Cell>
    <Cell><Data ss:Type="Number">0</Data></Cell>
    <Cell><Data ss:Type="Number">86</Data></Cell>
    <Cell><Data ss:Type="Number">0</Data></Cell>
    <Cell><Data ss:Type="Number">0</Data></Cell>
    <Cell><Data ss:Type="Number">0</Data></Cell>
    <Cell><Data ss:Type="Number">0</Data></Cell>
    <Cell><ss:Data ss:Type="String" xmlns="http://www.w3.org/TR/REC-html40"><Font
       html:Face="宋体" x:CharSet="134" html:Color="#000000">／</Font></ss:Data></Cell>
    <Cell ss:StyleID="s27"><Data ss:Type="String">√</Data></Cell>
    <Cell><ss:Data ss:Type="String" xmlns="http://www.w3.org/TR/REC-html40"><Font
       html:Face="宋体" x:CharSet="134" html:Color="#000000">／</Font></ss:Data></Cell>
    <Cell><ss:Data ss:Type="String" xmlns="http://www.w3.org/TR/REC-html40"><Font
       html:Face="宋体" x:CharSet="134" html:Color="#000000">／</Font></ss:Data></Cell>
   </Row>
   <Row>
    <Cell><Data ss:Type="String">chrC03</Data></Cell>
    <Cell><Data ss:Type="Number">2307001</Data></Cell>
    <Cell><Data ss:Type="Number">2308000</Data></Cell>
    <Cell ss:StyleID="s24"><Data ss:Type="Number">7.7430518749372192E-6</Data></Cell>
    <Cell><Data ss:Type="Number">2.01580593952268E-3</Data></Cell>
    <Cell ss:StyleID="s25"><Data ss:Type="Number">-43.069666182873704</Data></Cell>
    <Cell ss:StyleID="s23"><Data ss:Type="String">BnaC03g04740D</Data></Cell>
    <Cell><Data ss:Type="String">Bna.28319</Data></Cell>
    <Cell><Data ss:Type="String">NP_001117290.1 </Data></Cell>
    <Cell><Data ss:Type="String">uncharacterized protein</Data></Cell>
    <Cell ss:StyleID="s45"><Data ss:Type="String">A. thaliana</Data></Cell>
    <Cell><Data ss:Type="Number">51</Data></Cell>
    <Cell><Data ss:Type="Number">0</Data></Cell>
    <Cell><Data ss:Type="Number">0</Data></Cell>
    <Cell><Data ss:Type="Number">0</Data></Cell>
    <Cell><Data ss:Type="Number">0</Data></Cell>
    <Cell><Data ss:Type="Number">0</Data></Cell>
    <Cell><Data ss:Type="Number">0</Data></Cell>
    <Cell><Data ss:Type="Number">11</Data></Cell>
    <Cell><Data ss:Type="Number">0</Data></Cell>
    <Cell><Data ss:Type="Number">0</Data></Cell>
    <Cell><ss:Data ss:Type="String" xmlns="http://www.w3.org/TR/REC-html40"><Font
       html:Face="宋体" x:CharSet="134" html:Color="#000000">／</Font></ss:Data></Cell>
    <Cell ss:StyleID="s27"><Data ss:Type="String">√</Data></Cell>
    <Cell ss:StyleID="s27"><Data ss:Type="String">√</Data></Cell>
    <Cell><ss:Data ss:Type="String" xmlns="http://www.w3.org/TR/REC-html40"><Font
       html:Face="宋体" x:CharSet="134" html:Color="#000000">／</Font></ss:Data></Cell>
   </Row>
   <Row>
    <Cell><Data ss:Type="String">chrC03</Data></Cell>
    <Cell><Data ss:Type="Number">10412001</Data></Cell>
    <Cell><Data ss:Type="Number">10413000</Data></Cell>
    <Cell ss:StyleID="s24"><Data ss:Type="Number">4.4737640080934804E-6</Data></Cell>
    <Cell><Data ss:Type="Number">1.3791490331256299E-3</Data></Cell>
    <Cell ss:StyleID="s25"><Data ss:Type="Number">29.428341384863099</Data></Cell>
    <Cell ss:StyleID="s23"><Data ss:Type="String">BnaC03g19880D</Data></Cell>
    <Cell><Data ss:Type="String">Bna.7623</Data></Cell>
    <Cell><Data ss:Type="String">NP_565832.1 </Data></Cell>
    <Cell><Data ss:Type="String">HVA22-like protein j</Data></Cell>
    <Cell ss:StyleID="s45"><Data ss:Type="String">A. thaliana</Data></Cell>
    <Cell><Data ss:Type="Number">93</Data></Cell>
    <Cell><Data ss:Type="Number">0</Data></Cell>
    <Cell><Data ss:Type="Number">40</Data></Cell>
    <Cell><Data ss:Type="Number">0</Data></Cell>
    <Cell><Data ss:Type="Number">0</Data></Cell>
    <Cell><Data ss:Type="Number">86</Data></Cell>
    <Cell><Data ss:Type="Number">0</Data></Cell>
    <Cell><Data ss:Type="Number">0</Data></Cell>
    <Cell><Data ss:Type="Number">0</Data></Cell>
    <Cell><Data ss:Type="Number">0</Data></Cell>
    <Cell><ss:Data ss:Type="String" xmlns="http://www.w3.org/TR/REC-html40"><Font
       html:Face="宋体" x:CharSet="134" html:Color="#000000">／</Font></ss:Data></Cell>
    <Cell ss:StyleID="s27"><Data ss:Type="String">√</Data></Cell>
    <Cell><ss:Data ss:Type="String" xmlns="http://www.w3.org/TR/REC-html40"><Font
       html:Face="宋体" x:CharSet="134" html:Color="#000000">／</Font></ss:Data></Cell>
    <Cell><ss:Data ss:Type="String" xmlns="http://www.w3.org/TR/REC-html40"><Font
       html:Face="宋体" x:CharSet="134" html:Color="#000000">／</Font></ss:Data></Cell>
   </Row>
   <Row ss:Height="30">
    <Cell><Data ss:Type="String">chrC03</Data></Cell>
    <Cell><Data ss:Type="Number">13225001</Data></Cell>
    <Cell><Data ss:Type="Number">13226000</Data></Cell>
    <Cell ss:StyleID="s24"><Data ss:Type="Number">1.20747816535262E-6</Data></Cell>
    <Cell><Data ss:Type="Number">5.3907289444958095E-4</Data></Cell>
    <Cell ss:StyleID="s25"><Data ss:Type="Number">-27.269922085936901</Data></Cell>
    <Cell ss:StyleID="s23"><Data ss:Type="String">BnaC03g23710D</Data></Cell>
    <Cell><Data ss:Type="String">Bna.16473</Data></Cell>
    <Cell><Data ss:Type="String">NP_565970.2 </Data></Cell>
    <Cell><Data ss:Type="String">basic helix-loop-helix domain-containing protein</Data></Cell>
    <Cell ss:StyleID="s45"><Data ss:Type="String">A. thaliana</Data></Cell>
    <Cell><Data ss:Type="Number">71.8</Data></Cell>
    <Cell><ss:Data ss:Type="String" xmlns="http://www.w3.org/TR/REC-html40"><Font
       html:Face="宋体" x:CharSet="134" html:Color="#000000">／</Font></ss:Data></Cell>
    <Cell><ss:Data ss:Type="String" xmlns="http://www.w3.org/TR/REC-html40"><Font
       html:Face="宋体" x:CharSet="134" html:Color="#000000">／</Font></ss:Data></Cell>
    <Cell><ss:Data ss:Type="String" xmlns="http://www.w3.org/TR/REC-html40"><Font
       html:Face="宋体" x:CharSet="134" html:Color="#000000">／</Font></ss:Data></Cell>
    <Cell><ss:Data ss:Type="String" xmlns="http://www.w3.org/TR/REC-html40"><Font
       html:Face="宋体" x:CharSet="134" html:Color="#000000">／</Font></ss:Data></Cell>
    <Cell><ss:Data ss:Type="String" xmlns="http://www.w3.org/TR/REC-html40"><Font
       html:Face="宋体" x:CharSet="134" html:Color="#000000">／</Font></ss:Data></Cell>
    <Cell><ss:Data ss:Type="String" xmlns="http://www.w3.org/TR/REC-html40"><Font
       html:Face="宋体" x:CharSet="134" html:Color="#000000">／</Font></ss:Data></Cell>
    <Cell><ss:Data ss:Type="String" xmlns="http://www.w3.org/TR/REC-html40"><Font
       html:Face="宋体" x:CharSet="134" html:Color="#000000">／</Font></ss:Data></Cell>
    <Cell><ss:Data ss:Type="String" xmlns="http://www.w3.org/TR/REC-html40"><Font
       html:Face="宋体" x:CharSet="134" html:Color="#000000">／</Font></ss:Data></Cell>
    <Cell><ss:Data ss:Type="String" xmlns="http://www.w3.org/TR/REC-html40"><Font
       html:Face="宋体" x:CharSet="134" html:Color="#000000">／</Font></ss:Data></Cell>
    <Cell><ss:Data ss:Type="String" xmlns="http://www.w3.org/TR/REC-html40"><Font
       html:Face="宋体" x:CharSet="134" html:Color="#000000">／</Font></ss:Data></Cell>
    <Cell ss:StyleID="s27"><Data ss:Type="String">√</Data></Cell>
    <Cell><ss:Data ss:Type="String" xmlns="http://www.w3.org/TR/REC-html40"><Font
       html:Face="宋体" x:CharSet="134" html:Color="#000000">／</Font></ss:Data></Cell>
    <Cell><ss:Data ss:Type="String" xmlns="http://www.w3.org/TR/REC-html40"><Font
       html:Face="宋体" x:CharSet="134" html:Color="#000000">／</Font></ss:Data></Cell>
   </Row>
   <Row>
    <Cell><Data ss:Type="String">chrC03</Data></Cell>
    <Cell><Data ss:Type="Number">19030001</Data></Cell>
    <Cell><Data ss:Type="Number">19031000</Data></Cell>
    <Cell ss:StyleID="s24"><Data ss:Type="Number">2.5444491271933301E-7</Data></Cell>
    <Cell><Data ss:Type="Number">1.68066510212336E-4</Data></Cell>
    <Cell ss:StyleID="s25"><Data ss:Type="Number">-38.235294117647101</Data></Cell>
    <Cell ss:StyleID="s23"><Data ss:Type="String">BnaC03g31070D</Data></Cell>
    <Cell ss:StyleID="s17"><ss:Data ss:Type="String"
      xmlns="http://www.w3.org/TR/REC-html40"><Font html:Face="宋体" x:CharSet="134"
       html:Color="#000000">／</Font></ss:Data></Cell>
   </Row>
   <Row ss:Height="30">
    <Cell><Data ss:Type="String">chrC03</Data></Cell>
    <Cell><Data ss:Type="Number">27046001</Data></Cell>
    <Cell><Data ss:Type="Number">27047000</Data></Cell>
    <Cell><Data ss:Type="Number">2.2322911673026801E-6</Data></Cell>
    <Cell><Data ss:Type="Number">8.4128216367872395E-4</Data></Cell>
    <Cell ss:StyleID="s25"><Data ss:Type="Number">-30.147873102729498</Data></Cell>
    <Cell ss:StyleID="s39"><Data ss:Type="String">BnaC03g42260D</Data></Cell>
    <Cell><Data ss:Type="String">Bna.6032</Data></Cell>
    <Cell><Data ss:Type="String">NP_850622.1 </Data></Cell>
    <Cell><Data ss:Type="String">Ras-related small GTP-binding family protein </Data></Cell>
    <Cell ss:StyleID="s45"><Data ss:Type="String">A. thaliana</Data></Cell>
    <Cell><Data ss:Type="Number">90.8</Data></Cell>
    <Cell><Data ss:Type="Number">0</Data></Cell>
    <Cell><Data ss:Type="Number">40</Data></Cell>
    <Cell><Data ss:Type="Number">0</Data></Cell>
    <Cell><Data ss:Type="Number">0</Data></Cell>
    <Cell><Data ss:Type="Number">432</Data></Cell>
    <Cell><Data ss:Type="Number">0</Data></Cell>
    <Cell><Data ss:Type="Number">11</Data></Cell>
    <Cell><Data ss:Type="Number">0</Data></Cell>
    <Cell><Data ss:Type="Number">0</Data></Cell>
    <Cell ss:StyleID="s27"><Data ss:Type="String">√</Data></Cell>
    <Cell ss:StyleID="s27"><Data ss:Type="String">√</Data></Cell>
    <Cell ss:StyleID="s27"><Data ss:Type="String">√</Data></Cell>
    <Cell><ss:Data ss:Type="String" xmlns="http://www.w3.org/TR/REC-html40"><Font
       html:Face="宋体" x:CharSet="134" html:Color="#000000">／</Font></ss:Data></Cell>
   </Row>
   <Row>
    <Cell><Data ss:Type="String">chrC03</Data></Cell>
    <Cell><Data ss:Type="Number">54467001</Data></Cell>
    <Cell><Data ss:Type="Number">54468000</Data></Cell>
    <Cell><Data ss:Type="Number">7.2837196768402E-6</Data></Cell>
    <Cell><Data ss:Type="Number">1.9346445144384601E-3</Data></Cell>
    <Cell ss:StyleID="s25"><Data ss:Type="Number">-34.6525096525097</Data></Cell>
    <Cell ss:StyleID="s39"><Data ss:Type="String">BnaC03g65030D</Data></Cell>
    <Cell><Data ss:Type="String">Bna.28812</Data></Cell>
    <Cell ss:StyleID="s17"><ss:Data ss:Type="String"
      xmlns="http://www.w3.org/TR/REC-html40"><Font html:Face="宋体" x:CharSet="134"
       html:Color="#000000">／</Font></ss:Data></Cell>
    <Cell ss:StyleID="s17"><ss:Data ss:Type="String"
      xmlns="http://www.w3.org/TR/REC-html40"><Font html:Face="宋体" x:CharSet="134"
       html:Color="#000000">／</Font></ss:Data></Cell>
    <Cell ss:StyleID="s17"><ss:Data ss:Type="String"
      xmlns="http://www.w3.org/TR/REC-html40"><Font html:Face="宋体" x:CharSet="134"
       html:Color="#000000">／</Font></ss:Data></Cell>
    <Cell ss:StyleID="s17"><ss:Data ss:Type="String"
      xmlns="http://www.w3.org/TR/REC-html40"><Font html:Face="宋体" x:CharSet="134"
       html:Color="#000000">／</Font></ss:Data></Cell>
    <Cell><ss:Data ss:Type="String" xmlns="http://www.w3.org/TR/REC-html40"><Font
       html:Face="宋体" x:CharSet="134" html:Color="#000000">／</Font></ss:Data></Cell>
    <Cell><ss:Data ss:Type="String" xmlns="http://www.w3.org/TR/REC-html40"><Font
       html:Face="宋体" x:CharSet="134" html:Color="#000000">／</Font></ss:Data></Cell>
    <Cell><ss:Data ss:Type="String" xmlns="http://www.w3.org/TR/REC-html40"><Font
       html:Face="宋体" x:CharSet="134" html:Color="#000000">／</Font></ss:Data></Cell>
    <Cell><ss:Data ss:Type="String" xmlns="http://www.w3.org/TR/REC-html40"><Font
       html:Face="宋体" x:CharSet="134" html:Color="#000000">／</Font></ss:Data></Cell>
    <Cell><ss:Data ss:Type="String" xmlns="http://www.w3.org/TR/REC-html40"><Font
       html:Face="宋体" x:CharSet="134" html:Color="#000000">／</Font></ss:Data></Cell>
    <Cell><ss:Data ss:Type="String" xmlns="http://www.w3.org/TR/REC-html40"><Font
       html:Face="宋体" x:CharSet="134" html:Color="#000000">／</Font></ss:Data></Cell>
    <Cell><ss:Data ss:Type="String" xmlns="http://www.w3.org/TR/REC-html40"><Font
       html:Face="宋体" x:CharSet="134" html:Color="#000000">／</Font></ss:Data></Cell>
    <Cell><ss:Data ss:Type="String" xmlns="http://www.w3.org/TR/REC-html40"><Font
       html:Face="宋体" x:CharSet="134" html:Color="#000000">／</Font></ss:Data></Cell>
    <Cell><ss:Data ss:Type="String" xmlns="http://www.w3.org/TR/REC-html40"><Font
       html:Face="宋体" x:CharSet="134" html:Color="#000000">／</Font></ss:Data></Cell>
    <Cell><ss:Data ss:Type="String" xmlns="http://www.w3.org/TR/REC-html40"><Font
       html:Face="宋体" x:CharSet="134" html:Color="#000000">／</Font></ss:Data></Cell>
    <Cell ss:StyleID="s27"><Data ss:Type="String">√</Data></Cell>
    <Cell><ss:Data ss:Type="String" xmlns="http://www.w3.org/TR/REC-html40"><Font
       html:Face="宋体" x:CharSet="134" html:Color="#000000">／</Font></ss:Data></Cell>
    <Cell><ss:Data ss:Type="String" xmlns="http://www.w3.org/TR/REC-html40"><Font
       html:Face="宋体" x:CharSet="134" html:Color="#000000">／</Font></ss:Data></Cell>
   </Row>
   <Row ss:Height="30">
    <Cell><Data ss:Type="String">chrC05</Data></Cell>
    <Cell><Data ss:Type="Number">37696001</Data></Cell>
    <Cell><Data ss:Type="Number">37697000</Data></Cell>
    <Cell><Data ss:Type="Number">1.22185687086918E-6</Data></Cell>
    <Cell><Data ss:Type="Number">5.4270907579927099E-4</Data></Cell>
    <Cell ss:StyleID="s25"><Data ss:Type="Number">32.599043715847003</Data></Cell>
    <Cell ss:StyleID="s39"><Data ss:Type="String">BnaC05g39140D</Data></Cell>
    <Cell><Data ss:Type="String">Bna.23281</Data></Cell>
    <Cell><Data ss:Type="String">NP_188063.1 </Data></Cell>
    <Cell><Data ss:Type="String">CTC-interacting domain 9 protein</Data></Cell>
    <Cell ss:StyleID="s45"><Data ss:Type="String">A. thaliana</Data></Cell>
    <Cell><Data ss:Type="Number">84.7</Data></Cell>
    <Cell><ss:Data ss:Type="String" xmlns="http://www.w3.org/TR/REC-html40"><Font
       html:Face="宋体" x:CharSet="134" html:Color="#000000">／</Font></ss:Data></Cell>
    <Cell><ss:Data ss:Type="String" xmlns="http://www.w3.org/TR/REC-html40"><Font
       html:Face="宋体" x:CharSet="134" html:Color="#000000">／</Font></ss:Data></Cell>
    <Cell><ss:Data ss:Type="String" xmlns="http://www.w3.org/TR/REC-html40"><Font
       html:Face="宋体" x:CharSet="134" html:Color="#000000">／</Font></ss:Data></Cell>
    <Cell><ss:Data ss:Type="String" xmlns="http://www.w3.org/TR/REC-html40"><Font
       html:Face="宋体" x:CharSet="134" html:Color="#000000">／</Font></ss:Data></Cell>
    <Cell><ss:Data ss:Type="String" xmlns="http://www.w3.org/TR/REC-html40"><Font
       html:Face="宋体" x:CharSet="134" html:Color="#000000">／</Font></ss:Data></Cell>
    <Cell><ss:Data ss:Type="String" xmlns="http://www.w3.org/TR/REC-html40"><Font
       html:Face="宋体" x:CharSet="134" html:Color="#000000">／</Font></ss:Data></Cell>
    <Cell><ss:Data ss:Type="String" xmlns="http://www.w3.org/TR/REC-html40"><Font
       html:Face="宋体" x:CharSet="134" html:Color="#000000">／</Font></ss:Data></Cell>
    <Cell><ss:Data ss:Type="String" xmlns="http://www.w3.org/TR/REC-html40"><Font
       html:Face="宋体" x:CharSet="134" html:Color="#000000">／</Font></ss:Data></Cell>
    <Cell><ss:Data ss:Type="String" xmlns="http://www.w3.org/TR/REC-html40"><Font
       html:Face="宋体" x:CharSet="134" html:Color="#000000">／</Font></ss:Data></Cell>
    <Cell><ss:Data ss:Type="String" xmlns="http://www.w3.org/TR/REC-html40"><Font
       html:Face="宋体" x:CharSet="134" html:Color="#000000">／</Font></ss:Data></Cell>
    <Cell ss:StyleID="s27"><Data ss:Type="String">√</Data></Cell>
    <Cell><ss:Data ss:Type="String" xmlns="http://www.w3.org/TR/REC-html40"><Font
       html:Face="宋体" x:CharSet="134" html:Color="#000000">／</Font></ss:Data></Cell>
    <Cell><ss:Data ss:Type="String" xmlns="http://www.w3.org/TR/REC-html40"><Font
       html:Face="宋体" x:CharSet="134" html:Color="#000000">／</Font></ss:Data></Cell>
   </Row>
   <Row ss:Height="60">
    <Cell><Data ss:Type="String">chrC06</Data></Cell>
    <Cell><Data ss:Type="Number">15498001</Data></Cell>
    <Cell><Data ss:Type="Number">15499000</Data></Cell>
    <Cell ss:StyleID="s24"><Data ss:Type="Number">3.41514715588794E-5</Data></Cell>
    <Cell><Data ss:Type="Number">5.6869140342798597E-3</Data></Cell>
    <Cell ss:StyleID="s25"><Data ss:Type="Number">-35.826939471440802</Data></Cell>
    <Cell ss:StyleID="s23"><Data ss:Type="String">BnaC06g12760D</Data></Cell>
    <Cell><Data ss:Type="String">Bna.7060</Data></Cell>
    <Cell><Data ss:Type="String">NP_198815.1 </Data></Cell>
    <Cell><Data ss:Type="String">Core-2/I-branching beta-1,6-N-acetylglucosaminyltransferase family protein</Data></Cell>
    <Cell ss:StyleID="s45"><Data ss:Type="String">A. thaliana</Data></Cell>
    <Cell><Data ss:Type="Number">89</Data></Cell>
    <Cell><Data ss:Type="Number">0</Data></Cell>
    <Cell><Data ss:Type="Number">0</Data></Cell>
    <Cell><Data ss:Type="Number">0</Data></Cell>
    <Cell><Data ss:Type="Number">0</Data></Cell>
    <Cell><Data ss:Type="Number">0</Data></Cell>
    <Cell><Data ss:Type="Number">0</Data></Cell>
    <Cell><Data ss:Type="Number">22</Data></Cell>
    <Cell><Data ss:Type="Number">0</Data></Cell>
    <Cell><Data ss:Type="Number">0</Data></Cell>
    <Cell ss:StyleID="s27"><Data ss:Type="String">√</Data></Cell>
    <Cell ss:StyleID="s27"><Data ss:Type="String">√</Data></Cell>
    <Cell ss:StyleID="s27"><Data ss:Type="String">√</Data></Cell>
    <Cell><ss:Data ss:Type="String" xmlns="http://www.w3.org/TR/REC-html40"><Font
       html:Face="宋体" x:CharSet="134" html:Color="#000000">／</Font></ss:Data></Cell>
   </Row>
   <Row ss:Height="30">
    <Cell><Data ss:Type="String">chrC06</Data></Cell>
    <Cell><Data ss:Type="Number">31871001</Data></Cell>
    <Cell><Data ss:Type="Number">31872000</Data></Cell>
    <Cell ss:StyleID="s24"><Data ss:Type="Number">2.9870105942224401E-5</Data></Cell>
    <Cell><Data ss:Type="Number">5.23008158309497E-3</Data></Cell>
    <Cell ss:StyleID="s25"><Data ss:Type="Number">-27.139959432048698</Data></Cell>
    <Cell ss:StyleID="s23"><Data ss:Type="String">BnaC06g31320D</Data></Cell>
    <Cell><Data ss:Type="String">Bna.21858 </Data></Cell>
    <Cell><Data ss:Type="String">NP_177180.1 </Data></Cell>
    <Cell><Data ss:Type="String">trichome birefringence-like 27 protein</Data></Cell>
    <Cell ss:StyleID="s45"><Data ss:Type="String">A. thaliana</Data></Cell>
    <Cell><Data ss:Type="Number">83.5</Data></Cell>
    <Cell><ss:Data ss:Type="String" xmlns="http://www.w3.org/TR/REC-html40"><Font
       html:Face="宋体" x:CharSet="134" html:Color="#000000">／</Font></ss:Data></Cell>
    <Cell><ss:Data ss:Type="String" xmlns="http://www.w3.org/TR/REC-html40"><Font
       html:Face="宋体" x:CharSet="134" html:Color="#000000">／</Font></ss:Data></Cell>
    <Cell><ss:Data ss:Type="String" xmlns="http://www.w3.org/TR/REC-html40"><Font
       html:Face="宋体" x:CharSet="134" html:Color="#000000">／</Font></ss:Data></Cell>
    <Cell><ss:Data ss:Type="String" xmlns="http://www.w3.org/TR/REC-html40"><Font
       html:Face="宋体" x:CharSet="134" html:Color="#000000">／</Font></ss:Data></Cell>
    <Cell><ss:Data ss:Type="String" xmlns="http://www.w3.org/TR/REC-html40"><Font
       html:Face="宋体" x:CharSet="134" html:Color="#000000">／</Font></ss:Data></Cell>
    <Cell><ss:Data ss:Type="String" xmlns="http://www.w3.org/TR/REC-html40"><Font
       html:Face="宋体" x:CharSet="134" html:Color="#000000">／</Font></ss:Data></Cell>
    <Cell><ss:Data ss:Type="String" xmlns="http://www.w3.org/TR/REC-html40"><Font
       html:Face="宋体" x:CharSet="134" html:Color="#000000">／</Font></ss:Data></Cell>
    <Cell><ss:Data ss:Type="String" xmlns="http://www.w3.org/TR/REC-html40"><Font
       html:Face="宋体" x:CharSet="134" html:Color="#000000">／</Font></ss:Data></Cell>
    <Cell><ss:Data ss:Type="String" xmlns="http://www.w3.org/TR/REC-html40"><Font
       html:Face="宋体" x:CharSet="134" html:Color="#000000">／</Font></ss:Data></Cell>
    <Cell><ss:Data ss:Type="String" xmlns="http://www.w3.org/TR/REC-html40"><Font
       html:Face="宋体" x:CharSet="134" html:Color="#000000">／</Font></ss:Data></Cell>
    <Cell ss:StyleID="s27"><Data ss:Type="String">√</Data></Cell>
    <Cell><ss:Data ss:Type="String" xmlns="http://www.w3.org/TR/REC-html40"><Font
       html:Face="宋体" x:CharSet="134" html:Color="#000000">／</Font></ss:Data></Cell>
    <Cell><ss:Data ss:Type="String" xmlns="http://www.w3.org/TR/REC-html40"><Font
       html:Face="宋体" x:CharSet="134" html:Color="#000000">／</Font></ss:Data></Cell>
   </Row>
   <Row>
    <Cell><Data ss:Type="String">chrC07</Data></Cell>
    <Cell><Data ss:Type="Number">41829001</Data></Cell>
    <Cell><Data ss:Type="Number">41830000</Data></Cell>
    <Cell ss:StyleID="s24"><Data ss:Type="Number">2.02714486108751E-6</Data></Cell>
    <Cell><Data ss:Type="Number">7.8712890573303502E-4</Data></Cell>
    <Cell ss:StyleID="s25"><Data ss:Type="Number">-25</Data></Cell>
    <Cell ss:StyleID="s23"><Data ss:Type="String">BnaC07g42330D</Data></Cell>
    <Cell><Data ss:Type="String">Bna.7519</Data></Cell>
    <Cell><Data ss:Type="String">NP_567841.1 </Data></Cell>
    <Cell><Data ss:Type="String">auxin response factor 16</Data></Cell>
    <Cell ss:StyleID="s45"><Data ss:Type="String">A. thaliana</Data></Cell>
    <Cell><Data ss:Type="Number">84.8</Data></Cell>
    <Cell><Data ss:Type="Number">0</Data></Cell>
    <Cell><Data ss:Type="Number">81</Data></Cell>
    <Cell><Data ss:Type="Number">0</Data></Cell>
    <Cell><Data ss:Type="Number">0</Data></Cell>
    <Cell><Data ss:Type="Number">0</Data></Cell>
    <Cell><Data ss:Type="Number">0</Data></Cell>
    <Cell><Data ss:Type="Number">0</Data></Cell>
    <Cell><Data ss:Type="Number">0</Data></Cell>
    <Cell><Data ss:Type="Number">0</Data></Cell>
    <Cell ss:StyleID="s27"><Data ss:Type="String">√</Data></Cell>
    <Cell><ss:Data ss:Type="String" xmlns="http://www.w3.org/TR/REC-html40"><Font
       html:Face="宋体" x:CharSet="134" html:Color="#000000">／</Font></ss:Data></Cell>
    <Cell><ss:Data ss:Type="String" xmlns="http://www.w3.org/TR/REC-html40"><Font
       html:Face="宋体" x:CharSet="134" html:Color="#000000">／</Font></ss:Data></Cell>
    <Cell><ss:Data ss:Type="String" xmlns="http://www.w3.org/TR/REC-html40"><Font
       html:Face="宋体" x:CharSet="134" html:Color="#000000">／</Font></ss:Data></Cell>
   </Row>
   <Row>
    <Cell><Data ss:Type="String">chrC08</Data></Cell>
    <Cell><Data ss:Type="Number">29262001</Data></Cell>
    <Cell><Data ss:Type="Number">29263000</Data></Cell>
    <Cell ss:StyleID="s24"><Data ss:Type="Number">1.24318389173055E-5</Data></Cell>
    <Cell><Data ss:Type="Number">2.8052784231052202E-3</Data></Cell>
    <Cell ss:StyleID="s25"><Data ss:Type="Number">-28.3956834532374</Data></Cell>
    <Cell ss:StyleID="s23"><Data ss:Type="String">BnaC08g28690D</Data></Cell>
    <Cell ss:StyleID="s17"><ss:Data ss:Type="String"
      xmlns="http://www.w3.org/TR/REC-html40"><Font html:Face="宋体" x:CharSet="134"
       html:Color="#000000">／</Font></ss:Data></Cell>
   </Row>
   <Row>
    <Cell><Data ss:Type="String">chrC09</Data></Cell>
    <Cell><Data ss:Type="Number">31810001</Data></Cell>
    <Cell><Data ss:Type="Number">31811000</Data></Cell>
    <Cell ss:StyleID="s24"><Data ss:Type="Number">5.9343731025528698E-9</Data></Cell>
    <Cell ss:StyleID="s24"><Data ss:Type="Number">9.0004821633783004E-6</Data></Cell>
    <Cell ss:StyleID="s25"><Data ss:Type="Number">-28.6871023713129</Data></Cell>
    <Cell ss:StyleID="s23"><Data ss:Type="String">BnaC09g29070D</Data></Cell>
    <Cell ss:StyleID="s17"><ss:Data ss:Type="String"
      xmlns="http://www.w3.org/TR/REC-html40"><Font html:Face="宋体" x:CharSet="134"
       html:Color="#000000">／</Font></ss:Data></Cell>
   </Row>
   <Row ss:Index="75" ss:Height="15.75">
    <Cell ss:MergeAcross="5" ss:StyleID="m58039484"><Data ss:Type="String">The Information of DMR</Data></Cell>
    <Cell ss:MergeAcross="5" ss:StyleID="s86"><Data ss:Type="String">T32 vs. T18 CHH</Data></Cell>
    <Cell ss:StyleID="s16"/>
    <Cell ss:StyleID="s16"/>
    <Cell ss:StyleID="s16"/>
    <Cell ss:StyleID="s16"/>
    <Cell ss:StyleID="s16"/>
    <Cell ss:StyleID="s16"/>
    <Cell ss:StyleID="s16"/>
    <Cell ss:StyleID="s16"/>
    <Cell ss:StyleID="s16"/>
    <Cell ss:StyleID="s16"/>
    <Cell ss:StyleID="s16"/>
    <Cell ss:StyleID="s16"/>
    <Cell ss:StyleID="s16"/>
   </Row>
   <Row ss:Height="15.75">
    <Cell ss:StyleID="s19"><Data ss:Type="String">chr</Data></Cell>
    <Cell ss:StyleID="s19"><Data ss:Type="String">start</Data></Cell>
    <Cell ss:StyleID="s19"><Data ss:Type="String">end</Data></Cell>
    <Cell ss:StyleID="s19"><Data ss:Type="String">pvalue</Data></Cell>
    <Cell ss:StyleID="s19"><Data ss:Type="String">qvalue</Data></Cell>
    <Cell ss:StyleID="s20"><Data ss:Type="String">meth.diff</Data></Cell>
    <Cell ss:StyleID="s34"><Data ss:Type="String">DMR-related gene</Data></Cell>
    <Cell ss:StyleID="s29"/>
    <Cell ss:StyleID="s29"/>
    <Cell ss:StyleID="s36"/>
    <Cell ss:StyleID="s44"/>
    <Cell ss:StyleID="s37"/>
    <Cell ss:StyleID="s22"/>
    <Cell ss:StyleID="s22"/>
    <Cell ss:StyleID="s22"/>
    <Cell ss:StyleID="s22"/>
    <Cell ss:StyleID="s22"/>
    <Cell ss:StyleID="s22"/>
    <Cell ss:StyleID="s22"/>
    <Cell ss:StyleID="s22"/>
    <Cell ss:StyleID="s22"/>
    <Cell ss:StyleID="s22"/>
    <Cell ss:StyleID="s22"/>
    <Cell ss:StyleID="s22"/>
    <Cell ss:StyleID="s22"/>
   </Row>
   <Row>
    <Cell><Data ss:Type="String">chrA09</Data></Cell>
    <Cell><Data ss:Type="Number">24212001</Data></Cell>
    <Cell><Data ss:Type="Number">24213000</Data></Cell>
    <Cell ss:StyleID="s24"><Data ss:Type="Number">6.2670589887913802E-11</Data></Cell>
    <Cell ss:StyleID="s24"><Data ss:Type="Number">3.1665573356396699E-7</Data></Cell>
    <Cell ss:StyleID="s25"><Data ss:Type="Number">-25.652212891850699</Data></Cell>
    <Cell ss:StyleID="s23"><Data ss:Type="String">BnaA09g32770D</Data></Cell>
    <Cell><Data ss:Type="String">Bna.38 </Data></Cell>
    <Cell><Data ss:Type="String">NP_190798.1 </Data></Cell>
    <Cell><Data ss:Type="String">ATP synthase subunit d</Data></Cell>
    <Cell ss:StyleID="s45"><Data ss:Type="String">A. thaliana</Data></Cell>
    <Cell><Data ss:Type="Number">96.4</Data></Cell>
    <Cell><Data ss:Type="Number">0</Data></Cell>
    <Cell><Data ss:Type="Number">364</Data></Cell>
    <Cell><Data ss:Type="Number">240</Data></Cell>
    <Cell><Data ss:Type="Number">734</Data></Cell>
    <Cell><Data ss:Type="Number">432</Data></Cell>
    <Cell><Data ss:Type="Number">0</Data></Cell>
    <Cell><Data ss:Type="Number">572</Data></Cell>
    <Cell><Data ss:Type="Number">0</Data></Cell>
    <Cell><Data ss:Type="Number">996</Data></Cell>
    <Cell ss:StyleID="s27"><Data ss:Type="String">√</Data></Cell>
    <Cell ss:StyleID="s27"><Data ss:Type="String">√</Data></Cell>
    <Cell ss:StyleID="s27"><Data ss:Type="String">√</Data></Cell>
    <Cell><ss:Data ss:Type="String" xmlns="http://www.w3.org/TR/REC-html40"><Font
       html:Face="宋体" x:CharSet="134" html:Color="#000000">／</Font></ss:Data></Cell>
   </Row>
   <Row>
    <Cell><Data ss:Type="String">chrC01</Data></Cell>
    <Cell><Data ss:Type="Number">2553001</Data></Cell>
    <Cell><Data ss:Type="Number">2554000</Data></Cell>
    <Cell ss:StyleID="s24"><Data ss:Type="Number">4.6664827621665301E-6</Data></Cell>
    <Cell><Data ss:Type="Number">2.1779190233858501E-3</Data></Cell>
    <Cell ss:StyleID="s25"><Data ss:Type="Number">-25.1461988304094</Data></Cell>
    <Cell ss:StyleID="s23"><Data ss:Type="String">BnaC01g04970D</Data></Cell>
    <Cell><Data ss:Type="String">Bna.22916</Data></Cell>
    <Cell><Data ss:Type="String">NP_567916.2 </Data></Cell>
    <Cell><Data ss:Type="String">F-box/LRR-repeat protein 15</Data></Cell>
    <Cell ss:StyleID="s45"><Data ss:Type="String">A. thaliana</Data></Cell>
    <Cell><Data ss:Type="Number">93.3</Data></Cell>
    <Cell><Data ss:Type="Number">0</Data></Cell>
    <Cell><Data ss:Type="Number">0</Data></Cell>
    <Cell><Data ss:Type="Number">80</Data></Cell>
    <Cell><Data ss:Type="Number">0</Data></Cell>
    <Cell><Data ss:Type="Number">0</Data></Cell>
    <Cell><Data ss:Type="Number">0</Data></Cell>
    <Cell><Data ss:Type="Number">0</Data></Cell>
    <Cell><Data ss:Type="Number">0</Data></Cell>
    <Cell><Data ss:Type="Number">0</Data></Cell>
    <Cell><ss:Data ss:Type="String" xmlns="http://www.w3.org/TR/REC-html40"><Font
       html:Face="宋体" x:CharSet="134" html:Color="#000000">／</Font></ss:Data></Cell>
    <Cell ss:StyleID="s27"><Data ss:Type="String">√</Data></Cell>
    <Cell><ss:Data ss:Type="String" xmlns="http://www.w3.org/TR/REC-html40"><Font
       html:Face="宋体" x:CharSet="134" html:Color="#000000">／</Font></ss:Data></Cell>
    <Cell><ss:Data ss:Type="String" xmlns="http://www.w3.org/TR/REC-html40"><Font
       html:Face="宋体" x:CharSet="134" html:Color="#000000">／</Font></ss:Data></Cell>
   </Row>
   <Row>
    <Cell><Data ss:Type="String">chrC01</Data></Cell>
    <Cell><Data ss:Type="Number">6008001</Data></Cell>
    <Cell><Data ss:Type="Number">6009000</Data></Cell>
    <Cell ss:StyleID="s24"><Data ss:Type="Number">2.0147962787522601E-6</Data></Cell>
    <Cell><Data ss:Type="Number">1.1915711917982201E-3</Data></Cell>
    <Cell ss:StyleID="s25"><Data ss:Type="Number">31.204569055036401</Data></Cell>
    <Cell ss:StyleID="s23"><Data ss:Type="String">BnaC01g10210D</Data></Cell>
    <Cell><Data ss:Type="String">Bna.11877</Data></Cell>
    <Cell><Data ss:Type="String">NP_199521.1 </Data></Cell>
    <Cell><Data ss:Type="String">calcineurin B-like protein 9 </Data></Cell>
    <Cell ss:StyleID="s45"><Data ss:Type="String">A. thaliana</Data></Cell>
    <Cell><Data ss:Type="Number">98.1</Data></Cell>
    <Cell><Data ss:Type="Number">0</Data></Cell>
    <Cell><Data ss:Type="Number">0</Data></Cell>
    <Cell><Data ss:Type="Number">0</Data></Cell>
    <Cell><Data ss:Type="Number">0</Data></Cell>
    <Cell><Data ss:Type="Number">86</Data></Cell>
    <Cell><Data ss:Type="Number">0</Data></Cell>
    <Cell><Data ss:Type="Number">22</Data></Cell>
    <Cell><Data ss:Type="Number">0</Data></Cell>
    <Cell><Data ss:Type="Number">0</Data></Cell>
    <Cell ss:StyleID="s27"><Data ss:Type="String">√</Data></Cell>
    <Cell ss:StyleID="s27"><Data ss:Type="String">√</Data></Cell>
    <Cell ss:StyleID="s27"><Data ss:Type="String">√</Data></Cell>
    <Cell><ss:Data ss:Type="String" xmlns="http://www.w3.org/TR/REC-html40"><Font
       html:Face="宋体" x:CharSet="134" html:Color="#000000">／</Font></ss:Data></Cell>
   </Row>
   <Row>
    <Cell><Data ss:Type="String">chrC02</Data></Cell>
    <Cell><Data ss:Type="Number">24648001</Data></Cell>
    <Cell><Data ss:Type="Number">24649000</Data></Cell>
    <Cell ss:StyleID="s24"><Data ss:Type="Number">1.8431320022357901E-5</Data></Cell>
    <Cell><Data ss:Type="Number">5.7080418479685101E-3</Data></Cell>
    <Cell ss:StyleID="s25"><Data ss:Type="Number">25.050505050505102</Data></Cell>
    <Cell ss:StyleID="s23"><Data ss:Type="String">BnaC02g26820D</Data></Cell>
    <Cell><Data ss:Type="String">Bna.12872</Data></Cell>
    <Cell><Data ss:Type="String">NP_001190665.1 </Data></Cell>
    <Cell><Data ss:Type="String">uncharacterized protein </Data></Cell>
    <Cell ss:StyleID="s45"><Data ss:Type="String">A. thaliana</Data></Cell>
    <Cell><Data ss:Type="Number">55.6</Data></Cell>
    <Cell><Data ss:Type="Number">0</Data></Cell>
    <Cell><Data ss:Type="Number">0</Data></Cell>
    <Cell><Data ss:Type="Number">0</Data></Cell>
    <Cell><Data ss:Type="Number">183</Data></Cell>
    <Cell><Data ss:Type="Number">0</Data></Cell>
    <Cell><Data ss:Type="Number">0</Data></Cell>
    <Cell><Data ss:Type="Number">0</Data></Cell>
    <Cell><Data ss:Type="Number">0</Data></Cell>
    <Cell><Data ss:Type="Number">0</Data></Cell>
[truncated: 12,285 more chars]
